# Supplementary material for: Comprehensive profile of the companion animal gut microbiome integrating reference-based and reference-free methods
Source: ISME J. 2024 Oct 12;18(1):wrae201. doi: 10.1093/ismejo/wrae201 (PMC11523182; doi:10.1093/ismejo/wrae201)
Supplement: Supplemental_Tables_README_wrae201 [file supplemental_tables_readme_wrae201.zip]

Archive with 16 entries (16 files):
- S1_Study_information.csv
- S10_ARGs_maaslin_results.csv
- S11_ABX_superclass_maaslin_results.csv
- S12_Oct22_to_Jun23_SGB_taxonomy_map.csv
- S13_ARGs_abundance_table.csv
- S14_ARGs_ABXclasses_abundance_table.csv
- S15_metadata.csv
- S2_Pets_taxonomic_profiles.csv
- S3_HMP1-II_baseline_taxonomic_profiles.csv
- S4_Madagascar_taxonomic_profiles.tsv
- S5_SGB_Prevalence_By_Host.csv
- S6_Helicobacter_prevalence.csv
- S7_Campylobacter_prevalence.csv
- S8_SGB_dog_housing_maaslin_results.csv
- S9_SGB_host_maaslin_results.csv
- Supplemental_Tables_README.csv
