# Supplementary material for: Comprehensive profile of the companion animal gut microbiome integrating reference-based and reference-free methods
Source: ISME J. 2024 Oct 12;18(1):wrae201. doi: 10.1093/ismejo/wrae201 (PMC11523182; doi:10.1093/ismejo/wrae201)
Supplement: Supplemental_Tables_README_wrae201 [file supplemental_tables_readme_wrae201.zip › S1_Study_information.csv]

Study	PMID	Accession	Authors	Publication Year	Sequencer	Cats (number individuals)	Dogs (number individuals)	Number of samples
Dysbiosis in a canine model of human fistulizing Crohn's disease	32730134	PRJNA531201	Maldonado-Contreras et al.	2020	Illumina NextSeq 500	NA	20	108
Deep Illumina-based shotgun sequencing reveals dietary effects on the structure and function of the fecal microbiome of growing kittens	25010839	PRJEB4391	Deusch et al.	2014	Illumina HiSeq 2000	12	NA	36
A Longitudinal Study of the Feline Faecal Microbiome Identifies Changes into Early Adulthood Irrespective of Sexual Development	26659594	PRJEB9357	Deusch et al.	2015	Illumina HiSeq 2000	30	NA	88
Pre- and post-weaning diet alters the faecal metagenome in the cat with differences in vitamin and carbohydrate metabolism gene abundances	27876765	https://www.mg-rast.org/mgmain.html?mgpage=project&project=mgp13384	Young et al.	2016	Illumina HiSeq 2000	20	NA	20
Similarity of the dog and human gut microbiomes in gene content and response to diet	29669589	PRJEB20308	Coelho et al.	2018	Illumina HiSeq 2500	NA	64	129
Metagenomic dissection of the canine gut microbiota: insights into taxonomic, metabolic and nutritional features	30680877	PRJNA504009	Alessandri et al.	2019	Illumina NextSeq 500	NA	2	2
Metagenomic analysis revealed beneficial effects of probiotics in improving the composition and function of the gut microbiota in dogs with diarrhoea	31021333	PRJNA524271; PRJNA481475	Xu et al.	2019	Illumina HiSeq X Ten Sequencing System	NA	40	80
Diet-induced remission in chronic enteropathy is associated with altered microbial community structure and synthesis of secondary bile acids	31472697	PRJNA515316	Wang et al.	2019	Illumina NextSeq 500	NA	18	53
Rapid Reconstitution of the Fecal Microbiome after Extended Diet-Induced Changes Indicates a Stable Gut Microbiome in Healthy Adult Dogs	32303546	PRJEB34360	Allaway et al.	2020	Illumina HiSeq 4000	NA	8	48
Feces Metagenomes and Metagenome-Assembled Genome Sequences from Two Separate Dogs (Canis lupus familiaris) with Multiple Diarrheal Episodes	33239463	PRJNA655841	Ateba et al.	2020	Illumina NovaSeq	NA	1	1
Whole-Genome Shotgun Metagenomic Sequencing Reveals Distinct Gut Microbiome Signatures of Obese Cats	35467389	PRJNA758898	Ma et al.	2022	Illumina NovaSeq 6000	16	NA	16
Heterogeneity of gut microbial responses in healthy household dogs transitioning from an extruded to a mildly cooked diet	34249503	PRJNA714112	Tanprasertsuk et al.	2021	Illumina HiSeq 2500	NA	28	56
Differences in the gut microbiomes of dogs and wolves: roles of antibiotics and starch	33676490	PRJNA702770	Liu et al.	2021	Illumina HiSeq 2500	NA	5	5
Geographically diverse canid sampling provides novel insights into pre-industrial microbiomes	35506233	PRJNA738608	Yarlagadda et al.	2022	Illumina NovaSeq 6000	NA	84	88
Private samples (HPN)*								1,909 (cats=207, (dogs=1,702)
Total from companion animals						133 (individual cats)	1,378 (individual dogs)	2,639 (# companion animal gut metagenomes)
HMP1-II (baseline samples, no repeated measures)								238
Madagascar (no repeated measures)								112
# human gut metagenomes								350
Total # gut metagenomes								2,989
