# Supplementary material for: Comprehensive profile of the companion animal gut microbiome integrating reference-based and reference-free methods
Source: ISME J. 2024 Oct 12;18(1):wrae201. doi: 10.1093/ismejo/wrae201 (PMC11523182; doi:10.1093/ismejo/wrae201)
Supplement: Supplemental_Tables_README_wrae201 [file supplemental_tables_readme_wrae201.zip › S10_ARGs_maaslin_results.csv]

	feature	metadata	value	coef	stderr	N	N.not.0	pval	qval	reference	fdr.pval
1	UniRef90_Q8G3I2..Isoleucine..tRNA.ligase	species	dog	-8.54880965942878	0.234681076157306	2874	320	6.50166451754249e-237	3.99202201377109e-234	cat	5.98803302065663e-234
2	UniRef90_Q46306..Tetracycline.resistance.protein.TetP	species	dog	7.57134676195099	0.352225715150296	2874	1613	6.99265507230827e-94	2.14674510719864e-91	cat	3.22011766079796e-91
3	UniRef90_A0A3A1YQQ5..Beta.lactamase	species	human	1.0727121650391	0.0533365798407161	2874	45	2.83191563462516e-84	5.79598733219949e-82	dog	8.69398099829924e-82
4	UniRef90_Q9KHL8..D.D.dipeptidase.D.D.carboxypeptidase	species	human	0.565857295234577	0.0316112497367067	2874	30	5.0906014869959e-68	7.81407328253871e-66	dog	1.17211099238081e-65
5	UniRef90_A0A086ZQ37..DNA.directed.RNA.polymerase.subunit.beta	species	dog	4.80802956621158	0.277793736766319	2874	690	1.19688292196867e-63	2.44962038029588e-61	cat	2.20465834226629e-61
6	UniRef90_A0A3A1YQQ5..Beta.lactamase	species	human	1.08210016850819	0.0650702068923178	2874	45	2.32674907923951e-59	3.57155983663265e-57	cat	3.57155983663265e-57
7	UniRef90_A0A2S1PKM6..Aminoglycoside.phosphotransferase	species	dog	4.53751205578749	0.27229183128202	2874	576	6.39277112567663e-59	7.8503229423309e-57	cat	8.41106029535454e-57
8	UniRef90_A0A089X2N7..VanW	species	human	0.406825946636289	0.0258133359515987	2874	25	9.79119739053695e-54	8.58827885398527e-52	dog	1.12721159958557e-51
9	UniRef90_Q6WRY5..D.alanine..D.alanine.ligase	species	human	0.332276888458151	0.0218686942623389	2874	22	3.29247846713171e-50	2.52697722352358e-48	dog	3.36930296469812e-48
10	UniRef90_A0A0H4JQQ7..Erythromycin.esterase.protein	species	human	0.714151720404877	0.047436910646381	2874	29	2.34067568914084e-49	1.59686097014719e-47	dog	2.15576230969871e-47
11	UniRef90_Q9KHL8..D.D.dipeptidase.D.D.carboxypeptidase	species	human	0.566297629889341	0.0385654754510898	2874	30	3.99988022672963e-47	4.09321076535332e-45	cat	3.34899062619817e-45
12	UniRef90_Q46194..23S.rRNA.methlyase	species	dog	3.63211488318153	0.260843770693643	2874	675	2.12533538134556e-42	1.86422274878025e-40	cat	1.63119490518272e-40
13	UniRef90_A0A089X2N7..VanW	species	human	0.406825946634283	0.031492066344854	2874	25	3.76781149425466e-37	2.89179532184045e-35	cat	2.66934952785272e-35
14	UniRef90_A0A1L5KFF7..COQ6.ubiquinone.biosynthesis.monooxygenase	species	human	4.48526872968623	0.111754829172976	2874	171	6.66229456084834e-37	4.54516540040098e-35	cat	4.38283806467237e-35
15	UniRef90_A0A0H4JQQ7..Erythromycin.esterase.protein	species	human	0.724618919360292	0.0578726569890793	2874	29	4.64652329215677e-35	2.85296530138425e-33	cat	2.85296530138426e-33
16	UniRef90_Q6WRY5..D.alanine..D.alanine.ligase	species	human	0.33227688845702	0.026679634584086	2874	22	1.02765239501242e-34	5.73616882306931e-33	cat	5.91542409879024e-33
17	UniRef90_Q93ET9..Aminoglycoside.phosphotransferase	species	dog	4.64667916385605	0.375156933850087	2874	1780	4.49563836550977e-34	2.30026829701916e-32	cat	2.43557819684382e-32
18	UniRef90_P10738..rRNA.adenine.N.6.methyltransferase	species	dog	4.50077084828801	0.384538557350978	2874	1199	1.18451167812384e-30	5.59453977206181e-29	cat	6.06075141973365e-29
19	UniRef90_A0A1L5KFF7..COQ6.ubiquinone.biosynthesis.monooxygenase	species	human	4.44219328300145	0.094255987636645	2874	171	8.61281733376476e-27	4.06789987917812e-25	dog	4.1749498759986e-25
20	UniRef90_Q47810..Tetracycline.resistance.protein.TetM.from.transposon.TnFO1	species	dog	4.41737431614411	0.40739308307011	2874	1175	5.35072737893248e-25	2.34667615047467e-23	cat	2.46400995799841e-23
21	UniRef90_Q9KHQ6..MefEn2	species	dog	4.37782492505834	0.422011711958325	2874	2303	1.02872623776e-24	4.21091939989761e-23	cat	4.51169935703314e-23
22	UniRef90_A0A1L5KKZ3..Phosphotransferase.enzyme.family	species	dog	-1.03543697652249	0.10064213184159	2874	72	2.7513822948134e-24	1.05584295563464e-22	cat	1.15182867887416e-22
23	UniRef90_C9WIW3..Lincosamide.nucleotidyltransferase	species	dog	3.80560648349011	0.377851839247538	2874	1235	3.24559461462174e-23	1.17223240786926e-21	cat	1.29964897394201e-21
24	UniRef90_Q93ET8..Aminoglycoside.acetyltransferase	species	dog	3.46242388517702	0.346333848176281	2874	1958	5.47184954717872e-23	1.86650867887096e-21	cat	2.09982226372983e-21
25	UniRef90_E7SA67..ABC.transporter..ATP.binding.protein	species	human	0.22929726331467	0.0241340041793719	2874	16	4.22997630005815e-21	1.36695023591353e-19	dog	1.55832326894142e-19
26	UniRef90_Q08425..Tetracycline.resistance.protein.TetQ	species	dog	4.48717146500046	0.474316750315807	2874	2010	7.16082808817722e-21	2.3140781295478e-19	cat	2.53658564200432e-19
27	UniRef90_Q46305..Tetracycline.efflux.protein	species	dog	3.42752278387351	0.361142351483319	2874	596	3.24410954056769e-20	9.95941628954281e-19	cat	1.1066018099492e-18
28	UniRef90_E9FPR1..ABC.transporter..ATP.binding.protein	species	human	0.219333154349845	0.0243288829102689	2874	18	3.49992805576498e-19	9.76798102836226e-18	dog	1.15122633548555e-17
29	UniRef90_P06571..rRNA.adenine.N.6.methyltransferase	species	dog	2.14182172526847	0.245589466493321	2874	466	3.0268153151751e-17	8.8498314453215e-16	cat	9.61274794922851e-16
30	UniRef90_A0A3E4UGG9..Tetracycline.efflux.ABC.transporter.Tet.46..subunit.A	species	human	0.197605185977893	0.0235064873998498	2874	12	6.56361649695507e-17	1.67919188713767e-15	dog	2.01503026456521e-15
31	UniRef90_P06107..Lincosamide.resistance.protein	species	dog	1.78445065300669	0.216079512966204	2874	349	2.82098220024142e-16	7.8731048679465e-15	cat	8.38104711749144e-15
32	UniRef90_A0A127SUT1..Beta.lactamase	species	dog	-1.46683321386992	0.178529035900088	2874	210	7.90328427568746e-16	2.10983328055309e-14	cat	2.2746640055963e-14
33	UniRef90_E7SA67..ABC.transporter..ATP.binding.protein	species	human	0.234674962544665	0.0294432948228336	2874	16	2.2605321805103e-15	5.78319482847219e-14	cat	6.30893981287875e-14
34	UniRef90_P0AC11..Dihydropteroate.synthase.type.2	species	dog	2.40399455798968	0.300984187672464	2874	538	2.81423601061945e-15	6.91176364208138e-14	cat	7.62326872288386e-14
35	UniRef90_Q9KHL7..Amino.acid.racemase	species	human	0.110652801519757	0.0142326996603899	2874	7	1.04698609881115e-14	2.29589094525017e-13	dog	2.7550691343002e-13
36	UniRef90_E9FPR1..ABC.transporter..ATP.binding.protein	species	human	0.228476709650402	0.0296810453380754	2874	18	1.89167550728757e-14	4.46726446720987e-13	cat	4.83953650614403e-13
37	UniRef90_Q8GF07..Response.regulator	species	human	0.150089076987167	0.019917172218732	2874	15	6.47289370639583e-14	1.37046783990588e-12	dog	1.61122570367312e-12
38	UniRef90_Q00014..rRNA.adenine.N.6.methyltransferase	species	dog	1.66404976357295	0.227424270965207	2874	284	4.29840176046397e-13	9.77488400342547e-12	cat	1.0417968477335e-11
39	UniRef90_P0A4K4..Multi.drug.resistance.efflux.pump.PmrA	species	human	0.101601973318636	0.0140745419351677	2874	6	6.68228609771303e-13	1.32352376257929e-11	dog	1.57804756307531e-11
40	UniRef90_A0A3E4UGG9..Tetracycline.efflux.ABC.transporter.Tet.46..subunit.A	species	human	0.202462957770772	0.0286777292992499	2874	12	2.08065185976747e-12	4.56257229249009e-11	cat	4.7907009071146e-11
41	UniRef90_A0A1L5KW26..Dihydrofolate.reductase	species	dog	2.10026048716897	0.307792897039657	2874	846	1.26762922416078e-11	2.68387704701627e-10	cat	2.84752808646848e-10
42	UniRef90_Q9KHL7..Amino.acid.racemase	species	human	0.111093136176834	0.0173637813730007	2874	7	1.83207509266624e-10	3.74964702299024e-09	cat	4.01747895320383e-09
43	UniRef90_P0A4K4..Multi.drug.resistance.efflux.pump.PmrA	species	human	0.101601973319577	0.0171708301951681	2874	6	3.66395837988106e-09	7.25700143628056e-08	cat	7.8301497073765e-08
44	UniRef90_Q8GJ54..Nitroimidazole.resistance.protein..Fragment.	species	human	0.0709818141075031	0.0120030070695909	2874	4	3.74078813381722e-09	6.96013307322355e-08	dog	7.8301497073765e-08
45	UniRef90_P0A4K7..Tetracycline.resistance.protein	species	dog	1.01440340265466	0.175256503887971	2874	259	7.96221474215876e-09	1.52774995365171e-07	cat	1.62959995056183e-07
46	UniRef90_Q7ATJ6..3.apos..kinase	species	dog	1.62703913186581	0.282192350009179	2874	604	9.53923496484771e-09	1.77487583891409e-07	cat	1.90992073970103e-07
47	UniRef90_L1PB72..Beta.lactamase	species	dog	1.9168206060619	0.33320188956429	2874	1034	1.13922207661138e-08	2.05730104423349e-07	cat	2.23239049480656e-07
48	UniRef90_P10952..Tetracycline.resistance.protein.TetO	species	dog	1.37743830834786	0.24192566279807	2874	2804	1.48533510229994e-08	2.58891819220455e-07	cat	2.84998672753801e-07
49	UniRef90_R7MBA0..Small.GTP.binding.protein.domain	species	dog	1.15569919079853	0.203534443912009	2874	468	1.51793249054339e-08	2.58891819220455e-07	cat	2.85309351793972e-07
50	UniRef90_P30899..Beta.lactamase	species	dog	2.26971778851908	0.401796187519569	2874	1058	2.02642775166184e-08	3.3627747014064e-07	cat	3.73267991856111e-07
51	UniRef90_Q8GF07..Response.regulator	species	human	0.136050540284825	0.0242987930769693	2874	15	2.35881565511294e-08	3.81134950589301e-07	cat	4.25974356540984e-07
52	UniRef90_Q9S3T0..Sensor.protein.kinase	species	human	0.0355084414032402	0.0063535728232237	2874	6	2.50188440066007e-08	3.84039255501321e-07	dog	4.43122217886139e-07
53	UniRef90_P25910..Metallo.beta.lactamase.type.2	species	human	0.0755592481902453	0.0140951852596052	2874	10	8.95053043697438e-08	1.34039650934202e-06	dog	1.55536576084027e-06
54	UniRef90_A0A127SVB4..Streptomycin.adenylyltransferase	species	human	7.17212944434898	0.828254191092791	2874	271	1.33197166561327e-07	2.09700154535012e-06	cat	2.2717516741293e-06
55	UniRef90_A0A127SVB4..Streptomycin.adenylyltransferase	species	human	7.02915517238928	0.813728209120406	2874	271	2.15092102439026e-07	3.14444168803719e-06	dog	3.60181502447896e-06
56	UniRef90_Q57509..Beta.lactamase	species	human	1.95484897716089	0.186278884438453	2874	148	2.32235445268148e-07	3.56481408486607e-06	cat	3.81944366235651e-06
57	UniRef90_P30898..Beta.lactamase	species	human	6.59460910694131	0.782668746168727	2874	478	3.51619608018539e-07	5.02080091449728e-06	dog	5.68143261377324e-06
58	UniRef90_P30898..Beta.lactamase	species	human	6.45164128600197	0.796128533770348	2874	478	3.91930089163466e-07	5.86939206698459e-06	cat	6.22357951930262e-06
59	UniRef90_Q6XL56..Class.D.beta.lactamase	species	dog	1.43784539387755	0.28565105824921	2874	585	5.14936050984969e-07	7.52787465011359e-06	cat	8.03823903317214e-06
60	UniRef90_Q57509..Beta.lactamase	species	human	1.97727936622088	0.171990154219391	2874	148	6.57705847881638e-07	8.97403090220723e-06	dog	1.00957847649831e-05
61	UniRef90_Q8GJ54..Nitroimidazole.resistance.protein..Fragment.	species	human	0.0709818141075025	0.0146435739914467	2874	4	1.31809176949128e-06	1.88211243364569e-05	cat	1.99010249131388e-05
62	UniRef90_Q9S3T0..Sensor.protein.kinase	species	human	0.0366656980430939	0.00775130875184031	2874	6	2.35068482426184e-06	3.2802738229472e-05	cat	3.4919043921696e-05
63	UniRef90_P25910..Metallo.beta.lactamase.type.2	species	human	0.0812285134160248	0.0171960148882268	2874	10	2.4274255499401e-06	3.29901731190481e-05	cat	3.54866497062672e-05
64	UniRef90_A8SPZ5..StrA	species	dog	0.909927630195801	0.191681036544249	2874	265	2.47157648774627e-06	3.29901731190481e-05	cat	3.55675303939737e-05
65	UniRef90_A0A0F2CTG7..ABC.transporter.ATP.binding.protein.permease	species	human	0.0780894138063072	0.0169440637018496	2874	6	4.22959580279659e-06	5.52547196365342e-05	dog	5.99301189903948e-05
66	UniRef90_I3RVP3..Tetracycline.resistance.protein.O.32.O	species	human	2.44696982020858	0.34459799333271	2874	150	6.80515058491956e-06	8.70492178987627e-05	dog	9.46306128648604e-05
67	UniRef90_P10337..rRNA.adenine.N.6.methyltransferase	species	human	7.29385825049874	1.1780309222294	2874	350	6.88409452979983e-06	8.99326391765339e-05	cat	9.46306128648604e-05
68	UniRef90_I3RVP3..Tetracycline.resistance.protein.O.32.O	species	human	2.37411252838696	0.353119217134239	2874	150	8.24221523177139e-06	0.000105431669839742	cat	0.000111633532771492
69	UniRef90_P10337..rRNA.adenine.N.6.methyltransferase	species	human	6.98111576998198	1.16586340749876	2874	350	1.21905057017082e-05	0.000152754500017324	dog	0.000162716750018453
70	UniRef90_Q01911..Tetracycline.resistance.protein.from.transposon.Tn4351.Tn4400	species	human	6.74058857400092	1.26850773927109	2874	405	4.18638495264218e-05	0.000524579665494346	cat	0.000550808648769064
71	UniRef90_A0A0F2CTG7..ABC.transporter.ATP.binding.protein.permease	species	human	0.0822516520202971	0.0206716241267929	2874	6	7.09285978364829e-05	0.00087100318143201	cat	0.000920073783202827
72	UniRef90_Q01911..Tetracycline.resistance.protein.from.transposon.Tn4351.Tn4400	species	human	6.10574667622687	1.25660183963375	2874	405	0.000124593836362723	0.00153001231053424	dog	0.00159376282347316
73	UniRef90_Q1MRZ1..Ribosomal.protection.tetracycline.resistance.protein	species	human	0.941713455186754	0.121420345219454	2874	86	0.0001265381775034	0.00152342041151153	cat	0.00159646111617303
74	UniRef90_Q1MRZ1..Ribosomal.protection.tetracycline.resistance.protein	species	human	0.949868743579108	0.114475637225899	2874	86	0.000198956847331948	0.00239528439729051	dog	0.00247620616746924
75	UniRef90_P06571..rRNA.adenine.N.6.methyltransferase	species	human	5.39372211208063	1.14914711280853	2874	466	0.000240367710763703	0.00283818796940219	cat	0.00295171548817827
76	UniRef90_P0AE04..2.apos..apos..aminoglycoside.nucleotidyltransferase	species	dog	0.441168173513043	0.125343830573921	2874	189	0.000452894203723644	0.00524673662427014	cat	0.00548836265301942
77	UniRef90_D4JSJ5..Small.GTP.binding.protein.domain	species	human	2.03810769499053	0.383969548435044	2874	161	0.000492870914467526	0.00570986304685021	dog	0.00589524821070898
78	UniRef90_D4JSJ5..Small.GTP.binding.protein.domain	species	human	1.97484512039128	0.392756960807878	2874	161	0.000576069470719205	0.00655012324114059	cat	0.00680205105810754
79	UniRef90_A0A2J6A2K0..NimIJ.family.nitroimidazole.resistance.protein	species	dog	0.312400482726191	0.0882952371867691	2874	63	0.000696714009920236	0.00777786185620045	cat	0.0081224506726144
80	UniRef90_Q9WVY4..Lincosamide.nucleotidyltransferase	species	dog	0.540774429469849	0.162950458289286	2874	148	0.000917641578424806	0.0100612844491577	cat	0.0105643486716156
81	UniRef90_F4LXH4..ABC.transporter.related.protein	species	dog	0.404804191716307	0.125457980211526	2874	150	0.00127100561812868	0.0136911833251054	cat	0.0144518046209446
82	UniRef90_R7M6A2..NO_NAME	species	dog	0.429891954904381	0.138914683330065	2874	249	0.00199237422656518	0.0210916857777762	cat	0.0223777641788601
83	UniRef90_L1PB72..Beta.lactamase	species	human	6.40350021181151	1.90481554583706	2874	1034	0.0033038189649084	0.0343821160076908	cat	0.0366604489961522
84	UniRef90_P30899..Beta.lactamase	species	human	7.81206203651842	2.36678836548641	2874	1058	0.00381450649902784	0.0390351165067182	cat	0.041823339114341
85	UniRef90_H9CDJ3..Tetracycline.resistance.protein.40	species	dog	0.934506152876759	0.323778361745259	2874	2543	0.00395753122751198	0.0398348225195468	cat	0.0428810148298651
86	UniRef90_Q5XBB2..Macrolide.efflux.protein.A	species	dog	0.849376627458796	0.299280976271987	2874	589	0.00505549595798036	0.0500657180354829	cat	0.0541408346197664
87	UniRef90_P16898..rRNA.adenine.N.6.methyltransferase	species	dog	0.392810922160123	0.14165344082482	2874	131	0.00574755363674928	0.0560158402057786	cat	0.0608447919476562
88	UniRef90_P37636..Multidrug.resistance.protein.MdtE	species	dog	0.988917694815562	0.362342108160826	2874	877	0.0064500029316924	0.061879715625924	cat	0.0675051443191898
89	UniRef90_B8QUG9..Tet.32.	species	dog	0.853389794731258	0.317482735480656	2874	2213	0.00728624306474592	0.0688269729500615	cat	0.0754003355351797
90	UniRef90_P24180..Multidrug.export.protein.AcrE	species	dog	0.884713583197601	0.343956923276859	2874	891	0.0102355734536764	0.0938006283665274	cat	0.103593001657538
91	UniRef90_Q01911..Tetracycline.resistance.protein.from.transposon.Tn4351.Tn4400	species	dog	0.634841897976506	0.246540996224953	2874	405	0.0101959654078395	0.0938006283665274	cat	0.103593001657538
92	UniRef90_P22782..Chloramphenicol.acetyltransferase	species	human	1.42842018505483	0.507493997437519	2874	101	0.0112086159881315	0.101207209069305	cat	0.112207992663795
93	UniRef90_P06571..rRNA.adenine.N.6.methyltransferase	species	human	3.2519004455885	1.13607408581889	2874	466	0.0115797231297052	0.109383846179061	dog	0.114676612929661
94	UniRef90_P22782..Chloramphenicol.acetyltransferase	species	human	1.38252092959405	0.500863938344829	2874	101	0.0129690155657238	0.119952682846983	dog	0.126897309562275
95	UniRef90_P32716..Multidrug.resistance.protein.MdtN	species	dog	0.783114810635157	0.315057532865779	2874	792	0.0130892990319393	0.116475791385663	cat	0.126897309562275
96	UniRef90_P30847..Signal.transduction.histidine.protein.kinase.BaeS	species	dog	0.795331159279056	0.322752266963839	2874	677	0.0138954140487257	0.121882631798822	cat	0.133309128529962
97	UniRef90_A0A2K9JGM9..LnuC	species	human	-5.59366559482645	2.00156602953974	2874	2731	0.0145899231407959	0.124419622339565	cat	0.137115502170133
98	UniRef90_A7ZKF6..Multidrug.resistance.protein.MdtG	species	dog	0.861904898661969	0.352168204141026	2874	794	0.0145823674746417	0.124419622339565	cat	0.137115502170133
99	UniRef90_A0A2K9JGM9..LnuC	species	human	-5.49612317829788	1.99214503951445	2874	2731	0.0158484056914427	0.139013158493512	dog	0.147438198402209
100	UniRef90_P00811..Beta.lactamase	species	dog	0.785761287033708	0.339551848586797	2874	650	0.0208859248763029	0.175670655808904	cat	0.19235936811075
101	UniRef90_P32715..Multidrug.resistance.protein.MdtO	species	dog	0.773224773894097	0.338993560630699	2874	769	0.0227770269256157	0.188987763950379	cat	0.207699423747446
102	UniRef90_O07480..Erythromycin.resistance.methylase	species	human	0.0676155395214353	0.0287868308830661	2874	12	0.0237046962614483	0.194062446727057	cat	0.214039463301901
103	UniRef90_A0A1L5KW26..Dihydrofolate.reductase	species	human	4.94975387715475	2.06892826144863	2874	846	0.0272126255210423	0.219253971046198	cat	0.243328428202718
104	UniRef90_A0A0K1TBR6..Ribosomal.RNA.large.subunit.methyltransferase.Cfr	species	dog	0.14005888098966	0.0629590677177011	2874	52	0.0278039062144897	0.219253971046198	cat	0.244311567737191
105	UniRef90_P37639..HTH.type.transcriptional.regulator.GadX	species	dog	0.682456271567561	0.309399132526926	2874	569	0.0278531103283443	0.219253971046198	cat	0.244311567737191
106	UniRef90_L1PB72..Beta.lactamase	species	human	4.48667960566774	1.89034190703093	2874	1034	0.028729831984519	0.235201557846596	dog	0.249624294884358
107	UniRef90_P30899..Beta.lactamase	species	human	5.54234424769931	2.34984775629879	2874	1058	0.0296791166918021	0.239776021694296	dog	0.255462303487381
108	UniRef90_A0A174XA02..Beta.lactamase	species	dog	1.18862337956428	0.552221112102859	2874	1608	0.0315291458121498	0.245049310489366	cat	0.268873549009166
109	UniRef90_P0ACT3..Probable.acrEF.envCD.operon.repressor	species	dog	0.732165382284348	0.34488933425697	2874	675	0.0339782839400618	0.260783329239974	cat	0.287100912924742
110	UniRef90_A0A1L5KFA7..Phosphotransferase.enzyme.family	species	human	0.197461353728109	0.0716824332356006	2874	28	0.0364808549451293	0.283534746029232	dog	0.305444249131492
111	UniRef90_Q8G3I2..Isoleucine..tRNA.ligase	species	human	-6.28604496032366	2.82561755347845	2874	320	0.0381424067331045	0.288560614435226	cat	0.316478888299002
112	UniRef90_Q08425..Tetracycline.resistance.protein.TetQ	species	human	9.77611985273826	4.39097334714183	2874	2010	0.0385374110483527	0.288560614435226	cat	0.316901389067257
113	UniRef90_O07480..Erythromycin.resistance.methylase	species	human	0.0519694957263054	0.0238659340147557	2874	12	0.0406602626722139	0.312067516009242	dog	0.331399132045212
114	UniRef90_P0AE07..Multidrug.efflux.pump.subunit.AcrA	species	dog	0.675162802033805	0.330926795249779	2874	761	0.041567611013815	0.307500158584125	cat	0.335822541611611
115	UniRef90_P05058..Kanamycin.nucleotidyltransferase	species	dog	-0.112915897603872	0.0553106729831038	2874	35	0.0427647689224808	0.312590096647657	cat	0.342490018935694
116	UniRef90_Q84FH1..Tetracycline.resistance.protein	species	dog	-0.464705597572401	0.230309860100696	2874	268	0.0439598146489506	0.31754501405242	cat	0.349025769755892
117	UniRef90_A0A1L5KFA7..Phosphotransferase.enzyme.family	species	human	0.190196118002642	0.0773903580489091	2874	28	0.0449290038234353	0.320772190088248	cat	0.35367190189217
118	UniRef90_A0A1G1SBI2..Dihydrofolate.reductase	species	dog	0.140217073973463	0.0707233335651557	2874	49	0.0486114635205675	0.34307400691527	cat	0.379416592393582
119	UniRef90_Q83KI5..Putative.multidrug.resistance.protein.MdtA	species	dog	0.341989088617719	0.175046632644899	2874	286	0.0512665409667978	0.357700638109248	cat	0.396777178406897
120	UniRef90_P23895..Multidrug.transporter.EmrE	species	dog	0.452320108525354	0.232130757591225	2874	257	0.0519949975815727	0.358707061967254	cat	0.39906160643857
121	UniRef90_UPI0009A2989B..aminoglycoside.6.adenylyltransferase	species	dog	0.079217241555232	0.0408865013189678	2874	35	0.0572609700183705	0.390647062125328	cat	0.435845895759663
122	UniRef90_P27303..Multidrug.export.protein.EmrA	species	dog	0.68350433910705	0.36071414958637	2874	791	0.058340243302408	0.393636366897566	cat	0.440421017061621
123	UniRef90_P37637..Multidrug.resistance.protein.MdtF	species	dog	0.640267295307197	0.338887970286571	2874	798	0.0591443387549369	0.39472417386447	cat	0.442861268238186
124	UniRef90_M4R2Y6..Hydrolase..alpha.beta.domain.protein	species	dog	0.302099876591852	0.160680438809824	2874	180	0.0607185788684639	0.400873198120826	cat	0.450982347885929
125	UniRef90_Q46306..Tetracycline.resistance.protein.TetP	species	human	-6.56262712780725	3.32240669922545	2874	1613	0.0633709887948709	0.427580078242316	dog	0.466917445440609
126	UniRef90_P0ABQ7..Dihydrofolate.reductase.type.8	species	dog	0.0674652627189638	0.0364660951766402	2874	19	0.0662183681122472	0.427073153934155	cat	0.480213519932123
127	UniRef90_P10738..rRNA.adenine.N.6.methyltransferase	species	human	6.09761237708553	3.1015854743824	2874	1199	0.065770773348188	0.427073153934155	cat	0.480213519932123
128	UniRef90_A0A1S7D640..Beta.lactamase..Fragment.	species	dog	0.198478892824009	0.107212877231819	2874	134	0.066773652732376	0.427073153934155	cat	0.480457298175924
129	UniRef90_A0A218L4M7..Streptothricin.acetyltransferase	species	human	2.96299864296703	1.55127267087942	2874	403	0.0713321572180646	0.451525201359708	cat	0.509278424789438
130	UniRef90_C9WIW3..Lincosamide.nucleotidyltransferase	species	human	-5.06477005626923	2.70376197888998	2874	1235	0.0778924570186724	0.50878690010069	dog	0.551838099339979
131	UniRef90_A0A218L4M5..Streptomycin.aminoglycoside.6.adenyltransferase	species	dog	0.406042869751207	0.2322185902425	2874	391	0.0805651539012262	0.504765351993397	cat	0.565762227848671
132	UniRef90_Q93ET8..Aminoglycoside.acetyltransferase	species	human	-5.01344398005935	2.71225923373092	2874	1958	0.0810864430792883	0.518615375527948	dog	0.565762227848671
133	UniRef90_P30845..Phosphoethanolamine.transferase.EptA	species	dog	0.653733310488735	0.380537114947551	2874	891	0.0860754363790986	0.533841595320874	cat	0.591608036605596
134	UniRef90_Q5XBB2..Macrolide.efflux.protein.A	species	human	-1.6513774584177	0.899976528953007	2874	589	0.0860184272436913	0.539288735688519	dog	0.591608036605596
135	UniRef90_D1LU77..Beta.lactamase..Fragment.	species	dog	0.040355310204492	0.0232444667297075	2874	12	0.087238908412976	0.535646897655672	cat	0.595163219617414
136	UniRef90_A0A218L4M7..Streptothricin.acetyltransferase	species	human	2.73783812727316	1.54070405337789	2874	403	0.0919674296770917	0.558451929098178	dog	0.619153225739284
137	UniRef90_P02930..Outer.membrane.protein.TolC	species	dog	0.64627243392834	0.38374521011126	2874	898	0.0924790881839901	0.562199605395742	cat	0.619153225739284
138	UniRef90_Q46305..Tetracycline.efflux.protein	species	human	-3.3489218320732	1.86008185045163	2874	596	0.0927721445733129	0.558451929098178	dog	0.619153225739284
139	UniRef90_Q47810..Tetracycline.resistance.protein.TetM.from.transposon.TnFO1	species	human	-3.27810392322544	1.86300979650001	2874	1175	0.0978416108826654	0.583249991086957	dog	0.648288659157805
140	UniRef90_P0ACH6..Multiple.antibiotic.resistance.protein.MarA	species	dog	0.547402036986527	0.333061166399818	2874	549	0.100571232681096	0.602326135952323	cat	0.65999565960733
141	UniRef90_P24177..Probable.aminoglycoside.efflux.pump	species	dog	0.575772597076847	0.350880334865533	2874	878	0.10104168078679	0.602326135952323	cat	0.65999565960733
142	UniRef90_A0A2X1JA38..DNA.binding.protein	species	dog	0.413962856810735	0.253604712018129	2874	465	0.102799146145084	0.606910343587322	cat	0.66208401118617
143	UniRef90_Q93ET9..Aminoglycoside.phosphotransferase	species	human	-5.37704749333102	3.12853085589518	2874	1780	0.102741949152416	0.589894178937887	dog	0.66208401118617
144	UniRef90_B0B4B3..Mosaic.tetracycline.resistance.protein	species	dog	0.30577901288468	0.186835227370628	2874	148	0.103867190426218	0.607375761159029	cat	0.664317238767686
145	UniRef90_A0A142EC40..Beta.lactamase	species	dog	0.187684690517082	0.115355669748315	2874	154	0.105738092681217	0.607765431917291	cat	0.668125697415924
146	UniRef90_Q4LAM4..NimE.nitroimidazole.reductase..Fragment.	species	human	0.0457967194383339	0.026112507710761	2874	8	0.105913519894381	0.607765431917291	cat	0.668125697415924
147	UniRef90_P0AEZ0..Multidrug.transporter.MdfA	species	dog	0.584409933888549	0.365065223519534	2874	752	0.109666381794834	0.62347368909285	cat	0.687093453286001
148	UniRef90_P31224..Multidrug.efflux.pump.subunit.AcrB	species	dog	0.545357931127297	0.343075521812558	2874	862	0.112162131878873	0.631812375904843	cat	0.697981915273257
149	UniRef90_Q8X7J4..Multidrug.resistance.protein.MdtB	species	dog	0.448616485565848	0.283147526811458	2874	720	0.113351793652555	0.632709102751537	cat	0.700651019825525
150	UniRef90_Q9L5C7..Beta.lactamase	species	dog	0.0907006799286436	0.0577837561318133	2874	29	0.117786579990477	0.651540181208585	cat	0.723209601141529
151	UniRef90_A0A127SUT1..Beta.lactamase	species	human	-1.50092763933038	0.919205279643753	2874	210	0.119027541309749	0.652525985394515	cat	0.725989175803171
152	UniRef90_P52599..Probable.multidrug.resistance.protein.EmrK	species	dog	0.426221817482223	0.277154490636465	2874	520	0.124325426101851	0.675538155987047	cat	0.753313930525031
153	UniRef90_Q4LAM4..NimE.nitroimidazole.reductase..Fragment.	species	human	0.040569290874685	0.0243481626881922	2874	8	0.128107723448241	0.683983845193217	dog	0.77115825683549
154	UniRef90_P33941..ABC.transporter.ATP.binding.permease.protein.YojI	species	dog	0.450740383500358	0.310366344338775	2874	731	0.146705261651622	0.790149391702594	cat	0.877373675202233
155	UniRef90_P39386..Multidrug.resistance.protein.MdtM	species	dog	0.312126732113199	0.218851954869695	2874	253	0.154455106693556	0.824655960955162	cat	0.917762279127517
156	UniRef90_P52600..Probable.multidrug.resistance.protein.EmrY	species	dog	0.386860879547434	0.276087862556035	2874	631	0.161455437292755	0.85460033187717	cat	0.95320806247838
157	UniRef90_P76373..UDP.glucose.6.dehydrogenase	species	dog	0.34052027951486	0.24466906680016	2874	418	0.164341094312792	0.862439588957726	cat	0.964064636064213
158	UniRef90_A0A059N1L2..Transporter..major.facilitator.family.protein	species	dog	0.0263706539641058	0.0755125732656021	2874	48	0.726986515576672	0.999999999999965	cat	0.967292784083698
159	UniRef90_A0A059N1L2..Transporter..major.facilitator.family.protein	species	human	-0.143265179967851	0.454092369752918	2874	48	0.756259483399101	0.999999999999965	cat	0.967292784083698
160	UniRef90_A0A059N1L2..Transporter..major.facilitator.family.protein	species	human	-0.169635803537708	0.450972558100355	2874	48	0.711613760484495	0.889964893625043	dog	0.967292784083698
161	UniRef90_A0A068NXG4..NO_NAME	species	human	-0.311248107130167	1.40260254445299	2874	16	0.826550223340551	0.999999999999965	cat	0.967292784083698
162	UniRef90_A0A068NXG4..NO_NAME	species	human	-0.31188428032199	1.40246961414533	2874	16	0.826186406173613	0.889964893625043	dog	0.967292784083698
163	UniRef90_A0A086ZQ37..DNA.directed.RNA.polymerase.subunit.beta	species	human	1.45820876702367	3.04717109714646	2874	690	0.637483881070566	0.999999999999965	cat	0.967292784083698
164	UniRef90_A0A086ZQ37..DNA.directed.RNA.polymerase.subunit.beta	species	human	-3.34982078567203	3.04077999492178	2874	690	0.283887114023318	0.889964893625043	dog	0.967292784083698
165	UniRef90_A0A0B6EN45..Arabinose.efflux.permease.family.protein	species	dog	0.00713505569778485	0.00853875669497867	2874	7	0.411474982706417	0.999999999999965	cat	0.967292784083698
166	UniRef90_A0A0B6EN45..Arabinose.efflux.permease.family.protein	species	human	-0.00854621265896375	0.0133386443280179	2874	7	0.558855973208506	0.889964893625043	dog	0.967292784083698
167	UniRef90_A0A0F2CTG7..ABC.transporter.ATP.binding.protein.permease	species	dog	0.00416223821491985	0.0139380100553325	2874	6	0.765247801792636	0.999999999999965	cat	0.967292784083698
168	UniRef90_A0A0G3BFV1..Transcriptional.regulator.CmeR	species	dog	0.00937929623198133	0.0144723179729049	2874	8	0.518844971578431	0.999999999999965	cat	0.967292784083698
169	UniRef90_A0A0G3BFV1..Transcriptional.regulator.CmeR	species	human	-0.00519479820677355	0.033107599492305	2874	8	0.877726185583525	0.999999999999965	cat	0.967292784083698
170	UniRef90_A0A0G3BFV1..Transcriptional.regulator.CmeR	species	human	-0.0145740943973833	0.0313086302925382	2874	8	0.650544322860594	0.889964893625043	dog	0.967292784083698
171	UniRef90_A0A0G4E6H7..Chloramphenicol.florfenicol.efflux.MFS.transporter.FloR	species	dog	0.0256392051575678	0.0531329422683494	2874	41	0.629634898698506	0.999999999999965	cat	0.967292784083698
172	UniRef90_A0A0G4E6H7..Chloramphenicol.florfenicol.efflux.MFS.transporter.FloR	species	human	-0.0720673037270779	0.227190680216226	2874	41	0.754707739951615	0.999999999999965	cat	0.967292784083698
173	UniRef90_A0A0G4E6H7..Chloramphenicol.florfenicol.efflux.MFS.transporter.FloR	species	human	-0.0977065088827154	0.224082202795723	2874	41	0.668204147905629	0.889964893625043	dog	0.967292784083698
174	UniRef90_A0A0H3H1V9..Aminoglycoside.N.3..acetyltransferase	species	dog	0.0285150496909424	0.0910326823015987	2874	69	0.754133587651251	0.999999999999965	cat	0.967292784083698
175	UniRef90_A0A0H3H1V9..Aminoglycoside.N.3..acetyltransferase	species	human	-0.289368813429873	0.701204346356347	2874	69	0.685031743663892	0.999999999999965	cat	0.967292784083698
176	UniRef90_A0A0H3H1V9..Aminoglycoside.N.3..acetyltransferase	species	human	-0.317883864132364	0.698254023680015	2874	69	0.654807969674181	0.889964893625043	dog	0.967292784083698
177	UniRef90_A0A0H4JQQ7..Erythromycin.esterase.protein	species	dog	0.0104671989550583	0.0390211078769134	2874	29	0.788530367586524	0.999999999999965	cat	0.967292784083698
178	UniRef90_A0A0K1TBR6..Ribosomal.RNA.large.subunit.methyltransferase.Cfr	species	human	-0.13139989987803	0.165239814181686	2874	52	0.439188876850239	0.889964893625043	dog	0.967292784083698
179	UniRef90_A0A0K9ES31..Tetracycline.resistance.protein	species	dog	0.00887741427673287	0.0119989723649435	2874	6	0.462490012926077	0.999999999999965	cat	0.967292784083698
180	UniRef90_A0A0K9ES31..Tetracycline.resistance.protein	species	human	-0.0119868912577802	0.0221036787278513	2874	6	0.601111476510975	0.889964893625043	dog	0.967292784083698
181	UniRef90_A0A0T5XFN5..Multidrug.transporter	species	dog	0.0221033767180569	0.0256091827503144	2874	15	0.391085487245316	0.999999999999965	cat	0.967292784083698
182	UniRef90_A0A0T5XFN5..Multidrug.transporter	species	human	-0.0231629525660077	0.0586998332988031	2874	15	0.702110225651789	0.889964893625043	dog	0.967292784083698
183	UniRef90_A0A0U3RZN5..MFS.transporter	species	dog	0.0146595212139484	0.0229727342551931	2874	11	0.524692154089652	0.999999999999965	cat	0.967292784083698
184	UniRef90_A0A0U3RZN5..MFS.transporter	species	human	-0.0126365158610781	0.0611885610318341	2874	11	0.839269241555189	0.999999999999965	cat	0.967292784083698
185	UniRef90_A0A0U3RZN5..MFS.transporter	species	human	-0.0272960368683893	0.0588576767183033	2874	11	0.650548204353459	0.889964893625043	dog	0.967292784083698
186	UniRef90_A0A111WMZ9..ATP.binding.protein	species	human	-0.368636773609134	1.20988038596895	2874	49	0.766040662550591	0.999999999999965	cat	0.967292784083698
187	UniRef90_A0A111WMZ9..ATP.binding.protein	species	human	-0.379944272256106	1.20825964508978	2874	49	0.75882912160228	0.889964893625043	dog	0.967292784083698
188	UniRef90_A0A127SHY8..Beta.lactamase	species	dog	0.300763712491723	0.262981118112001	2874	329	0.253013082688624	0.999999999999965	cat	0.967292784083698
189	UniRef90_A0A127SHY8..Beta.lactamase	species	human	-0.938537220806719	1.5528936469265	2874	329	0.553869648960823	0.999999999999965	cat	0.967292784083698
190	UniRef90_A0A127SHY8..Beta.lactamase	species	human	-1.23930093401435	1.54183273112341	2874	329	0.433323014549494	0.889964893625043	dog	0.967292784083698
191	UniRef90_A0A127SV09..Chloramphenicol.acetyltransferase	species	dog	-0.101939828603687	0.11633405862429	2874	210	0.380958166076105	0.999999999999965	cat	0.967292784083698
192	UniRef90_A0A127SVB4..Streptomycin.adenylyltransferase	species	dog	0.142974271968317	0.21823504642603	2874	271	0.512847840039238	0.999999999999965	cat	0.967292784083698
193	UniRef90_A0A141RQC0..Beta.lactamase	species	dog	0.00925707962224452	0.0125136845308356	2874	4	0.459508233653035	0.999999999999965	cat	0.967292784083698
194	UniRef90_A0A141RQC0..Beta.lactamase	species	human	-0.00925707961944278	0.015212549495486	2874	4	0.542893443073922	0.889964893625043	dog	0.967292784083698
195	UniRef90_A0A142EAN5..Streptomycin.3.apos..apos..adenylyltransferase	species	dog	0.0420085859822521	0.0596638951341837	2874	68	0.481811189215345	0.999999999999965	cat	0.967292784083698
196	UniRef90_A0A142EAN5..Streptomycin.3.apos..apos..adenylyltransferase	species	human	-0.0436104621678738	0.230918634839086	2874	68	0.852429618431372	0.893160043885431	dog	0.967292784083698
197	UniRef90_A0A142EC40..Beta.lactamase	species	human	-0.107257812467339	0.348380320240734	2874	154	0.762348915272633	0.999999999999965	cat	0.967292784083698
198	UniRef90_A0A142EC40..Beta.lactamase	species	human	-0.294942502845227	0.33837915549223	2874	154	0.398181331096913	0.889964893625043	dog	0.967292784083698
199	UniRef90_A0A161VXW3..Lipid.A.export.ATP.binding.permease.protein.MsbA	species	dog	0.00632385837895017	0.00830654305608444	2874	5	0.448240997104929	0.999999999999965	cat	0.967292784083698
200	UniRef90_A0A161VXW3..Lipid.A.export.ATP.binding.permease.protein.MsbA	species	human	0.00414609033814489	0.0124157067790441	2874	5	0.740246283272904	0.999999999999965	cat	0.967292784083698
201	UniRef90_A0A161VXW3..Lipid.A.export.ATP.binding.permease.protein.MsbA	species	human	-0.00217776479528933	0.010268117198299	2874	5	0.834213076277165	0.889964893625043	dog	0.967292784083698
202	UniRef90_A0A174XA02..Beta.lactamase	species	human	-3.44989649500939	3.63862157887686	2874	1608	0.356041123473278	0.999999999999965	cat	0.967292784083698
203	UniRef90_A0A174XA02..Beta.lactamase	species	human	-4.63851987509542	3.61777666859537	2874	1608	0.216954066987499	0.889964893625043	dog	0.967292784083698
204	UniRef90_A0A1A7KGZ5..Kynurenine.3.monooxygenase	species	dog	0.013681186343278	0.0127562162978374	2874	9	0.283580574922966	0.999999999999965	cat	0.967292784083698
205	UniRef90_A0A1A7KGZ5..Kynurenine.3.monooxygenase	species	human	0.0106573349256284	0.0189188921188991	2874	9	0.573262985442718	0.999999999999965	cat	0.967292784083698
206	UniRef90_A0A1A7KGZ5..Kynurenine.3.monooxygenase	species	human	-0.00302385141812496	0.0155073888372208	2874	9	0.845411258527715	0.893160043885431	dog	0.967292784083698
207	UniRef90_A0A1A7TBT9..Replication.initiation.factor	species	dog	0.0220324422737296	0.0198600324136241	2874	11	0.272601955892194	0.999999999999965	cat	0.967292784083698
208	UniRef90_A0A1A7TBT9..Replication.initiation.factor	species	human	-0.022524319486255	0.0247826091103283	2874	11	0.386808790260253	0.889964893625043	dog	0.967292784083698
209	UniRef90_A0A1D3KIL4..Acriflavin.resistance.protein.A	species	dog	0.059394179217451	0.0767582121650727	2874	38	0.439440144945665	0.999999999999965	cat	0.967292784083698
210	UniRef90_A0A1D3KIL4..Acriflavin.resistance.protein.A	species	human	-0.0560603706560341	0.343498612155303	2874	38	0.87248960647891	0.999999999999965	cat	0.967292784083698
211	UniRef90_A0A1D3KIL4..Acriflavin.resistance.protein.A	species	human	-0.115454551305895	0.339218284468622	2874	38	0.738406664534274	0.889964893625043	dog	0.967292784083698
212	UniRef90_A0A1D3KKI2..LPS.assembly.protein.LptD	species	dog	0.0559248757604176	0.0760926961271959	2874	46	0.46267416827447	0.999999999999965	cat	0.967292784083698
213	UniRef90_A0A1D3KKI2..LPS.assembly.protein.LptD	species	human	-0.0585668576787439	0.355763328740375	2874	46	0.871334205948445	0.999999999999965	cat	0.967292784083698
214	UniRef90_A0A1D3KKI2..LPS.assembly.protein.LptD	species	human	-0.114491733483098	0.351709619360929	2874	46	0.749233488162741	0.889964893625043	dog	0.967292784083698
215	UniRef90_A0A1D3KQL8..Phosphoethanolamine.transferase	species	dog	0.100172267625289	0.105695574765118	2874	52	0.343677475824026	0.999999999999965	cat	0.967292784083698
216	UniRef90_A0A1D3KQL8..Phosphoethanolamine.transferase	species	human	-0.156878396386783	0.485124498904779	2874	52	0.750819414934908	0.889964893625043	dog	0.967292784083698
217	UniRef90_A0A1D3KSH0..Multidrug.resistance.protein.A	species	dog	0.05125035583874	0.0566156393803786	2874	28	0.366051470151385	0.999999999999965	cat	0.967292784083698
218	UniRef90_A0A1D3KSH0..Multidrug.resistance.protein.A	species	human	-0.0791383058808256	0.220214893660398	2874	28	0.724966978728149	0.889964893625043	dog	0.967292784083698
219	UniRef90_A0A1D3U586..Outer.membrane.protein.N..Porin.	species	dog	0.0651240068290117	0.0530207231675565	2874	30	0.223064408866994	0.999999999999965	cat	0.967292784083698
220	UniRef90_A0A1D3U586..Outer.membrane.protein.N..Porin.	species	human	-0.0659119886558687	0.144758442202199	2874	30	0.661272631018134	0.889964893625043	dog	0.967292784083698
221	UniRef90_A0A1G1SBI2..Dihydrofolate.reductase	species	human	-0.0846701359254813	0.34117470420475	2874	49	0.813792654387688	0.999999999999965	cat	0.967292784083698
222	UniRef90_A0A1G1SBI2..Dihydrofolate.reductase	species	human	-0.224887207810254	0.337526874803523	2874	49	0.535561035929694	0.889964893625043	dog	0.967292784083698
223	UniRef90_A0A1H0Z427..MFS.transporter..DHA1.family..tetracycline.resistance.protein	species	dog	0.0074913433730432	0.0111010280108273	2874	5	0.501830152792338	0.999999999999965	cat	0.967292784083698
224	UniRef90_A0A1H0Z427..MFS.transporter..DHA1.family..tetracycline.resistance.protein	species	human	-0.00394131093991079	0.0249780897881457	2874	5	0.877036109845344	0.999999999999965	cat	0.967292784083698
225	UniRef90_A0A1H0Z427..MFS.transporter..DHA1.family..tetracycline.resistance.protein	species	human	-0.0114326543123751	0.0235661513607064	2874	5	0.637010531708067	0.889964893625043	dog	0.967292784083698
226	UniRef90_A0A1L5KFA7..Phosphotransferase.enzyme.family	species	dog	-0.00726523573623851	0.0383808791290215	2874	28	0.850952634058071	0.999999999999965	cat	0.967292784083698
227	UniRef90_A0A1L5KFF7..COQ6.ubiquinone.biosynthesis.monooxygenase	species	dog	0.0430754466955085	0.0729843085496225	2874	171	0.555920722600781	0.999999999999965	cat	0.967292784083698
228	UniRef90_A0A1L5KKZ3..Phosphotransferase.enzyme.family	species	human	-0.306055469510724	0.871947393167682	2874	72	0.729450199778201	0.999999999999965	cat	0.967292784083698
229	UniRef90_A0A1L5KKZ3..Phosphotransferase.enzyme.family	species	human	0.729381506924113	0.869037215841671	2874	72	0.411871843458893	0.889964893625043	dog	0.967292784083698
230	UniRef90_A0A1L5KT89..Dihydrofolate.reductase	species	dog	0.0333500946664607	0.0874962262776872	2874	57	0.703171153746271	0.999999999999965	cat	0.967292784083698
231	UniRef90_A0A1L5KT89..Dihydrofolate.reductase	species	human	-0.162000246427171	0.487524522925495	2874	57	0.743909095716723	0.999999999999965	cat	0.967292784083698
232	UniRef90_A0A1L5KT89..Dihydrofolate.reductase	species	human	-0.195350340448258	0.483625186333669	2874	57	0.69167086510199	0.889964893625043	dog	0.967292784083698
233	UniRef90_A0A1L5KW26..Dihydrofolate.reductase	species	human	2.84949338965436	2.05753494110518	2874	846	0.182423420253166	0.889964893625043	dog	0.967292784083698
234	UniRef90_A0A1L6C492..Beta.lactamase..Fragment.	species	dog	0.0241024250561773	0.0660086861035024	2874	39	0.715107628250522	0.999999999999965	cat	0.967292784083698
235	UniRef90_A0A1L6C492..Beta.lactamase..Fragment.	species	human	-0.0788994458730765	0.326621624920243	2874	39	0.811672399935381	0.999999999999965	cat	0.967292784083698
236	UniRef90_A0A1L6C492..Beta.lactamase..Fragment.	species	human	-0.103001868414059	0.323304587798549	2874	39	0.753587799610062	0.889964893625043	dog	0.967292784083698
237	UniRef90_A0A1N7T703..Bifunctional.AacA.AphD	species	human	-0.473653589681738	1.51669594235017	2874	93	0.757911229099293	0.999999999999965	cat	0.967292784083698
238	UniRef90_A0A1N7T703..Bifunctional.AacA.AphD	species	human	-0.474387141979342	1.51657816890903	2874	93	0.757531684137688	0.889964893625043	dog	0.967292784083698
239	UniRef90_A0A1S7D640..Beta.lactamase..Fragment.	species	human	-0.0932658838122805	0.288613590095745	2874	134	0.751336244924029	0.999999999999965	cat	0.967292784083698
240	UniRef90_A0A1S7D640..Beta.lactamase..Fragment.	species	human	-0.291744775909568	0.277882942124148	2874	134	0.313519600823011	0.889964893625043	dog	0.967292784083698
241	UniRef90_A0A1T1YUD0..Efflux.pump.membrane.transporter	species	dog	0.0186947662374589	0.0259310364783608	2874	16	0.473143669079885	0.999999999999965	cat	0.967292784083698
242	UniRef90_A0A1T1YUD0..Efflux.pump.membrane.transporter	species	human	-0.010052215602383	0.0587559606572803	2874	16	0.866788811179885	0.999999999999965	cat	0.967292784083698
243	UniRef90_A0A1T1YUD0..Efflux.pump.membrane.transporter	species	human	-0.0287469819446767	0.0554896498065644	2874	16	0.614584911654869	0.889964893625043	dog	0.967292784083698
244	UniRef90_A0A218L4M5..Streptomycin.aminoglycoside.6.adenyltransferase	species	human	2.01716473675401	1.59639162999736	2874	391	0.222519866911584	0.999999999999965	cat	0.967292784083698
245	UniRef90_A0A218L4M5..Streptomycin.aminoglycoside.6.adenyltransferase	species	human	1.61112186778191	1.58798272885422	2874	391	0.324026536110846	0.889964893625043	dog	0.967292784083698
246	UniRef90_A0A218L4M7..Streptothricin.acetyltransferase	species	dog	0.225160515696337	0.256903777119707	2874	403	0.380960125773926	0.999999999999965	cat	0.967292784083698
247	UniRef90_A0A243UXM4..HTH.type.transcriptional.regulator.LeuO..Fragment.	species	dog	0.179015599624172	0.15898320080859	2874	189	0.262791888689504	0.999999999999965	cat	0.967292784083698
248	UniRef90_A0A243UXM4..HTH.type.transcriptional.regulator.LeuO..Fragment.	species	human	-0.146631661965365	0.409809823695979	2874	189	0.725788605117134	0.999999999999965	cat	0.967292784083698
249	UniRef90_A0A243UXM4..HTH.type.transcriptional.regulator.LeuO..Fragment.	species	human	-0.325647235368507	0.3929773070682	2874	189	0.42284383235236	0.889964893625043	dog	0.967292784083698
250	UniRef90_A0A246NQ02..Lincosamide.nucleotidyltransferase.Lnu.G.	species	dog	0.0815170524653484	0.140590194885016	2874	151	0.562188273269614	0.999999999999965	cat	0.967292784083698
251	UniRef90_A0A246NQ02..Lincosamide.nucleotidyltransferase.Lnu.G.	species	human	-0.411542951622632	0.732089475501535	2874	151	0.58071632471146	0.999999999999965	cat	0.967292784083698
252	UniRef90_A0A246NQ02..Lincosamide.nucleotidyltransferase.Lnu.G.	species	human	-0.493060003682521	0.725382147913849	2874	151	0.505308019387086	0.889964893625043	dog	0.967292784083698
253	UniRef90_A0A2J0PBS8..Phosphoethanolamine.transferase	species	dog	0.0098892650362589	0.0240387011353932	2874	13	0.681062263750535	0.999999999999965	cat	0.967292784083698
254	UniRef90_A0A2J0PBS8..Phosphoethanolamine.transferase	species	human	-0.0209481289617265	0.0910898503140632	2874	13	0.82087950275803	0.999999999999965	cat	0.967292784083698
255	UniRef90_A0A2J0PBS8..Phosphoethanolamine.transferase	species	human	-0.0308373939949752	0.0894870357296685	2874	13	0.734904690189312	0.889964893625043	dog	0.967292784083698
256	UniRef90_A0A2J0TRW3..Efflux.pump.membrane.transporter	species	dog	0.0105670961737786	0.0211341155262524	2874	10	0.617730412527397	0.999999999999965	cat	0.967292784083698
257	UniRef90_A0A2J0TRW3..Efflux.pump.membrane.transporter	species	human	-0.0128626566337654	0.0640464784927732	2874	10	0.843340776170399	0.999999999999965	cat	0.967292784083698
258	UniRef90_A0A2J0TRW3..Efflux.pump.membrane.transporter	species	human	-0.0234297528501046	0.0622218337097671	2874	10	0.71186387614101	0.889964893625043	dog	0.967292784083698
259	UniRef90_A0A2J6A2K0..NimIJ.family.nitroimidazole.resistance.protein	species	human	0.14882836205976	0.204427141306844	2874	63	0.480207331843191	0.999999999999965	cat	0.967292784083698
260	UniRef90_A0A2J6A2K0..NimIJ.family.nitroimidazole.resistance.protein	species	human	-0.163572120694629	0.193631518250776	2874	63	0.41693175859659	0.889964893625043	dog	0.967292784083698
261	UniRef90_A0A2K9JGM9..LnuC	species	dog	-0.0975424137616958	0.275041849272574	2874	2731	0.722903171935156	0.999999999999965	cat	0.967292784083698
262	UniRef90_A0A2N9DMG9..ATP.binding.cassette..ABC.F.family.	species	dog	0.0106394216805125	0.0180903603817874	2874	10	0.557427267493792	0.999999999999965	cat	0.967292784083698
263	UniRef90_A0A2N9DMG9..ATP.binding.cassette..ABC.F.family.	species	human	-0.010215387525832	0.0501216785888478	2874	10	0.84105553660908	0.999999999999965	cat	0.967292784083698
264	UniRef90_A0A2N9DMG9..ATP.binding.cassette..ABC.F.family.	species	human	-0.0208548065631104	0.0483763302902967	2874	10	0.672743251719376	0.889964893625043	dog	0.967292784083698
265	UniRef90_A0A2P1JHI0..Beta.lactamase..Fragment.	species	dog	0.0147633196421634	0.0130135469869267	2874	13	0.25916462486031	0.999999999999965	cat	0.967292784083698
266	UniRef90_A0A2P1JHI0..Beta.lactamase..Fragment.	species	human	0.00771957011086237	0.0199077571171717	2874	13	0.700855517195284	0.999999999999965	cat	0.967292784083698
267	UniRef90_A0A2P1JHI0..Beta.lactamase..Fragment.	species	human	-0.00704374963255304	0.0167797627865988	2874	13	0.679684976634615	0.889964893625043	dog	0.967292784083698
268	UniRef90_A0A2R4H2Z9..rRNA.methylase	species	dog	0.00513353839241144	0.0153096850433991	2874	5	0.737728696990548	0.999999999999965	cat	0.967292784083698
269	UniRef90_A0A2R4H2Z9..rRNA.methylase	species	human	-0.00726807985055713	0.0492189190235806	2874	5	0.884321958955998	0.999999999999965	cat	0.967292784083698
270	UniRef90_A0A2R4H2Z9..rRNA.methylase	species	human	-0.0124016182451743	0.047987402967285	2874	5	0.799387806553701	0.889964893625043	dog	0.967292784083698
271	UniRef90_A0A2S1CWY0..OXA.61.family.class.D.beta.lactamase.OXA.659	species	human	-0.0117134626888706	0.0253507078989067	2874	8	0.653931608891062	0.999999999999965	cat	0.967292784083698
272	UniRef90_A0A2S1CWY0..OXA.61.family.class.D.beta.lactamase.OXA.659	species	human	-0.0115926682733644	0.0234382225993594	2874	8	0.634061704699332	0.889964893625043	dog	0.967292784083698
273	UniRef90_A0A2S1PKM6..Aminoglycoside.phosphotransferase	species	human	2.14520199196039	2.40600828857153	2874	576	0.383662271176761	0.999999999999965	cat	0.967292784083698
274	UniRef90_A0A2S1PKM6..Aminoglycoside.phosphotransferase	species	human	-2.39231006198553	2.39828352231228	2874	576	0.331092581389177	0.889964893625043	dog	0.967292784083698
275	UniRef90_A0A2U2P5G4..Aminoglycoside.N.acetyltransferase.AAC.6.apos...Ii	species	dog	0.151931200955948	0.114323608994658	2874	111	0.185173204359526	0.925206427376382	cat	0.967292784083698
276	UniRef90_A0A2U2P5G4..Aminoglycoside.N.acetyltransferase.AAC.6.apos...Ii	species	human	-0.160004107998587	0.407669322109906	2874	111	0.700501717953261	0.999999999999965	cat	0.967292784083698
277	UniRef90_A0A2U2P5G4..Aminoglycoside.N.acetyltransferase.AAC.6.apos...Ii	species	human	-0.311935309077571	0.399511015228405	2874	111	0.44852919673548	0.889964893625043	dog	0.967292784083698
278	UniRef90_A0A2X1JA38..DNA.binding.protein	species	human	-0.984889531609092	1.79580544761925	2874	465	0.589900475186532	0.999999999999965	cat	0.967292784083698
279	UniRef90_A0A2X1JA38..DNA.binding.protein	species	human	-1.39885238776679	1.78688406514447	2874	465	0.443731053309376	0.889964893625043	dog	0.967292784083698
280	UniRef90_A0A2X9NMX0..Glutathione.transferase.fosA	species	dog	0.0353232763377683	0.0371595524690124	2874	19	0.34593264497516	0.999999999999965	cat	0.967292784083698
281	UniRef90_A0A2X9NMX0..Glutathione.transferase.fosA	species	human	-0.0416092226771568	0.0751902111306533	2874	19	0.594455522878945	0.889964893625043	dog	0.967292784083698
282	UniRef90_A0A336QPR1..FmtC.domain.containing.protein	species	dog	0.0757717468602443	0.146715351889444	2874	181	0.605641741336307	0.999999999999965	cat	0.967292784083698
283	UniRef90_A0A336QPR1..FmtC.domain.containing.protein	species	human	-0.725378593275055	0.853949906046951	2874	181	0.407052246251763	0.999999999999965	cat	0.967292784083698
284	UniRef90_A0A336QPR1..FmtC.domain.containing.protein	species	human	-0.801150340175497	0.847690040164431	2874	181	0.357748446666132	0.889964893625043	dog	0.967292784083698
285	UniRef90_A0A376I5A8..Beta.lactamase	species	dog	0.00401952506646078	0.0150080803635044	2874	4	0.788955898291755	0.999999999999965	cat	0.967292784083698
286	UniRef90_A0A376I5A8..Beta.lactamase	species	human	-0.0110377109076585	0.0635271512131174	2874	4	0.864058133033537	0.999999999999965	cat	0.967292784083698
287	UniRef90_A0A376I5A8..Beta.lactamase	species	human	-0.0150572359352636	0.0626396308909126	2874	4	0.812964395595291	0.889964893625043	dog	0.967292784083698
288	UniRef90_A0A376JWQ4..Beta.lactamase	species	dog	0.151844188192961	0.203329505928652	2874	233	0.455491385221406	0.999999999999965	cat	0.967292784083698
289	UniRef90_A0A376JWQ4..Beta.lactamase	species	human	-0.536109382767593	0.96516287655548	2874	233	0.586363665258911	0.999999999999965	cat	0.967292784083698
290	UniRef90_A0A376JWQ4..Beta.lactamase	species	human	-0.687953570960282	0.954499365079182	2874	233	0.482002954996429	0.889964893625043	dog	0.967292784083698
291	UniRef90_A0A376P0L5..Beta.lactamase	species	dog	0.277677387000779	0.261375896546285	2874	351	0.288296987704688	0.999999999999965	cat	0.967292784083698
292	UniRef90_A0A376P0L5..Beta.lactamase	species	human	-1.02814095817606	1.53495270021833	2874	351	0.511591071586354	0.999999999999965	cat	0.967292784083698
293	UniRef90_A0A376P0L5..Beta.lactamase	species	human	-1.30581834589868	1.52389899386988	2874	351	0.403215999882764	0.889964893625043	dog	0.967292784083698
294	UniRef90_A0A377ZRY4..Beta.lactamase	species	dog	0.0164392498490012	0.014871525109748	2874	13	0.271092887433632	0.999999999999965	cat	0.967292784083698
295	UniRef90_A0A377ZRY4..Beta.lactamase	species	human	-0.0166204610767752	0.0194943393534504	2874	13	0.403743071758304	0.889964893625043	dog	0.967292784083698
296	UniRef90_A0A3A1YQQ5..Beta.lactamase	species	dog	0.00938800346935915	0.0438741142159301	2874	45	0.83058103867116	0.999999999999965	cat	0.967292784083698
297	UniRef90_A0A3A6YNR6..Phosphatidylglycerol.lysyltransferase	species	human	-0.353249122553393	1.1470022472804	2874	63	0.765659237596884	0.999999999999965	cat	0.967292784083698
298	UniRef90_A0A3A6YNR6..Phosphatidylglycerol.lysyltransferase	species	human	-0.366378512346494	1.14509877890098	2874	63	0.756929160148576	0.889964893625043	dog	0.967292784083698
299	UniRef90_A0A3E4UGG9..Tetracycline.efflux.ABC.transporter.Tet.46..subunit.A	species	dog	0.00485777179222216	0.0193361913357826	2874	12	0.801656651856546	0.999999999999965	cat	0.967292784083698
300	UniRef90_A0QZ11..RNA.polymerase.binding.protein.RbpA	species	dog	0.0099326430391807	0.016824764595446	2874	6	0.556462895067103	0.999999999999965	cat	0.967292784083698
301	UniRef90_A0QZ11..RNA.polymerase.binding.protein.RbpA	species	human	-0.0129589501470305	0.0296403388183356	2874	6	0.668617891034118	0.889964893625043	dog	0.967292784083698
302	UniRef90_A4ZYU9..Beta.lactamase	species	dog	0.00557879713364022	0.0202944645237996	2874	5	0.783532435191777	0.999999999999965	cat	0.967292784083698
303	UniRef90_A4ZYU9..Beta.lactamase	species	human	-0.0143199764600152	0.0834392721044453	2874	5	0.865672745918181	0.999999999999965	cat	0.967292784083698
304	UniRef90_A4ZYU9..Beta.lactamase	species	human	-0.019898773602602	0.0822011804690316	2874	5	0.811632114075275	0.889964893625043	dog	0.967292784083698
305	UniRef90_A5H8A5..Fluoroquinolone.efflux.MFS.transporter.QepA1	species	dog	0.0066403985180285	0.029534926121251	2874	16	0.822163413501186	0.999999999999965	cat	0.967292784083698
306	UniRef90_A5H8A5..Fluoroquinolone.efflux.MFS.transporter.QepA1	species	human	-0.0283192690090299	0.151934770314091	2874	16	0.85405740466782	0.999999999999965	cat	0.967292784083698
307	UniRef90_A5H8A5..Fluoroquinolone.efflux.MFS.transporter.QepA1	species	human	-0.0349596675232724	0.150508200150511	2874	16	0.818815067013202	0.889964893625043	dog	0.967292784083698
308	UniRef90_A6NA50..QnrB6	species	dog	0.0211091859111388	0.054129575858701	2874	23	0.697796600978561	0.999999999999965	cat	0.967292784083698
309	UniRef90_A6NA50..QnrB6	species	human	-0.0604352274876439	0.256851357524103	2874	23	0.842382794100399	0.999999999999965	cat	0.967292784083698
310	UniRef90_A6NA50..QnrB6	species	human	-0.0815444182655886	0.254011552792123	2874	23	0.788949279423368	0.889964893625043	dog	0.967292784083698
311	UniRef90_A6T8S5..Spermidine.export.protein.MdtJ	species	dog	0.0484357276389634	0.0515239046915507	2874	27	0.349844587646238	0.999999999999965	cat	0.967292784083698
312	UniRef90_A6T8S5..Spermidine.export.protein.MdtJ	species	human	-0.0677987823161996	0.154556234236559	2874	27	0.674137453342431	0.889964893625043	dog	0.967292784083698
313	UniRef90_A6T8S6..Spermidine.export.protein.MdtI	species	dog	0.0514044334748497	0.0383938232926822	2874	22	0.185961245340285	0.925206427376382	cat	0.967292784083698
314	UniRef90_A6T8S6..Spermidine.export.protein.MdtI	species	human	-0.0533214184701275	0.0554562066769308	2874	22	0.362571113741072	0.889964893625043	dog	0.967292784083698
315	UniRef90_A6TF96..Undecaprenyl.phosphate.alpha.4.amino.4.deoxy.L.arabinose.arabinosyl.transferase	species	dog	0.0720091767827608	0.0826756295901554	2874	46	0.384185181433461	0.999999999999965	cat	0.967292784083698
316	UniRef90_A6TF96..Undecaprenyl.phosphate.alpha.4.amino.4.deoxy.L.arabinose.arabinosyl.transferase	species	human	-0.0740399749479002	0.373203587742468	2874	46	0.845332830803745	0.999999999999965	cat	0.967292784083698
317	UniRef90_A6TF96..Undecaprenyl.phosphate.alpha.4.amino.4.deoxy.L.arabinose.arabinosyl.transferase	species	human	-0.146049151771394	0.368635217227763	2874	46	0.697626232582608	0.889964893625043	dog	0.967292784083698
318	UniRef90_A7ZKF6..Multidrug.resistance.protein.MdtG	species	human	-1.25771375350497	1.88240209383993	2874	794	0.512715366881663	0.999999999999965	cat	0.967292784083698
319	UniRef90_A7ZKF6..Multidrug.resistance.protein.MdtG	species	human	-2.1196186507297	1.86603863059109	2874	794	0.271709151861658	0.889964893625043	dog	0.967292784083698
320	UniRef90_A8AEE5..Multidrug.resistance.protein.MdtC	species	dog	0.212198102227678	0.188122400614154	2874	226	0.259518512145752	0.999999999999965	cat	0.967292784083698
321	UniRef90_A8AEE5..Multidrug.resistance.protein.MdtC	species	human	-0.652718873700801	1.23256876467134	2874	226	0.603019979539317	0.999999999999965	cat	0.967292784083698
322	UniRef90_A8AEE5..Multidrug.resistance.protein.MdtC	species	human	-0.864916975940903	1.22542813979364	2874	226	0.489719886135127	0.889964893625043	dog	0.967292784083698
323	UniRef90_A8SPZ5..StrA	species	human	0.273723676421051	0.946672409791442	2874	265	0.775621546420091	0.999999999999965	cat	0.967292784083698
324	UniRef90_A8SPZ5..StrA	species	human	-0.636203953639975	0.937021304745297	2874	265	0.50568925792965	0.889964893625043	dog	0.967292784083698
325	UniRef90_A9QXC4..AAC.6.apos...Ib.cr..Fragment.	species	dog	0.025541411219987	0.0343466940003915	2874	11	0.460885391879959	0.999999999999965	cat	0.967292784083698
326	UniRef90_A9QXC4..AAC.6.apos...Ib.cr..Fragment.	species	human	-0.0266374212091915	0.0717689069579773	2874	11	0.721907719815942	0.889964893625043	dog	0.967292784083698
327	UniRef90_B0B4B3..Mosaic.tetracycline.resistance.protein	species	human	-0.127763820552622	0.54248422095822	2874	148	0.816883911570714	0.999999999999965	cat	0.967292784083698
328	UniRef90_B0B4B3..Mosaic.tetracycline.resistance.protein	species	human	-0.433542833478504	0.525484929022296	2874	148	0.423072104527762	0.889964893625043	dog	0.967292784083698
329	UniRef90_B1Q1F1..Beta.lactamase	species	dog	0.0086942672409304	0.0167302159758759	2874	8	0.604087088902864	0.999999999999965	cat	0.967292784083698
330	UniRef90_B1Q1F1..Beta.lactamase	species	human	-0.00889738720789041	0.0474653111885223	2874	8	0.853626019060761	0.999999999999965	cat	0.967292784083698
331	UniRef90_B1Q1F1..Beta.lactamase	species	human	-0.0175916544366577	0.0458986054875116	2874	8	0.706998226704979	0.889964893625043	dog	0.967292784083698
332	UniRef90_B2RI48..Lipid.A.4.apos..phosphatase	species	dog	0.0154258673897032	0.0253062541782143	2874	11	0.543096181541585	0.999999999999965	cat	0.967292784083698
333	UniRef90_B2RI48..Lipid.A.4.apos..phosphatase	species	human	-0.0170034813108557	0.0349704325396866	2874	11	0.631435323740061	0.889964893625043	dog	0.967292784083698
334	UniRef90_B3U538..Beta.lactamase.OXA.133	species	dog	0.0129469752931113	0.0200064296432182	2874	11	0.518727318710469	0.999999999999965	cat	0.967292784083698
335	UniRef90_B3U538..Beta.lactamase.OXA.133	species	human	-0.0132942840519801	0.0568320550735015	2874	11	0.818438765282507	0.999999999999965	cat	0.967292784083698
336	UniRef90_B3U538..Beta.lactamase.OXA.133	species	human	-0.026241259330869	0.0549615064950117	2874	11	0.641192964884743	0.889964893625043	dog	0.967292784083698
337	UniRef90_B4EW87..Tetracycline.resistance.protein..MFS.family.transporter.	species	dog	0.0179006435354191	0.0192320965392721	2874	12	0.356080498493824	0.999999999999965	cat	0.967292784083698
338	UniRef90_B4EW87..Tetracycline.resistance.protein..MFS.family.transporter.	species	human	-0.00652006020712408	0.0387524459530639	2874	12	0.869581221880406	0.999999999999965	cat	0.967292784083698
339	UniRef90_B4EW87..Tetracycline.resistance.protein..MFS.family.transporter.	species	human	-0.0244207123565516	0.0358894961168825	2874	12	0.514283362230872	0.889964893625043	dog	0.967292784083698
340	UniRef90_B5M690..Plasmid.mediated.quinolone.resistance.protein	species	dog	0.0170959313400496	0.076496386842684	2874	77	0.823176082727818	0.999999999999965	cat	0.967292784083698
341	UniRef90_B5M690..Plasmid.mediated.quinolone.resistance.protein	species	human	-0.267700563603224	0.725838126778248	2874	77	0.716994772314866	0.999999999999965	cat	0.967292784083698
342	UniRef90_B5M690..Plasmid.mediated.quinolone.resistance.protein	species	human	-0.284796494948027	0.72381260913865	2874	77	0.699108418687901	0.889964893625043	dog	0.967292784083698
343	UniRef90_B7LM77..Undecaprenyl.phosphate.4.deoxy.4.formamido.L.arabinose.transferase	species	dog	0.267615872483755	0.227336091824953	2874	465	0.239362946011723	0.999999999999965	cat	0.967292784083698
344	UniRef90_B7LM77..Undecaprenyl.phosphate.4.deoxy.4.formamido.L.arabinose.transferase	species	human	-0.921911286885944	1.35526129154682	2874	465	0.505078517922341	0.999999999999965	cat	0.967292784083698
345	UniRef90_B7LM77..Undecaprenyl.phosphate.4.deoxy.4.formamido.L.arabinose.transferase	species	human	-1.18952715853651	1.34578957951132	2874	465	0.388803503880699	0.889964893625043	dog	0.967292784083698
346	UniRef90_B7NL69..Multidrug.resistance.protein.MdtH	species	dog	0.397790201395514	0.315076364686524	2874	659	0.207061149380868	0.993246450936349	cat	0.967292784083698
347	UniRef90_B7NL69..Multidrug.resistance.protein.MdtH	species	human	-1.10456345998	1.74385265866912	2874	659	0.534393438646058	0.999999999999965	cat	0.967292784083698
348	UniRef90_B7NL69..Multidrug.resistance.protein.MdtH	species	human	-1.50235366136657	1.72971641894391	2874	659	0.39679018302401	0.889964893625043	dog	0.967292784083698
349	UniRef90_B7TCK2..Bacilysin.exporter.BacE	species	dog	0.0153270097489279	0.0813569657274094	2874	59	0.85058342504678	0.999999999999965	cat	0.967292784083698
350	UniRef90_B7TCK2..Bacilysin.exporter.BacE	species	human	-0.385404367747059	0.983422750115638	2874	59	0.699812219399763	0.999999999999965	cat	0.967292784083698
351	UniRef90_B7TCK2..Bacilysin.exporter.BacE	species	human	-0.400731378244136	0.981719198566781	2874	59	0.688062119429554	0.889964893625043	dog	0.967292784083698
352	UniRef90_B7UY29..Translational.regulator.CsrA	species	dog	0.0139242033286778	0.0142503253889607	2874	7	0.342653615717885	0.999999999999965	cat	0.967292784083698
353	UniRef90_B7UY29..Translational.regulator.CsrA	species	human	-0.0146885828875281	0.0185167652203698	2874	7	0.492607436112351	0.889964893625043	dog	0.967292784083698
354	UniRef90_B8L7N1..Acriflavin.resistance.protein	species	dog	0.00459575441015814	0.0169460597793226	2874	10	0.786357409003912	0.999999999999965	cat	0.967292784083698
355	UniRef90_B8L7N1..Acriflavin.resistance.protein	species	human	-0.0122852194919313	0.0709011427297351	2874	10	0.86428807308687	0.999999999999965	cat	0.967292784083698
356	UniRef90_B8L7N1..Acriflavin.resistance.protein	species	human	-0.016880973896343	0.0698865090269529	2874	10	0.811871337712398	0.889964893625043	dog	0.967292784083698
357	UniRef90_B8L8V4..Outer.membrane.transport.protein.involved.toxic.tolerance	species	dog	0.0107057320837654	0.0231471515145734	2874	11	0.644184567830185	0.999999999999965	cat	0.967292784083698
358	UniRef90_B8L8V4..Outer.membrane.transport.protein.involved.toxic.tolerance	species	human	-0.0159223429178144	0.0758859967744296	2874	11	0.836305746275362	0.999999999999965	cat	0.967292784083698
359	UniRef90_B8L8V4..Outer.membrane.transport.protein.involved.toxic.tolerance	species	human	-0.026628075352087	0.0740664015782768	2874	11	0.723987184829985	0.889964893625043	dog	0.967292784083698
360	UniRef90_B8QUG9..Tet.32.	species	human	-1.02632292507995	1.92951705632115	2874	2213	0.601691329375626	0.889964893625043	dog	0.967292784083698
361	UniRef90_B9VUW1..QnrD	species	human	-0.164421399593815	0.744813934082666	2874	5	0.827594437053367	0.999999999999965	cat	0.967292784083698
362	UniRef90_B9VUW1..QnrD	species	human	-0.165520313466965	0.744584593037398	2874	5	0.826412165312797	0.889964893625043	dog	0.967292784083698
363	UniRef90_C4NV15..Aminoglycoside.N.3..acetyltransferase	species	dog	0.0243903629449084	0.034976049398976	2874	26	0.486830181895041	0.999999999999965	cat	0.967292784083698
364	UniRef90_C4NV15..Aminoglycoside.N.3..acetyltransferase	species	human	-0.0239978577011606	0.0901446979214496	2874	26	0.793720767689389	0.889964893625043	dog	0.967292784083698
365	UniRef90_C9WIW3..Lincosamide.nucleotidyltransferase	species	human	-1.25916359087256	2.71685803950055	2874	1235	0.64866324976567	0.999999999999965	cat	0.967292784083698
366	UniRef90_D1LU77..Beta.lactamase..Fragment.	species	human	0.00699883080317182	0.037594576024132	2874	12	0.854787246838644	0.999999999999965	cat	0.967292784083698
367	UniRef90_D1LU77..Beta.lactamase..Fragment.	species	human	-0.0333564793144597	0.0326557721291517	2874	12	0.331160203929403	0.889964893625043	dog	0.967292784083698
368	UniRef90_D2J684..Beta.lactamase	species	human	-0.0120255358589814	0.0325852298204355	2874	5	0.718087154288753	0.999999999999965	cat	0.967292784083698
369	UniRef90_D2J684..Beta.lactamase	species	human	-0.0129520690919061	0.0308087692728948	2874	5	0.68227507366903	0.889964893625043	dog	0.967292784083698
370	UniRef90_D4JSJ5..Small.GTP.binding.protein.domain	species	dog	-0.0632625744564809	0.116026736458626	2874	161	0.586468888298115	0.999999999999965	cat	0.967292784083698
371	UniRef90_D6PYN7..DfrA14..Fragment.	species	dog	0.012278616259993	0.0269170756544816	2874	21	0.648631941831279	0.999999999999965	cat	0.967292784083698
372	UniRef90_D6PYN7..DfrA14..Fragment.	species	human	-0.021675252672558	0.0945735957206909	2874	21	0.821300312483238	0.999999999999965	cat	0.967292784083698
373	UniRef90_D6PYN7..DfrA14..Fragment.	species	human	-0.033953868947744	0.0926202207090309	2874	21	0.718478769954995	0.889964893625043	dog	0.967292784083698
374	UniRef90_D7RVH1..MFS.transporter	species	dog	0.0367240764424124	0.0823222518399938	2874	74	0.655598203982653	0.999999999999965	cat	0.967292784083698
375	UniRef90_D7RVH1..MFS.transporter	species	human	-0.188407524434719	0.543452338259278	2874	74	0.733851831643845	0.999999999999965	cat	0.967292784083698
376	UniRef90_D7RVH1..MFS.transporter	species	human	-0.225131607738383	0.54035072729908	2874	74	0.683226807909549	0.889964893625043	dog	0.967292784083698
377	UniRef90_D7UQM0..FosA3	species	dog	0.00321049698557256	0.00978486461635956	2874	5	0.743132624423642	0.999999999999965	cat	0.967292784083698
378	UniRef90_D7UQM0..FosA3	species	human	-0.00489611007523308	0.0324019133840827	2874	5	0.881627042639271	0.999999999999965	cat	0.967292784083698
379	UniRef90_D7UQM0..FosA3	species	human	-0.00810660674224045	0.0316416926386905	2874	5	0.801024444436674	0.889964893625043	dog	0.967292784083698
380	UniRef90_E3PYR1..Aminoglycoside.N.6.apos...acetyltransferase	species	dog	0.0250711523291148	0.0361633416709353	2874	15	0.490072011161109	0.999999999999965	cat	0.967292784083698
381	UniRef90_E3PYR1..Aminoglycoside.N.6.apos...acetyltransferase	species	human	-0.023916336357534	0.0999555303995311	2874	15	0.815846377684397	0.999999999999965	cat	0.967292784083698
382	UniRef90_E3PYR1..Aminoglycoside.N.6.apos...acetyltransferase	species	human	-0.04898748602597	0.0964557893169626	2874	15	0.624051937193623	0.889964893625043	dog	0.967292784083698
383	UniRef90_E7SA67..ABC.transporter..ATP.binding.protein	species	dog	0.00537769923020312	0.0198523800929057	2874	16	0.786499449002921	0.999999999999965	cat	0.967292784083698
384	UniRef90_E9FPR1..ABC.transporter..ATP.binding.protein	species	dog	0.00914355530105334	0.0200126853041351	2874	18	0.647786131563611	0.999999999999965	cat	0.967292784083698
385	UniRef90_E9LLI5..Streptomycin.3.apos..apos..adenylyltransferase	species	dog	0.0525084647992233	0.129198305195695	2874	144	0.6844834821159	0.999999999999965	cat	0.967292784083698
386	UniRef90_E9LLI5..Streptomycin.3.apos..apos..adenylyltransferase	species	human	-0.51926402710295	0.983011124713506	2874	144	0.604270951284059	0.999999999999965	cat	0.967292784083698
387	UniRef90_E9LLI5..Streptomycin.3.apos..apos..adenylyltransferase	species	human	-0.571772491655396	0.978773196122514	2874	144	0.567022180644006	0.889964893625043	dog	0.967292784083698
388	UniRef90_F1CNJ5..Macrolide.2.apos..phosphotransferase	species	dog	0.011191197916088	0.0218929105172041	2874	8	0.609995351598451	0.999999999999965	cat	0.967292784083698
389	UniRef90_F1CNJ5..Macrolide.2.apos..phosphotransferase	species	human	-0.0117621898456153	0.0627366984187713	2874	8	0.853617578292075	0.999999999999965	cat	0.967292784083698
390	UniRef90_F1CNJ5..Macrolide.2.apos..phosphotransferase	species	human	-0.022953387770963	0.0607119711878921	2874	8	0.710808621750848	0.889964893625043	dog	0.967292784083698
391	UniRef90_F3ZU25..Small.GTP.binding.protein	species	dog	-0.0052975169760237	0.0105687017914017	2874	6	0.616264057970084	0.999999999999965	cat	0.967292784083698
392	UniRef90_F3ZU25..Small.GTP.binding.protein	species	human	-0.020086218869336	0.0740180872705347	2874	6	0.789030671059875	0.999999999999965	cat	0.967292784083698
393	UniRef90_F3ZU25..Small.GTP.binding.protein	species	human	-0.0147887017850147	0.0736422709755903	2874	6	0.84301233236271	0.89243557644624	dog	0.967292784083698
394	UniRef90_F4LXH4..ABC.transporter.related.protein	species	human	-0.25500063936239	1.11621129893466	2874	150	0.822179306439037	0.999999999999965	cat	0.967292784083698
395	UniRef90_F4LXH4..ABC.transporter.related.protein	species	human	-0.659804830840354	1.1126757116535	2874	150	0.561546908902341	0.889964893625043	dog	0.967292784083698
396	UniRef90_F8UVJ0..Ble	species	dog	0.00424084113032598	0.00739071669490579	2874	5	0.5674248820067	0.999999999999965	cat	0.967292784083698
397	UniRef90_F8UVJ0..Ble	species	human	-0.00295081581759722	0.0182505267208942	2874	5	0.873789756918056	0.999999999999965	cat	0.967292784083698
398	UniRef90_F8UVJ0..Ble	species	human	-0.00719165694601498	0.0174223778301201	2874	5	0.686659278910935	0.889964893625043	dog	0.967292784083698
399	UniRef90_F9VD30..ABC.transporter.ATP.binding.component	species	dog	0.0235921441790682	0.0357387239961364	2874	10	0.51090944431792	0.999999999999965	cat	0.967292784083698
400	UniRef90_F9VD30..ABC.transporter.ATP.binding.component	species	human	-0.0270827862012699	0.10589562361467	2874	10	0.804101018929374	0.999999999999965	cat	0.967292784083698
401	UniRef90_F9VD30..ABC.transporter.ATP.binding.component	species	human	-0.0506749355731904	0.102724225134953	2874	10	0.635187648015688	0.889964893625043	dog	0.967292784083698
402	UniRef90_G1CSU8..Efflux.pump.membrane.transporter	species	dog	0.0985136121651056	0.105599143848771	2874	53	0.351421287814919	0.999999999999965	cat	0.967292784083698
403	UniRef90_G1CSU8..Efflux.pump.membrane.transporter	species	human	-0.0947482389158075	0.449860358728057	2874	53	0.836007336404653	0.999999999999965	cat	0.967292784083698
404	UniRef90_G1CSU8..Efflux.pump.membrane.transporter	species	human	-0.193261851051742	0.443658047395168	2874	53	0.669585411831728	0.889964893625043	dog	0.967292784083698
405	UniRef90_G8LCW0..Transcriptional.activator.ramA	species	dog	0.0345405348081632	0.0344875179597056	2874	26	0.327545608244725	0.999999999999965	cat	0.967292784083698
406	UniRef90_G8LCW0..Transcriptional.activator.ramA	species	human	0.0167206011901156	0.0744569998939929	2874	26	0.833614953929697	0.999999999999965	cat	0.967292784083698
407	UniRef90_G8LCW0..Transcriptional.activator.ramA	species	human	-0.0178199333233575	0.0698085364560668	2874	26	0.813800946376919	0.889964893625043	dog	0.967292784083698
408	UniRef90_H9CDJ3..Tetracycline.resistance.protein.40	species	human	-1.89667360370757	2.18081478302818	2874	2543	0.397610306279415	0.999999999999965	cat	0.967292784083698
409	UniRef90_H9CDJ3..Tetracycline.resistance.protein.40	species	human	-2.83117977345475	2.1688531940795	2874	2543	0.211014172633074	0.889964893625043	dog	0.967292784083698
410	UniRef90_I1YAX3..Beta.lactamase	species	dog	0.305174506155831	0.273690687651552	2874	335	0.2651014398395	0.999999999999965	cat	0.967292784083698
411	UniRef90_I1YAX3..Beta.lactamase	species	human	-0.987983255090863	1.56981125478903	2874	335	0.537781077371078	0.999999999999965	cat	0.967292784083698
412	UniRef90_I1YAX3..Beta.lactamase	species	human	-1.29315776137086	1.55796196033307	2874	335	0.418762209233675	0.889964893625043	dog	0.967292784083698
413	UniRef90_I3RVP3..Tetracycline.resistance.protein.O.32.O	species	dog	-0.0728572918954685	0.108026936295831	2874	150	0.500881416765511	0.999999999999965	cat	0.967292784083698
414	UniRef90_I3TZJ0..MFS.family.major.facilitator.transporter	species	dog	0.0204418967119667	0.109410366976934	2874	72	0.851808168933571	0.999999999999965	cat	0.967292784083698
415	UniRef90_I3TZJ0..MFS.family.major.facilitator.transporter	species	human	-0.365198172273477	1.11292013258853	2874	72	0.755301621672985	0.999999999999965	cat	0.967292784083698
416	UniRef90_I3TZJ0..MFS.family.major.facilitator.transporter	species	human	-0.385640068843715	1.11021180489586	2874	72	0.741738343702288	0.889964893625043	dog	0.967292784083698
417	UniRef90_I7QYT2..Multidrug.resistance.protein.imrP	species	dog	0.00884431606688058	0.014152240835501	2874	7	0.532932999357724	0.999999999999965	cat	0.967292784083698
418	UniRef90_I7QYT2..Multidrug.resistance.protein.imrP	species	human	-0.00941378365362892	0.0186142641649366	2874	7	0.61742675516482	0.889964893625043	dog	0.967292784083698
419	UniRef90_K0JHQ1..Class.D.beta.lactamase	species	dog	0.00933772181261664	0.0314932239277255	2874	15	0.766957951644996	0.999999999999965	cat	0.967292784083698
420	UniRef90_K0JHQ1..Class.D.beta.lactamase	species	human	-0.0287410214719723	0.140102986841237	2874	15	0.83964038041114	0.999999999999965	cat	0.967292784083698
421	UniRef90_K0JHQ1..Class.D.beta.lactamase	species	human	-0.0380787431531539	0.138335972250214	2874	15	0.786211352705539	0.889964893625043	dog	0.967292784083698
422	UniRef90_M4R2Y6..Hydrolase..alpha.beta.domain.protein	species	human	0.446022175656786	0.683680134605941	2874	180	0.522634699918604	0.999999999999965	cat	0.967292784083698
423	UniRef90_M4R2Y6..Hydrolase..alpha.beta.domain.protein	species	human	0.143922297064592	0.674230491374728	2874	180	0.833551998519727	0.889964893625043	dog	0.967292784083698
424	UniRef90_M5CQX6..Acra3.protein	species	dog	0.00975596156244729	0.0224835191827838	2874	13	0.664706929535445	0.999999999999965	cat	0.967292784083698
425	UniRef90_M5CQX6..Acra3.protein	species	human	-0.0168915021812362	0.0783729722983792	2874	13	0.831846953446339	0.999999999999965	cat	0.967292784083698
426	UniRef90_M5CQX6..Acra3.protein	species	human	-0.0266474637362167	0.0767265477256135	2874	13	0.732788954737328	0.889964893625043	dog	0.967292784083698
427	UniRef90_M5CRZ0..Two.component.system..OmpR.family..sensor.histidine.kinase.BaeS	species	dog	0.00373382564703524	0.0128933852443584	2874	9	0.77229051984023	0.999999999999965	cat	0.967292784083698
428	UniRef90_M5CRZ0..Two.component.system..OmpR.family..sensor.histidine.kinase.BaeS	species	human	-0.00834116027048262	0.0499631126319972	2874	9	0.869229365481239	0.999999999999965	cat	0.967292784083698
429	UniRef90_M5CRZ0..Two.component.system..OmpR.family..sensor.histidine.kinase.BaeS	species	human	-0.0120749847602699	0.0491243754272923	2874	9	0.808702409623682	0.889964893625043	dog	0.967292784083698
430	UniRef90_M5D4V8..Transcriptional.regulatory.protein.resD	species	dog	0.00438453284379277	0.0166894823740212	2874	11	0.792875700398779	0.999999999999965	cat	0.967292784083698
431	UniRef90_M5D4V8..Transcriptional.regulatory.protein.resD	species	human	-0.0127393914149513	0.0723985053023275	2874	11	0.862188879688109	0.999999999999965	cat	0.967292784083698
432	UniRef90_M5D4V8..Transcriptional.regulatory.protein.resD	species	human	-0.0171239242613133	0.0714369044765802	2874	11	0.813246331707498	0.889964893625043	dog	0.967292784083698
433	UniRef90_O07480..Erythromycin.resistance.methylase	species	dog	0.0156460436525239	0.0192115407412618	2874	12	0.417120943103347	0.999999999999965	cat	0.967292784083698
434	UniRef90_O52836..Tetracycline.resistance.protein.TetW	species	dog	-0.271068351853274	0.300078133390822	2874	2661	0.366500963159981	0.999999999999965	cat	0.967292784083698
435	UniRef90_O52836..Tetracycline.resistance.protein.TetW	species	human	0.433159043684794	1.98458064791143	2874	2661	0.829782395437053	0.889964893625043	dog	0.967292784083698
436	UniRef90_O87866..Quaternary.ammonium.compound.resistance.protein.QacG	species	dog	0.00553633058244381	0.0265727009593605	2874	14	0.835992402698396	0.999999999999965	cat	0.967292784083698
437	UniRef90_O87866..Quaternary.ammonium.compound.resistance.protein.QacG	species	human	-0.023542565814866	0.0491918683479238	2874	14	0.644534323480496	0.999999999999965	cat	0.967292784083698
438	UniRef90_O87866..Quaternary.ammonium.compound.resistance.protein.QacG	species	human	-0.0290788966470167	0.0446984509421894	2874	14	0.537957189643255	0.889964893625043	dog	0.967292784083698
439	UniRef90_P00382..Dihydrofolate.reductase.type.1	species	dog	0.0153367611599088	0.0839988782613899	2874	56	0.855139139074749	0.999999999999965	cat	0.967292784083698
440	UniRef90_P00382..Dihydrofolate.reductase.type.1	species	human	-0.365700994994948	1.01187987689683	2874	56	0.722905036497737	0.999999999999965	cat	0.967292784083698
441	UniRef90_P00382..Dihydrofolate.reductase.type.1	species	human	-0.38103775625063	1.01011511149983	2874	56	0.711401253904238	0.889964893625043	dog	0.967292784083698
442	UniRef90_P00485..Chloramphenicol.acetyltransferase	species	human	-0.274257377750887	1.18402859976734	2874	16	0.819281552199223	0.999999999999965	cat	0.967292784083698
443	UniRef90_P00485..Chloramphenicol.acetyltransferase	species	human	-0.275286018504467	1.18382361517694	2874	16	0.818587318331284	0.889964893625043	dog	0.967292784083698
444	UniRef90_P00551..Aminoglycoside.3.apos..phosphotransferase	species	dog	0.0642986732497119	0.154025473879743	2874	231	0.676385118604501	0.999999999999965	cat	0.967292784083698
445	UniRef90_P00551..Aminoglycoside.3.apos..phosphotransferase	species	human	-0.703826787014823	1.36255571146299	2874	231	0.611399669430926	0.999999999999965	cat	0.967292784083698
446	UniRef90_P00551..Aminoglycoside.3.apos..phosphotransferase	species	human	-0.768125458603833	1.35819063632667	2874	231	0.578361393716728	0.889964893625043	dog	0.967292784083698
447	UniRef90_P00552..Aminoglycoside.3.apos..phosphotransferase	species	dog	0.0123827567647429	0.062254840954025	2874	40	0.842362739072518	0.999999999999965	cat	0.967292784083698
448	UniRef90_P00552..Aminoglycoside.3.apos..phosphotransferase	species	human	-0.0786411040842131	0.420016360691172	2874	40	0.853348885576738	0.999999999999965	cat	0.967292784083698
449	UniRef90_P00552..Aminoglycoside.3.apos..phosphotransferase	species	human	-0.0910238568095296	0.417720373223646	2874	40	0.829736093534588	0.889964893625043	dog	0.967292784083698
450	UniRef90_P00557..Hygromycin.B.4.O.kinase	species	dog	0.0224397806375744	0.0426623248955697	2874	34	0.599092786761972	0.999999999999965	cat	0.967292784083698
451	UniRef90_P00557..Hygromycin.B.4.O.kinase	species	human	-0.0750195555919736	0.196824675199679	2874	34	0.707547205746371	0.999999999999965	cat	0.967292784083698
452	UniRef90_P00557..Hygromycin.B.4.O.kinase	species	human	-0.0974593362343203	0.194520279908754	2874	34	0.622662644652421	0.889964893625043	dog	0.967292784083698
453	UniRef90_P00811..Beta.lactamase	species	human	-1.27523223818132	1.83538440929543	2874	650	0.496363384119561	0.999999999999965	cat	0.967292784083698
454	UniRef90_P00811..Beta.lactamase	species	human	-2.06099353234673	1.8197837436185	2874	650	0.273249534699761	0.889964893625043	dog	0.967292784083698
455	UniRef90_P02930..Outer.membrane.protein.TolC	species	human	-1.47593584631569	2.12048523577534	2874	898	0.495314134117901	0.999999999999965	cat	0.967292784083698
456	UniRef90_P02930..Outer.membrane.protein.TolC	species	human	-2.12220827893001	2.10324022108842	2874	898	0.32675154075989	0.889964893625043	dog	0.967292784083698
457	UniRef90_P02980..Tetracycline.resistance.protein..class.B	species	dog	0.0883211471663973	0.133157635555341	2874	140	0.507235938053541	0.999999999999965	cat	0.967292784083698
458	UniRef90_P02980..Tetracycline.resistance.protein..class.B	species	human	-0.236439821083091	0.987569998050062	2874	140	0.813611834066872	0.999999999999965	cat	0.967292784083698
459	UniRef90_P02980..Tetracycline.resistance.protein..class.B	species	human	-0.324760967957436	0.98309237263401	2874	140	0.745193081142946	0.889964893625043	dog	0.967292784083698
460	UniRef90_P02981..Tetracycline.resistance.protein..class.C	species	dog	0.014185286277648	0.022843673305331	2874	11	0.536109388073402	0.999999999999965	cat	0.967292784083698
461	UniRef90_P02981..Tetracycline.resistance.protein..class.C	species	human	-0.0134096025081115	0.0629289448013208	2874	11	0.835063992824901	0.999999999999965	cat	0.967292784083698
462	UniRef90_P02981..Tetracycline.resistance.protein..class.C	species	human	-0.0275948887889237	0.0607088606842476	2874	11	0.659024269804091	0.889964893625043	dog	0.967292784083698
463	UniRef90_P02982..Tetracycline.resistance.protein..class.A	species	dog	0.0946884351502962	0.196116283085536	2874	195	0.629271383175209	0.999999999999965	cat	0.967292784083698
464	UniRef90_P02982..Tetracycline.resistance.protein..class.A	species	human	-0.665307285040454	1.76266455561718	2874	195	0.71025777145027	0.999999999999965	cat	0.967292784083698
465	UniRef90_P02982..Tetracycline.resistance.protein..class.A	species	human	-0.759995710641093	1.75719147818668	2874	195	0.670571525906116	0.889964893625043	dog	0.967292784083698
466	UniRef90_P02983..Tetracycline.resistance.protein	species	human	-0.127450756081231	0.54297166818776	2874	10	0.817680667904465	0.999999999999965	cat	0.967292784083698
467	UniRef90_P02983..Tetracycline.resistance.protein	species	human	-0.129346670437561	0.542602167301578	2874	10	0.81490772117861	0.889964893625043	dog	0.967292784083698
468	UniRef90_P05058..Kanamycin.nucleotidyltransferase	species	human	-0.159750861854488	0.181915119461653	2874	35	0.395874037216471	0.999999999999965	cat	0.967292784083698
469	UniRef90_P05058..Kanamycin.nucleotidyltransferase	species	human	-0.046834963793638	0.177583505287436	2874	35	0.796460437059947	0.889964893625043	dog	0.967292784083698
470	UniRef90_P05192..Beta.lactamase	species	dog	0.0124648283187408	0.011789829484437	2874	8	0.302459833596059	0.999999999999965	cat	0.967292784083698
471	UniRef90_P05192..Beta.lactamase	species	human	-0.0126057721790847	0.0145206561932812	2874	8	0.433630546687534	0.889964893625043	dog	0.967292784083698
472	UniRef90_P05193..Beta.lactamase	species	dog	0.124280911286764	0.121475043906727	2874	104	0.306691225976425	0.999999999999965	cat	0.967292784083698
473	UniRef90_P05193..Beta.lactamase	species	human	-0.214098503869804	0.565654275268009	2874	104	0.709858603752147	0.999999999999965	cat	0.967292784083698
474	UniRef90_P05193..Beta.lactamase	species	human	-0.338379414771468	0.559155756085088	2874	104	0.553582211034937	0.889964893625043	dog	0.967292784083698
475	UniRef90_P05364..Beta.lactamase	species	dog	0.0146355538111609	0.0214024530551163	2874	10	0.495831413119097	0.999999999999965	cat	0.967292784083698
476	UniRef90_P05364..Beta.lactamase	species	human	-0.0107332596107702	0.0529307341262668	2874	10	0.843017319770064	0.89243557644624	dog	0.967292784083698
477	UniRef90_P06107..Lincosamide.resistance.protein	species	human	-1.76104052432345	1.6958420380281	2874	349	0.31688826897405	0.889964893625043	dog	0.967292784083698
478	UniRef90_P06135..Chloramphenicol.acetyltransferase	species	dog	0.00479657521794019	0.0103201333855194	2874	5	0.643041456580586	0.999999999999965	cat	0.967292784083698
479	UniRef90_P06135..Chloramphenicol.acetyltransferase	species	human	-0.00840984860750882	0.0250836335021907	2874	5	0.742649596511375	0.889964893625043	dog	0.967292784083698
480	UniRef90_P07641..Chloramphenicol.acetyltransferase	species	dog	0.0252233873098607	0.0221002370474548	2874	17	0.259897732726436	0.999999999999965	cat	0.967292784083698
481	UniRef90_P07641..Chloramphenicol.acetyltransferase	species	human	-0.0285241700126851	0.0317071710129281	2874	17	0.399673079146938	0.889964893625043	dog	0.967292784083698
482	UniRef90_P08988..Aminoglycoside.N.3..acetyltransferase.IV	species	dog	0.026011146050199	0.041360154861643	2874	31	0.529796800371779	0.999999999999965	cat	0.967292784083698
483	UniRef90_P08988..Aminoglycoside.N.3..acetyltransferase.IV	species	human	-0.0631549126972431	0.166046341752111	2874	31	0.70842234077176	0.999999999999965	cat	0.967292784083698
484	UniRef90_P08988..Aminoglycoside.N.3..acetyltransferase.IV	species	human	-0.0891660587686386	0.16345743345362	2874	31	0.592905480619795	0.889964893625043	dog	0.967292784083698
485	UniRef90_P09885..Aminoglycoside.3.apos..phosphotransferase	species	dog	0.00538139571630933	0.0117085578805292	2874	6	0.646505608784657	0.999999999999965	cat	0.967292784083698
486	UniRef90_P09885..Aminoglycoside.3.apos..phosphotransferase	species	human	-0.00546108132836037	0.0331142930171348	2874	6	0.871084534618079	0.999999999999965	cat	0.967292784083698
487	UniRef90_P09885..Aminoglycoside.3.apos..phosphotransferase	species	human	-0.0108424781658521	0.0320135026996402	2874	6	0.73973421519868	0.889964893625043	dog	0.967292784083698
488	UniRef90_P0A0C2..Bifunctional.AAC.APH	species	dog	0.209427869353363	0.164967225084458	2874	222	0.204361922992236	0.988017485962466	cat	0.967292784083698
489	UniRef90_P0A0C2..Bifunctional.AAC.APH	species	human	-0.521603498732962	2.85971353967713	2874	222	0.857094989748314	0.999999999999965	cat	0.967292784083698
490	UniRef90_P0A0C2..Bifunctional.AAC.APH	species	human	-0.731031379454935	2.85728030668127	2874	222	0.800671824810016	0.889964893625043	dog	0.967292784083698
491	UniRef90_P0A0D0..Streptomycin.3.apos..apos..adenylyltransferase	species	dog	0.00902431814502659	0.011490431147178	2874	5	0.435413560477365	0.999999999999965	cat	0.967292784083698
492	UniRef90_P0A0D0..Streptomycin.3.apos..apos..adenylyltransferase	species	human	-0.0053768956085101	0.0269237198248791	2874	5	0.845969204198811	0.999999999999965	cat	0.967292784083698
493	UniRef90_P0A0D0..Streptomycin.3.apos..apos..adenylyltransferase	species	human	-0.0144012137528279	0.0255416546063766	2874	5	0.588147916459869	0.889964893625043	dog	0.967292784083698
494	UniRef90_P0A0H1..rRNA.adenine.N.6.methyltransferase	species	dog	0.010882643802115	0.0152391783000097	2874	5	0.477417370719183	0.999999999999965	cat	0.967292784083698
495	UniRef90_P0A0H1..rRNA.adenine.N.6.methyltransferase	species	human	-0.00614627334741598	0.0350842945015452	2874	5	0.863810076114583	0.999999999999965	cat	0.967292784083698
496	UniRef90_P0A0H1..rRNA.adenine.N.6.methyltransferase	species	human	-0.0170289170658463	0.0332065282205224	2874	5	0.618741350903565	0.889964893625043	dog	0.967292784083698
497	UniRef90_P0A1V9..Beta.lactamase.OXA.2	species	dog	0.0108018403922352	0.0325937349587102	2874	20	0.740444093688458	0.999999999999965	cat	0.967292784083698
498	UniRef90_P0A1V9..Beta.lactamase.OXA.2	species	human	-0.0367771077452465	0.151591843901903	2874	20	0.810891639618801	0.999999999999965	cat	0.967292784083698
499	UniRef90_P0A1V9..Beta.lactamase.OXA.2	species	human	-0.0475789481406406	0.149846006197526	2874	20	0.754425764327803	0.889964893625043	dog	0.967292784083698
500	UniRef90_P0A256..Aminoglycoside.N.3..acetyltransferase.III	species	dog	0.0479800301227122	0.0967897020640621	2874	86	0.62014866371914	0.999999999999965	cat	0.967292784083698
501	UniRef90_P0A256..Aminoglycoside.N.3..acetyltransferase.III	species	human	-0.326022110123501	0.795423242272832	2874	86	0.686778843881145	0.999999999999965	cat	0.967292784083698
502	UniRef90_P0A256..Aminoglycoside.N.3..acetyltransferase.III	species	human	-0.374002140207802	0.792477401299343	2874	86	0.642768474928483	0.889964893625043	dog	0.967292784083698
503	UniRef90_P0A3M4..Beta.lactamase.OXA.9	species	dog	0.00553993866902096	0.0109714459642	2874	4	0.616497227246842	0.999999999999965	cat	0.967292784083698
504	UniRef90_P0A3M4..Beta.lactamase.OXA.9	species	human	-0.00688580163374791	0.0180802494690638	2874	4	0.716517799427925	0.889964893625043	dog	0.967292784083698
505	UniRef90_P0A3Y5..Aminoglycoside.3.apos..phosphotransferase	species	human	2.23255684890034	2.67012637061615	2874	980	0.413650236707657	0.999999999999965	cat	0.967292784083698
506	UniRef90_P0A3Y5..Aminoglycoside.3.apos..phosphotransferase	species	human	2.20293165857394	2.65250651190706	2874	980	0.416985515846728	0.889964893625043	dog	0.967292784083698
507	UniRef90_P0A4K7..Tetracycline.resistance.protein	species	human	-0.360474213040263	2.03347257376358	2874	259	0.861699646819988	0.999999999999965	cat	0.967292784083698
508	UniRef90_P0A4K7..Tetracycline.resistance.protein	species	human	-1.37487762196866	2.02965403908667	2874	259	0.508682348105579	0.889964893625043	dog	0.967292784083698
509	UniRef90_P0AA22..Putative.ethidium.bromide.resistance.protein	species	dog	0.0564736197721148	0.153080861481337	2874	173	0.712226158801055	0.999999999999965	cat	0.967292784083698
510	UniRef90_P0AA22..Putative.ethidium.bromide.resistance.protein	species	human	-0.647287367506113	1.40241714310797	2874	173	0.65031708122489	0.999999999999965	cat	0.967292784083698
511	UniRef90_P0AA22..Putative.ethidium.bromide.resistance.protein	species	human	-0.703760992481403	1.39822376049629	2874	173	0.621337327606136	0.889964893625043	dog	0.967292784083698
512	UniRef90_P0ABQ7..Dihydrofolate.reductase.type.8	species	human	-0.0614544085199861	0.10923210229818	2874	19	0.583290289549667	0.889964893625043	dog	0.967292784083698
513	UniRef90_P0AC11..Dihydropteroate.synthase.type.2	species	human	1.45336332155143	1.93185300219839	2874	538	0.46093476831742	0.999999999999965	cat	0.967292784083698
514	UniRef90_P0AC11..Dihydropteroate.synthase.type.2	species	human	-0.950631236216237	1.92019493136061	2874	538	0.626259378204711	0.889964893625043	dog	0.967292784083698
515	UniRef90_P0ACH6..Multiple.antibiotic.resistance.protein.MarA	species	human	-1.1702979801898	1.89730178329946	2874	549	0.545196099663928	0.999999999999965	cat	0.967292784083698
516	UniRef90_P0ACH6..Multiple.antibiotic.resistance.protein.MarA	species	human	-1.71770003903805	1.88278249444333	2874	549	0.374178936453202	0.889964893625043	dog	0.967292784083698
517	UniRef90_P0ACK0..cAMP.activated.global.transcriptional.regulator.CRP	species	dog	0.538682165290368	0.392368327923054	2874	782	0.170074135588576	0.870212660428216	cat	0.967292784083698
518	UniRef90_P0ACK0..cAMP.activated.global.transcriptional.regulator.CRP	species	human	-1.63229560042734	2.24590949964997	2874	782	0.476777007893655	0.999999999999965	cat	0.967292784083698
519	UniRef90_P0ACK0..cAMP.activated.global.transcriptional.regulator.CRP	species	human	-2.17097776364388	2.22888745308077	2874	782	0.343408279925415	0.889964893625043	dog	0.967292784083698
520	UniRef90_P0ACS1..Transcriptional.repressor.MprA	species	dog	0.433419628674224	0.312698719564786	2874	713	0.165988075874471	0.86370066599089	cat	0.967292784083698
521	UniRef90_P0ACS1..Transcriptional.repressor.MprA	species	human	-1.39944373054604	1.86978624283622	2874	713	0.463760368570891	0.999999999999965	cat	0.967292784083698
522	UniRef90_P0ACS1..Transcriptional.repressor.MprA	species	human	-1.83286335934984	1.85679689823479	2874	713	0.336865062287416	0.889964893625043	dog	0.967292784083698
523	UniRef90_P0ACT3..Probable.acrEF.envCD.operon.repressor	species	human	-1.17637079460815	2.01841545749611	2874	675	0.567129609757227	0.999999999999965	cat	0.967292784083698
524	UniRef90_P0ACT3..Probable.acrEF.envCD.operon.repressor	species	human	-1.908536176736	2.00377993686922	2874	675	0.353595383932513	0.889964893625043	dog	0.967292784083698
525	UniRef90_P0ACZ6..DNA.binding.transcriptional.activator.EvgA	species	dog	0.446137122000059	0.33782642992371	2874	663	0.186849506505979	0.925206427376382	cat	0.967292784083698
526	UniRef90_P0ACZ6..DNA.binding.transcriptional.activator.EvgA	species	human	-1.37924644844731	2.162985339515	2874	663	0.531611902486863	0.999999999999965	cat	0.967292784083698
527	UniRef90_P0ACZ6..DNA.binding.transcriptional.activator.EvgA	species	human	-1.82538357546931	2.14986833830544	2874	663	0.407079623856826	0.889964893625043	dog	0.967292784083698
528	UniRef90_P0AD63..Beta.lactamase.SHV.1	species	dog	0.0498390268025714	0.0430819144773754	2874	24	0.251654641928567	0.999999999999965	cat	0.967292784083698
529	UniRef90_P0AD63..Beta.lactamase.SHV.1	species	human	-0.0584701113910299	0.105718310612773	2874	24	0.595788812696872	0.889964893625043	dog	0.967292784083698
530	UniRef90_P0AE04..2.apos..apos..aminoglycoside.nucleotidyltransferase	species	human	-0.123509261798891	0.672167363197195	2874	189	0.856160028429995	0.999999999999965	cat	0.967292784083698
531	UniRef90_P0AE04..2.apos..apos..aminoglycoside.nucleotidyltransferase	species	human	-0.564677430536952	0.666362532127449	2874	189	0.407651467720185	0.889964893625043	dog	0.967292784083698
532	UniRef90_P0AE07..Multidrug.efflux.pump.subunit.AcrA	species	human	-1.25903245965224	1.92644606076211	2874	761	0.521806599418952	0.999999999999965	cat	0.967292784083698
533	UniRef90_P0AE07..Multidrug.efflux.pump.subunit.AcrA	species	human	-1.93419526183633	1.91232869140699	2874	761	0.325801161879225	0.889964893625043	dog	0.967292784083698
534	UniRef90_P0AE84..Sensor.protein.CpxA	species	dog	0.515344351592761	0.392477201485642	2874	928	0.189436414365698	0.930511667364307	cat	0.967292784083698
535	UniRef90_P0AE84..Sensor.protein.CpxA	species	human	-1.5875434068472	2.27459355537248	2874	928	0.494011428519525	0.999999999999965	cat	0.967292784083698
536	UniRef90_P0AE84..Sensor.protein.CpxA	species	human	-2.1028877585697	2.25777601628183	2874	928	0.364130954829201	0.889964893625043	dog	0.967292784083698
537	UniRef90_P0AEJ1..Multidrug.export.protein.EmrB	species	dog	0.410797791613272	0.340272236755414	2874	788	0.227662753328928	0.999999999999965	cat	0.967292784083698
538	UniRef90_P0AEJ1..Multidrug.export.protein.EmrB	species	human	-1.34200298502861	1.79596662331854	2874	788	0.464658102365099	0.999999999999965	cat	0.967292784083698
539	UniRef90_P0AEJ1..Multidrug.export.protein.EmrB	species	human	-1.75280082287655	1.77995128783102	2874	788	0.338327941517251	0.889964893625043	dog	0.967292784083698
540	UniRef90_P0AEZ0..Multidrug.transporter.MdfA	species	human	-1.51148631380565	2.23162940879477	2874	752	0.506781517494761	0.999999999999965	cat	0.967292784083698
541	UniRef90_P0AEZ0..Multidrug.transporter.MdfA	species	human	-2.09589624354303	2.21679268623747	2874	752	0.357173135322042	0.889964893625043	dog	0.967292784083698
542	UniRef90_P0AG05..Streptomycin.3.apos..apos..adenylyltransferase	species	dog	0.0408683941570647	0.105800425407073	2874	111	0.699344799542153	0.999999999999965	cat	0.967292784083698
543	UniRef90_P0AG05..Streptomycin.3.apos..apos..adenylyltransferase	species	human	-0.30788604713095	0.791886436851018	2874	111	0.704476818352665	0.999999999999965	cat	0.967292784083698
544	UniRef90_P0AG05..Streptomycin.3.apos..apos..adenylyltransferase	species	human	-0.348754372000454	0.788359541862338	2874	111	0.666495837065272	0.889964893625043	dog	0.967292784083698
545	UniRef90_P0AG06..Streptomycin.3.apos..apos..adenylyltransferase	species	dog	0.0447475057813341	0.109671162967967	2874	99	0.683327688528332	0.999999999999965	cat	0.967292784083698
546	UniRef90_P0AG06..Streptomycin.3.apos..apos..adenylyltransferase	species	human	-0.293061369030024	0.772867578734608	2874	99	0.711388791625572	0.999999999999965	cat	0.967292784083698
547	UniRef90_P0AG06..Streptomycin.3.apos..apos..adenylyltransferase	species	human	-0.337808874608285	0.768991357640236	2874	99	0.668659929850029	0.889964893625043	dog	0.967292784083698
548	UniRef90_P0AGC9..Quaternary.ammonium.compound.resistance.protein.QacE	species	dog	0.0528115785934091	0.146192086332003	2874	153	0.717947503544537	0.999999999999965	cat	0.967292784083698
549	UniRef90_P0AGC9..Quaternary.ammonium.compound.resistance.protein.QacE	species	human	-0.694568781052183	1.34030385225445	2874	153	0.611124445819237	0.999999999999965	cat	0.967292784083698
550	UniRef90_P0AGC9..Quaternary.ammonium.compound.resistance.protein.QacE	species	human	-0.747380358392823	1.33630192805645	2874	153	0.583492560665324	0.889964893625043	dog	0.967292784083698
551	UniRef90_P0C002..Dihydropteroate.synthase.type.1	species	dog	0.0775942689971917	0.147856903841357	2874	204	0.599774305236205	0.999999999999965	cat	0.967292784083698
552	UniRef90_P0C002..Dihydropteroate.synthase.type.1	species	human	-0.703449762458269	1.47843157544753	2874	204	0.640229376595303	0.999999999999965	cat	0.967292784083698
553	UniRef90_P0C002..Dihydropteroate.synthase.type.1	species	human	-0.781044030740426	1.47471024917147	2874	204	0.60324120068925	0.889964893625043	dog	0.967292784083698
554	UniRef90_P10337..rRNA.adenine.N.6.methyltransferase	species	dog	0.312742480545665	0.240069134960959	2874	350	0.193085347466471	0.940907963050898	cat	0.967292784083698
555	UniRef90_P10738..rRNA.adenine.N.6.methyltransferase	species	human	1.59684127179672	3.08967077562049	2874	1199	0.611994229697377	0.889964893625043	dog	0.967292784083698
556	UniRef90_P10952..Tetracycline.resistance.protein.TetO	species	human	-0.677096619900782	1.66601276647612	2874	2804	0.689491270334269	0.999999999999965	cat	0.967292784083698
557	UniRef90_P10952..Tetracycline.resistance.protein.TetO	species	human	-2.05453492825877	1.65726723464474	2874	2804	0.232192668699744	0.889964893625043	dog	0.967292784083698
558	UniRef90_P11504..Chloramphenicol.acetyltransferase	species	dog	0.0199752788453111	0.0507305296194835	2874	33	0.693929138186495	0.999999999999965	cat	0.967292784083698
559	UniRef90_P11504..Chloramphenicol.acetyltransferase	species	human	0.0664982354488704	0.246472836723586	2874	33	0.791825927629113	0.999999999999965	cat	0.967292784083698
560	UniRef90_P11504..Chloramphenicol.acetyltransferase	species	human	0.046522956791302	0.243875258653882	2874	33	0.851963989381513	0.893160043885431	dog	0.967292784083698
561	UniRef90_P11731..Dihydrofolate.reductase.type.5	species	dog	0.0248275528342601	0.0361912847558448	2874	22	0.494188887380407	0.999999999999965	cat	0.967292784083698
562	UniRef90_P11731..Dihydrofolate.reductase.type.5	species	human	-0.0357484054885664	0.117130729664321	2874	22	0.767594283801578	0.999999999999965	cat	0.967292784083698
563	UniRef90_P11731..Dihydrofolate.reductase.type.5	species	human	-0.0605759580456758	0.11424234266721	2874	22	0.610668514220689	0.889964893625043	dog	0.967292784083698
564	UniRef90_P13018..Streptothricin.acetyltransferase	species	dog	0.0159351607903529	0.0200426143085678	2874	13	0.428817461274293	0.999999999999965	cat	0.967292784083698
565	UniRef90_P13018..Streptothricin.acetyltransferase	species	human	-0.0106378986105624	0.0450348441910987	2874	13	0.817381813828926	0.889964893625043	dog	0.967292784083698
566	UniRef90_P13081..Bleomycin.resistance.protein	species	dog	0.0194778602258649	0.0300485663212321	2874	16	0.518075879975837	0.999999999999965	cat	0.967292784083698
567	UniRef90_P13081..Bleomycin.resistance.protein	species	human	-0.0166778649615865	0.0798418002595771	2874	16	0.837221349348248	0.999999999999965	cat	0.967292784083698
568	UniRef90_P13081..Bleomycin.resistance.protein	species	human	-0.0361557251165127	0.0767834400200205	2874	16	0.644970917546446	0.889964893625043	dog	0.967292784083698
569	UniRef90_P13082..Streptomycin.3.apos..apos..kinase	species	dog	0.0119873515332506	0.018722507987492	2874	8	0.524048100946503	0.999999999999965	cat	0.967292784083698
570	UniRef90_P13082..Streptomycin.3.apos..apos..kinase	species	human	-0.0164028037182431	0.0350693953212342	2874	8	0.648927654589769	0.889964893625043	dog	0.967292784083698
571	UniRef90_P13661..Beta.lactamase.OXA.1	species	dog	0.0227086419115504	0.0417108847397483	2874	17	0.586835319250075	0.999999999999965	cat	0.967292784083698
572	UniRef90_P13661..Beta.lactamase.OXA.1	species	human	-0.0290535481113403	0.13704341904066	2874	17	0.835711944444778	0.889964893625043	dog	0.967292784083698
573	UniRef90_P13956..rRNA.adenine.N.6.methyltransferase	species	dog	0.0251778778693025	0.0487647156639783	2874	18	0.606012682380576	0.999999999999965	cat	0.967292784083698
574	UniRef90_P13956..rRNA.adenine.N.6.methyltransferase	species	human	-0.0333339288089404	0.177965699107991	2874	18	0.853535098671112	0.999999999999965	cat	0.967292784083698
575	UniRef90_P13956..rRNA.adenine.N.6.methyltransferase	species	human	-0.0585118066883672	0.174575333226977	2874	18	0.741656499995224	0.889964893625043	dog	0.967292784083698
576	UniRef90_P14559..Beta.lactamase	species	dog	0.00550525829805589	0.0146565247553098	2874	4	0.707827410865224	0.999999999999965	cat	0.967292784083698
577	UniRef90_P14559..Beta.lactamase	species	human	-0.0104539558022358	0.0381786683239139	2874	4	0.788156084296588	0.889964893625043	dog	0.967292784083698
578	UniRef90_P16898..rRNA.adenine.N.6.methyltransferase	species	human	-0.108002115737369	0.720559442488784	2874	131	0.883576350284442	0.999999999999965	cat	0.967292784083698
579	UniRef90_P16898..rRNA.adenine.N.6.methyltransferase	species	human	-0.500813030014072	0.713638766852653	2874	131	0.497939941697044	0.889964893625043	dog	0.967292784083698
580	UniRef90_P19650..Aminoglycoside.N.6.apos...acetyltransferase.type.1	species	dog	0.0370273896935474	0.0543691583281497	2874	18	0.497823455855093	0.999999999999965	cat	0.967292784083698
581	UniRef90_P19650..Aminoglycoside.N.6.apos...acetyltransferase.type.1	species	human	-0.0533046032835705	0.143620934978829	2874	18	0.719532414245282	0.889964893625043	dog	0.967292784083698
582	UniRef90_P21866..KDP.operon.transcriptional.regulatory.protein.KdpE	species	dog	0.262162938713522	0.307164175008694	2874	617	0.393532917873611	0.999999999999965	cat	0.967292784083698
583	UniRef90_P21866..KDP.operon.transcriptional.regulatory.protein.KdpE	species	human	-1.38401742296322	1.96300708251139	2874	617	0.489630846010168	0.999999999999965	cat	0.967292784083698
584	UniRef90_P21866..KDP.operon.transcriptional.regulatory.protein.KdpE	species	human	-1.64618036131537	1.95105890159198	2874	617	0.409917543026632	0.889964893625043	dog	0.967292784083698
585	UniRef90_P22615..Chloramphenicol.acetyltransferase.2	species	dog	0.00627156575466376	0.011881519573864	2874	7	0.598887267359836	0.999999999999965	cat	0.967292784083698
586	UniRef90_P22615..Chloramphenicol.acetyltransferase.2	species	human	-0.0103353030438137	0.0272585063258164	2874	7	0.71100569424301	0.889964893625043	dog	0.967292784083698
587	UniRef90_P22782..Chloramphenicol.acetyltransferase	species	dog	0.0458992554818224	0.116051974985825	2874	101	0.69262931459608	0.999999999999965	cat	0.967292784083698
588	UniRef90_P23895..Multidrug.transporter.EmrE	species	human	-0.280997557387282	0.97545881839033	2874	257	0.776808466363542	0.999999999999965	cat	0.967292784083698
589	UniRef90_P23895..Multidrug.transporter.EmrE	species	human	-0.733317665094302	0.961624622483801	2874	257	0.456764572756743	0.889964893625043	dog	0.967292784083698
590	UniRef90_P24017..Outer.membrane.protein.A	species	dog	0.0630740050663929	0.053334877969253	2874	34	0.243201378861847	0.999999999999965	cat	0.967292784083698
591	UniRef90_P24017..Outer.membrane.protein.A	species	human	-0.0461528803008819	0.124153133040674	2874	34	0.723161822091506	0.889964893625043	dog	0.967292784083698
592	UniRef90_P24177..Probable.aminoglycoside.efflux.pump	species	human	-1.42100289200818	2.22574911927392	2874	878	0.53109308652715	0.999999999999965	cat	0.967292784083698
593	UniRef90_P24177..Probable.aminoglycoside.efflux.pump	species	human	-1.99677548903173	2.21200000078927	2874	878	0.378667050083922	0.889964893625043	dog	0.967292784083698
594	UniRef90_P24180..Multidrug.export.protein.AcrE	species	human	-1.24457485044582	2.00222456700779	2874	891	0.541986334617963	0.999999999999965	cat	0.967292784083698
595	UniRef90_P24180..Multidrug.export.protein.AcrE	species	human	-2.12928843588615	1.98755074127898	2874	891	0.298526405016011	0.889964893625043	dog	0.967292784083698
596	UniRef90_P24181..Multidrug.export.protein.AcrF	species	dog	0.513214714227529	0.386373287800605	2874	870	0.184391993772179	0.925206427376382	cat	0.967292784083698
597	UniRef90_P24181..Multidrug.export.protein.AcrF	species	human	-1.42539380579845	2.13999036966168	2874	870	0.513807547774743	0.999999999999965	cat	0.967292784083698
598	UniRef90_P24181..Multidrug.export.protein.AcrF	species	human	-1.93860851956602	2.12266775324492	2874	870	0.373505061439433	0.889964893625043	dog	0.967292784083698
599	UniRef90_P25910..Metallo.beta.lactamase.type.2	species	dog	0.00566926522589887	0.0115945523657766	2874	10	0.624907798576194	0.999999999999965	cat	0.967292784083698
600	UniRef90_P26825..Chloramphenicol.acetyltransferase	species	dog	0.0113131237375557	0.0272639083940812	2874	12	0.678539025778369	0.999999999999965	cat	0.967292784083698
601	UniRef90_P27303..Multidrug.export.protein.EmrA	species	human	-1.61228161082553	2.2098255542639	2874	791	0.47495852461183	0.999999999999965	cat	0.967292784083698
602	UniRef90_P27303..Multidrug.export.protein.EmrA	species	human	-2.29578595031908	2.19519701767429	2874	791	0.309713649676093	0.889964893625043	dog	0.967292784083698
603	UniRef90_P27422..Dihydrofolate.reductase.type.7	species	dog	0.0115788784489942	0.01943774065651	2874	7	0.55277889178016	0.999999999999965	cat	0.967292784083698
604	UniRef90_P27422..Dihydrofolate.reductase.type.7	species	human	-0.0157939635327656	0.0466735856082257	2874	7	0.740799396193288	0.889964893625043	dog	0.967292784083698
605	UniRef90_P28585..Beta.lactamase.CTX.M.1	species	dog	0.0244622290479927	0.0612602337016031	2874	44	0.689795911554388	0.999999999999965	cat	0.967292784083698
606	UniRef90_P28585..Beta.lactamase.CTX.M.1	species	human	-0.0647327028955473	0.282949365106893	2874	44	0.821481562317045	0.999999999999965	cat	0.967292784083698
607	UniRef90_P28585..Beta.lactamase.CTX.M.1	species	human	-0.0891949320260436	0.279644326982146	2874	44	0.753373142194428	0.889964893625043	dog	0.967292784083698
608	UniRef90_P29753..Vancomycin.C.type.resistance.protein.VanC	species	dog	0.00851499987757744	0.0197961751903914	2874	10	0.667460287984568	0.999999999999965	cat	0.967292784083698
609	UniRef90_P29753..Vancomycin.C.type.resistance.protein.VanC	species	human	-0.0150135110019935	0.0695203068032063	2874	10	0.831632858245599	0.999999999999965	cat	0.967292784083698
610	UniRef90_P29753..Vancomycin.C.type.resistance.protein.VanC	species	human	-0.0235285109324501	0.0680828986280355	2874	10	0.734258161628039	0.889964893625043	dog	0.967292784083698
611	UniRef90_P30845..Phosphoethanolamine.transferase.EptA	species	human	-1.66771756962033	2.27091041917558	2874	891	0.472266326742277	0.999999999999965	cat	0.967292784083698
612	UniRef90_P30845..Phosphoethanolamine.transferase.EptA	species	human	-2.32145090067211	2.25507157448607	2874	891	0.317385096621538	0.889964893625043	dog	0.967292784083698
613	UniRef90_P30847..Signal.transduction.histidine.protein.kinase.BaeS	species	human	-1.19268721995365	1.82881407752389	2874	677	0.52277543482527	0.999999999999965	cat	0.967292784083698
614	UniRef90_P30847..Signal.transduction.histidine.protein.kinase.BaeS	species	human	-1.98801837883167	1.81466992493072	2874	677	0.288552697170204	0.889964893625043	dog	0.967292784083698
615	UniRef90_P30855..Sensor.protein.EvgS	species	dog	0.386970153138831	0.28172487508362	2874	605	0.169882793468257	0.870212660428216	cat	0.967292784083698
616	UniRef90_P30855..Sensor.protein.EvgS	species	human	-0.941928426970633	1.57447792568635	2874	605	0.557214380065825	0.999999999999965	cat	0.967292784083698
617	UniRef90_P30855..Sensor.protein.EvgS	species	human	-1.32889858017986	1.56196035891358	2874	605	0.406511088686379	0.889964893625043	dog	0.967292784083698
618	UniRef90_P30897..Beta.lactamase	species	dog	0.00558659261408358	0.0168137909469498	2874	5	0.740014739628612	0.999999999999965	cat	0.967292784083698
619	UniRef90_P30897..Beta.lactamase	species	human	-0.00816382617325595	0.0547374903918379	2874	5	0.883163980011855	0.999999999999965	cat	0.967292784083698
620	UniRef90_P30897..Beta.lactamase	species	human	-0.0137504188306115	0.053404846962857	2874	5	0.800090027941676	0.889964893625043	dog	0.967292784083698
621	UniRef90_P30898..Beta.lactamase	species	dog	-0.142967820932538	0.206140214641517	2874	478	0.488454157990088	0.999999999999965	cat	0.967292784083698
622	UniRef90_P31224..Multidrug.efflux.pump.subunit.AcrB	species	human	-1.50217450997809	2.14972862229004	2874	862	0.493601146576094	0.999999999999965	cat	0.967292784083698
623	UniRef90_P31224..Multidrug.efflux.pump.subunit.AcrB	species	human	-2.04753241040006	2.1361226332869	2874	862	0.350751963193155	0.889964893625043	dog	0.967292784083698
624	UniRef90_P32482..Chloramphenicol.resistance.protein	species	dog	0.0315485068117525	0.0669457824951008	2874	44	0.637610099255358	0.999999999999965	cat	0.967292784083698
625	UniRef90_P32482..Chloramphenicol.resistance.protein	species	human	-0.129635015115277	0.338655052191617	2874	44	0.70718175912595	0.999999999999965	cat	0.967292784083698
626	UniRef90_P32482..Chloramphenicol.resistance.protein	species	human	-0.161183522039512	0.335365862692272	2874	44	0.637876630943093	0.889964893625043	dog	0.967292784083698
627	UniRef90_P32714..Multidrug.resistance.outer.membrane.protein.MdtP	species	dog	0.236496774110628	0.328687493872358	2874	562	0.471979822206172	0.999999999999965	cat	0.967292784083698
628	UniRef90_P32714..Multidrug.resistance.outer.membrane.protein.MdtP	species	human	-1.30902781952336	1.87380226193765	2874	562	0.493643624500534	0.999999999999965	cat	0.967292784083698
629	UniRef90_P32714..Multidrug.resistance.outer.membrane.protein.MdtP	species	human	-1.54552459882772	1.85948484899785	2874	562	0.416958349042862	0.889964893625043	dog	0.967292784083698
630	UniRef90_P32715..Multidrug.resistance.protein.MdtO	species	human	-1.25973377573354	1.84665892631939	2874	769	0.503948353523349	0.999999999999965	cat	0.967292784083698
631	UniRef90_P32715..Multidrug.resistance.protein.MdtO	species	human	-2.03295854897111	1.83120525525294	2874	769	0.282193936589613	0.889964893625043	dog	0.967292784083698
632	UniRef90_P32716..Multidrug.resistance.protein.MdtN	species	human	-1.14213121717441	1.787047572057	2874	792	0.53086856301065	0.999999999999965	cat	0.967292784083698
633	UniRef90_P32716..Multidrug.resistance.protein.MdtN	species	human	-1.9252460274099	1.77325478368993	2874	792	0.292455672098323	0.889964893625043	dog	0.967292784083698
634	UniRef90_P33941..ABC.transporter.ATP.binding.permease.protein.YojI	species	human	-1.27361936607318	1.79817643495376	2874	731	0.487683197364593	0.999999999999965	cat	0.967292784083698
635	UniRef90_P33941..ABC.transporter.ATP.binding.permease.protein.YojI	species	human	-1.72435973562837	1.7848736844755	2874	731	0.346907972323223	0.889964893625043	dog	0.967292784083698
636	UniRef90_P35695..Beta.lactamase.OXA.7	species	dog	0.00478378940098156	0.0104267971440942	2874	4	0.647376209848168	0.999999999999965	cat	0.967292784083698
637	UniRef90_P35695..Beta.lactamase.OXA.7	species	human	-0.00816402080342564	0.0247249536303652	2874	4	0.746536791080055	0.889964893625043	dog	0.967292784083698
638	UniRef90_P37636..Multidrug.resistance.protein.MdtE	species	human	-1.20077090983651	2.10045778951364	2874	877	0.574668813431031	0.999999999999965	cat	0.967292784083698
639	UniRef90_P37636..Multidrug.resistance.protein.MdtE	species	human	-2.18968860213623	2.08493534932226	2874	877	0.30797718080968	0.889964893625043	dog	0.967292784083698
640	UniRef90_P37637..Multidrug.resistance.protein.MdtF	species	human	-1.3695801374003	1.88698785792254	2874	798	0.477508392840943	0.999999999999965	cat	0.967292784083698
641	UniRef90_P37637..Multidrug.resistance.protein.MdtF	species	human	-2.00984743213613	1.87187486622192	2874	798	0.297876997133088	0.889964893625043	dog	0.967292784083698
642	UniRef90_P37639..HTH.type.transcriptional.regulator.GadX	species	human	-0.989092140322199	1.38839016535862	2874	569	0.48643820307356	0.999999999999965	cat	0.967292784083698
643	UniRef90_P37639..HTH.type.transcriptional.regulator.GadX	species	human	-1.67154841194825	1.37118740613618	2874	569	0.241176065515838	0.889964893625043	dog	0.967292784083698
644	UniRef90_P39386..Multidrug.resistance.protein.MdtM	species	human	-0.381332178092972	0.973835606400471	2874	253	0.700602079458412	0.999999999999965	cat	0.967292784083698
645	UniRef90_P39386..Multidrug.resistance.protein.MdtM	species	human	-0.693458910154568	0.961559403986439	2874	253	0.481792660686792	0.889964893625043	dog	0.967292784083698
646	UniRef90_P49417..Chloramphenicol.acetyltransferase	species	dog	-0.0133437030667311	0.0409141176228486	2874	41	0.74434943132393	0.999999999999965	cat	0.967292784083698
647	UniRef90_P50868..Chloramphenicol.acetyltransferase	species	dog	0.02693243725036	0.0377466257419309	2874	16	0.477929862649777	0.999999999999965	cat	0.967292784083698
648	UniRef90_P50868..Chloramphenicol.acetyltransferase	species	human	-0.0196846957736743	0.0948149028633055	2874	16	0.839734070441754	0.999999999999965	cat	0.967292784083698
649	UniRef90_P50868..Chloramphenicol.acetyltransferase	species	human	-0.0466171398320701	0.0906802653350742	2874	16	0.619960952988213	0.889964893625043	dog	0.967292784083698
650	UniRef90_P51563..Tetracycline.resistance.protein..class.G	species	human	-0.414322537594467	0.628590286146329	2874	156	0.517665320661582	0.999999999999965	cat	0.967292784083698
651	UniRef90_P51563..Tetracycline.resistance.protein..class.G	species	human	-0.418052461349792	0.62329044145415	2874	156	0.510653326890099	0.889964893625043	dog	0.967292784083698
652	UniRef90_P51564..Tetracycline.resistance.protein..class.H	species	dog	0.00404504490626796	0.00879716553137436	2874	4	0.647403771332305	0.999999999999965	cat	0.967292784083698
653	UniRef90_P51564..Tetracycline.resistance.protein..class.H	species	human	-0.00572540075965418	0.0171668559163404	2874	4	0.74659055490684	0.889964893625043	dog	0.967292784083698
654	UniRef90_P52599..Probable.multidrug.resistance.protein.EmrK	species	human	-1.05524554349684	1.73568331150533	2874	520	0.550723370307153	0.999999999999965	cat	0.967292784083698
655	UniRef90_P52599..Probable.multidrug.resistance.protein.EmrK	species	human	-1.48146736101332	1.72468499822173	2874	520	0.401786764061461	0.889964893625043	dog	0.967292784083698
656	UniRef90_P52600..Probable.multidrug.resistance.protein.EmrY	species	human	-0.812686071667111	1.54120168923882	2874	631	0.604366419300815	0.999999999999965	cat	0.967292784083698
657	UniRef90_P52600..Probable.multidrug.resistance.protein.EmrY	species	human	-1.19954695094748	1.52892048260012	2874	631	0.443111029606573	0.889964893625043	dog	0.967292784083698
658	UniRef90_P60753..Lipid.A.export.ATP.binding.permease.protein.MsbA	species	dog	0.365216128298966	0.309649092818137	2874	743	0.238420776513821	0.999999999999965	cat	0.967292784083698
659	UniRef90_P60753..Lipid.A.export.ATP.binding.permease.protein.MsbA	species	human	-1.23568408680062	1.98567292321014	2874	743	0.54147085799424	0.999999999999965	cat	0.967292784083698
660	UniRef90_P60753..Lipid.A.export.ATP.binding.permease.protein.MsbA	species	human	-1.60090020806083	1.9736687455686	2874	743	0.428011476948319	0.889964893625043	dog	0.967292784083698
661	UniRef90_P60933..Undecaprenyl.diphosphatase	species	dog	0.298910754309825	0.361863681295485	2874	723	0.408953422018189	0.999999999999965	cat	0.967292784083698
662	UniRef90_P60933..Undecaprenyl.diphosphatase	species	human	-1.66694340140505	2.15418311410894	2874	723	0.44895173643747	0.999999999999965	cat	0.967292784083698
663	UniRef90_P60933..Undecaprenyl.diphosphatase	species	human	-1.96585415570884	2.13908515663936	2874	723	0.370380438020005	0.889964893625043	dog	0.967292784083698
664	UniRef90_P62577..Chloramphenicol.acetyltransferase	species	dog	0.0399608715975627	0.114751281145465	2874	115	0.727707080458561	0.999999999999965	cat	0.967292784083698
665	UniRef90_P62577..Chloramphenicol.acetyltransferase	species	human	-0.281626116168379	0.790721417645043	2874	115	0.725904220787741	0.999999999999965	cat	0.967292784083698
666	UniRef90_P62577..Chloramphenicol.acetyltransferase	species	human	-0.321586987854867	0.786575718237884	2874	115	0.687623874707701	0.889964893625043	dog	0.967292784083698
667	UniRef90_P62593..Beta.lactamase.TEM	species	dog	0.315609509109062	0.290908841286812	2874	350	0.278167228806292	0.999999999999965	cat	0.967292784083698
668	UniRef90_P62593..Beta.lactamase.TEM	species	human	-1.11645271118376	1.81975573986351	2874	350	0.547565845093851	0.999999999999965	cat	0.967292784083698
669	UniRef90_P62593..Beta.lactamase.TEM	species	human	-1.43206221970395	1.80819867662819	2874	350	0.439408926337472	0.889964893625043	dog	0.967292784083698
670	UniRef90_P69229..Transcriptional.regulatory.protein.BaeR	species	dog	0.272174901925989	0.288416529804946	2874	544	0.345548140133736	0.999999999999965	cat	0.967292784083698
671	UniRef90_P69229..Transcriptional.regulatory.protein.BaeR	species	human	-1.18696490929607	1.64644256334772	2874	544	0.480416546097998	0.999999999999965	cat	0.967292784083698
672	UniRef90_P69229..Transcriptional.regulatory.protein.BaeR	species	human	-1.45913980090173	1.63389676441037	2874	544	0.384202843137537	0.889964893625043	dog	0.967292784083698
673	UniRef90_P76373..UDP.glucose.6.dehydrogenase	species	human	-0.703564777000967	1.3206588090309	2874	418	0.600974924766037	0.999999999999965	cat	0.967292784083698
674	UniRef90_P76373..UDP.glucose.6.dehydrogenase	species	human	-1.04408505641933	1.30940174906408	2874	418	0.43633907263789	0.889964893625043	dog	0.967292784083698
675	UniRef90_P78218..Dihydrofolate.reductase.type.15	species	human	-0.200501192268693	0.741832041377039	2874	24	0.789877230098431	0.999999999999965	cat	0.967292784083698
676	UniRef90_P78218..Dihydrofolate.reductase.type.15	species	human	-0.20526991058664	0.741034282569258	2874	24	0.784797904596324	0.889964893625043	dog	0.967292784083698
677	UniRef90_P94902..Chloramphenicol.acetyltransferase	species	human	-0.315962344890333	1.33166988668247	2874	18	0.815098296352182	0.999999999999965	cat	0.967292784083698
678	UniRef90_P94902..Chloramphenicol.acetyltransferase	species	human	-0.317804084544925	1.33131199764749	2874	18	0.813995639357886	0.889964893625043	dog	0.967292784083698
679	UniRef90_P94958..Beta.lactamase	species	dog	0.0300114344304742	0.0376758561153677	2874	15	0.42754816723203	0.999999999999965	cat	0.967292784083698
680	UniRef90_P94958..Beta.lactamase	species	human	-0.0225131185507161	0.0955022847407497	2874	15	0.816932165079565	0.999999999999965	cat	0.967292784083698
681	UniRef90_P94958..Beta.lactamase	species	human	-0.0525245524811274	0.0914246326590864	2874	15	0.575574246956424	0.889964893625043	dog	0.967292784083698
682	UniRef90_Q00014..rRNA.adenine.N.6.methyltransferase	species	human	-1.58917239223808	1.45990510725401	2874	284	0.291535497757819	0.889964893625043	dog	0.967292784083698
683	UniRef90_Q03170..Beta.lactamase.PSE.1	species	dog	0.023822775481665	0.0552185366548823	2874	24	0.666342844218384	0.999999999999965	cat	0.967292784083698
684	UniRef90_Q03170..Beta.lactamase.PSE.1	species	human	-0.0706117716305179	0.241629061527348	2874	24	0.773541663051093	0.999999999999965	cat	0.967292784083698
685	UniRef90_Q03170..Beta.lactamase.PSE.1	species	human	-0.0944345471200395	0.238476610681869	2874	24	0.69710749907739	0.889964893625043	dog	0.967292784083698
686	UniRef90_Q08425..Tetracycline.resistance.protein.TetQ	species	human	5.28894838776417	4.37811068356448	2874	2010	0.242307756524862	0.889964893625043	dog	0.967292784083698
687	UniRef90_Q17U38..ABC.F.type.ribosomal.protection.protein.Msr.E.	species	dog	0.00824288421506	0.0143581985460265	2874	6	0.567243585657297	0.999999999999965	cat	0.967292784083698
688	UniRef90_Q17U38..ABC.F.type.ribosomal.protection.protein.Msr.E.	species	human	-0.00574921786705857	0.035485207629876	2874	6	0.873551015214129	0.999999999999965	cat	0.967292784083698
689	UniRef90_Q17U38..ABC.F.type.ribosomal.protection.protein.Msr.E.	species	human	-0.0139921020721108	0.0338781057551339	2874	6	0.686551985034743	0.889964893625043	dog	0.967292784083698
690	UniRef90_Q1MRZ1..Ribosomal.protection.tetracycline.resistance.protein	species	dog	-0.00815528848926603	0.054228797335272	2874	86	0.881217706371656	0.999999999999965	cat	0.967292784083698
691	UniRef90_Q2G0B1..HTH.type.transcriptional.regulator.MgrA	species	dog	0.0089374924948557	0.0163514771330087	2874	5	0.585683430807359	0.999999999999965	cat	0.967292784083698
692	UniRef90_Q2G0B1..HTH.type.transcriptional.regulator.MgrA	species	human	-0.0115939409695816	0.0507918853121554	2874	5	0.823788218156976	0.999999999999965	cat	0.967292784083698
693	UniRef90_Q2G0B1..HTH.type.transcriptional.regulator.MgrA	species	human	-0.0205314334642984	0.0494216136274801	2874	5	0.68683141057465	0.889964893625043	dog	0.967292784083698
694	UniRef90_Q2PT27..Pentapeptide.repeat.protein.QnrB4	species	dog	0.0149920133665552	0.0243778875667811	2874	9	0.540128698171121	0.999999999999965	cat	0.967292784083698
695	UniRef90_Q2PT27..Pentapeptide.repeat.protein.QnrB4	species	human	-0.00893557435949125	0.0571272053691326	2874	9	0.877860486356336	0.999999999999965	cat	0.967292784083698
696	UniRef90_Q2PT27..Pentapeptide.repeat.protein.QnrB4	species	human	-0.0239275877415831	0.0541954852015557	2874	9	0.666376286165935	0.889964893625043	dog	0.967292784083698
697	UniRef90_Q45778..NimC.protein	species	dog	0.0138755512854092	0.0224860075231079	2874	12	0.53819056395473	0.999999999999965	cat	0.967292784083698
698	UniRef90_Q45778..NimC.protein	species	human	0.0182317809919901	0.0362129677565761	2874	12	0.617967848713843	0.999999999999965	cat	0.967292784083698
699	UniRef90_Q45801..NimA.protein	species	dog	0.0658086404373941	0.0693212096410835	2874	39	0.344621075139459	0.999999999999965	cat	0.967292784083698
700	UniRef90_Q45801..NimA.protein	species	human	-0.0221660772457986	0.123408403684419	2874	39	0.859069230365506	0.999999999999965	cat	0.967292784083698
701	UniRef90_Q45801..NimA.protein	species	human	-0.0879747176958026	0.110941025525057	2874	39	0.438921737737215	0.889964893625043	dog	0.967292784083698
702	UniRef90_Q46194..23S.rRNA.methlyase	species	human	0.636793950836052	2.40814932511494	2874	675	0.794476719370032	0.999999999999965	cat	0.967292784083698
703	UniRef90_Q46194..23S.rRNA.methlyase	species	human	-2.99532093221683	2.40105691992809	2874	675	0.22851690056977	0.889964893625043	dog	0.967292784083698
704	UniRef90_Q46306..Tetracycline.resistance.protein.TetP	species	human	1.0087196335394	3.33176119092173	2874	1613	0.765420705602171	0.999999999999965	cat	0.967292784083698
705	UniRef90_Q47696..Macrolide.phosphotransferase.K	species	dog	0.0346292455490834	0.0774251653757045	2874	67	0.654781684029178	0.999999999999965	cat	0.967292784083698
706	UniRef90_Q47696..Macrolide.phosphotransferase.K	species	human	-0.175832075448432	0.467559212627689	2874	67	0.712646018456452	0.999999999999965	cat	0.967292784083698
707	UniRef90_Q47696..Macrolide.phosphotransferase.K	species	human	-0.21046132272129	0.464374378630625	2874	67	0.657684514139111	0.889964893625043	dog	0.967292784083698
708	UniRef90_Q47749..D.alanyl.D.alanine.dipeptidase	species	dog	0.00939322707926841	0.0217358976435729	2874	6	0.666091504737007	0.999999999999965	cat	0.967292784083698
709	UniRef90_Q47749..D.alanyl.D.alanine.dipeptidase	species	human	-0.0138947128387779	0.0711053605002153	2874	6	0.84753876995183	0.999999999999965	cat	0.967292784083698
710	UniRef90_Q47749..D.alanyl.D.alanine.dipeptidase	species	human	-0.0232879395818011	0.0693923820556305	2874	6	0.741889235966653	0.889964893625043	dog	0.967292784083698
711	UniRef90_Q47764..Aac.6.apos...Ii.protein	species	dog	0.0435316424447846	0.117410471189722	2874	110	0.710916285908614	0.999999999999965	cat	0.967292784083698
712	UniRef90_Q47764..Aac.6.apos...Ii.protein	species	human	-0.342051987959545	0.816918990374988	2874	110	0.69265115763205	0.999999999999965	cat	0.967292784083698
713	UniRef90_Q47764..Aac.6.apos...Ii.protein	species	human	-0.385583629809509	0.812717188302811	2874	110	0.655369284346923	0.889964893625043	dog	0.967292784083698
714	UniRef90_Q47810..Tetracycline.resistance.protein.TetM.from.transposon.TnFO1	species	human	1.13927039297716	1.88494924292474	2874	1175	0.553830663638386	0.999999999999965	cat	0.967292784083698
715	UniRef90_Q48712..Tetracycline.resistance.protein.TetS	species	dog	0.0109750271441236	0.0531117748166876	2874	24	0.836335085450265	0.999999999999965	cat	0.967292784083698
716	UniRef90_Q48712..Tetracycline.resistance.protein.TetS	species	human	-0.139905485781629	0.456328508376695	2874	24	0.780361650140918	0.999999999999965	cat	0.967292784083698
717	UniRef90_Q48712..Tetracycline.resistance.protein.TetS	species	human	-0.150880513640566	0.454780257705386	2874	24	0.763426163037012	0.889964893625043	dog	0.967292784083698
718	UniRef90_Q4LAM4..NimE.nitroimidazole.reductase..Fragment.	species	dog	0.00522742856044995	0.0124953800541962	2874	8	0.677141889168542	0.999999999999965	cat	0.967292784083698
719	UniRef90_Q4PZA5..Sensor.histidine.kinase	species	dog	0.00945220678931375	0.0203616351680818	2874	8	0.642998833607268	0.999999999999965	cat	0.967292784083698
720	UniRef90_Q4PZA5..Sensor.histidine.kinase	species	human	-0.0137337110321744	0.0661364730472139	2874	8	0.838105393315054	0.999999999999965	cat	0.967292784083698
721	UniRef90_Q4PZA5..Sensor.histidine.kinase	species	human	-0.0231859178008572	0.0645182983955175	2874	8	0.724368859408796	0.889964893625043	dog	0.967292784083698
722	UniRef90_Q4U1X5..Chloramphenicol.transporter	species	dog	0.0282741440058026	0.0655257052085649	2874	41	0.666217105783972	0.999999999999965	cat	0.967292784083698
723	UniRef90_Q4U1X5..Chloramphenicol.transporter	species	human	-0.138868487005652	0.35943119303537	2874	41	0.704651031000345	0.999999999999965	cat	0.967292784083698
724	UniRef90_Q4U1X5..Chloramphenicol.transporter	species	human	-0.167142630931704	0.356464783107667	2874	41	0.64607943021003	0.889964893625043	dog	0.967292784083698
725	UniRef90_Q4VDP2..AacA4	species	dog	0.00841701505832432	0.0101833857120292	2874	5	0.408564326324864	0.999999999999965	cat	0.967292784083698
726	UniRef90_Q4VDP2..AacA4	species	human	-0.00841701506204492	0.0123796679382587	2874	5	0.496618566369458	0.889964893625043	dog	0.967292784083698
727	UniRef90_Q51348..Streptomycin.3.apos..apos..adenylyltransferase	species	dog	0.0569771800569628	0.137449637385135	2874	157	0.678532368078078	0.999999999999965	cat	0.967292784083698
728	UniRef90_Q51348..Streptomycin.3.apos..apos..adenylyltransferase	species	human	-0.581372859741184	1.06150946299295	2874	157	0.59100162980685	0.999999999999965	cat	0.967292784083698
729	UniRef90_Q51348..Streptomycin.3.apos..apos..adenylyltransferase	species	human	-0.63835003956975	1.05706602688802	2874	157	0.553985552503856	0.889964893625043	dog	0.967292784083698
730	UniRef90_Q56415..Glutathione.transferase.FosA	species	dog	0.0285411588869564	0.0367861677538632	2874	16	0.439860484773738	0.999999999999965	cat	0.967292784083698
731	UniRef90_Q56415..Glutathione.transferase.FosA	species	human	-0.0337193416084177	0.0925410602526217	2874	16	0.722735411515115	0.889964893625043	dog	0.967292784083698
732	UniRef90_Q57509..Beta.lactamase	species	dog	-0.0224303890616013	0.0938616448454535	2874	148	0.811931750350455	0.999999999999965	cat	0.967292784083698
733	UniRef90_Q5XBB2..Macrolide.efflux.protein.A	species	human	-0.802000830932853	0.925201332083426	2874	589	0.398336371702302	0.999999999999965	cat	0.967292784083698
734	UniRef90_Q69HW3..Membrane.fusion.protein.OqxA	species	dog	0.112830906494987	0.0948416211869648	2874	53	0.23543277852644	0.999999999999965	cat	0.967292784083698
735	UniRef90_Q69HW3..Membrane.fusion.protein.OqxA	species	human	-0.056235025864475	0.341095865593265	2874	53	0.871503739143838	0.999999999999965	cat	0.967292784083698
736	UniRef90_Q69HW3..Membrane.fusion.protein.OqxA	species	human	-0.169065932344741	0.334392703785567	2874	53	0.621866807261684	0.889964893625043	dog	0.967292784083698
737	UniRef90_Q6EZ46..Beta.lactamase	species	dog	0.00220522983756842	0.0065899220180157	2874	5	0.738227967422502	0.999999999999965	cat	0.967292784083698
738	UniRef90_Q6EZ46..Beta.lactamase	species	human	-0.00315219609404804	0.0212663247814035	2874	5	0.883851868032304	0.999999999999965	cat	0.967292784083698
739	UniRef90_Q6EZ46..Beta.lactamase	species	human	-0.00535742592839545	0.0207385964295086	2874	5	0.799392311876827	0.889964893625043	dog	0.967292784083698
740	UniRef90_Q6WRY8..Response.regulator	species	dog	-0.0132973232626208	0.0247280240927323	2874	16	0.590827856047569	0.999999999999965	cat	0.967292784083698
741	UniRef90_Q6WRY8..Response.regulator	species	human	0.0251684728175067	0.169898126479664	2874	16	0.883831772434199	0.921345854456024	dog	0.967292784083698
742	UniRef90_Q6XL56..Class.D.beta.lactamase	species	human	-1.34956180979826	3.00743983658545	2874	585	0.659054935871213	0.999999999999965	cat	0.967292784083698
743	UniRef90_Q6XL56..Class.D.beta.lactamase	species	human	-2.78740720364379	3.00060087969655	2874	585	0.365498171317725	0.889964893625043	dog	0.967292784083698
744	UniRef90_Q76G15..16S.rRNA..guanine.1405..N.7...methyltransferase	species	dog	0.00337998470632506	0.0108305496964925	2874	6	0.755215005751617	0.999999999999965	cat	0.967292784083698
745	UniRef90_Q76G15..16S.rRNA..guanine.1405..N.7...methyltransferase	species	human	-0.00605579503901365	0.0382852819536431	2874	6	0.876089331796169	0.999999999999965	cat	0.967292784083698
746	UniRef90_Q76G15..16S.rRNA..guanine.1405..N.7...methyltransferase	species	human	-0.00943577974768728	0.0375047167170116	2874	6	0.804417831813442	0.889964893625043	dog	0.967292784083698
747	UniRef90_Q79DQ2..Dihydrofolate.reductase	species	dog	0.0360644647267493	0.0595993854630531	2874	38	0.54549548181863	0.999999999999965	cat	0.967292784083698
748	UniRef90_Q79DQ2..Dihydrofolate.reductase	species	human	-0.0817715376274058	0.232408637265876	2874	38	0.72929068283881	0.999999999999965	cat	0.967292784083698
749	UniRef90_Q79DQ2..Dihydrofolate.reductase	species	human	-0.117836002209674	0.22855805121586	2874	38	0.613188958057918	0.889964893625043	dog	0.967292784083698
750	UniRef90_Q79DR3..Beta.lactamase	species	dog	0.225407660814998	0.263138233123788	2874	332	0.391812705438659	0.999999999999965	cat	0.967292784083698
751	UniRef90_Q79DR3..Beta.lactamase	species	human	-1.0755473652906	1.67029558744429	2874	332	0.527931096442278	0.999999999999965	cat	0.967292784083698
752	UniRef90_Q79DR3..Beta.lactamase	species	human	-1.3009550258005	1.65999142770022	2874	332	0.443867260755324	0.889964893625043	dog	0.967292784083698
753	UniRef90_Q7AFA1..Multidrug.resistance.protein.MdtH	species	dog	0.259009781529832	0.300716930903764	2874	573	0.389293011455964	0.999999999999965	cat	0.967292784083698
754	UniRef90_Q7AFA1..Multidrug.resistance.protein.MdtH	species	human	-1.15484252308639	1.6325431526093	2874	573	0.488557864087639	0.999999999999965	cat	0.967292784083698
755	UniRef90_Q7AFA1..Multidrug.resistance.protein.MdtH	species	human	-1.41385230448066	1.61878708357336	2874	573	0.394517570033596	0.889964893625043	dog	0.967292784083698
756	UniRef90_Q7ATJ6..3.apos..kinase	species	human	0.369848259178214	2.06310427561493	2874	604	0.859584296796923	0.999999999999965	cat	0.967292784083698
757	UniRef90_Q7ATJ6..3.apos..kinase	species	human	-1.25719087233657	2.05348169666492	2874	604	0.547612288327151	0.889964893625043	dog	0.967292784083698
758	UniRef90_Q7BPP7..DHFRXVII	species	dog	0.0396805942976124	0.10313145524507	2874	76	0.700466374015679	0.999999999999965	cat	0.967292784083698
759	UniRef90_Q7BPP7..DHFRXVII	species	human	-0.270334211829118	0.772923829787562	2874	76	0.731694797409636	0.999999999999965	cat	0.967292784083698
760	UniRef90_Q7BPP7..DHFRXVII	species	human	-0.310014805563399	0.769491017113091	2874	76	0.69317939775024	0.889964893625043	dog	0.967292784083698
761	UniRef90_Q7BVU7..Beta.lactamase	species	dog	0.0113883849167412	0.0384819724973758	2874	20	0.767366588110142	0.999999999999965	cat	0.967292784083698
762	UniRef90_Q7BVU7..Beta.lactamase	species	human	-0.0399792416986895	0.181424358976475	2874	20	0.827894411579705	0.999999999999965	cat	0.967292784083698
763	UniRef90_Q7BVU7..Beta.lactamase	species	human	-0.0513676266047232	0.17939191704094	2874	20	0.777774354441091	0.889964893625043	dog	0.967292784083698
764	UniRef90_Q83KI5..Putative.multidrug.resistance.protein.MdtA	species	human	-0.332513713820109	0.785789055694824	2874	286	0.677512149535236	0.999999999999965	cat	0.967292784083698
765	UniRef90_Q83KI5..Putative.multidrug.resistance.protein.MdtA	species	human	-0.674502802505869	0.776060107107075	2874	286	0.397459157962464	0.889964893625043	dog	0.967292784083698
766	UniRef90_Q83ZU8..ADP.ribosylating.transferase	species	dog	0.0140479349937751	0.0239135056144492	2874	12	0.557616244181897	0.999999999999965	cat	0.967292784083698
767	UniRef90_Q83ZU8..ADP.ribosylating.transferase	species	human	-0.0191301044041923	0.0757080384688729	2874	12	0.803729912874801	0.999999999999965	cat	0.967292784083698
768	UniRef90_Q83ZU8..ADP.ribosylating.transferase	species	human	-0.0331780393986132	0.073749095241461	2874	12	0.659335876007039	0.889964893625043	dog	0.967292784083698
769	UniRef90_Q84EW5..Streptogramin.A.resistance.protein	species	human	-0.321424951375305	1.37712227636423	2874	22	0.817961855804401	0.999999999999965	cat	0.967292784083698
770	UniRef90_Q84EW5..Streptogramin.A.resistance.protein	species	human	-0.322834822981479	1.37684320466704	2874	22	0.817144266055575	0.889964893625043	dog	0.967292784083698
771	UniRef90_Q84FH1..Tetracycline.resistance.protein	species	human	-1.35640281322289	1.23504710561316	2874	268	0.289789000139609	0.999999999999965	cat	0.967292784083698
772	UniRef90_Q84FH1..Tetracycline.resistance.protein	species	human	-0.891697213359566	1.22438065302789	2874	268	0.478253581156682	0.889964893625043	dog	0.967292784083698
773	UniRef90_Q8FCI7..HTH.type.transcriptional.regulator.GadW	species	dog	0.11348869247698	0.242779146651296	2874	334	0.640405642616201	0.999999999999965	cat	0.967292784083698
774	UniRef90_Q8FCI7..HTH.type.transcriptional.regulator.GadW	species	human	-0.539585742681419	1.02881862373985	2874	334	0.606867968944731	0.999999999999965	cat	0.967292784083698
775	UniRef90_Q8FCI7..HTH.type.transcriptional.regulator.GadW	species	human	-0.653074437693461	1.01447900945405	2874	334	0.528926685550659	0.889964893625043	dog	0.967292784083698
776	UniRef90_Q8G3I2..Isoleucine..tRNA.ligase	species	human	2.26276470041108	2.8206846764091	2874	320	0.432208526441124	0.889964893625043	dog	0.967292784083698
777	UniRef90_Q8GF07..Response.regulator	species	dog	-0.0140385367017033	0.0163836581084248	2874	15	0.391592581151619	0.999999999999965	cat	0.967292784083698
778	UniRef90_Q8GJ22..Dihydropteroate.synthase	species	dog	0.0371645088565795	0.0749464846236507	2874	51	0.62009770193855	0.999999999999965	cat	0.967292784083698
779	UniRef90_Q8GJ22..Dihydropteroate.synthase	species	human	-0.220546603234865	0.448511159165193	2874	51	0.631762153204829	0.999999999999965	cat	0.967292784083698
780	UniRef90_Q8GJ22..Dihydropteroate.synthase	species	human	-0.25771104260757	0.44539985893599	2874	51	0.573796403429982	0.889964893625043	dog	0.967292784083698
781	UniRef90_Q8RTE3..CmeC	species	dog	0.0100128096824216	0.0128905429003459	2874	9	0.441831519467663	0.999999999999965	cat	0.967292784083698
782	UniRef90_Q8RTE3..CmeC	species	human	-0.012581490695646	0.0215713080698568	2874	9	0.579948045993255	0.889964893625043	dog	0.967292784083698
783	UniRef90_Q8RTE5..CmeA	species	dog	0.00801160812521716	0.0245489918984546	2874	12	0.745053713895609	0.999999999999965	cat	0.967292784083698
784	UniRef90_Q8RTE5..CmeA	species	human	-0.0163271202656413	0.0553017850204591	2874	12	0.772454210113628	0.999999999999965	cat	0.967292784083698
785	UniRef90_Q8RTE5..CmeA	species	human	-0.0243387283924711	0.0521844891306369	2874	12	0.64993738097868	0.889964893625043	dog	0.967292784083698
786	UniRef90_Q8X7J4..Multidrug.resistance.protein.MdtB	species	human	-1.21747916877248	1.74745455204836	2874	720	0.494758085719696	0.999999999999965	cat	0.967292784083698
787	UniRef90_Q8X7J4..Multidrug.resistance.protein.MdtB	species	human	-1.66609565426261	1.73605495227516	2874	720	0.350039139590988	0.889964893625043	dog	0.967292784083698
788	UniRef90_Q93ET8..Aminoglycoside.acetyltransferase	species	human	-1.55102009300535	2.72326159031303	2874	1958	0.575943224612596	0.999999999999965	cat	0.967292784083698
789	UniRef90_Q93ET9..Aminoglycoside.phosphotransferase	species	human	-0.73036833253455	3.13974890651133	2874	1780	0.818635133848934	0.999999999999965	cat	0.967292784083698
790	UniRef90_Q9APB1..MsrC	species	dog	0.0575694716681204	0.154574440040978	2874	113	0.709647783926481	0.999999999999965	cat	0.967292784083698
791	UniRef90_Q9APB1..MsrC	species	human	-0.475486148014072	1.11885037218629	2874	113	0.685505178423266	0.999999999999965	cat	0.967292784083698
792	UniRef90_Q9APB1..MsrC	species	human	-0.533055619771083	1.1135278890088	2874	113	0.649187798390231	0.889964893625043	dog	0.967292784083698
793	UniRef90_Q9EZQ9..D.alanine..D.alanine.ligase	species	dog	-0.0474084960843704	0.0724758873205603	2874	85	0.513111226119672	0.999999999999965	cat	0.967292784083698
794	UniRef90_Q9EZQ9..D.alanine..D.alanine.ligase	species	human	0.657903431619812	0.539978176059735	2874	85	0.238218595256581	0.999999999999965	cat	0.967292784083698
795	UniRef90_Q9EZQ9..D.alanine..D.alanine.ligase	species	human	0.705311927634645	0.537551869091839	2874	85	0.205625768342246	0.889964893625043	dog	0.967292784083698
796	UniRef90_Q9JN36..D.D.dipeptidase.D.D.carboxypeptidase	species	dog	0.0108167049859857	0.0223690819310163	2874	10	0.629284723471541	0.999999999999965	cat	0.967292784083698
797	UniRef90_Q9JN36..D.D.dipeptidase.D.D.carboxypeptidase	species	human	-0.014572230867931	0.0705196776872257	2874	10	0.838935006624787	0.999999999999965	cat	0.967292784083698
798	UniRef90_Q9JN36..D.D.dipeptidase.D.D.carboxypeptidase	species	human	-0.0253889358760542	0.0686779985162251	2874	10	0.716952212572535	0.889964893625043	dog	0.967292784083698
799	UniRef90_Q9KHQ6..MefEn2	species	human	5.37344966727495	4.23992154426018	2874	2303	0.220711569927642	0.999999999999965	cat	0.967292784083698
800	UniRef90_Q9KHQ6..MefEn2	species	human	0.995624742942784	4.22934926373322	2874	2303	0.816495389906719	0.889964893625043	dog	0.967292784083698
801	UniRef90_Q9KJT4..Reponse.regulator	species	dog	0.00837266927957344	0.0202748175986329	2874	9	0.679970155422978	0.999999999999965	cat	0.967292784083698
802	UniRef90_Q9KJT4..Reponse.regulator	species	human	-0.0151974663711726	0.0720540169832919	2874	9	0.835494547798726	0.999999999999965	cat	0.967292784083698
803	UniRef90_Q9KJT4..Reponse.regulator	species	human	-0.0235701356366865	0.070601619073586	2874	9	0.742911811282803	0.889964893625043	dog	0.967292784083698
804	UniRef90_Q9L5C7..Beta.lactamase	species	human	-0.101480962056211	0.191614200555601	2874	29	0.60345211071653	0.889964893625043	dog	0.967292784083698
805	UniRef90_Q9R3A9..ANT.3.apos..apos...Ia.family.aminoglycoside.nucleotidyltransferase.AadA5	species	dog	0.0352136690816431	0.0972609247049926	2874	89	0.717350578190697	0.999999999999965	cat	0.967292784083698
806	UniRef90_Q9R3A9..ANT.3.apos..apos...Ia.family.aminoglycoside.nucleotidyltransferase.AadA5	species	human	-0.29992990461633	0.795306674788224	2874	89	0.711129538536965	0.999999999999965	cat	0.967292784083698
807	UniRef90_Q9R3A9..ANT.3.apos..apos...Ia.family.aminoglycoside.nucleotidyltransferase.AadA5	species	human	-0.335143528441334	0.792331420890068	2874	89	0.678123196586975	0.889964893625043	dog	0.967292784083698
808	UniRef90_Q9RBY7..SmeC	species	dog	0.00353023189290095	0.0111637247384979	2874	7	0.752083400789999	0.999999999999965	cat	0.967292784083698
809	UniRef90_Q9RBY7..SmeC	species	human	-0.00606957336293184	0.0388033916536619	2874	7	0.877464787041563	0.999999999999965	cat	0.967292784083698
810	UniRef90_Q9RBY7..SmeC	species	human	-0.00959980525473163	0.0379832205390532	2874	7	0.803570364445105	0.889964893625043	dog	0.967292784083698
811	UniRef90_Q9RBY8..Efflux.pump.membrane.transporter	species	dog	0.0035135150878623	0.0130737779726528	2874	11	0.788240331419016	0.999999999999965	cat	0.967292784083698
812	UniRef90_Q9RBY8..Efflux.pump.membrane.transporter	species	human	-0.0096207784452747	0.0552713671348805	2874	11	0.86366989963438	0.999999999999965	cat	0.967292784083698
813	UniRef90_Q9RBY8..Efflux.pump.membrane.transporter	species	human	-0.0131342935360696	0.0544972173801188	2874	11	0.812274232797664	0.889964893625043	dog	0.967292784083698
814	UniRef90_Q9S169..Beta.lactamase.SHV.24	species	dog	0.0322586885373056	0.0258934195051319	2874	19	0.218771790194908	0.999999999999965	cat	0.967292784083698
815	UniRef90_Q9S169..Beta.lactamase.SHV.24	species	human	-0.033274322179966	0.037283475450032	2874	19	0.400266652031541	0.889964893625043	dog	0.967292784083698
816	UniRef90_Q9S3T0..Sensor.protein.kinase	species	dog	0.00115725663962	0.00522638272941054	2874	6	0.824776553708571	0.999999999999965	cat	0.967292784083698
817	UniRef90_Q9WVY4..Lincosamide.nucleotidyltransferase	species	human	-0.427182785638711	1.67119359485559	2874	148	0.801543231173045	0.999999999999965	cat	0.967292784083698
818	UniRef90_Q9WVY4..Lincosamide.nucleotidyltransferase	species	human	-0.967957213779209	1.66719188231106	2874	148	0.569772782956215	0.889964893625043	dog	0.967292784083698
819	UniRef90_Q9X2N9..Quaternary.ammonium.compound.resistance.protein.QacF	species	dog	0.0313918861147134	0.0656671508998226	2874	35	0.632782470237535	0.999999999999965	cat	0.967292784083698
820	UniRef90_Q9X2N9..Quaternary.ammonium.compound.resistance.protein.QacF	species	human	-0.137559541124106	0.341982043556402	2874	35	0.69432451624905	0.999999999999965	cat	0.967292784083698
821	UniRef90_Q9X2N9..Quaternary.ammonium.compound.resistance.protein.QacF	species	human	-0.168951424479925	0.338849465358352	2874	35	0.627029157623441	0.889964893625043	dog	0.967292784083698
822	UniRef90_Q9X3P3..Serine.alanine.racemase	species	dog	0.0103595678933396	0.0219225178163073	2874	12	0.636959357805266	0.999999999999965	cat	0.967292784083698
823	UniRef90_Q9X3P3..Serine.alanine.racemase	species	human	-0.017450091346676	0.0755662898244634	2874	12	0.820203372944541	0.999999999999965	cat	0.967292784083698
824	UniRef90_Q9X3P3..Serine.alanine.racemase	species	human	-0.0278096589339702	0.0739402511797017	2874	12	0.711949586696223	0.889964893625043	dog	0.967292784083698
825	UniRef90_R0AEZ0..Ribosomal.RNA.methyltransferase	species	dog	0.0103202075601029	0.0388476005651364	2874	30	0.790586555110451	0.999999999999965	cat	0.967292784083698
826	UniRef90_R0AEZ0..Ribosomal.RNA.methyltransferase	species	human	0.169289081985817	0.22316341777445	2874	30	0.467945901680775	0.999999999999965	cat	0.967292784083698
827	UniRef90_R0AEZ0..Ribosomal.RNA.methyltransferase	species	human	0.158968874306329	0.221484121766991	2874	30	0.492039216040449	0.889964893625043	dog	0.967292784083698
828	UniRef90_R7M6A2..NO_NAME	species	human	-0.629868595024901	1.3816488164286	2874	249	0.653784351831685	0.889964893625043	dog	0.967292784083698
829	UniRef90_R7MBA0..Small.GTP.binding.protein.domain	species	human	0.305811318422103	2.04810726421929	2874	468	0.882844880735092	0.999999999999965	cat	0.967292784083698
830	UniRef90_R7MBA0..Small.GTP.binding.protein.domain	species	human	-0.849887872426772	2.0430160273492	2874	468	0.682014483295815	0.889964893625043	dog	0.967292784083698
831	UniRef90_T2FKA3..FosA5	species	dog	0.0577675175236089	0.062078470303407	2874	38	0.353417313586914	0.999999999999965	cat	0.967292784083698
832	UniRef90_T2FKA3..FosA5	species	human	-0.0860357207548346	0.204878219185961	2874	38	0.68251208056991	0.889964893625043	dog	0.967292784083698
833	UniRef90_UPI0009A2989B..aminoglycoside.6.adenylyltransferase	species	human	-0.0716366999335971	0.0804603564715445	2874	35	0.395305062532009	0.889964893625043	dog	0.967292784083698
834	UniRef90_UPI000CCC73CE..type.A.chloramphenicol.O.acetyltransferase	species	dog	0.00882028200810705	0.0238559032279274	2874	11	0.711813610870493	0.999999999999965	cat	0.967292784083698
835	UniRef90_UPI000CCC73CE..type.A.chloramphenicol.O.acetyltransferase	species	human	-0.0184698222293682	0.0899617269539872	2874	11	0.83960637647487	0.999999999999965	cat	0.967292784083698
836	UniRef90_UPI000CCC73CE..type.A.chloramphenicol.O.acetyltransferase	species	human	-0.0272901042338779	0.0883625838703178	2874	11	0.761150823985499	0.889964893625043	dog	0.967292784083698
837	UniRef90_UPI000F49E8B7..aminoglycoside.3.N.acetyltransferase	species	dog	0.00429857058160626	0.00761473459276784	2874	5	0.574044533485786	0.999999999999965	cat	0.967292784083698
838	UniRef90_UPI000F49E8B7..aminoglycoside.3.N.acetyltransferase	species	human	-0.00305583559253457	0.0189436755845838	2874	5	0.874698970019373	0.999999999999965	cat	0.967292784083698
839	UniRef90_UPI000F49E8B7..aminoglycoside.3.N.acetyltransferase	species	human	-0.00735440618049421	0.0180988129769187	2874	5	0.693125763325988	0.889964893625043	dog	0.967292784083698
840	UniRef90_X5NWT8..ABC.transporter.ATP.binding.protein.uup	species	dog	0.0314145040222175	0.0860549014197755	2874	50	0.715149839746525	0.999999999999965	cat	0.967292784083698
841	UniRef90_X5NWT8..ABC.transporter.ATP.binding.protein.uup	species	human	-0.133564338513761	0.478715357104922	2874	50	0.783381726263515	0.999999999999965	cat	0.967292784083698
842	UniRef90_X5NWT8..ABC.transporter.ATP.binding.protein.uup	species	human	-0.164978842503798	0.474874023441386	2874	50	0.732372486985848	0.889964893625043	dog	0.967292784083698
843	UniRef90_A0A3A6YNR6..Phosphatidylglycerol.lysyltransferase	species	dog	0.0131293925335718	0.0928457212066906	2874	63	0.88755645947092	0.999999999999965	cat	0.968530212289949
844	UniRef90_R7M6A2..NO_NAME	species	human	-0.199976639635505	1.38515449122414	2874	249	0.886754595377264	0.999999999999965	cat	0.968530212289949
845	UniRef90_P22615..Chloramphenicol.acetyltransferase.2	species	human	-0.00406373728642373	0.0286340861601966	2874	7	0.88913712479974	0.999999999999965	cat	0.969106854367527
846	UniRef90_Q45778..NimC.protein	species	human	0.00435622927134238	0.0313954081817692	2874	12	0.890920969901391	0.925593021183509	dog	0.969903325389103
847	UniRef90_P06135..Chloramphenicol.acetyltransferase	species	human	-0.00361327341058179	0.0261984223941157	2874	5	0.892130031504297	0.999999999999965	cat	0.970072915012347
848	UniRef90_T2FKA3..FosA5	species	human	-0.0282682032227051	0.209593938923702	2874	38	0.894953396516782	0.999999999999965	cat	0.971995375226363
849	UniRef90_A0A111WMZ9..ATP.binding.protein	species	dog	0.0113074971642385	0.0878630228957737	2874	49	0.897608725415954	0.999999999999965	cat	0.972864708197548
850	UniRef90_P35695..Beta.lactamase.OXA.7	species	human	-0.0033802315598274	0.0258850485702002	2874	4	0.897866451648117	0.999999999999965	cat	0.972864708197548
851	UniRef90_A0A0K9ES31..Tetracycline.resistance.protein	species	human	-0.00310947698112142	0.023918467786404	2874	6	0.898935855401422	0.999999999999965	cat	0.972878875234676
852	UniRef90_P24017..Outer.membrane.protein.A	species	human	0.0169211122815724	0.130220797091742	2874	34	0.900422021760111	0.999999999999965	cat	0.973343523522374
853	UniRef90_A0A1D3KSH0..Multidrug.resistance.protein.A	species	human	-0.0278879512856445	0.223818600066939	2874	28	0.902609115216722	0.999999999999965	cat	0.973422710907027
854	UniRef90_P14559..Beta.lactamase	species	human	-0.00494869751067453	0.0396369732520511	2874	4	0.902206620081763	0.999999999999965	cat	0.973422710907027
855	UniRef90_A6T8S5..Spermidine.export.protein.MdtJ	species	human	-0.0193630565156028	0.158911109669462	2874	27	0.906172537013558	0.999999999999965	cat	0.974997395652565
856	UniRef90_P26825..Chloramphenicol.acetyltransferase	species	human	-0.0108806147284781	0.0909108340873751	2874	12	0.90618650453702	0.93827742628285	dog	0.974997395652565
857	UniRef90_A0A1D3KQL8..Phosphoethanolamine.transferase	species	human	-0.0567061287572331	0.490795388008629	2874	52	0.909473183962231	0.999999999999965	cat	0.976252683483933
858	UniRef90_P13082..Streptomycin.3.apos..apos..kinase	species	human	-0.00441545223974307	0.0378438469315157	2874	8	0.908795254687957	0.999999999999965	cat	0.976252683483933
859	UniRef90_P13018..Streptothricin.acetyltransferase	species	human	0.00529726218303289	0.0474143188498938	2874	13	0.91269698573859	0.999999999999965	cat	0.978572670390269
860	UniRef90_P19650..Aminoglycoside.N.6.apos...acetyltransferase.type.1	species	human	-0.016277213569026	0.148942375561082	2874	18	0.915239181646229	0.999999999999965	cat	0.980157309646717
861	UniRef90_Q8RTE3..CmeC	species	human	-0.00256868112251062	0.0237650658208217	2874	9	0.916511903478883	0.999999999999965	cat	0.980380328808422
862	UniRef90_P78218..Dihydrofolate.reductase.type.15	species	dog	0.00476871791479028	0.0482050073627516	2874	24	0.921204199178745	0.999999999999965	cat	0.984256458751304
863	UniRef90_A0A0B6EN45..Arabinose.efflux.permease.family.protein	species	human	-0.00141115720556029	0.0149214006541327	2874	7	0.928243310963993	0.999999999999965	cat	0.988005307705421
864	UniRef90_A0QZ11..RNA.polymerase.binding.protein.RbpA	species	human	-0.00302630711119093	0.0323281487808882	2874	6	0.926464473981886	0.999999999999965	cat	0.988005307705421
865	UniRef90_B8QUG9..Tet.32.	species	human	-0.172933130309255	1.94240919638535	2874	2213	0.930076657742237	0.999999999999965	cat	0.988005307705421
866	UniRef90_P07641..Chloramphenicol.acetyltransferase	species	human	-0.00330078357919825	0.036273932597862	2874	17	0.929316687455602	0.999999999999965	cat	0.988005307705421
867	UniRef90_P51564..Tetracycline.resistance.protein..class.H	species	human	-0.00168035585198099	0.0184068094002837	2874	4	0.928963826459329	0.999999999999965	cat	0.988005307705421
868	UniRef90_P27422..Dihydrofolate.reductase.type.7	species	human	-0.00421508507130102	0.0488040204830974	2874	7	0.932404601462149	0.999999999999965	cat	0.988198662769435
869	UniRef90_UPI0009A2989B..aminoglycoside.6.adenylyltransferase	species	human	0.00758054171571208	0.0861643301748854	2874	35	0.931414734782979	0.999999999999965	cat	0.988198662769435
870	UniRef90_O52836..Tetracycline.resistance.protein.TetW	species	human	0.162090691787556	1.99580442432581	2874	2661	0.936185213599931	0.999999999999965	cat	0.991065036466134
871	UniRef90_A0A2X9NMX0..Glutathione.transferase.fosA	species	human	-0.0062859458708613	0.0802010118145501	2874	19	0.939072882052193	0.999999999999965	cat	0.992181900700957
872	UniRef90_P0AD63..Beta.lactamase.SHV.1	species	human	-0.00863108430066962	0.110319272104651	2874	24	0.939394807178322	0.999999999999965	cat	0.992181900700957
873	UniRef90_P02983..Tetracycline.resistance.protein	species	dog	0.00189596569274164	0.0279710044883793	2874	10	0.94596290455602	0.999999999999965	cat	0.994556889379103
874	UniRef90_P05364..Beta.lactamase	species	human	0.00390229419939328	0.0551952676299588	2874	10	0.944765006883985	0.999999999999965	cat	0.994556889379103
875	UniRef90_P0A3Y5..Aminoglycoside.3.apos..phosphotransferase	species	dog	0.0296251930427861	0.435157027867692	2874	980	0.945733128278375	0.999999999999965	cat	0.994556889379103
876	UniRef90_Q6WRY8..Response.regulator	species	human	0.0118711495504517	0.170789472828957	2874	16	0.945315535063748	0.999999999999965	cat	0.994556889379103
877	UniRef90_D2J684..Beta.lactamase	species	dog	0.000926532877555506	0.0142638291353541	2874	5	0.948377684235546	0.999999999999965	cat	0.994824427313141
878	UniRef90_P0A3M4..Beta.lactamase.OXA.9	species	human	-0.00134586296234145	0.0199831274614657	2874	4	0.947984775588331	0.999999999999965	cat	0.994824427313141
879	UniRef90_A0A127SV09..Chloramphenicol.acetyltransferase	species	human	-0.112893980449514	1.90384744025206	2874	210	0.953288005668816	0.999999999999965	cat	0.998837603209306
880	UniRef90_A0A068NXG4..NO_NAME	species	dog	0.000636172422053187	0.0268782122101516	2874	16	0.981118523029186	0.999999999999965	cat	0.999999999999965
881	UniRef90_A0A089X2N7..VanW	species	dog	-2.35953128318315e-12	0.0212337808914035	2874	25	0.999999999911346	0.999999999999965	cat	0.999999999999965
882	UniRef90_A0A0K1TBR6..Ribosomal.RNA.large.subunit.methyltransferase.Cfr	species	human	0.00865898192061947	0.17144900920899	2874	52	0.960332902747002	0.999999999999965	cat	0.999999999999965
883	UniRef90_A0A0T5XFN5..Multidrug.transporter	species	human	-0.00105957595068231	0.0616679350729373	2874	15	0.986610502325473	0.999999999999965	cat	0.999999999999965
884	UniRef90_A0A127SUT1..Beta.lactamase	species	human	-0.0340944254054054	0.910589830360028	2874	210	0.970537608787257	0.990244988913099	dog	0.999999999999965
885	UniRef90_A0A127SV09..Chloramphenicol.acetyltransferase	species	human	-0.0109541528546586	1.90203605959378	2874	210	0.995460641666456	0.999999999999453	dog	0.999999999999965
886	UniRef90_A0A141RQC0..Beta.lactamase	species	human	2.40606518683358e-12	0.0185591904465394	2874	4	0.999999999896569	0.999999999999965	cat	0.999999999999965
887	UniRef90_A0A142EAN5..Streptomycin.3.apos..apos..adenylyltransferase	species	human	-0.00160187620771139	0.23473618027267	2874	68	0.994630053278712	0.999999999999965	cat	0.999999999999965
888	UniRef90_A0A1A7TBT9..Replication.initiation.factor	species	human	-0.000491883986762491	0.0298277857730348	2874	11	0.987032212296168	0.999999999999965	cat	0.999999999999965
889	UniRef90_A0A1D3U586..Outer.membrane.protein.N..Porin.	species	human	-0.000787981734214785	0.149751576011441	2874	30	0.995921114952581	0.999999999999965	cat	0.999999999999965
890	UniRef90_A0A1N7T703..Bifunctional.AacA.AphD	species	dog	0.000733551070481499	0.0263136351703383	2874	93	0.977762022452736	0.999999999999965	cat	0.999999999999965
891	UniRef90_A0A2S1CWY0..OXA.61.family.class.D.beta.lactamase.OXA.659	species	dog	-0.000120794406513208	0.0126880776407522	2874	8	0.992440799127623	0.999999999999965	cat	0.999999999999965
892	UniRef90_A0A377ZRY4..Beta.lactamase	species	human	-0.000181211351198598	0.0229788642376533	2874	13	0.993753511825058	0.999999999999965	cat	0.999999999999965
893	UniRef90_A6T8S6..Spermidine.export.protein.MdtI	species	human	-0.00191698359572368	0.0633201944661811	2874	22	0.976321383130484	0.999999999999965	cat	0.999999999999965
894	UniRef90_A9QXC4..AAC.6.apos...Ib.cr..Fragment.	species	human	-0.0010960100449704	0.0762224324350849	2874	11	0.988881063214473	0.999999999999965	cat	0.999999999999965
895	UniRef90_B2RI48..Lipid.A.4.apos..phosphatase	species	human	-0.00157760850149376	0.0404687370192285	2874	11	0.969123168927484	0.999999999999965	cat	0.999999999999965
896	UniRef90_B7UY29..Translational.regulator.CsrA	species	human	-0.000764379413627989	0.0219008820874056	2874	7	0.97364252236362	0.999999999999965	cat	0.999999999999965
897	UniRef90_B9VUW1..QnrD	species	dog	0.00109891374244744	0.0257760944601231	2874	5	0.965997010009153	0.999999999999965	cat	0.999999999999965
898	UniRef90_C4NV15..Aminoglycoside.N.3..acetyltransferase	species	human	0.000392505224148303	0.0936686857210044	2874	26	0.996706308391903	0.999999999999965	cat	0.999999999999965
899	UniRef90_I7QYT2..Multidrug.resistance.protein.imrP	species	human	-0.000569467580186985	0.021913430998615	2874	7	0.97939034983613	0.999999999999965	cat	0.999999999999965
900	UniRef90_P00485..Chloramphenicol.acetyltransferase	species	dog	0.00102863455659898	0.0307210838349034	2874	16	0.973291744125286	0.999999999999965	cat	0.999999999999965
901	UniRef90_P05192..Beta.lactamase	species	human	-0.000140943615037986	0.0175905376195486	2874	8	0.993802489405751	0.999999999999965	cat	0.999999999999965
902	UniRef90_P06107..Lincosamide.resistance.protein	species	human	0.0234101198004079	1.70269229207803	2874	349	0.989223921499225	0.999999999999965	cat	0.999999999999965
903	UniRef90_P0A4K4..Multi.drug.resistance.efflux.pump.PmrA	species	dog	1.18087950132268e-12	0.0115775713824277	2874	6	0.999999999918625	0.999999999999965	cat	0.999999999999965
904	UniRef90_P0ABQ7..Dihydrofolate.reductase.type.8	species	human	0.00601084613748396	0.11231929554375	2874	19	0.958069741476322	0.999999999999965	cat	0.999999999999965
905	UniRef90_P13661..Beta.lactamase.OXA.1	species	human	-0.00634490620643777	0.140227634434522	2874	17	0.964612604651499	0.999999999999965	cat	0.999999999999965
906	UniRef90_P26825..Chloramphenicol.acetyltransferase	species	human	0.000432509030249284	0.0929585694825013	2874	12	0.996340011640475	0.999999999999965	cat	0.999999999999965
907	UniRef90_P49417..Chloramphenicol.acetyltransferase	species	human	-0.00381507750671731	0.352083240890576	2874	41	0.991462506770592	0.999999999999965	cat	0.999999999999965
908	UniRef90_P49417..Chloramphenicol.acetyltransferase	species	human	0.00952862553713175	0.350892381146091	2874	41	0.97860993421295	0.991528877238863	dog	0.999999999999965
909	UniRef90_P51563..Tetracycline.resistance.protein..class.G	species	dog	0.003729923822126	0.115822645087971	2874	156	0.97431618203203	0.999999999999965	cat	0.999999999999965
910	UniRef90_P94902..Chloramphenicol.acetyltransferase	species	dog	0.00184173686374924	0.0430489813156916	2874	18	0.965878008257361	0.999999999999965	cat	0.999999999999965
911	UniRef90_Q00014..rRNA.adenine.N.6.methyltransferase	species	human	0.0748773713738471	1.46866116813722	2874	284	0.95991998113972	0.999999999999965	cat	0.999999999999965
912	UniRef90_Q46305..Tetracycline.efflux.protein	species	human	0.078600777496687	1.87734228286258	2874	596	0.967160737175114	0.999999999999965	cat	0.999999999999965
913	UniRef90_Q4VDP2..AacA4	species	human	-3.20898817147958e-12	0.0151030972815725	2874	5	0.999999999830486	0.999999999999965	cat	0.999999999999965
914	UniRef90_Q56415..Glutathione.transferase.FosA	species	human	-0.00517817896564754	0.0963551009171025	2874	16	0.95803079755965	0.999999999999965	cat	0.999999999999965
915	UniRef90_Q6WRY5..D.alanine..D.alanine.ligase	species	dog	-1.31988817854157e-12	0.0179889597849068	2874	22	0.999999999941463	0.999999999999965	cat	0.999999999999965
916	UniRef90_Q84EW5..Streptogramin.A.resistance.protein	species	dog	0.00140987167405286	0.0386338485439289	2874	22	0.970891666927651	0.999999999999965	cat	0.999999999999965
917	UniRef90_Q8GJ54..Nitroimidazole.resistance.protein..Fragment.	species	dog	4.37406104453717e-16	0.00987354841046318	2874	4	0.999999999999965	0.999999999999965	cat	0.999999999999965
918	UniRef90_Q9KHL7..Amino.acid.racemase	species	dog	0.000440334657490076	0.0117076702774309	2874	7	0.970000624500903	0.999999999999965	cat	0.999999999999965
919	UniRef90_Q9KHL8..D.D.dipeptidase.D.D.carboxypeptidase	species	dog	0.000440334654959712	0.0260030842922143	2874	30	0.986490493530303	0.999999999999965	cat	0.999999999999965
920	UniRef90_Q9L5C7..Beta.lactamase	species	human	-0.0107802821288041	0.195980730574187	2874	29	0.956750018074082	0.999999999999965	cat	0.999999999999965
921	UniRef90_Q9S169..Beta.lactamase.SHV.24	species	human	-0.00101563392733287	0.0426088428300828	2874	19	0.981414004406471	0.999999999999965	cat	0.999999999999965
