# Supplementary material for: Comprehensive profile of the companion animal gut microbiome integrating reference-based and reference-free methods
Source: ISME J. 2024 Oct 12;18(1):wrae201. doi: 10.1093/ismejo/wrae201 (PMC11523182; doi:10.1093/ismejo/wrae201)
Supplement: Supplemental_Tables_README_wrae201 [file supplemental_tables_readme_wrae201.zip › S11_ABX_superclass_maaslin_results.csv]

	feature	metadata	value	coef	stderr	N	N.not.0	pval	qval	reference	fdr.pval
1	Pleuromutilins	species	dog	-8.78898058248103	0.299432552571007	2874	496	1.41132046431893e-164	5.08075367154814e-163	cat	7.62113050732222e-163
2	Macrolides	species	dog	4.63225847285065	0.250654531167285	2874	2773	1.50465505831203e-70	2.70837910496165e-69	cat	4.06256865744248e-69
3	Streptogramins	species	dog	6.41696356200058	0.417844881888716	2874	1927	1.19584761889844e-49	1.43501714267813e-48	cat	2.15252571401719e-48
4	Aminoglycosides	species	dog	3.64253848124521	0.366960892364981	2874	2616	2.94442183485064e-22	2.64997965136557e-21	cat	3.97496947704836e-21
5	Sulfonamides	species	dog	3.04675959336809	0.371038893321022	2874	627	4.24913276790541e-16	2.54947966074324e-15	cat	3.82421949111487e-15
6	Sulfones	species	dog	3.04663385136287	0.370959433105704	2874	627	4.20333161502629e-16	2.54947966074324e-15	cat	3.82421949111487e-15
7	Tetracyclines	species	dog	0.524993403989472	0.118542514453137	2874	2865	1.03078241617737e-05	5.30116671176935e-05	cat	7.951750067654e-05
8	B.lactams	species	dog	1.50666370321719	0.372390872133059	2874	2517	5.41409468081877e-05	0.000243634260636845	cat	0.000365451390955267
9	Quinolones	species	dog	1.57868464723555	0.536451530434262	2874	1285	0.00332943101170268	0.0133177240468107	cat	0.0199765860702161
10	Nitroimidazoles	species	dog	0.995145249381114	0.342299544396738	2874	826	0.0037475381636621	0.0134911373891836	cat	0.0202367060837753
11	Nucleosides	species	dog	1.22966670063658	0.44347203713402	2874	1201	0.00566609607934677	0.0185435871687712	cat	0.0278153807531569
12	Disinfecting.agents.and.antiseptics	species	dog	1.34028626237062	0.491213335579941	2874	1201	0.00647387391033756	0.0194216217310127	cat	0.029132432596519
13	Streptogramins	species	human	8.89103600170027	2.90186792758551	2874	1927	0.00722924506480912	0.0200194478717791	cat	0.0300291718076687
14	Phosphonic.acid.antibiotics	species	dog	0.964053635344366	0.367946050219321	2874	821	0.00891111071269799	0.0229142846897948	cat	0.0343714270346923
15	Ansamycins	species	dog	1.11507857211336	0.457281765355931	2874	1090	0.0149164820127543	0.0357995568306104	cat	0.0536993352459155
16	Aminocoumarins	species	dog	1.03195634646214	0.458337968181322	2874	1081	0.0245754055113092	0.0552946624004458	cat	0.0829419936006685
17	Peptide.antibiotics	species	dog	0.907734225807169	0.446957529085701	2874	1127	0.0425217887817578	0.0900461409496048	cat	0.135069211424407
18	Macrolides	species	human	4.26597356419143	1.98869675725536	2874	2773	0.0453206355676335	0.090641271135267	cat	0.135961906702901
19	Phenicols	species	dog	0.947722961951077	0.482449341527194	2874	1369	0.0497018182882201	0.0941718662303117	cat	0.141257799345468
20	Pleuromutilins	species	human	-7.18938042232094	3.54191906933564	2874	496	0.0567197542013663	0.102095557562459	cat	0.153143336343689
21	Tetracyclines	species	human	1.16413041871854	0.762524143787582	2874	2865	0.147883105758943	0.25351389558676	cat	0.380270843380139
22	Aminoglycosides	species	human	2.77467592824326	2.08802936344613	2874	2616	0.200464266720818	0.328032436452247	cat	0.470655234909747
23	Peptide.antibiotics	species	human	-3.33804655276877	2.47604610427084	2874	1127	0.19430350163722	0.388607003274441	dog	0.470655234909747
24	Aminocoumarins	species	human	-2.8201608954116	2.51254419241524	2874	1081	0.276949852713374	0.43509201041626	dog	0.517609460667619
25	Ansamycins	species	human	-2.90739854347511	2.55585937608812	2874	1090	0.270469680669982	0.43509201041626	dog	0.517609460667619
26	Disinfecting.agents.and.antiseptics	species	human	-3.31912219850266	2.69621427132012	2874	1201	0.234194608572792	0.43509201041626	dog	0.517609460667619
27	Lincosamides	species	human	-1.77886956979056	1.53810246078606	2874	2838	0.261466091500607	0.409251273653125	cat	0.517609460667619
28	Phosphonic.acid.antibiotics	species	human	-2.46076399837973	2.18905322608191	2874	821	0.277975451099277	0.43509201041626	dog	0.517609460667619
29	Quinolones	species	human	-3.41357940528004	2.92295068345596	2874	1285	0.258251760247542	0.43509201041626	dog	0.517609460667619
30	Lincosamides	species	human	-1.65370747673338	1.53161781047136	2874	2838	0.293678067825393	0.440517101738089	dog	0.528620522085707
31	Peptide.antibiotics	species	human	-2.43031232640491	2.49592112400884	2874	1127	0.342724178855339	0.514086268283009	cat	0.597003408328655
32	Nitroimidazoles	species	human	-1.63206942139878	1.73706543889763	2874	826	0.360358792046052	0.518916660546315	dog	0.608105461577713
33	B.lactams	species	human	2.67087688431316	2.97869481056644	2874	2517	0.382672580368626	0.551048515730822	cat	0.626191495148661
34	Streptogramins	species	human	2.47407243975178	2.8868871339733	2874	1927	0.403974049703743	0.550362544629773	dog	0.636848087357309
35	Tetracyclines	species	human	0.639137014671793	0.757942479175959	2874	2865	0.41277190847233	0.550362544629773	dog	0.636848087357309
36	Aminocoumarins	species	human	-1.78820454801729	2.5331375298014	2874	1081	0.489329791490436	0.600605234281404	cat	0.685750862758578
37	Ansamycins	species	human	-1.79231997139928	2.57601634602659	2874	1090	0.495357520717708	0.600605234281404	cat	0.685750862758578
38	Disinfecting.agents.and.antiseptics	species	human	-1.97883589187179	2.71825889288224	2874	1201	0.475751148071808	0.600605234281404	cat	0.685750862758578
39	Lincosamides	species	dog	-0.125162090396455	0.19988694592988	2874	2838	0.531280299482327	0.600605234281404	cat	0.685750862758578
40	Phenicols	species	human	-1.73017291970509	2.90651172083871	2874	1369	0.55875996224773	0.678883829806493	dog	0.685750862758578
41	Phosphonic.acid.antibiotics	species	human	-1.49671033856055	2.20430741390822	2874	821	0.506858296133895	0.600605234281404	cat	0.685750862758578
42	Quinolones	species	human	-1.8348947616366	2.94719600118155	2874	1285	0.541214611333093	0.600605234281404	cat	0.685750862758578
43	Sulfonamides	species	human	1.59420086930029	2.62408406729639	2874	627	0.550554798091287	0.600605234281404	cat	0.685750862758578
44	Sulfones	species	human	1.59553071612829	2.62229376908649	2874	627	0.549956789011474	0.600605234281404	cat	0.685750862758578
45	Sulfonamides	species	human	-1.45255872400866	2.61101554799847	2874	627	0.584475851208173	0.678883829806493	dog	0.686263001869606
46	Sulfones	species	human	-1.45110313512445	2.60922206458389	2874	627	0.584594409000035	0.678883829806493	dog	0.686263001869606
47	Nucleosides	species	human	1.20594489202266	2.40799965007503	2874	1201	0.622415155567839	0.659027811777712	cat	0.715115285120496
48	Pleuromutilins	species	human	1.59960016100779	3.53551560359796	2874	496	0.65614826336154	0.738166796281732	dog	0.738166796281732
49	Aminoglycosides	species	human	-0.867862554557392	2.07201481027776	2874	2616	0.680406969198978	0.740989690225191	dog	0.749836251770302
50	B.lactams	species	human	1.16421318104323	2.96705965360698	2874	2517	0.699823596323791	0.740989690225191	dog	0.755809484029694
51	Nitroimidazoles	species	human	-0.63692417186293	1.75366786143395	2874	826	0.720709656589911	0.741301361063909	cat	0.763104342271671
52	Phenicols	species	human	-0.782449959669461	2.92627118621801	2874	1369	0.792013304797221	0.792013304797221	cat	0.82247535498173
53	Macrolides	species	human	-0.366284927067402	1.98080334651886	2874	2773	0.855316833346542	0.879754457156443	dog	0.871454886805911
54	Nucleosides	species	human	-0.0237218110669618	2.38771716937093	2874	1201	0.992182789733211	0.992182789733211	dog	0.992182789733211
