# Supplementary material for: Comprehensive profile of the companion animal gut microbiome integrating reference-based and reference-free methods
Source: ISME J. 2024 Oct 12;18(1):wrae201. doi: 10.1093/ismejo/wrae201 (PMC11523182; doi:10.1093/ismejo/wrae201)
Supplement: Supplemental_Tables_README_wrae201 [file supplemental_tables_readme_wrae201.zip › S12_Oct22_to_Jun23_SGB_taxonomy_map.csv]

SGB,"Oct22_taxonomy","Jun23_taxonomy"
SGB1,"k__Archaea|p__Nanoarchaeota|c__CFGB42559|o__OFGB42559|f__FGB42559|g__GGB1|s__GGB1_SGB1|t__SGB1","k__Archaea|p__Nanoarchaeota|c__CFGB79474|o__OFGB79474|f__FGB79474|g__GGB1|s__GGB1_SGB1|t__SGB1"
SGB10000,"k__Bacteria|p__Proteobacteria|c__Gammaproteobacteria|o__Enterobacterales|f__Morganellaceae|g__Proteus|s__Proteus_myxofaciens|t__SGB10000","k__Bacteria|p__Proteobacteria|c__Gammaproteobacteria|o__Enterobacterales|f__Morganellaceae|g__Proteus|s__Proteus_myxofaciens|t__SGB10000"
SGB100000,"k__Bacteria|p__Candidatus_Saccharibacteria|c__CFGB47486|o__OFGB47486|f__FGB47486|g__GGB72582|s__GGB72582_SGB100000|t__SGB100000","k__Bacteria|p__Candidatus_Saccharibacteria|c__CFGB47486|o__OFGB47486|f__FGB47486|g__GGB72582|s__GGB72582_SGB100000|t__SGB100000"
SGB100001,"k__Bacteria|p__Proteobacteria|c__CFGB72426|o__OFGB72426|f__FGB72426|g__GGB72583|s__GGB72583_SGB100001|t__SGB100001","k__Bacteria|p__Proteobacteria|c__CFGB72426|o__OFGB72426|f__FGB72426|g__GGB72583|s__GGB72583_SGB100001|t__SGB100001"
SGB100002,"k__Bacteria|p__Proteobacteria|c__CFGB72426|o__OFGB72426|f__FGB72426|g__GGB72584|s__GGB72584_SGB100002|t__SGB100002","k__Bacteria|p__Proteobacteria|c__CFGB72426|o__OFGB72426|f__FGB72426|g__GGB72584|s__GGB72584_SGB100002|t__SGB100002"
SGB100003,"k__Bacteria|p__Proteobacteria|c__CFGB72426|o__OFGB72426|f__FGB72426|g__GGB72584|s__GGB72584_SGB100003|t__SGB100003","k__Bacteria|p__Proteobacteria|c__CFGB72426|o__OFGB72426|f__FGB72426|g__GGB72584|s__GGB72584_SGB100003|t__SGB100003"
SGB100004,"k__Bacteria|p__Proteobacteria|c__Alphaproteobacteria|o__Holosporales|f__Candidatus_Paracaedibacteraceae|g__Candidatus_Paracaedibacteraceae_unclassified|s__Candidatus_Paracaedibacteraceae_unclassified_SGB100004|t__SGB100004","k__Bacteria|p__Proteobacteria|c__Alphaproteobacteria|o__Holosporales|f__Candidatus_Paracaedibacteraceae|g__Candidatus_Paracaedibacteraceae_unclassified|s__Candidat…
SGB100005,"k__Bacteria|p__Proteobacteria|c__Alphaproteobacteria|o__Holosporales|f__Candidatus_Paracaedibacteraceae|g__GGB72586|s__GGB72586_SGB100005|t__SGB100005","k__Bacteria|p__Proteobacteria|c__Alphaproteobacteria|o__Holosporales|f__Candidatus_Paracaedibacteraceae|g__GGB72586|s__GGB72586_SGB100005|t__SGB100005"
SGB100006,"k__Bacteria|p__Proteobacteria|c__CFGB43365|o__OFGB43365|f__FGB43365|g__GGB72587|s__GGB72587_SGB100006|t__SGB100006","k__Bacteria|p__Proteobacteria|c__CFGB43365|o__OFGB43365|f__FGB43365|g__GGB72587|s__GGB72587_SGB100006|t__SGB100006"
SGB100007,"k__Bacteria|p__Proteobacteria|c__CFGB70346|o__OFGB70346|f__FGB70346|g__GGB72588|s__GGB72588_SGB100007|t__SGB100007","k__Bacteria|p__Proteobacteria|c__CFGB70346|o__OFGB70346|f__FGB70346|g__GGB72588|s__GGB72588_SGB100007|t__SGB100007"
SGB100008,"k__Bacteria|p__Proteobacteria|c__Gammaproteobacteria|o__Moraxellales|f__Moraxellaceae|g__Psychrobacter|s__Psychrobacter_SGB100008|t__SGB100008","k__Bacteria|p__Proteobacteria|c__Gammaproteobacteria|o__Moraxellales|f__Moraxellaceae|g__Psychrobacter|s__Psychrobacter_SGB100008|t__SGB100008"
SGB10001,"k__Bacteria|p__Proteobacteria|c__Gammaproteobacteria|o__Enterobacterales|f__Morganellaceae|g__Moellerella|s__Moellerella_wisconsensis|t__SGB10001","k__Bacteria|p__Proteobacteria|c__Gammaproteobacteria|o__Enterobacterales|f__Morganellaceae|g__Moellerella|s__Moellerella_wisconsensis|t__SGB10001"
SGB100010,"k__Bacteria|p__Proteobacteria|c__Gammaproteobacteria|o__Moraxellales|f__Moraxellaceae|g__Psychrobacter|s__Psychrobacter_nivimaris|t__SGB100010","k__Bacteria|p__Proteobacteria|c__Gammaproteobacteria|o__Moraxellales|f__Moraxellaceae|g__Psychrobacter|s__Psychrobacter_nivimaris|t__SGB100010"
SGB100011,"k__Bacteria|p__Proteobacteria|c__Gammaproteobacteria|o__Moraxellales|f__Moraxellaceae|g__Psychrobacter|s__Psychrobacter_SGB100011|t__SGB100011","k__Bacteria|p__Proteobacteria|c__Gammaproteobacteria|o__Moraxellales|f__Moraxellaceae|g__Psychrobacter|s__Psychrobacter_SGB100011|t__SGB100011"
SGB100012,"k__Bacteria|p__Proteobacteria|c__Gammaproteobacteria|o__Moraxellales|f__Moraxellaceae|g__Psychrobacter|s__Psychrobacter_SGB100012|t__SGB100012","k__Bacteria|p__Proteobacteria|c__Gammaproteobacteria|o__Moraxellales|f__Moraxellaceae|g__Psychrobacter|s__Psychrobacter_SGB100012|t__SGB100012"
SGB100013,"k__Bacteria|p__Proteobacteria|c__Gammaproteobacteria|o__Moraxellales|f__Moraxellaceae|g__Acinetobacter|s__Acinetobacter_SGB100013|t__SGB100013","k__Bacteria|p__Proteobacteria|c__Gammaproteobacteria|o__Moraxellales|f__Moraxellaceae|g__Acinetobacter|s__Acinetobacter_SGB100013|t__SGB100013"
SGB100015,"k__Bacteria|p__Proteobacteria|c__Gammaproteobacteria|o__Moraxellales|f__Moraxellaceae|g__Acinetobacter|s__Acinetobacter_SGB100015|t__SGB100015","k__Bacteria|p__Proteobacteria|c__Gammaproteobacteria|o__Moraxellales|f__Moraxellaceae|g__Acinetobacter|s__Acinetobacter_SGB100015|t__SGB100015"
SGB100016,"k__Bacteria|p__Proteobacteria|c__Gammaproteobacteria|o__Moraxellales|f__Moraxellaceae|g__Acinetobacter|s__Acinetobacter_SGB100016|t__SGB100016","k__Bacteria|p__Proteobacteria|c__Gammaproteobacteria|o__Moraxellales|f__Moraxellaceae|g__Acinetobacter|s__Acinetobacter_SGB100016|t__SGB100016"
SGB100017,"k__Bacteria|p__Proteobacteria|c__Gammaproteobacteria|o__Moraxellales|f__Moraxellaceae|g__Acinetobacter|s__Acinetobacter_SGB100017|t__SGB100017","k__Bacteria|p__Proteobacteria|c__Gammaproteobacteria|o__Moraxellales|f__Moraxellaceae|g__Acinetobacter|s__Acinetobacter_SGB100017|t__SGB100017"
SGB100018,"k__Bacteria|p__Proteobacteria|c__Gammaproteobacteria|o__Moraxellales|f__Moraxellaceae|g__Acinetobacter|s__Acinetobacter_sp_AG1|t__SGB100018","k__Bacteria|p__Proteobacteria|c__Gammaproteobacteria|o__Moraxellales|f__Moraxellaceae|g__Acinetobacter|s__Acinetobacter_modestus|t__SGB100018"
SGB100019,"k__Bacteria|p__Proteobacteria|c__Gammaproteobacteria|o__Moraxellales|f__Moraxellaceae|g__Moraxella|s__Moraxella_SGB100019|t__SGB100019","k__Bacteria|p__Proteobacteria|c__Gammaproteobacteria|o__Moraxellales|f__Moraxellaceae|g__Moraxella|s__Moraxella_SGB100019|t__SGB100019"
SGB10002,"k__Bacteria|p__Proteobacteria|c__Gammaproteobacteria|o__Enterobacterales|f__Morganellaceae|g__Providencia|s__Providencia_alcalifaciens|t__SGB10002","k__Bacteria|p__Proteobacteria|c__Gammaproteobacteria|o__Enterobacterales|f__Morganellaceae|g__Providencia|s__Providencia_alcalifaciens|t__SGB10002"
SGB100020,"k__Bacteria|p__Proteobacteria|c__CFGB46914|o__OFGB46914|f__FGB46914|g__GGB59742|s__GGB59742_SGB100020|t__SGB100020","k__Bacteria|p__Proteobacteria|c__CFGB46914|o__OFGB46914|f__FGB46914|g__GGB59742|s__GGB59742_SGB100020|t__SGB100020"
SGB100021,"k__Bacteria|p__Proteobacteria|c__Gammaproteobacteria|o__Enterobacterales|f__Yersiniaceae|g__Rahnella|s__Rahnella_SGB100021|t__SGB100021","k__Bacteria|p__Proteobacteria|c__Gammaproteobacteria|o__Enterobacterales|f__Yersiniaceae|g__Rahnella|s__Rahnella_SGB100021|t__SGB100021"
SGB100022,"k__Bacteria|p__Proteobacteria|c__Gammaproteobacteria|o__Enterobacterales|f__Erwiniaceae|g__Erwinia|s__Erwinia_SGB100022|t__SGB100022","k__Bacteria|p__Proteobacteria|c__Gammaproteobacteria|o__Enterobacterales|f__Erwiniaceae|g__Erwinia|s__Erwinia_SGB100022|t__SGB100022"
SGB100023,"k__Bacteria|p__Proteobacteria|c__Gammaproteobacteria|o__Enterobacterales|f__Morganellaceae|g__Morganella|s__Morganella_SGB100023|t__SGB100023","k__Bacteria|p__Proteobacteria|c__Gammaproteobacteria|o__Enterobacterales|f__Morganellaceae|g__Morganella|s__Morganella_SGB100023|t__SGB100023"
SGB100024,"k__Bacteria|p__Proteobacteria|c__CFGB7024|o__OFGB7024|f__FGB7024|g__GGB72602|s__GGB72602_SGB100024|t__SGB100024","k__Bacteria|p__Proteobacteria|c__CFGB7024|o__OFGB7024|f__FGB7024|g__GGB72602|s__GGB72602_SGB100024|t__SGB100024"
SGB100025,"k__Bacteria|p__Proteobacteria|c__Gammaproteobacteria|o__Kangiellales|f__Kangiellaceae|g__GGB72603|s__GGB72603_SGB100025|t__SGB100025","k__Bacteria|p__Proteobacteria|c__Gammaproteobacteria|o__Kangiellales|f__Kangiellaceae|g__GGB72603|s__GGB72603_SGB100025|t__SGB100025"
SGB100026,"k__Bacteria|p__Proteobacteria|c__Gammaproteobacteria|o__Kangiellales|f__Kangiellaceae|g__GGB72604|s__GGB72604_SGB100026|t__SGB100026","k__Bacteria|p__Proteobacteria|c__Gammaproteobacteria|o__Kangiellales|f__Kangiellaceae|g__GGB72604|s__GGB72604_SGB100026|t__SGB100026"
SGB100027,"k__Bacteria|p__Proteobacteria|c__Gammaproteobacteria|o__Oceanospirillales|f__Oceanospirillaceae|g__GGB72478|s__GGB72478_SGB100027|t__SGB100027","k__Bacteria|p__Proteobacteria|c__Gammaproteobacteria|o__Oceanospirillales|f__Oceanospirillaceae|g__GGB72478|s__GGB72478_SGB100027|t__SGB100027"
SGB100028,"k__Bacteria|p__Proteobacteria|c__Gammaproteobacteria|o__Oceanospirillales|f__Oceanospirillaceae|g__GGB72606|s__GGB72606_SGB100028|t__SGB100028","k__Bacteria|p__Proteobacteria|c__Gammaproteobacteria|o__Oceanospirillales|f__Oceanospirillaceae|g__GGB72606|s__GGB72606_SGB100028|t__SGB100028"
SGB100029,"k__Bacteria|p__Proteobacteria|c__Gammaproteobacteria|o__Alteromonadales|f__Shewanellaceae|g__GGB72607|s__GGB72607_SGB100029|t__SGB100029","k__Bacteria|p__Proteobacteria|c__Gammaproteobacteria|o__Alteromonadales|f__Shewanellaceae|g__Shewanella|s__Shewanella_SGB100029|t__SGB100029"
SGB10003,"k__Bacteria|p__Proteobacteria|c__Gammaproteobacteria|o__Enterobacterales|f__Morganellaceae|g__Providencia|s__Providencia_alcalifaciens|t__SGB10003","k__Bacteria|p__Proteobacteria|c__Gammaproteobacteria|o__Enterobacterales|f__Morganellaceae|g__Providencia|s__Providencia_alcalifaciens|t__SGB10003"
SGB100030,"k__Bacteria|p__Proteobacteria|c__Gammaproteobacteria|o__Alteromonadales|f__Shewanellaceae|g__GGB72608|s__GGB72608_SGB100030|t__SGB100030","k__Bacteria|p__Proteobacteria|c__Gammaproteobacteria|o__Alteromonadales|f__Shewanellaceae|g__GGB72608|s__GGB72608_SGB100030|t__SGB100030"
SGB100031,"k__Bacteria|p__Proteobacteria|c__Gammaproteobacteria|o__Chromatiales|f__Chromatiaceae|g__Rheinheimera|s__Rheinheimera_SGB100031|t__SGB100031","k__Bacteria|p__Proteobacteria|c__Gammaproteobacteria|o__Chromatiales|f__Chromatiaceae|g__Rheinheimera|s__Rheinheimera_SGB100031|t__SGB100031"
SGB100032,"k__Bacteria|p__Proteobacteria|c__Gammaproteobacteria|o__Chromatiales|f__Chromatiaceae|g__Rheinheimera|s__Rheinheimera_SGB100032|t__SGB100032","k__Bacteria|p__Proteobacteria|c__Gammaproteobacteria|o__Chromatiales|f__Chromatiaceae|g__Rheinheimera|s__Rheinheimera_SGB100032|t__SGB100032"
SGB100033,"k__Bacteria|p__Proteobacteria|c__Gammaproteobacteria|o__Alteromonadales|f__Pseudoalteromonadaceae|g__Pseudoalteromonas|s__Pseudoalteromonas_SGB100033|t__SGB100033","k__Bacteria|p__Proteobacteria|c__Gammaproteobacteria|o__Alteromonadales|f__Pseudoalteromonadaceae|g__Pseudoalteromonas|s__Pseudoalteromonas_SGB100033|t__SGB100033"
SGB100034,"k__Bacteria|p__Proteobacteria|c__Gammaproteobacteria|o__Aeromonadales|f__Aeromonadaceae|g__GGB72612|s__GGB72612_SGB100034|t__SGB100034","k__Bacteria|p__Proteobacteria|c__Gammaproteobacteria|o__Aeromonadales|f__Aeromonadaceae|g__GGB72612|s__GGB72612_SGB100034|t__SGB100034"
SGB100035,"k__Bacteria|p__Proteobacteria|c__Gammaproteobacteria|o__Aeromonadales|f__Aeromonadaceae|g__Oceanisphaera|s__Oceanisphaera_SGB100035|t__SGB100035","k__Bacteria|p__Proteobacteria|c__Gammaproteobacteria|o__Aeromonadales|f__Aeromonadaceae|g__Oceanisphaera|s__Oceanisphaera_SGB100035|t__SGB100035"
SGB100036,"k__Bacteria|p__Proteobacteria|c__Gammaproteobacteria|o__Alteromonadales|f__Idiomarinaceae|g__GGB72513|s__GGB72513_SGB100036|t__SGB100036","k__Bacteria|p__Proteobacteria|c__Gammaproteobacteria|o__Alteromonadales|f__Idiomarinaceae|g__GGB72513|s__GGB72513_SGB100036|t__SGB100036"
SGB100037,"k__Bacteria|p__Proteobacteria|c__Gammaproteobacteria|o__Alteromonadales|f__Idiomarinaceae|g__GGB72519|s__GGB72519_SGB100037|t__SGB100037","k__Bacteria|p__Proteobacteria|c__Gammaproteobacteria|o__Alteromonadales|f__Idiomarinaceae|g__GGB72519|s__GGB72519_SGB100037|t__SGB100037"
SGB100038,"k__Bacteria|p__Proteobacteria|c__Gammaproteobacteria|o__Thiotrichales|f__Piscirickettsiaceae|g__GGB72616|s__GGB72616_SGB100038|t__SGB100038","k__Bacteria|p__Proteobacteria|c__Gammaproteobacteria|o__Thiotrichales|f__Piscirickettsiaceae|g__GGB72616|s__GGB72616_SGB100038|t__SGB100038"
SGB100039,"k__Bacteria|p__Proteobacteria|c__Gammaproteobacteria|o__Alteromonadales|f__Idiomarinaceae|g__GGB21201|s__GGB21201_SGB100039|t__SGB100039","k__Bacteria|p__Proteobacteria|c__Gammaproteobacteria|o__Alteromonadales|f__Idiomarinaceae|g__GGB21201|s__GGB21201_SGB100039|t__SGB100039"
SGB10004,"k__Bacteria|p__Proteobacteria|c__Gammaproteobacteria|o__Enterobacterales|f__Morganellaceae|g__Providencia|s__Providencia_rustigianii|t__SGB10004","k__Bacteria|p__Proteobacteria|c__Gammaproteobacteria|o__Enterobacterales|f__Morganellaceae|g__Providencia|s__Providencia_rustigianii|t__SGB10004"
SGB100040,"k__Bacteria|p__Proteobacteria|c__Betaproteobacteria|o__Nitrosomonadales|f__Nitrosomonadaceae|g__GGB72618|s__GGB72618_SGB100040|t__SGB100040","k__Bacteria|p__Proteobacteria|c__Betaproteobacteria|o__Nitrosomonadales|f__Nitrosomonadaceae|g__GGB72618|s__GGB72618_SGB100040|t__SGB100040"
SGB100041,"k__Bacteria|p__Proteobacteria|c__Gammaproteobacteria|o__Vibrionales|f__Vibrionaceae|g__Vibrio|s__Vibrio_SGB100041|t__SGB100041","k__Bacteria|p__Proteobacteria|c__Gammaproteobacteria|o__Vibrionales|f__Vibrionaceae|g__Vibrio|s__Vibrio_SGB100041|t__SGB100041"
SGB100042,"k__Bacteria|p__Proteobacteria|c__Gammaproteobacteria|o__Alteromonadales|f__Psychromonadaceae|g__GGB72620|s__GGB72620_SGB100042|t__SGB100042","k__Bacteria|p__Proteobacteria|c__Gammaproteobacteria|o__Alteromonadales|f__Psychromonadaceae|g__GGB72620|s__GGB72620_SGB100042|t__SGB100042"
SGB100043,"k__Bacteria|p__Proteobacteria|c__Alphaproteobacteria|o__Rickettsiales|f__Rickettsiaceae|g__GGB72621|s__GGB72621_SGB100043|t__SGB100043","k__Bacteria|p__Proteobacteria|c__Alphaproteobacteria|o__Rickettsiales|f__Rickettsiaceae|g__GGB72621|s__GGB72621_SGB100043|t__SGB100043"
SGB100044,"k__Bacteria|p__Proteobacteria|c__Alphaproteobacteria|o__Hyphomicrobiales|f__Ahrensiaceae|g__GGB72622|s__GGB72622_SGB100044|t__SGB100044","k__Bacteria|p__Proteobacteria|c__Alphaproteobacteria|o__Hyphomicrobiales|f__Ahrensiaceae|g__GGB72622|s__GGB72622_SGB100044|t__SGB100044"
SGB100045,"k__Bacteria|p__Proteobacteria|c__Betaproteobacteria|o__Burkholderiales|f__Alcaligenaceae|g__GGB72623|s__GGB72623_SGB100045|t__SGB100045","k__Bacteria|p__Proteobacteria|c__Betaproteobacteria|o__Burkholderiales|f__Alcaligenaceae|g__GGB72623|s__GGB72623_SGB100045|t__SGB100045"
SGB100046,"k__Bacteria|p__Proteobacteria|c__Betaproteobacteria|o__Burkholderiales|f__Alcaligenaceae|g__GGB72624|s__GGB72624_SGB100046|t__SGB100046","k__Bacteria|p__Proteobacteria|c__Betaproteobacteria|o__Burkholderiales|f__Alcaligenaceae|g__GGB72624|s__GGB72624_SGB100046|t__SGB100046"
SGB100047,"k__Bacteria|p__Proteobacteria|c__CFGB72473|o__OFGB72473|f__FGB72473|g__GGB72625|s__GGB72625_SGB100047|t__SGB100047","k__Bacteria|p__Proteobacteria|c__CFGB72473|o__OFGB72473|f__FGB72473|g__GGB72625|s__GGB72625_SGB100047|t__SGB100047"
SGB100048,"k__Bacteria|p__Bacteroidetes|c__CFGB24437|o__OFGB24437|f__FGB24437|g__GGB72626|s__GGB72626_SGB100048|t__SGB100048","k__Bacteria|p__Bacteroidota|c__CFGB24437|o__OFGB24437|f__FGB24437|g__GGB72626|s__GGB72626_SGB100048|t__SGB100048"
SGB100049,"k__Bacteria|p__Proteobacteria|c__CFGB70373|o__OFGB70373|f__FGB70373|g__GGB72627|s__GGB72627_SGB100049|t__SGB100049","k__Bacteria|p__Proteobacteria|c__CFGB70373|o__OFGB70373|f__FGB70373|g__GGB72627|s__GGB72627_SGB100049|t__SGB100049"
SGB10005,"k__Bacteria|p__Proteobacteria|c__Gammaproteobacteria|o__Enterobacterales|f__Morganellaceae|g__Providencia|s__Providencia_rettgeri|t__SGB10005","k__Bacteria|p__Proteobacteria|c__Gammaproteobacteria|o__Enterobacterales|f__Morganellaceae|g__Providencia|s__Providencia_rettgeri|t__SGB10005"
SGB100050,"k__Bacteria|p__Proteobacteria|c__CFGB70374|o__OFGB70374|f__FGB70374|g__GGB72628|s__GGB72628_SGB100050|t__SGB100050","k__Bacteria|p__Proteobacteria|c__CFGB70374|o__OFGB70374|f__FGB70374|g__GGB72628|s__GGB72628_SGB100050|t__SGB100050"
SGB100051,"k__Bacteria|p__Proteobacteria|c__CFGB59526|o__OFGB59526|f__FGB59526|g__GGB72629|s__GGB72629_SGB100051|t__SGB100051","k__Bacteria|p__Proteobacteria|c__CFGB59526|o__OFGB59526|f__FGB59526|g__GGB72629|s__GGB72629_SGB100051|t__SGB100051"
SGB100052,"k__Bacteria|p__Proteobacteria|c__Deltaproteobacteria|o__Myxococcales|f__Myxococcaceae|g__GGB15809|s__GGB15809_SGB100052|t__SGB100052","k__Bacteria|p__Proteobacteria|c__Deltaproteobacteria|o__Myxococcales|f__Myxococcaceae|g__GGB15809|s__GGB15809_SGB100052|t__SGB100052"
SGB100053,"k__Bacteria|p__Bacteroidetes|c__CFGB7697|o__OFGB7697|f__FGB7697|g__GGB71433|s__GGB71433_SGB100053|t__SGB100053","k__Bacteria|p__Bacteroidota|c__CFGB7697|o__OFGB7697|f__FGB7697|g__GGB71433|s__GGB71433_SGB100053|t__SGB100053"
SGB100054,"k__Bacteria|p__Nitrospirae|c__Nitrospira|o__Nitrospirales|f__Nitrospiraceae|g__GGB72632|s__GGB72632_SGB100054|t__SGB100054","k__Bacteria|p__Nitrospirae|c__Nitrospira|o__Nitrospirales|f__Nitrospiraceae|g__GGB72632|s__GGB72632_SGB100054|t__SGB100054"
SGB100055,"k__Bacteria|p__Nitrospirae|c__Nitrospira|o__Nitrospirales|f__Nitrospiraceae|g__GGB72633|s__GGB72633_SGB100055|t__SGB100055","k__Bacteria|p__Nitrospirae|c__Nitrospira|o__Nitrospirales|f__Nitrospiraceae|g__GGB72633|s__GGB72633_SGB100055|t__SGB100055"
SGB100056,"k__Bacteria|p__Proteobacteria|c__CFGB70380|o__OFGB70380|f__FGB70380|g__GGB72634|s__GGB72634_SGB100056|t__SGB100056","k__Bacteria|p__Proteobacteria|c__CFGB70380|o__OFGB70380|f__FGB70380|g__GGB72634|s__GGB72634_SGB100056|t__SGB100056"
SGB100057,"k__Bacteria|p__Bacteroidetes|c__CFGB24449|o__OFGB24449|f__FGB24449|g__GGB72635|s__GGB72635_SGB100057|t__SGB100057","k__Bacteria|p__Bacteroidota|c__CFGB24449|o__OFGB24449|f__FGB24449|g__GGB72635|s__GGB72635_SGB100057|t__SGB100057"
SGB100058,"k__Bacteria|p__Planctomycetes|c__CFGB70382|o__OFGB70382|f__FGB70382|g__GGB72636|s__GGB72636_SGB100058|t__SGB100058","k__Bacteria|p__Planctomycetota|c__CFGB70382|o__OFGB70382|f__FGB70382|g__GGB72636|s__GGB72636_SGB100058|t__SGB100058"
SGB100059,"k__Bacteria|p__Proteobacteria|c__CFGB52788|o__OFGB52788|f__FGB52788|g__GGB72637|s__GGB72637_SGB100059|t__SGB100059","k__Bacteria|p__Proteobacteria|c__CFGB52788|o__OFGB52788|f__FGB52788|g__GGB72637|s__GGB72637_SGB100059|t__SGB100059"
SGB10006,"k__Bacteria|p__Proteobacteria|c__Gammaproteobacteria|o__Enterobacterales|f__Morganellaceae|g__Providencia|s__Providencia_rettgeri|t__SGB10006","k__Bacteria|p__Proteobacteria|c__Gammaproteobacteria|o__Enterobacterales|f__Morganellaceae|g__Providencia|s__Providencia_rettgeri|t__SGB10006"
SGB100060,"k__Bacteria|p__Proteobacteria|c__Alphaproteobacteria|o__Maricaulales|f__Robiginitomaculaceae|g__GGB72638|s__GGB72638_SGB100060|t__SGB100060","k__Bacteria|p__Proteobacteria|c__Alphaproteobacteria|o__Maricaulales|f__Robiginitomaculaceae|g__GGB72638|s__GGB72638_SGB100060|t__SGB100060"
SGB100061,"k__Bacteria|p__Chloroflexi|c__CFGB63647|o__OFGB63647|f__FGB63647|g__GGB72639|s__GGB72639_SGB100061|t__SGB100061","k__Bacteria|p__Chloroflexi|c__CFGB63647|o__OFGB63647|f__FGB63647|g__GGB72639|s__GGB72639_SGB100061|t__SGB100061"
SGB100062,"k__Bacteria|p__Chloroflexi|c__CFGB63647|o__OFGB63647|f__FGB63647|g__GGB72639|s__GGB72639_SGB100062|t__SGB100062","k__Bacteria|p__Chloroflexi|c__CFGB63647|o__OFGB63647|f__FGB63647|g__GGB72639|s__GGB72639_SGB100062|t__SGB100062"
SGB100063,"k__Bacteria|p__Chloroflexi|c__CFGB26033|o__OFGB26033|f__FGB26033|g__GGB72640|s__GGB72640_SGB100063|t__SGB100063","k__Bacteria|p__Chloroflexi|c__CFGB26033|o__OFGB26033|f__FGB26033|g__GGB72640|s__GGB72640_SGB100063|t__SGB100063"
SGB100064,"k__Bacteria|p__Chloroflexi|c__CFGB26033|o__OFGB26033|f__FGB26033|g__GGB72641|s__GGB72641_SGB100064|t__SGB100064","k__Bacteria|p__Chloroflexi|c__CFGB26033|o__OFGB26033|f__FGB26033|g__GGB72641|s__GGB72641_SGB100064|t__SGB100064"
SGB100065,"k__Bacteria|p__Chloroflexi|c__CFGB26033|o__OFGB26033|f__FGB26033|g__GGB72642|s__GGB72642_SGB100065|t__SGB100065","k__Bacteria|p__Chloroflexi|c__CFGB26033|o__OFGB26033|f__FGB26033|g__GGB72642|s__GGB72642_SGB100065|t__SGB100065"
SGB100066,"k__Bacteria|p__Chloroflexi|c__CFGB71834|o__OFGB71834|f__FGB71834|g__GGB72643|s__GGB72643_SGB100066|t__SGB100066","k__Bacteria|p__Chloroflexi|c__CFGB71834|o__OFGB71834|f__FGB71834|g__GGB72643|s__GGB72643_SGB100066|t__SGB100066"
SGB100067,"k__Bacteria|p__Proteobacteria|c__Alphaproteobacteria|o__Rhodospirillales|f__Rhodospirillaceae|g__GGB72644|s__GGB72644_SGB100067|t__SGB100067","k__Bacteria|p__Proteobacteria|c__Alphaproteobacteria|o__Alphaproteobacteria_unclassified|f__Alphaproteobacteria_unclassified|g__GGB72644|s__GGB72644_SGB100067|t__SGB100067"
SGB100068,"k__Bacteria|p__Proteobacteria|c__Alphaproteobacteria|o__Rhodospirillales|f__Rhodospirillaceae|g__GGB72352|s__GGB72352_SGB100068|t__SGB100068","k__Bacteria|p__Proteobacteria|c__Alphaproteobacteria|o__Rhodospirillales|f__Rhodospirillaceae|g__GGB72352|s__GGB72352_SGB100068|t__SGB100068"
SGB100069,"k__Bacteria|p__Proteobacteria|c__Alphaproteobacteria|o__Rhodospirillales|f__Geminicoccaceae|g__GGB72646|s__GGB72646_SGB100069|t__SGB100069","k__Bacteria|p__Proteobacteria|c__Alphaproteobacteria|o__Rhodospirillales|f__Geminicoccaceae|g__GGB72646|s__GGB72646_SGB100069|t__SGB100069"
SGB100070,"k__Bacteria|p__Proteobacteria|c__Alphaproteobacteria|o__Rhodobacterales|f__Roseobacteraceae|g__GGB72647|s__GGB72647_SGB100070|t__SGB100070","k__Bacteria|p__Proteobacteria|c__Alphaproteobacteria|o__Rhodobacterales|f__Roseobacteraceae|g__GGB72647|s__GGB72647_SGB100070|t__SGB100070"
SGB100071,"k__Bacteria|p__Proteobacteria|c__Alphaproteobacteria|o__Rhodospirillales|f__Rhodospirillaceae|g__Rhodospirillaceae_unclassified|s__Rhodospirillaceae_unclassified_SGB100071|t__SGB100071","k__Bacteria|p__Proteobacteria|c__Alphaproteobacteria|o__Hyphomicrobiales|f__Reyranellaceae|g__Reyranella|s__Reyranella_SGB100071|t__SGB100071"
SGB100072,"k__Bacteria|p__Proteobacteria|c__Alphaproteobacteria|o__Hyphomicrobiales|f__Methylobacteriaceae|g__Methylobacterium|s__Methylobacterium_SGB100072|t__SGB100072","k__Bacteria|p__Proteobacteria|c__Alphaproteobacteria|o__Hyphomicrobiales|f__Methylobacteriaceae|g__Methylobacterium|s__Methylobacterium_SGB100072|t__SGB100072"
SGB100073,"k__Bacteria|p__Proteobacteria|c__Alphaproteobacteria|o__Hyphomicrobiales|f__Methylobacteriaceae|g__Methylobacterium|s__Methylobacterium_SGB100073|t__SGB100073","k__Bacteria|p__Proteobacteria|c__Alphaproteobacteria|o__Hyphomicrobiales|f__Methylobacteriaceae|g__Methylobacterium|s__Methylobacterium_hispanicum|t__SGB100073"
SGB100074,"k__Bacteria|p__Proteobacteria|c__Alphaproteobacteria|o__Hyphomicrobiales|f__Rhizobiaceae|g__GGB72651|s__GGB72651_SGB100074|t__SGB100074","k__Bacteria|p__Proteobacteria|c__Alphaproteobacteria|o__Hyphomicrobiales|f__Nitrobacteraceae|g__GGB72651|s__GGB72651_SGB100074|t__SGB100074"
SGB100075,"k__Bacteria|p__Proteobacteria|c__Alphaproteobacteria|o__Hyphomicrobiales|f__Aurantimonadaceae|g__Aureimonas|s__Aureimonas_SGB100075|t__SGB100075","k__Bacteria|p__Proteobacteria|c__Alphaproteobacteria|o__Hyphomicrobiales|f__Aurantimonadaceae|g__Aureimonas|s__Aureimonas_SGB100075|t__SGB100075"
SGB100076,"k__Bacteria|p__Proteobacteria|c__Alphaproteobacteria|o__Hyphomicrobiales|f__Rhizobiaceae|g__GGB72653|s__GGB72653_SGB100076|t__SGB100076","k__Bacteria|p__Proteobacteria|c__Alphaproteobacteria|o__Hyphomicrobiales|f__Nitrobacteraceae|g__GGB72653|s__GGB72653_SGB100076|t__SGB100076"
SGB100077,"k__Bacteria|p__Proteobacteria|c__Alphaproteobacteria|o__Hyphomicrobiales|f__Bradyrhizobiaceae|g__Nitrobacter|s__Nitrobacter_SGB100077|t__SGB100077","k__Bacteria|p__Proteobacteria|c__Alphaproteobacteria|o__Hyphomicrobiales|f__Nitrobacteraceae|g__Nitrobacter|s__Nitrobacter_SGB100077|t__SGB100077"
SGB100078,"k__Bacteria|p__Proteobacteria|c__Alphaproteobacteria|o__Rhodobacterales|f__Rhodobacteraceae|g__GGB72655|s__GGB72655_SGB100078|t__SGB100078","k__Bacteria|p__Proteobacteria|c__Alphaproteobacteria|o__Rhodobacterales|f__Roseobacteraceae|g__GGB72655|s__GGB72655_SGB100078|t__SGB100078"
SGB100079,"k__Bacteria|p__Proteobacteria|c__Alphaproteobacteria|o__Rhodobacterales|f__Rhodobacteraceae|g__Pikeienuella|s__Pikeienuella_SGB100079|t__SGB100079","k__Bacteria|p__Proteobacteria|c__Alphaproteobacteria|o__Rhodobacterales|f__Rhodobacteraceae|g__Pikeienuella|s__Pikeienuella_SGB100079|t__SGB100079"
SGB10008,"k__Bacteria|p__Proteobacteria|c__Gammaproteobacteria|o__Enterobacterales|f__Morganellaceae|g__Providencia|s__Providencia_rettgeri|t__SGB10008","k__Bacteria|p__Proteobacteria|c__Gammaproteobacteria|o__Enterobacterales|f__Morganellaceae|g__Providencia|s__Providencia_rettgeri|t__SGB10008"
SGB100080,"k__Bacteria|p__Proteobacteria|c__Alphaproteobacteria|o__Rhodospirillales|f__Acetobacteraceae|g__GGB72657|s__GGB72657_SGB100080|t__SGB100080","k__Bacteria|p__Proteobacteria|c__Alphaproteobacteria|o__Rhodospirillales|f__Acetobacteraceae|g__GGB72657|s__GGB72657_SGB100080|t__SGB100080"
SGB100081,"k__Bacteria|p__Proteobacteria|c__Alphaproteobacteria|o__Rhodobacterales|f__Roseobacteraceae|g__GGB72297|s__GGB72297_SGB100081|t__SGB100081","k__Bacteria|p__Proteobacteria|c__Alphaproteobacteria|o__Rhodobacterales|f__Roseobacteraceae|g__GGB72297|s__GGB72297_SGB100081|t__SGB100081"
SGB100082,"k__Bacteria|p__Proteobacteria|c__Alphaproteobacteria|o__Rhodobacterales|f__Roseobacteraceae|g__GGB72297|s__GGB72297_SGB100082|t__SGB100082","k__Bacteria|p__Proteobacteria|c__Alphaproteobacteria|o__Rhodobacterales|f__Roseobacteraceae|g__GGB72297|s__GGB72297_SGB100082|t__SGB100082"
SGB100083,"k__Bacteria|p__Proteobacteria|c__Alphaproteobacteria|o__Rhodobacterales|f__Roseobacteraceae|g__GGB66781|s__GGB66781_SGB100083|t__SGB100083","k__Bacteria|p__Proteobacteria|c__Alphaproteobacteria|o__Rhodobacterales|f__Roseobacteraceae|g__GGB72659|s__GGB72659_SGB100083|t__SGB100083"
SGB100084,"k__Bacteria|p__Proteobacteria|c__Alphaproteobacteria|o__Rhodobacterales|f__Roseobacteraceae|g__GGB72660|s__GGB72660_SGB100084|t__SGB100084","k__Bacteria|p__Proteobacteria|c__Alphaproteobacteria|o__Rhodobacterales|f__Roseobacteraceae|g__GGB72660|s__GGB72660_SGB100084|t__SGB100084"
SGB100085,"k__Bacteria|p__Proteobacteria|c__Alphaproteobacteria|o__Rhodobacterales|f__Roseobacteraceae|g__GGB72661|s__GGB72661_SGB100085|t__SGB100085","k__Bacteria|p__Proteobacteria|c__Alphaproteobacteria|o__Rhodobacterales|f__Roseobacteraceae|g__GGB72661|s__GGB72661_SGB100085|t__SGB100085"
SGB100086,"k__Bacteria|p__Proteobacteria|c__Alphaproteobacteria|o__Rhodobacterales|f__Roseobacteraceae|g__GGB72662|s__GGB72662_SGB100086|t__SGB100086","k__Bacteria|p__Proteobacteria|c__Alphaproteobacteria|o__Rhodobacterales|f__Roseobacteraceae|g__GGB72662|s__GGB72662_SGB100086|t__SGB100086"
SGB100087,"k__Bacteria|p__Proteobacteria|c__Alphaproteobacteria|o__Rhodobacterales|f__Roseobacteraceae|g__GGB72663|s__GGB72663_SGB100087|t__SGB100087","k__Bacteria|p__Proteobacteria|c__Alphaproteobacteria|o__Rhodobacterales|f__Roseobacteraceae|g__GGB72663|s__GGB72663_SGB100087|t__SGB100087"
SGB100088,"k__Bacteria|p__Proteobacteria|c__Alphaproteobacteria|o__Rhodobacterales|f__Roseobacteraceae|g__GGB72305|s__GGB72305_SGB100088|t__SGB100088","k__Bacteria|p__Proteobacteria|c__Alphaproteobacteria|o__Rhodobacterales|f__Roseobacteraceae|g__GGB72305|s__GGB72305_SGB100088|t__SGB100088"
SGB100089,"k__Bacteria|p__Proteobacteria|c__Alphaproteobacteria|o__Rhodobacterales|f__Roseobacteraceae|g__GGB72665|s__GGB72665_SGB100089|t__SGB100089","k__Bacteria|p__Proteobacteria|c__Alphaproteobacteria|o__Rhodobacterales|f__Roseobacteraceae|g__GGB72665|s__GGB72665_SGB100089|t__SGB100089"
SGB10009,"k__Bacteria|p__Proteobacteria|c__Gammaproteobacteria|o__Enterobacterales|f__Morganellaceae|g__Providencia|s__Providencia_heimbachae|t__SGB10009","k__Bacteria|p__Proteobacteria|c__Gammaproteobacteria|o__Enterobacterales|f__Morganellaceae|g__Providencia|s__Providencia_heimbachae|t__SGB10009"
SGB100090,"k__Bacteria|p__Proteobacteria|c__Alphaproteobacteria|o__Rhodobacterales|f__Rhodobacteraceae|g__Paracoccus|s__Paracoccus_sp_SM22M_07|t__SGB100090","k__Bacteria|p__Proteobacteria|c__Alphaproteobacteria|o__Rhodobacterales|f__Rhodobacteraceae|g__Paracoccus|s__Paracoccus_sp_SM22M_07|t__SGB100090"
SGB100091,"k__Bacteria|p__Proteobacteria|c__Alphaproteobacteria|o__Rhodobacterales|f__Rhodobacteraceae|g__Paracoccus|s__Paracoccus_SGB100091|t__SGB100091","k__Bacteria|p__Proteobacteria|c__Alphaproteobacteria|o__Rhodobacterales|f__Rhodobacteraceae|g__Paracoccus|s__Paracoccus_SGB100091|t__SGB100091"
SGB100092,"k__Bacteria|p__Proteobacteria|c__Alphaproteobacteria|o__Rhodobacterales|f__Rhodobacteraceae|g__Paracoccus|s__Paracoccus_SGB100092|t__SGB100092","k__Bacteria|p__Proteobacteria|c__Alphaproteobacteria|o__Rhodobacterales|f__Rhodobacteraceae|g__Paracoccus|s__Paracoccus_SGB100092|t__SGB100092"
SGB100093,"k__Bacteria|p__Proteobacteria|c__Alphaproteobacteria|o__Rhodobacterales|f__Rhodobacteraceae|g__Paracoccus|s__Paracoccus_SGB100093|t__SGB100093","k__Bacteria|p__Proteobacteria|c__Alphaproteobacteria|o__Rhodobacterales|f__Rhodobacteraceae|g__Paracoccus|s__Paracoccus_SGB100093|t__SGB100093"
SGB100094,"k__Bacteria|p__Proteobacteria|c__Alphaproteobacteria|o__Rhodobacterales|f__Rhodobacteraceae|g__Paracoccus|s__Paracoccus_SGB100094|t__SGB100094","k__Bacteria|p__Proteobacteria|c__Alphaproteobacteria|o__Rhodobacterales|f__Rhodobacteraceae|g__Paracoccus|s__Paracoccus_SGB100094|t__SGB100094"
SGB100095,"k__Bacteria|p__Proteobacteria|c__Alphaproteobacteria|o__Rhodobacterales|f__Rhodobacteraceae|g__Paenirhodobacter|s__Paenirhodobacter_SGB100095|t__SGB100095","k__Bacteria|p__Proteobacteria|c__Alphaproteobacteria|o__Rhodobacterales|f__Rhodobacteraceae|g__Paenirhodobacter|s__Paenirhodobacter_SGB100095|t__SGB100095"
SGB100096,"k__Bacteria|p__Proteobacteria|c__CFGB15956|o__OFGB15956|f__FGB15956|g__GGB72672|s__GGB72672_SGB100096|t__SGB100096","k__Bacteria|p__Proteobacteria|c__CFGB83853|o__OFGB83853|f__FGB83853|g__GGB72672|s__GGB72672_SGB100096|t__SGB100096"
SGB100097,"k__Bacteria|p__Proteobacteria|c__Alphaproteobacteria|o__Rhodobacterales|f__Roseobacteraceae|g__GGB72673|s__GGB72673_SGB100097|t__SGB100097","k__Bacteria|p__Proteobacteria|c__Alphaproteobacteria|o__Rhodobacterales|f__Roseobacteraceae|g__GGB72673|s__GGB72673_SGB100097|t__SGB100097"
SGB100098,"k__Bacteria|p__Proteobacteria|c__Alphaproteobacteria|o__Rhodobacterales|f__Roseobacteraceae|g__GGB72674|s__GGB72674_SGB100098|t__SGB100098","k__Bacteria|p__Proteobacteria|c__Alphaproteobacteria|o__Rhodobacterales|f__Roseobacteraceae|g__GGB72674|s__GGB72674_SGB100098|t__SGB100098"
SGB100099,"k__Bacteria|p__Proteobacteria|c__Alphaproteobacteria|o__Hyphomicrobiales|f__Devosiaceae|g__GGB72675|s__GGB72675_SGB100099|t__SGB100099","k__Bacteria|p__Proteobacteria|c__Alphaproteobacteria|o__Hyphomicrobiales|f__Rhizobiaceae|g__GGB72675|s__GGB72675_SGB100099|t__SGB100099"
SGB1001,"k__Bacteria|p__Tenericutes|c__CFGB336|o__OFGB336|f__FGB336|g__GGB763|s__GGB763_SGB1001|t__SGB1001","k__Bacteria|p__Firmicutes|c__CFGB336|o__OFGB336|f__FGB336|g__GGB763|s__GGB763_SGB1001|t__SGB1001"
SGB10010,"k__Bacteria|p__Proteobacteria|c__Gammaproteobacteria|o__Enterobacterales|f__Morganellaceae|g__Providencia|s__Providencia_stuartii|t__SGB10010","k__Bacteria|p__Proteobacteria|c__Gammaproteobacteria|o__Enterobacterales|f__Morganellaceae|g__Providencia|s__Providencia_stuartii|t__SGB10010"
SGB100100,"k__Bacteria|p__Proteobacteria|c__Alphaproteobacteria|o__Hyphomicrobiales|f__Devosiaceae|g__GGB72676|s__GGB72676_SGB100100|t__SGB100100","k__Bacteria|p__Proteobacteria|c__Alphaproteobacteria|o__Hyphomicrobiales|f__Rhizobiaceae|g__GGB72676|s__GGB72676_SGB100100|t__SGB100100"
SGB100101,"k__Bacteria|p__Proteobacteria|c__Alphaproteobacteria|o__Hyphomicrobiales|f__Rhizobiaceae|g__Agrobacterium|s__Agrobacterium_SGB100101|t__SGB100101","k__Bacteria|p__Proteobacteria|c__Alphaproteobacteria|o__Hyphomicrobiales|f__Rhizobiaceae|g__Rhizobium|s__Rhizobium_SGB100101|t__SGB100101"
SGB100102,"k__Bacteria|p__Proteobacteria|c__Alphaproteobacteria|o__Hyphomicrobiales|f__Hyphomicrobiales_unclassified|g__Hyphomicrobiales_unclassified|s__Hyphomicrobiales_unclassified_SGB100102|t__SGB100102","k__Bacteria|p__Proteobacteria|c__Alphaproteobacteria|o__Hyphomicrobiales|f__Hyphomicrobiales_unclassified|g__Hyphomicrobiales_unclassified|s__Hyphomicrobiales_unclassified_SGB100102|t__SGB100…
SGB100103,"k__Bacteria|p__Proteobacteria|c__Alphaproteobacteria|o__Hyphomicrobiales|f__Devosiaceae|g__GGB74027|s__GGB74027_SGB100103|t__SGB100103","k__Bacteria|p__Proteobacteria|c__Alphaproteobacteria|o__Hyphomicrobiales|f__Rhizobiaceae|g__GGB74027|s__GGB74027_SGB100103|t__SGB100103"
SGB100104,"k__Bacteria|p__Proteobacteria|c__Alphaproteobacteria|o__Hyphomicrobiales|f__Devosiaceae|g__GGB72361|s__GGB72361_SGB100104|t__SGB100104","k__Bacteria|p__Proteobacteria|c__Alphaproteobacteria|o__Hyphomicrobiales|f__Rhizobiaceae|g__GGB72361|s__GGB72361_SGB100104|t__SGB100104"
SGB100105,"k__Bacteria|p__Proteobacteria|c__Alphaproteobacteria|o__Hyphomicrobiales|f__Rhizobiaceae|g__GGB72681|s__GGB72681_SGB100105|t__SGB100105","k__Bacteria|p__Proteobacteria|c__Alphaproteobacteria|o__Hyphomicrobiales|f__Rhizobiaceae|g__GGB72681|s__GGB72681_SGB100105|t__SGB100105"
SGB100106,"k__Bacteria|p__Proteobacteria|c__Alphaproteobacteria|o__Hyphomicrobiales|f__Rhizobiaceae|g__GGB72682|s__GGB72682_SGB100106|t__SGB100106","k__Bacteria|p__Proteobacteria|c__Alphaproteobacteria|o__Hyphomicrobiales|f__Rhizobiaceae|g__GGB72682|s__GGB72682_SGB100106|t__SGB100106"
SGB100107,"k__Bacteria|p__Proteobacteria|c__CFGB21855|o__OFGB21855|f__FGB21855|g__GGB72683|s__GGB72683_SGB100107|t__SGB100107","k__Bacteria|p__Proteobacteria|c__Alphaproteobacteria|o__Hyphomicrobiales|f__Nitrobacteraceae|g__GGB72683|s__GGB72683_SGB100107|t__SGB100107"
SGB100108,"k__Bacteria|p__Proteobacteria|c__Alphaproteobacteria|o__Sphingomonadales|f__Sphingomonadaceae|g__GGB72684|s__GGB72684_SGB100108|t__SGB100108","k__Bacteria|p__Proteobacteria|c__Alphaproteobacteria|o__Sphingomonadales|f__Sphingomonadaceae|g__GGB72684|s__GGB72684_SGB100108|t__SGB100108"
SGB100109,"k__Bacteria|p__Proteobacteria|c__Alphaproteobacteria|o__Sphingomonadales|f__Sphingomonadaceae|g__GGB72685|s__GGB72685_SGB100109|t__SGB100109","k__Bacteria|p__Proteobacteria|c__Alphaproteobacteria|o__Sphingomonadales|f__Sphingomonadaceae|g__GGB72685|s__GGB72685_SGB100109|t__SGB100109"
SGB10011,"k__Bacteria|p__Proteobacteria|c__Gammaproteobacteria|o__Enterobacterales|f__Morganellaceae|g__Providencia|s__Providencia_stuartii|t__SGB10011","k__Bacteria|p__Proteobacteria|c__Gammaproteobacteria|o__Enterobacterales|f__Morganellaceae|g__Providencia|s__Providencia_stuartii|t__SGB10011"
SGB100110,"k__Bacteria|p__Proteobacteria|c__Alphaproteobacteria|o__Sphingomonadales|f__Sphingomonadaceae|g__GGB58234|s__GGB58234_SGB100110|t__SGB100110","k__Bacteria|p__Proteobacteria|c__Alphaproteobacteria|o__Sphingomonadales|f__Sphingomonadaceae|g__Novosphingobium|s__Novosphingobium_SGB100110|t__SGB100110"
SGB100111,"k__Bacteria|p__Proteobacteria|c__Alphaproteobacteria|o__Sphingomonadales|f__Sphingomonadaceae|g__GGB72687|s__GGB72687_SGB100111|t__SGB100111","k__Bacteria|p__Proteobacteria|c__Alphaproteobacteria|o__Sphingomonadales|f__Sphingomonadaceae|g__GGB72687|s__GGB72687_SGB100111|t__SGB100111"
SGB100112,"k__Bacteria|p__Proteobacteria|c__Alphaproteobacteria|o__Sphingomonadales|f__Erythrobacteraceae|g__Erythrobacter|s__Erythrobacter_SGB100112|t__SGB100112","k__Bacteria|p__Proteobacteria|c__Alphaproteobacteria|o__Sphingomonadales|f__Erythrobacteraceae|g__Erythrobacter|s__Erythrobacter_SGB100112|t__SGB100112"
SGB100113,"k__Bacteria|p__Proteobacteria|c__Alphaproteobacteria|o__Sphingomonadales|f__Sphingomonadaceae|g__GGB72689|s__GGB72689_SGB100113|t__SGB100113","k__Bacteria|p__Proteobacteria|c__Alphaproteobacteria|o__Sphingomonadales|f__Sphingomonadaceae|g__GGB72689|s__GGB72689_SGB100113|t__SGB100113"
SGB100114,"k__Bacteria|p__Proteobacteria|c__Alphaproteobacteria|o__Sphingomonadales|f__Sphingomonadaceae|g__GGB72690|s__GGB72690_SGB100114|t__SGB100114","k__Bacteria|p__Proteobacteria|c__Alphaproteobacteria|o__Sphingomonadales|f__Sphingomonadaceae|g__GGB72690|s__GGB72690_SGB100114|t__SGB100114"
SGB100115,"k__Bacteria|p__Proteobacteria|c__Alphaproteobacteria|o__Sphingomonadales|f__Sphingomonadaceae|g__GGB72691|s__GGB72691_SGB100115|t__SGB100115","k__Bacteria|p__Proteobacteria|c__Alphaproteobacteria|o__Sphingomonadales|f__Sphingomonadaceae|g__GGB72691|s__GGB72691_SGB100115|t__SGB100115"
SGB100116,"k__Bacteria|p__Proteobacteria|c__Alphaproteobacteria|o__Sphingomonadales|f__Sphingomonadaceae|g__GGB72692|s__GGB72692_SGB100116|t__SGB100116","k__Bacteria|p__Proteobacteria|c__Alphaproteobacteria|o__Sphingomonadales|f__Sphingomonadaceae|g__GGB72692|s__GGB72692_SGB100116|t__SGB100116"
SGB100117,"k__Bacteria|p__Proteobacteria|c__Alphaproteobacteria|o__Sphingomonadales|f__Sphingomonadaceae|g__GGB9759|s__GGB9759_SGB100117|t__SGB100117","k__Bacteria|p__Proteobacteria|c__Alphaproteobacteria|o__Sphingomonadales|f__Sphingomonadaceae|g__GGB7877|s__GGB7877_SGB100117|t__SGB100117"
SGB100118,"k__Bacteria|p__Proteobacteria|c__Alphaproteobacteria|o__Sphingomonadales|f__Sphingomonadaceae|g__GGB72694|s__GGB72694_SGB100118|t__SGB100118","k__Bacteria|p__Proteobacteria|c__Alphaproteobacteria|o__Sphingomonadales|f__Sphingomonadaceae|g__GGB72694|s__GGB72694_SGB100118|t__SGB100118"
SGB100119,"k__Bacteria|p__Proteobacteria|c__Alphaproteobacteria|o__Sphingomonadales|f__Sphingomonadaceae|g__Sphingomonas|s__Sphingomonas_SGB100119|t__SGB100119","k__Bacteria|p__Proteobacteria|c__Alphaproteobacteria|o__Sphingomonadales|f__Sphingomonadaceae|g__Sphingomonas|s__Sphingomonas_SGB100119|t__SGB100119"
SGB10012,"k__Bacteria|p__Proteobacteria|c__Gammaproteobacteria|o__Enterobacterales|f__Morganellaceae|g__Providencia|s__Providencia_burhodogranariea|t__SGB10012","k__Bacteria|p__Proteobacteria|c__Gammaproteobacteria|o__Enterobacterales|f__Morganellaceae|g__Providencia|s__Providencia_burhodogranariea|t__SGB10012"
SGB100120,"k__Bacteria|p__Proteobacteria|c__Alphaproteobacteria|o__Sphingomonadales|f__Sphingomonadaceae|g__GGB72696|s__GGB72696_SGB100120|t__SGB100120","k__Bacteria|p__Proteobacteria|c__Alphaproteobacteria|o__Sphingomonadales|f__Sphingomonadaceae|g__GGB72696|s__GGB72696_SGB100120|t__SGB100120"
SGB100121,"k__Bacteria|p__Proteobacteria|c__Alphaproteobacteria|o__Sphingomonadales|f__Sphingomonadaceae|g__Sphingomonas|s__Sphingomonas_SGB100121|t__SGB100121","k__Bacteria|p__Proteobacteria|c__Alphaproteobacteria|o__Sphingomonadales|f__Sphingomonadaceae|g__Sphingomonas|s__Sphingomonas_SGB100121|t__SGB100121"
SGB100122,"k__Bacteria|p__Proteobacteria|c__Alphaproteobacteria|o__Sphingomonadales|f__Sphingomonadaceae|g__Sphingomonas|s__Sphingomonas_SGB100122|t__SGB100122","k__Bacteria|p__Proteobacteria|c__Alphaproteobacteria|o__Sphingomonadales|f__Sphingomonadaceae|g__Sphingomonas|s__Sphingomonas_SGB100122|t__SGB100122"
SGB100123,"k__Bacteria|p__Proteobacteria|c__Alphaproteobacteria|o__Sphingomonadales|f__Sphingomonadaceae|g__GGB72277|s__GGB72277_SGB100123|t__SGB100123","k__Bacteria|p__Proteobacteria|c__Alphaproteobacteria|o__Sphingomonadales|f__Sphingomonadaceae|g__GGB72277|s__GGB72277_SGB100123|t__SGB100123"
SGB100124,"k__Bacteria|p__Proteobacteria|c__Alphaproteobacteria|o__Sphingomonadales|f__Sphingomonadaceae|g__GGB72700|s__GGB72700_SGB100124|t__SGB100124","k__Bacteria|p__Proteobacteria|c__Alphaproteobacteria|o__Sphingomonadales|f__Sphingomonadaceae|g__GGB72700|s__GGB72700_SGB100124|t__SGB100124"
SGB100125,"k__Bacteria|p__Proteobacteria|c__Alphaproteobacteria|o__Sphingomonadales|f__Sphingomonadaceae|g__GGB72701|s__GGB72701_SGB100125|t__SGB100125","k__Bacteria|p__Proteobacteria|c__Alphaproteobacteria|o__Sphingomonadales|f__Sphingomonadaceae|g__GGB72701|s__GGB72701_SGB100125|t__SGB100125"
SGB100126,"k__Bacteria|p__Proteobacteria|c__Alphaproteobacteria|o__Sphingomonadales|f__Sphingomonadaceae|g__GGB72702|s__GGB72702_SGB100126|t__SGB100126","k__Bacteria|p__Proteobacteria|c__Alphaproteobacteria|o__Sphingomonadales|f__Sphingomonadaceae|g__GGB72702|s__GGB72702_SGB100126|t__SGB100126"
SGB100127,"k__Bacteria|p__Proteobacteria|c__Alphaproteobacteria|o__Sphingomonadales|f__Sphingomonadaceae|g__Sphingobium|s__Sphingobium_SGB100127|t__SGB100127","k__Bacteria|p__Proteobacteria|c__Alphaproteobacteria|o__Sphingomonadales|f__Sphingomonadaceae|g__Sphingobium|s__Sphingobium_SGB100127|t__SGB100127"
SGB100128,"k__Bacteria|p__Proteobacteria|c__Alphaproteobacteria|o__Sphingomonadales|f__Sphingomonadaceae|g__GGB72704|s__GGB72704_SGB100128|t__SGB100128","k__Bacteria|p__Proteobacteria|c__Alphaproteobacteria|o__Sphingomonadales|f__Sphingomonadaceae|g__GGB72704|s__GGB72704_SGB100128|t__SGB100128"
SGB100129,"k__Bacteria|p__Proteobacteria|c__CFGB66548|o__OFGB66548|f__FGB66548|g__GGB72260|s__GGB72260_SGB100129|t__SGB100129","k__Bacteria|p__Proteobacteria|c__CFGB66548|o__OFGB66548|f__FGB66548|g__GGB72260|s__GGB72260_SGB100129|t__SGB100129"
SGB10013,"k__Bacteria|p__Proteobacteria|c__Gammaproteobacteria|o__Enterobacterales|f__Morganellaceae|g__Providencia|s__Providencia_sneebia|t__SGB10013","k__Bacteria|p__Proteobacteria|c__Gammaproteobacteria|o__Enterobacterales|f__Morganellaceae|g__Providencia|s__Providencia_sneebia|t__SGB10013"
SGB100130,"k__Bacteria|p__Proteobacteria|c__Alphaproteobacteria|o__Caulobacterales|f__Caulobacteraceae|g__Brevundimonas|s__Brevundimonas_SGB100130|t__SGB100130","k__Bacteria|p__Proteobacteria|c__Alphaproteobacteria|o__Caulobacterales|f__Caulobacteraceae|g__Brevundimonas|s__Brevundimonas_SGB100130|t__SGB100130"
SGB100131,"k__Bacteria|p__Proteobacteria|c__Alphaproteobacteria|o__Caulobacterales|f__Caulobacteraceae|g__Brevundimonas|s__Brevundimonas_SGB100131|t__SGB100131","k__Bacteria|p__Proteobacteria|c__Alphaproteobacteria|o__Caulobacterales|f__Caulobacteraceae|g__Brevundimonas|s__Brevundimonas_SGB100131|t__SGB100131"
SGB100132,"k__Bacteria|p__Proteobacteria|c__Alphaproteobacteria|o__Caulobacterales|f__Caulobacteraceae|g__GGB72708|s__GGB72708_SGB100132|t__SGB100132","k__Bacteria|p__Proteobacteria|c__Alphaproteobacteria|o__Caulobacterales|f__Caulobacteraceae|g__GGB72708|s__GGB72708_SGB100132|t__SGB100132"
SGB100133,"k__Bacteria|p__Proteobacteria|c__Alphaproteobacteria|o__Maricaulales|f__Maricaulaceae|g__GGB72709|s__GGB72709_SGB100133|t__SGB100133","k__Bacteria|p__Proteobacteria|c__Alphaproteobacteria|o__Maricaulales|f__Maricaulaceae|g__GGB72709|s__GGB72709_SGB100133|t__SGB100133"
SGB100134,"k__Bacteria|p__Proteobacteria|c__Alphaproteobacteria|o__Hyphomonadales|f__Hyphomonadaceae|g__GGB72710|s__GGB72710_SGB100134|t__SGB100134","k__Bacteria|p__Proteobacteria|c__Alphaproteobacteria|o__Hyphomonadales|f__Hyphomonadaceae|g__GGB72710|s__GGB72710_SGB100134|t__SGB100134"
SGB100135,"k__Bacteria|p__Proteobacteria|c__Gammaproteobacteria|o__Chromatiales|f__Ectothiorhodospiraceae|g__GGB72711|s__GGB72711_SGB100135|t__SGB100135","k__Bacteria|p__Proteobacteria|c__Gammaproteobacteria|o__Chromatiales|f__Ectothiorhodospiraceae|g__GGB72711|s__GGB72711_SGB100135|t__SGB100135"
SGB100136,"k__Bacteria|p__Proteobacteria|c__Gammaproteobacteria|o__Chromatiales|f__Ectothiorhodospiraceae|g__GGB72712|s__GGB72712_SGB100136|t__SGB100136","k__Bacteria|p__Proteobacteria|c__Gammaproteobacteria|o__Chromatiales|f__Ectothiorhodospiraceae|g__GGB72712|s__GGB72712_SGB100136|t__SGB100136"
SGB100137,"k__Bacteria|p__Proteobacteria|c__Gammaproteobacteria|o__Chromatiales|f__Ectothiorhodospiraceae|g__GGB72712|s__GGB72712_SGB100137|t__SGB100137","k__Bacteria|p__Proteobacteria|c__Gammaproteobacteria|o__Chromatiales|f__Ectothiorhodospiraceae|g__GGB72712|s__GGB72712_SGB100137|t__SGB100137"
SGB100138,"k__Bacteria|p__Proteobacteria|c__CFGB72425|o__OFGB72425|f__FGB72425|g__GGB72713|s__GGB72713_SGB100138|t__SGB100138","k__Bacteria|p__Proteobacteria|c__CFGB72425|o__OFGB72425|f__FGB72425|g__GGB72713|s__GGB72713_SGB100138|t__SGB100138"
SGB100139,"k__Bacteria|p__Proteobacteria|c__Gammaproteobacteria|o__Chromatiales|f__Ectothiorhodospiraceae|g__GGB32628|s__GGB32628_SGB100139|t__SGB100139","k__Bacteria|p__Proteobacteria|c__Gammaproteobacteria|o__Chromatiales|f__Ectothiorhodospiraceae|g__GGB32628|s__GGB32628_SGB100139|t__SGB100139"
SGB10014,"k__Bacteria|p__Proteobacteria|c__Gammaproteobacteria|o__Enterobacterales|f__Bruguierivoracaceae|g__Sodalis|s__Sodalis_praecaptivus|t__SGB10014","k__Bacteria|p__Proteobacteria|c__Gammaproteobacteria|o__Enterobacterales|f__Bruguierivoracaceae|g__Sodalis|s__Sodalis_praecaptivus|t__SGB10014"
SGB100140,"k__Bacteria|p__Proteobacteria|c__CFGB70406|o__OFGB70406|f__FGB70406|g__GGB72715|s__GGB72715_SGB100140|t__SGB100140","k__Bacteria|p__Proteobacteria|c__CFGB70406|o__OFGB70406|f__FGB70406|g__GGB72715|s__GGB72715_SGB100140|t__SGB100140"
SGB100141,"k__Bacteria|p__Proteobacteria|c__CFGB65213|o__OFGB65213|f__FGB65213|g__GGB72716|s__GGB72716_SGB100141|t__SGB100141","k__Bacteria|p__Proteobacteria|c__CFGB65213|o__OFGB65213|f__FGB65213|g__GGB72716|s__GGB72716_SGB100141|t__SGB100141"
SGB100142,"k__Bacteria|p__Proteobacteria|c__CFGB65213|o__OFGB65213|f__FGB65213|g__GGB72716|s__GGB72716_SGB100142|t__SGB100142","k__Bacteria|p__Proteobacteria|c__CFGB65213|o__OFGB65213|f__FGB65213|g__GGB72716|s__GGB72716_SGB100142|t__SGB100142"
SGB100143,"k__Bacteria|p__Proteobacteria|c__CFGB65213|o__OFGB65213|f__FGB65213|g__GGB72717|s__GGB72717_SGB100143|t__SGB100143","k__Bacteria|p__Proteobacteria|c__CFGB65213|o__OFGB65213|f__FGB65213|g__GGB72717|s__GGB72717_SGB100143|t__SGB100143"
SGB100144,"k__Bacteria|p__Proteobacteria|c__CFGB72141|o__OFGB72141|f__FGB72141|g__GGB72718|s__GGB72718_SGB100144|t__SGB100144","k__Bacteria|p__Proteobacteria|c__CFGB72141|o__OFGB72141|f__FGB72141|g__GGB72718|s__GGB72718_SGB100144|t__SGB100144"
SGB100145,"k__Bacteria|p__Proteobacteria|c__CFGB72141|o__OFGB72141|f__FGB72141|g__GGB72719|s__GGB72719_SGB100145|t__SGB100145","k__Bacteria|p__Proteobacteria|c__CFGB72141|o__OFGB72141|f__FGB72141|g__GGB72719|s__GGB72719_SGB100145|t__SGB100145"
SGB100146,"k__Bacteria|p__Proteobacteria|c__Gammaproteobacteria|o__Salinisphaerales|f__Salinisphaeraceae|g__GGB72720|s__GGB72720_SGB100146|t__SGB100146","k__Bacteria|p__Proteobacteria|c__Gammaproteobacteria|o__Salinisphaerales|f__Salinisphaeraceae|g__GGB72720|s__GGB72720_SGB100146|t__SGB100146"
SGB100147,"k__Bacteria|p__Proteobacteria|c__Gammaproteobacteria|o__Salinisphaerales|f__Salinisphaeraceae|g__GGB72721|s__GGB72721_SGB100147|t__SGB100147","k__Bacteria|p__Proteobacteria|c__Gammaproteobacteria|o__Salinisphaerales|f__Salinisphaeraceae|g__GGB72721|s__GGB72721_SGB100147|t__SGB100147"
SGB100148,"k__Bacteria|p__Proteobacteria|c__Gammaproteobacteria|o__Salinisphaerales|f__Salinisphaeraceae|g__GGB72722|s__GGB72722_SGB100148|t__SGB100148","k__Bacteria|p__Proteobacteria|c__Gammaproteobacteria|o__Salinisphaerales|f__Salinisphaeraceae|g__GGB72722|s__GGB72722_SGB100148|t__SGB100148"
SGB100149,"k__Bacteria|p__Proteobacteria|c__Gammaproteobacteria|o__Salinisphaerales|f__Salinisphaeraceae|g__GGB72723|s__GGB72723_SGB100149|t__SGB100149","k__Bacteria|p__Proteobacteria|c__Gammaproteobacteria|o__Salinisphaerales|f__Salinisphaeraceae|g__GGB72723|s__GGB72723_SGB100149|t__SGB100149"
SGB100150,"k__Bacteria|p__Proteobacteria|c__Gammaproteobacteria|o__Salinisphaerales|f__Salinisphaeraceae|g__GGB72724|s__GGB72724_SGB100150|t__SGB100150","k__Bacteria|p__Proteobacteria|c__Gammaproteobacteria|o__Salinisphaerales|f__Salinisphaeraceae|g__GGB72724|s__GGB72724_SGB100150|t__SGB100150"
SGB100151,"k__Bacteria|p__Proteobacteria|c__Gammaproteobacteria|o__Salinisphaerales|f__Salinisphaeraceae|g__GGB72725|s__GGB72725_SGB100151|t__SGB100151","k__Bacteria|p__Proteobacteria|c__Gammaproteobacteria|o__Salinisphaerales|f__Salinisphaeraceae|g__GGB72725|s__GGB72725_SGB100151|t__SGB100151"
SGB100152,"k__Bacteria|p__Proteobacteria|c__Betaproteobacteria|o__Burkholderiales|f__Comamonadaceae|g__Acidovorax|s__Acidovorax_SGB100152|t__SGB100152","k__Bacteria|p__Proteobacteria|c__Betaproteobacteria|o__Burkholderiales|f__Comamonadaceae|g__Acidovorax|s__Acidovorax_SGB100152|t__SGB100152"
SGB100153,"k__Bacteria|p__Proteobacteria|c__Betaproteobacteria|o__Burkholderiales|f__Comamonadaceae|g__Acidovorax|s__Acidovorax_SGB100153|t__SGB100153","k__Bacteria|p__Proteobacteria|c__Betaproteobacteria|o__Burkholderiales|f__Comamonadaceae|g__Acidovorax|s__Acidovorax_SGB100153|t__SGB100153"
SGB100154,"k__Bacteria|p__Proteobacteria|c__Betaproteobacteria|o__Burkholderiales|f__Comamonadaceae|g__Acidovorax|s__Acidovorax_SGB100154|t__SGB100154","k__Bacteria|p__Proteobacteria|c__Betaproteobacteria|o__Burkholderiales|f__Comamonadaceae|g__Acidovorax|s__Acidovorax_SGB100154|t__SGB100154"
SGB100155,"k__Bacteria|p__Actinobacteria|c__Coriobacteriia|o__Coriobacteriales|f__Coriobacteriaceae|g__Collinsella|s__Collinsella_SGB100155|t__SGB100155","k__Bacteria|p__Proteobacteria|c__Betaproteobacteria|o__Burkholderiales|f__Comamonadaceae|g__Acidovorax|s__Acidovorax_SGB100155|t__SGB100155"
SGB100156,"k__Bacteria|p__Proteobacteria|c__Betaproteobacteria|o__Burkholderiales|f__Comamonadaceae|g__Comamonas|s__Comamonas_SGB100156|t__SGB100156","k__Bacteria|p__Proteobacteria|c__Betaproteobacteria|o__Burkholderiales|f__Comamonadaceae|g__Comamonas|s__Comamonas_SGB100156|t__SGB100156"
SGB100157,"k__Bacteria|p__Proteobacteria|c__Betaproteobacteria|o__Burkholderiales|f__Burkholderiales_unclassified|g__Xylophilus|s__Xylophilus_SGB100157|t__SGB100157","k__Bacteria|p__Proteobacteria|c__Betaproteobacteria|o__Burkholderiales|f__Burkholderiales_unclassified|g__Xylophilus|s__Xylophilus_SGB100157|t__SGB100157"
SGB100158,"k__Bacteria|p__Proteobacteria|c__Betaproteobacteria|o__Burkholderiales|f__Comamonadaceae|g__GGB72729|s__GGB72729_SGB100158|t__SGB100158","k__Bacteria|p__Proteobacteria|c__Betaproteobacteria|o__Burkholderiales|f__Comamonadaceae|g__GGB72729|s__GGB72729_SGB100158|t__SGB100158"
SGB100159,"k__Bacteria|p__Proteobacteria|c__Betaproteobacteria|o__Burkholderiales|f__Comamonadaceae|g__Comamonas|s__Comamonas_SGB100159|t__SGB100159","k__Bacteria|p__Proteobacteria|c__Betaproteobacteria|o__Burkholderiales|f__Comamonadaceae|g__Comamonas|s__Comamonas_SGB100159|t__SGB100159"
SGB100160,"k__Bacteria|p__Proteobacteria|c__Betaproteobacteria|o__Burkholderiales|f__Burkholderiaceae|g__Burkholderia|s__Burkholderia_SGB100160|t__SGB100160","k__Bacteria|p__Proteobacteria|c__Betaproteobacteria|o__Burkholderiales|f__Burkholderiaceae|g__Burkholderia|s__Burkholderia_SGB100160|t__SGB100160"
SGB100161,"k__Bacteria|p__Proteobacteria|c__Betaproteobacteria|o__Burkholderiales|f__Oxalobacteraceae|g__Oxalobacteraceae_unclassified|s__Oxalobacteraceae_unclassified_SGB100161|t__SGB100161","k__Bacteria|p__Proteobacteria|c__Betaproteobacteria|o__Burkholderiales|f__Oxalobacteraceae|g__Massilia|s__Massilia_SGB100161|t__SGB100161"
SGB100162,"k__Bacteria|p__Proteobacteria|c__Betaproteobacteria|o__Burkholderiales|f__Oxalobacteraceae|g__Massilia|s__Massilia_SGB100162|t__SGB100162","k__Bacteria|p__Proteobacteria|c__Betaproteobacteria|o__Burkholderiales|f__Oxalobacteraceae|g__Massilia|s__Massilia_SGB100162|t__SGB100162"
SGB100163,"k__Bacteria|p__Proteobacteria|c__Betaproteobacteria|o__Burkholderiales|f__Oxalobacteraceae|g__Duganella|s__Duganella_SGB100163|t__SGB100163","k__Bacteria|p__Proteobacteria|c__Betaproteobacteria|o__Burkholderiales|f__Oxalobacteraceae|g__Duganella|s__Duganella_SGB100163|t__SGB100163"
SGB100164,"k__Bacteria|p__Proteobacteria|c__Betaproteobacteria|o__Burkholderiales|f__Oxalobacteraceae|g__Janthinobacterium|s__Janthinobacterium_SGB100164|t__SGB100164","k__Bacteria|p__Proteobacteria|c__Betaproteobacteria|o__Burkholderiales|f__Oxalobacteraceae|g__Janthinobacterium|s__Janthinobacterium_SGB100164|t__SGB100164"
SGB100165,"k__Bacteria|p__Proteobacteria|c__Betaproteobacteria|o__Burkholderiales|f__Alcaligenaceae|g__GGB72735|s__GGB72735_SGB100165|t__SGB100165","k__Bacteria|p__Proteobacteria|c__Betaproteobacteria|o__Burkholderiales|f__Alcaligenaceae|g__GGB72735|s__GGB72735_SGB100165|t__SGB100165"
SGB100166,"k__Bacteria|p__Proteobacteria|c__Betaproteobacteria|o__Neisseriales|f__Chromobacteriaceae|g__Aquitalea|s__Aquitalea_SGB100166|t__SGB100166","k__Bacteria|p__Proteobacteria|c__Betaproteobacteria|o__Neisseriales|f__Chromobacteriaceae|g__Aquitalea|s__Aquitalea_SGB100166|t__SGB100166"
SGB100167,"k__Bacteria|p__Proteobacteria|c__Betaproteobacteria|o__Neisseriales|f__Chromobacteriaceae|g__GGB72737|s__GGB72737_SGB100167|t__SGB100167","k__Bacteria|p__Proteobacteria|c__Betaproteobacteria|o__Neisseriales|f__Chromobacteriaceae|g__GGB72737|s__GGB72737_SGB100167|t__SGB100167"
SGB100168,"k__Bacteria|p__Proteobacteria|c__Gammaproteobacteria|o__Salinisphaerales|f__Salinisphaeraceae|g__GGB72738|s__GGB72738_SGB100168|t__SGB100168","k__Bacteria|p__Proteobacteria|c__Gammaproteobacteria|o__Salinisphaerales|f__Salinisphaeraceae|g__GGB72738|s__GGB72738_SGB100168|t__SGB100168"
SGB100169,"k__Bacteria|p__Proteobacteria|c__CFGB70413|o__OFGB70413|f__FGB70413|g__GGB72739|s__GGB72739_SGB100169|t__SGB100169","k__Bacteria|p__Proteobacteria|c__CFGB70413|o__OFGB70413|f__FGB70413|g__GGB72739|s__GGB72739_SGB100169|t__SGB100169"
SGB100170,"k__Bacteria|p__Proteobacteria|c__CFGB8210|o__OFGB8210|f__FGB8210|g__GGB72740|s__GGB72740_SGB100170|t__SGB100170","k__Bacteria|p__Proteobacteria|c__CFGB8210|o__OFGB8210|f__FGB8210|g__GGB72740|s__GGB72740_SGB100170|t__SGB100170"
SGB100171,"k__Bacteria|p__Proteobacteria|c__CFGB8210|o__OFGB8210|f__FGB8210|g__GGB72741|s__GGB72741_SGB100171|t__SGB100171","k__Bacteria|p__Proteobacteria|c__CFGB8210|o__OFGB8210|f__FGB8210|g__GGB72741|s__GGB72741_SGB100171|t__SGB100171"
SGB100172,"k__Bacteria|p__Proteobacteria|c__CFGB8210|o__OFGB8210|f__FGB8210|g__GGB72742|s__GGB72742_SGB100172|t__SGB100172","k__Bacteria|p__Proteobacteria|c__CFGB8210|o__OFGB8210|f__FGB8210|g__GGB72742|s__GGB72742_SGB100172|t__SGB100172"
SGB100173,"k__Bacteria|p__Proteobacteria|c__Gammaproteobacteria|o__Xanthomonadales|f__Xanthomonadaceae|g__GGB72743|s__GGB72743_SGB100173|t__SGB100173","k__Bacteria|p__Proteobacteria|c__Gammaproteobacteria|o__Xanthomonadales|f__Xanthomonadaceae|g__GGB72743|s__GGB72743_SGB100173|t__SGB100173"
SGB100174,"k__Bacteria|p__Proteobacteria|c__Gammaproteobacteria|o__Xanthomonadales|f__Xanthomonadaceae|g__GGB72743|s__GGB72743_SGB100174|t__SGB100174","k__Bacteria|p__Proteobacteria|c__Gammaproteobacteria|o__Xanthomonadales|f__Xanthomonadaceae|g__GGB72743|s__GGB72743_SGB100174|t__SGB100174"
SGB100175,"k__Bacteria|p__Proteobacteria|c__Gammaproteobacteria|o__Xanthomonadales|f__Rhodanobacteraceae|g__Rhodanobacter|s__Rhodanobacter_SGB100175|t__SGB100175","k__Bacteria|p__Proteobacteria|c__Gammaproteobacteria|o__Xanthomonadales|f__Rhodanobacteraceae|g__Rhodanobacter|s__Rhodanobacter_SGB100175|t__SGB100175"
SGB100176,"k__Bacteria|p__Proteobacteria|c__Gammaproteobacteria|o__Xanthomonadales|f__Xanthomonadaceae|g__GGB72206|s__GGB72206_SGB100176|t__SGB100176","k__Bacteria|p__Proteobacteria|c__Gammaproteobacteria|o__Xanthomonadales|f__Xanthomonadaceae|g__GGB72206|s__GGB72206_SGB100176|t__SGB100176"
SGB100177,"k__Bacteria|p__Proteobacteria|c__Gammaproteobacteria|o__Xanthomonadales|f__Xanthomonadaceae|g__GGB72206|s__GGB72206_SGB100177|t__SGB100177","k__Bacteria|p__Proteobacteria|c__Gammaproteobacteria|o__Xanthomonadales|f__Xanthomonadaceae|g__GGB72206|s__GGB72206_SGB100177|t__SGB100177"
SGB100178,"k__Bacteria|p__Proteobacteria|c__Gammaproteobacteria|o__Xanthomonadales|f__Xanthomonadaceae|g__GGB72746|s__GGB72746_SGB100178|t__SGB100178","k__Bacteria|p__Proteobacteria|c__Gammaproteobacteria|o__Xanthomonadales|f__Xanthomonadaceae|g__GGB72746|s__GGB72746_SGB100178|t__SGB100178"
SGB100179,"k__Bacteria|p__Proteobacteria|c__Gammaproteobacteria|o__Xanthomonadales|f__Xanthomonadaceae|g__Lysobacter|s__Lysobacter_SGB100179|t__SGB100179","k__Bacteria|p__Proteobacteria|c__Gammaproteobacteria|o__Xanthomonadales|f__Xanthomonadaceae|g__Lysobacter|s__Lysobacter_SGB100179|t__SGB100179"
SGB10018,"k__Bacteria|p__Proteobacteria|c__Gammaproteobacteria|o__Enterobacterales|f__Enterobacteriaceae|g__Candidatus_Doolittlea|s__Candidatus_Doolittlea_endobia|t__SGB10018","k__Bacteria|p__Proteobacteria|c__Gammaproteobacteria|o__Enterobacterales|f__Enterobacteriaceae|g__Candidatus_Doolittlea|s__Candidatus_Doolittlea_endobia|t__SGB10018"
SGB100180,"k__Bacteria|p__Proteobacteria|c__Gammaproteobacteria|o__Xanthomonadales|f__Xanthomonadaceae|g__GGB72748|s__GGB72748_SGB100180|t__SGB100180","k__Bacteria|p__Proteobacteria|c__Gammaproteobacteria|o__Xanthomonadales|f__Xanthomonadaceae|g__GGB72748|s__GGB72748_SGB100180|t__SGB100180"
SGB100181,"k__Bacteria|p__Proteobacteria|c__Gammaproteobacteria|o__Xanthomonadales|f__Xanthomonadaceae|g__Luteimonas|s__Luteimonas_SGB100181|t__SGB100181","k__Bacteria|p__Proteobacteria|c__Gammaproteobacteria|o__Xanthomonadales|f__Xanthomonadaceae|g__Luteimonas|s__Luteimonas_SGB100181|t__SGB100181"
SGB100182,"k__Bacteria|p__Proteobacteria|c__Gammaproteobacteria|o__Xanthomonadales|f__Xanthomonadaceae|g__Luteimonas|s__Luteimonas_SGB100182|t__SGB100182","k__Bacteria|p__Proteobacteria|c__Gammaproteobacteria|o__Xanthomonadales|f__Xanthomonadaceae|g__Luteimonas|s__Luteimonas_SGB100182|t__SGB100182"
SGB100183,"k__Bacteria|p__Proteobacteria|c__Gammaproteobacteria|o__Xanthomonadales|f__Xanthomonadaceae|g__GGB72751|s__GGB72751_SGB100183|t__SGB100183","k__Bacteria|p__Proteobacteria|c__Gammaproteobacteria|o__Xanthomonadales|f__Xanthomonadaceae|g__GGB72751|s__GGB72751_SGB100183|t__SGB100183"
SGB100184,"k__Bacteria|p__Proteobacteria|c__Gammaproteobacteria|o__Xanthomonadales|f__Xanthomonadaceae|g__Lysobacter|s__Lysobacter_SGB100184|t__SGB100184","k__Bacteria|p__Proteobacteria|c__Gammaproteobacteria|o__Xanthomonadales|f__Xanthomonadaceae|g__Lysobacter|s__Lysobacter_SGB100184|t__SGB100184"
SGB100185,"k__Bacteria|p__Proteobacteria|c__Gammaproteobacteria|o__Xanthomonadales|f__Xanthomonadaceae|g__GGB72753|s__GGB72753_SGB100185|t__SGB100185","k__Bacteria|p__Proteobacteria|c__Gammaproteobacteria|o__Xanthomonadales|f__Xanthomonadaceae|g__GGB72753|s__GGB72753_SGB100185|t__SGB100185"
SGB100186,"k__Bacteria|p__Proteobacteria|c__Gammaproteobacteria|o__Xanthomonadales|f__Xanthomonadaceae|g__GGB62587|s__GGB62587_SGB100186|t__SGB100186","k__Bacteria|p__Proteobacteria|c__Gammaproteobacteria|o__Xanthomonadales|f__Xanthomonadaceae|g__GGB14982|s__GGB14982_SGB100186|t__SGB100186"
SGB100187,"k__Bacteria|p__Proteobacteria|c__Gammaproteobacteria|o__Xanthomonadales|f__Xanthomonadaceae|g__GGB72755|s__GGB72755_SGB100187|t__SGB100187","k__Bacteria|p__Proteobacteria|c__Gammaproteobacteria|o__Xanthomonadales|f__Xanthomonadaceae|g__GGB72755|s__GGB72755_SGB100187|t__SGB100187"
SGB100188,"k__Bacteria|p__Proteobacteria|c__Gammaproteobacteria|o__Xanthomonadales|f__Xanthomonadaceae|g__Stenotrophomonas|s__Stenotrophomonas_SGB100188|t__SGB100188","k__Bacteria|p__Proteobacteria|c__Gammaproteobacteria|o__Xanthomonadales|f__Xanthomonadaceae|g__Stenotrophomonas|s__Stenotrophomonas_SGB100188|t__SGB100188"
SGB100189,"k__Bacteria|p__Proteobacteria|c__Gammaproteobacteria|o__Chromatiales|f__Wenzhouxiangellaceae|g__GGB72757|s__GGB72757_SGB100189|t__SGB100189","k__Bacteria|p__Proteobacteria|c__Gammaproteobacteria|o__Chromatiales|f__Wenzhouxiangellaceae|g__GGB72757|s__GGB72757_SGB100189|t__SGB100189"
SGB10019,"k__Bacteria|p__Proteobacteria|c__Gammaproteobacteria|o__Enterobacterales|f__Enterobacteriaceae|g__Enterobacteriaceae_unclassified|s__secondary_endosymbiont_of_Ctenarytaina_eucalypti|t__SGB10019","k__Bacteria|p__Proteobacteria|c__Gammaproteobacteria|o__Enterobacterales|f__Enterobacteriaceae|g__Enterobacteriaceae_unclassified|s__secondary_endosymbiont_of_Ctenarytaina_eucalypti|t__SGB10019"
SGB100190,"k__Bacteria|p__Proteobacteria|c__Gammaproteobacteria|o__Gammaproteobacteria_unclassified|f__Gammaproteobacteria_unclassified|g__GGB72758|s__GGB72758_SGB100190|t__SGB100190","k__Bacteria|p__Proteobacteria|c__Gammaproteobacteria|o__Gammaproteobacteria_unclassified|f__Gammaproteobacteria_unclassified|g__GGB72758|s__GGB72758_SGB100190|t__SGB100190"
SGB100191,"k__Bacteria|p__Proteobacteria|c__Gammaproteobacteria|o__Cellvibrionales|f__Cellvibrionaceae|g__GGB72759|s__GGB72759_SGB100191|t__SGB100191","k__Bacteria|p__Proteobacteria|c__Gammaproteobacteria|o__Cellvibrionales|f__Cellvibrionaceae|g__GGB72759|s__GGB72759_SGB100191|t__SGB100191"
SGB100192,"k__Bacteria|p__Proteobacteria|c__Gammaproteobacteria|o__Pseudomonadales|f__Marinobacteraceae|g__GGB72760|s__GGB72760_SGB100192|t__SGB100192","k__Bacteria|p__Proteobacteria|c__Gammaproteobacteria|o__Pseudomonadales|f__Marinobacteraceae|g__GGB72760|s__GGB72760_SGB100192|t__SGB100192"
SGB100193,"k__Bacteria|p__Proteobacteria|c__Gammaproteobacteria|o__Pseudomonadales|f__Marinobacteraceae|g__GGB72760|s__GGB72760_SGB100193|t__SGB100193","k__Bacteria|p__Proteobacteria|c__Gammaproteobacteria|o__Pseudomonadales|f__Marinobacteraceae|g__GGB72760|s__GGB72760_SGB100193|t__SGB100193"
SGB100194,"k__Bacteria|p__Proteobacteria|c__Gammaproteobacteria|o__Pasteurellales|f__Pasteurellaceae|g__Haemophilus|s__Haemophilus_SGB100194|t__SGB100194","k__Bacteria|p__Proteobacteria|c__Gammaproteobacteria|o__Pseudomonadales|f__Marinobacteraceae|g__Marinobacter|s__Marinobacter_SGB100194|t__SGB100194"
SGB100195,"k__Bacteria|p__Proteobacteria|c__Gammaproteobacteria|o__Pseudomonadales|f__Marinobacteraceae|g__Marinobacter|s__Marinobacter_SGB100195|t__SGB100195","k__Bacteria|p__Proteobacteria|c__Gammaproteobacteria|o__Pseudomonadales|f__Marinobacteraceae|g__Marinobacter|s__Marinobacter_SGB100195|t__SGB100195"
SGB100196,"k__Bacteria|p__Proteobacteria|c__Gammaproteobacteria|o__Pseudomonadales|f__Marinobacteraceae|g__GGB72763|s__GGB72763_SGB100196|t__SGB100196","k__Bacteria|p__Proteobacteria|c__Gammaproteobacteria|o__Pseudomonadales|f__Marinobacteraceae|g__GGB72763|s__GGB72763_SGB100196|t__SGB100196"
SGB100197,"k__Bacteria|p__Proteobacteria|c__Gammaproteobacteria|o__Oceanospirillales|f__Halomonadaceae|g__GGB72764|s__GGB72764_SGB100197|t__SGB100197","k__Bacteria|p__Proteobacteria|c__Gammaproteobacteria|o__Oceanospirillales|f__Halomonadaceae|g__GGB72764|s__GGB72764_SGB100197|t__SGB100197"
SGB100198,"k__Bacteria|p__Proteobacteria|c__Gammaproteobacteria|o__Pseudomonadales|f__Marinobacteraceae|g__GGB7987|s__GGB7987_SGB100198|t__SGB100198","k__Bacteria|p__Proteobacteria|c__Gammaproteobacteria|o__Pseudomonadales|f__Marinobacteraceae|g__Marinobacter|s__Marinobacter_SGB100198|t__SGB100198"
SGB100199,"k__Bacteria|p__Proteobacteria|c__Gammaproteobacteria|o__Pseudomonadales|f__Pseudomonadaceae|g__Pseudomonas|s__Pseudomonas_SGB100199|t__SGB100199","k__Bacteria|p__Proteobacteria|c__Gammaproteobacteria|o__Pseudomonadales|f__Pseudomonadaceae|g__Pseudomonas|s__Pseudomonas_SGB100199|t__SGB100199"
SGB1002,"k__Bacteria|p__Tenericutes|c__CFGB336|o__OFGB336|f__FGB336|g__GGB763|s__GGB763_SGB1002|t__SGB1002","k__Bacteria|p__Firmicutes|c__CFGB336|o__OFGB336|f__FGB336|g__GGB763|s__GGB763_SGB1002|t__SGB1002"
SGB10020,"k__Bacteria|p__Proteobacteria|c__Gammaproteobacteria|o__Enterobacterales|f__Bruguierivoracaceae|g__Sodalis|s__Sodalis_endosymbiont_of_Henestaris_halophilus|t__SGB10020","k__Bacteria|p__Proteobacteria|c__Gammaproteobacteria|o__Enterobacterales|f__Bruguierivoracaceae|g__Sodalis|s__Sodalis_endosymbiont_of_Henestaris_halophilus|t__SGB10020"
SGB100200,"k__Bacteria|p__Proteobacteria|c__Gammaproteobacteria|o__Pseudomonadales|f__Pseudomonadaceae|g__Pseudomonas|s__Pseudomonas_SGB100200|t__SGB100200","k__Bacteria|p__Proteobacteria|c__Gammaproteobacteria|o__Pseudomonadales|f__Pseudomonadaceae|g__Pseudomonas|s__Pseudomonas_SGB100200|t__SGB100200"
SGB100201,"k__Bacteria|p__Proteobacteria|c__Gammaproteobacteria|o__Pseudomonadales|f__Pseudomonadaceae|g__Pseudomonas|s__Pseudomonas_SGB100201|t__SGB100201","k__Bacteria|p__Proteobacteria|c__Gammaproteobacteria|o__Pseudomonadales|f__Pseudomonadaceae|g__Pseudomonas|s__Pseudomonas_SGB100201|t__SGB100201"
SGB100202,"k__Bacteria|p__Proteobacteria|c__Gammaproteobacteria|o__Pseudomonadales|f__Pseudomonadaceae|g__Pseudomonas|s__Pseudomonas_SGB100202|t__SGB100202","k__Bacteria|p__Proteobacteria|c__Gammaproteobacteria|o__Pseudomonadales|f__Pseudomonadaceae|g__Pseudomonas|s__Pseudomonas_SGB100202|t__SGB100202"
SGB100203,"k__Bacteria|p__Proteobacteria|c__Gammaproteobacteria|o__Pseudomonadales|f__Pseudomonadaceae|g__GGB72092|s__GGB72092_SGB100203|t__SGB100203","k__Bacteria|p__Proteobacteria|c__Gammaproteobacteria|o__Pseudomonadales|f__Pseudomonadaceae|g__GGB72092|s__GGB72092_SGB100203|t__SGB100203"
SGB100204,"k__Bacteria|p__Proteobacteria|c__Gammaproteobacteria|o__Pseudomonadales|f__Pseudomonadaceae|g__GGB72097|s__GGB72097_SGB100204|t__SGB100204","k__Bacteria|p__Proteobacteria|c__Gammaproteobacteria|o__Pseudomonadales|f__Pseudomonadaceae|g__GGB72097|s__GGB72097_SGB100204|t__SGB100204"
SGB100205,"k__Bacteria|p__Proteobacteria|c__Gammaproteobacteria|o__Pseudomonadales|f__Pseudomonadaceae|g__Pseudomonas|s__Pseudomonas_SGB100205|t__SGB100205","k__Bacteria|p__Proteobacteria|c__Gammaproteobacteria|o__Pseudomonadales|f__Pseudomonadaceae|g__Pseudomonas|s__Pseudomonas_SGB100205|t__SGB100205"
SGB100206,"k__Bacteria|p__Proteobacteria|c__Gammaproteobacteria|o__Pseudomonadales|f__Pseudomonadaceae|g__GGB72065|s__GGB72065_SGB100206|t__SGB100206","k__Bacteria|p__Proteobacteria|c__Gammaproteobacteria|o__Pseudomonadales|f__Pseudomonadaceae|g__GGB72065|s__GGB72065_SGB100206|t__SGB100206"
SGB100207,"k__Bacteria|p__Proteobacteria|c__Gammaproteobacteria|o__Oceanospirillales|f__Halomonadaceae|g__Halomonas|s__Halomonas_SGB100207|t__SGB100207","k__Bacteria|p__Proteobacteria|c__Gammaproteobacteria|o__Oceanospirillales|f__Halomonadaceae|g__Halomonas|s__Halomonas_SGB100207|t__SGB100207"
SGB100208,"k__Bacteria|p__Proteobacteria|c__Gammaproteobacteria|o__Oceanospirillales|f__Halomonadaceae|g__Halomonas|s__Halomonas_SGB100208|t__SGB100208","k__Bacteria|p__Proteobacteria|c__Gammaproteobacteria|o__Oceanospirillales|f__Halomonadaceae|g__Halomonas|s__Halomonas_SGB100208|t__SGB100208"
SGB100209,"k__Bacteria|p__Proteobacteria|c__Gammaproteobacteria|o__Oceanospirillales|f__Halomonadaceae|g__Halomonas|s__Halomonas_SGB100209|t__SGB100209","k__Bacteria|p__Proteobacteria|c__Gammaproteobacteria|o__Oceanospirillales|f__Halomonadaceae|g__Halomonas|s__Halomonas_SGB100209|t__SGB100209"
SGB10021,"k__Bacteria|p__Proteobacteria|c__Gammaproteobacteria|o__Enterobacterales|f__Budviciaceae|g__Pragia|s__Pragia_fontium|t__SGB10021","k__Bacteria|p__Proteobacteria|c__Gammaproteobacteria|o__Enterobacterales|f__Budviciaceae|g__Pragia|s__Pragia_fontium|t__SGB10021"
SGB100210,"k__Bacteria|p__Proteobacteria|c__Gammaproteobacteria|o__Oceanospirillales|f__Halomonadaceae|g__Halomonas|s__Halomonas_SGB100210|t__SGB100210","k__Bacteria|p__Proteobacteria|c__Gammaproteobacteria|o__Oceanospirillales|f__Halomonadaceae|g__Halomonas|s__Halomonas_SGB100210|t__SGB100210"
SGB100211,"k__Bacteria|p__Proteobacteria|c__Gammaproteobacteria|o__Oceanospirillales|f__Halomonadaceae|g__Kushneria|s__Kushneria_SGB100211|t__SGB100211","k__Bacteria|p__Proteobacteria|c__Gammaproteobacteria|o__Oceanospirillales|f__Halomonadaceae|g__Kushneria|s__Kushneria_SGB100211|t__SGB100211"
SGB100212,"k__Bacteria|p__Proteobacteria|c__Gammaproteobacteria|o__Oceanospirillales|f__Halomonadaceae|g__Kushneria|s__Kushneria_SGB100212|t__SGB100212","k__Bacteria|p__Proteobacteria|c__Gammaproteobacteria|o__Oceanospirillales|f__Halomonadaceae|g__Kushneria|s__Kushneria_SGB100212|t__SGB100212"
SGB100213,"k__Bacteria|p__Proteobacteria|c__Gammaproteobacteria|o__Oceanospirillales|f__Halomonadaceae|g__Halomonas|s__Halomonas_SGB100213|t__SGB100213","k__Bacteria|p__Proteobacteria|c__Gammaproteobacteria|o__Oceanospirillales|f__Halomonadaceae|g__Halomonas|s__Halomonas_SGB100213|t__SGB100213"
SGB100214,"k__Bacteria|p__Proteobacteria|c__Gammaproteobacteria|o__Oceanospirillales|f__Halomonadaceae|g__Halomonas|s__Halomonas_SGB100214|t__SGB100214","k__Bacteria|p__Proteobacteria|c__Gammaproteobacteria|o__Oceanospirillales|f__Halomonadaceae|g__Halomonas|s__Halomonas_SGB100214|t__SGB100214"
SGB100215,"k__Bacteria|p__Proteobacteria|c__Gammaproteobacteria|o__Chromatiales|f__Ectothiorhodospiraceae|g__GGB72780|s__GGB72780_SGB100215|t__SGB100215","k__Bacteria|p__Proteobacteria|c__Gammaproteobacteria|o__Chromatiales|f__Ectothiorhodospiraceae|g__GGB72780|s__GGB72780_SGB100215|t__SGB100215"
SGB100216,"k__Bacteria|p__Proteobacteria|c__Gammaproteobacteria|o__Cellvibrionales|f__Spongiibacteraceae|g__GGB72781|s__GGB72781_SGB100216|t__SGB100216","k__Bacteria|p__Proteobacteria|c__Gammaproteobacteria|o__Cellvibrionales|f__Spongiibacteraceae|g__GGB72781|s__GGB72781_SGB100216|t__SGB100216"
SGB100217,"k__Bacteria|p__Proteobacteria|c__CFGB72064|o__OFGB72064|f__FGB72064|g__GGB72782|s__GGB72782_SGB100217|t__SGB100217","k__Bacteria|p__Proteobacteria|c__CFGB72064|o__OFGB72064|f__FGB72064|g__GGB72782|s__GGB72782_SGB100217|t__SGB100217"
SGB100218,"k__Bacteria|p__Proteobacteria|c__CFGB72064|o__OFGB72064|f__FGB72064|g__GGB72783|s__GGB72783_SGB100218|t__SGB100218","k__Bacteria|p__Proteobacteria|c__CFGB72064|o__OFGB72064|f__FGB72064|g__GGB72783|s__GGB72783_SGB100218|t__SGB100218"
SGB100219,"k__Bacteria|p__Proteobacteria|c__Gammaproteobacteria|o__Oceanospirillales|f__Alcanivoracaceae|g__Alcanivorax|s__Alcanivorax_SGB100219|t__SGB100219","k__Bacteria|p__Proteobacteria|c__Gammaproteobacteria|o__Oceanospirillales|f__Alcanivoracaceae|g__Alcanivorax|s__Alcanivorax_SGB100219|t__SGB100219"
SGB10022,"k__Bacteria|p__Proteobacteria|c__Gammaproteobacteria|o__Enterobacterales|f__Budviciaceae|g__Budvicia|s__Budvicia_aquatica|t__SGB10022","k__Bacteria|p__Proteobacteria|c__Gammaproteobacteria|o__Enterobacterales|f__Budviciaceae|g__Budvicia|s__Budvicia_aquatica|t__SGB10022"
SGB100220,"k__Bacteria|p__Proteobacteria|c__CFGB8020|o__OFGB8020|f__FGB8020|g__GGB72785|s__GGB72785_SGB100220|t__SGB100220","k__Bacteria|p__Proteobacteria|c__CFGB8020|o__OFGB8020|f__FGB8020|g__GGB72785|s__GGB72785_SGB100220|t__SGB100220"
SGB100221,"k__Bacteria|p__Proteobacteria|c__Gammaproteobacteria|o__Oceanospirillales|f__Alcanivoracaceae|g__GGB72786|s__GGB72786_SGB100221|t__SGB100221","k__Bacteria|p__Proteobacteria|c__Gammaproteobacteria|o__Oceanospirillales|f__Alcanivoracaceae|g__GGB72786|s__GGB72786_SGB100221|t__SGB100221"
SGB100222,"k__Bacteria|p__Proteobacteria|c__CFGB70430|o__OFGB70430|f__FGB70430|g__GGB72787|s__GGB72787_SGB100222|t__SGB100222","k__Bacteria|p__Proteobacteria|c__CFGB70430|o__OFGB70430|f__FGB70430|g__GGB72787|s__GGB72787_SGB100222|t__SGB100222"
SGB100223,"k__Bacteria|p__Deinococcus_Thermus|c__Deinococci|o__Deinococcales|f__Deinococcaceae|g__GGB72788|s__GGB72788_SGB100223|t__SGB100223","k__Bacteria|p__Deinococcus_Thermus|c__Deinococci|o__Deinococcales|f__Deinococcaceae|g__GGB72788|s__GGB72788_SGB100223|t__SGB100223"
SGB100224,"k__Bacteria|p__Deinococcus_Thermus|c__Deinococci|o__Deinococcales|f__Deinococcaceae|g__Deinococcus|s__Deinococcus_SGB100224|t__SGB100224","k__Bacteria|p__Deinococcus_Thermus|c__Deinococci|o__Deinococcales|f__Deinococcaceae|g__Deinococcus|s__Deinococcus_SGB100224|t__SGB100224"
SGB100225,"k__Bacteria|p__Deinococcus_Thermus|c__Deinococci|o__Deinococcales|f__Deinococcaceae|g__GGB72790|s__GGB72790_SGB100225|t__SGB100225","k__Bacteria|p__Deinococcus_Thermus|c__Deinococci|o__Deinococcales|f__Deinococcaceae|g__GGB72790|s__GGB72790_SGB100225|t__SGB100225"
SGB100226,"k__Bacteria|p__Deinococcus_Thermus|c__CFGB70432|o__OFGB70432|f__FGB70432|g__GGB72791|s__GGB72791_SGB100226|t__SGB100226","k__Bacteria|p__Deinococcus_Thermus|c__CFGB70432|o__OFGB70432|f__FGB70432|g__GGB72791|s__GGB72791_SGB100226|t__SGB100226"
SGB100227,"k__Bacteria|p__Deinococcus_Thermus|c__Deinococci|o__Trueperales|f__Trueperaceae|g__GGB72792|s__GGB72792_SGB100227|t__SGB100227","k__Bacteria|p__Deinococcus_Thermus|c__Deinococci|o__Trueperales|f__Trueperaceae|g__GGB72792|s__GGB72792_SGB100227|t__SGB100227"
SGB100228,"k__Bacteria|p__Deinococcus_Thermus|c__CFGB44918|o__OFGB44918|f__FGB44918|g__GGB72793|s__GGB72793_SGB100228|t__SGB100228","k__Bacteria|p__Deinococcus_Thermus|c__CFGB44918|o__OFGB44918|f__FGB44918|g__GGB72793|s__GGB72793_SGB100228|t__SGB100228"
SGB100229,"k__Bacteria|p__Deinococcus_Thermus|c__CFGB44918|o__OFGB44918|f__FGB44918|g__GGB72794|s__GGB72794_SGB100229|t__SGB100229","k__Bacteria|p__Deinococcus_Thermus|c__CFGB44918|o__OFGB44918|f__FGB44918|g__GGB72794|s__GGB72794_SGB100229|t__SGB100229"
SGB10023,"k__Bacteria|p__Proteobacteria|c__Gammaproteobacteria|o__Enterobacterales|f__Budviciaceae|g__Leminorella|s__Leminorella_grimontii|t__SGB10023","k__Bacteria|p__Proteobacteria|c__Gammaproteobacteria|o__Enterobacterales|f__Budviciaceae|g__Leminorella|s__Leminorella_grimontii|t__SGB10023"
SGB100230,"k__Archaea|p__Euryarchaeota|c__Halobacteria|o__Halobacteriales|f__Halobacteriaceae|g__Halalkalicoccus|s__Halalkalicoccus_SGB100230|t__SGB100230","k__Archaea|p__Euryarchaeota|c__Halobacteria|o__Halobacteriales|f__Halobacteriaceae|g__Halalkalicoccus|s__Halalkalicoccus_SGB100230|t__SGB100230"
SGB100231,"k__Archaea|p__Euryarchaeota|c__Halobacteria|o__Natrialbales|f__Natrialbaceae|g__Natronococcus|s__Natronococcus_SGB100231|t__SGB100231","k__Archaea|p__Euryarchaeota|c__Halobacteria|o__Natrialbales|f__Natrialbaceae|g__Natronococcus|s__Natronococcus_SGB100231|t__SGB100231"
SGB100232,"k__Archaea|p__Euryarchaeota|c__Halobacteria|o__Haloferacales|f__Halorubraceae|g__GGB63736|s__GGB63736_SGB100232|t__SGB100232","k__Archaea|p__Euryarchaeota|c__Halobacteria|o__Haloferacales|f__Halorubraceae|g__GGB63736|s__GGB63736_SGB100232|t__SGB100232"
SGB100233,"k__Bacteria|p__Gemmatimonadetes|c__CFGB44870|o__OFGB44870|f__FGB44870|g__GGB72798|s__GGB72798_SGB100233|t__SGB100233","k__Bacteria|p__Gemmatimonadetes|c__CFGB81127|o__OFGB81127|f__FGB81127|g__GGB72798|s__GGB72798_SGB100233|t__SGB100233"
SGB100234,"k__Bacteria|p__Actinobacteria|c__Actinomycetia|o__Micrococcales|f__Brevibacteriaceae|g__Brevibacterium|s__Brevibacterium_SGB100234|t__SGB100234","k__Bacteria|p__Actinobacteria|c__Actinomycetia|o__Micrococcales|f__Brevibacteriaceae|g__Brevibacterium|s__Brevibacterium_SGB100234|t__SGB100234"
SGB100235,"k__Bacteria|p__Actinobacteria|c__CFGB15634|o__OFGB15634|f__FGB15634|g__GGB72800|s__GGB72800_SGB100235|t__SGB100235","k__Bacteria|p__Actinobacteria|c__CFGB15634|o__OFGB15634|f__FGB15634|g__GGB72800|s__GGB72800_SGB100235|t__SGB100235"
SGB100236,"k__Bacteria|p__Chloroflexi|c__CFGB70440|o__OFGB70440|f__FGB70440|g__GGB72801|s__GGB72801_SGB100236|t__SGB100236","k__Bacteria|p__Chloroflexi|c__CFGB70440|o__OFGB70440|f__FGB70440|g__GGB72801|s__GGB72801_SGB100236|t__SGB100236"
SGB100237,"k__Bacteria|p__Actinobacteria|c__CFGB60228|o__OFGB60228|f__FGB60228|g__GGB72802|s__GGB72802_SGB100237|t__SGB100237","k__Bacteria|p__Actinobacteria|c__CFGB60228|o__OFGB60228|f__FGB60228|g__GGB72802|s__GGB72802_SGB100237|t__SGB100237"
SGB100238,"k__Bacteria|p__Actinobacteria|c__CFGB60228|o__OFGB60228|f__FGB60228|g__GGB72803|s__GGB72803_SGB100238|t__SGB100238","k__Bacteria|p__Actinobacteria|c__CFGB60228|o__OFGB60228|f__FGB60228|g__GGB72803|s__GGB72803_SGB100238|t__SGB100238"
SGB100239,"k__Bacteria|p__Actinobacteria|c__CFGB71683|o__OFGB71683|f__FGB71683|g__GGB72804|s__GGB72804_SGB100239|t__SGB100239","k__Bacteria|p__Actinobacteria|c__CFGB71683|o__OFGB71683|f__FGB71683|g__GGB72804|s__GGB72804_SGB100239|t__SGB100239"
SGB10024,"k__Bacteria|p__Proteobacteria|c__Gammaproteobacteria|o__Enterobacterales|f__Morganellaceae|g__Morganella|s__Morganella_psychrotolerans|t__SGB10024","k__Bacteria|p__Proteobacteria|c__Gammaproteobacteria|o__Enterobacterales|f__Morganellaceae|g__Morganella|s__Morganella_psychrotolerans|t__SGB10024"
SGB100240,"k__Bacteria|p__Planctomycetes|c__Phycisphaerae|o__Phycisphaerales|f__Phycisphaeraceae|g__GGB72805|s__GGB72805_SGB100240|t__SGB100240","k__Bacteria|p__Planctomycetota|c__Phycisphaerae|o__Phycisphaerales|f__Phycisphaeraceae|g__GGB72805|s__GGB72805_SGB100240|t__SGB100240"
SGB100241,"k__Bacteria|p__Actinobacteria|c__Thermoleophilia|o__Miltoncostaeales|f__Miltoncostaeaceae|g__GGB72806|s__GGB72806_SGB100241|t__SGB100241","k__Bacteria|p__Actinobacteria|c__Thermoleophilia|o__Miltoncostaeales|f__Miltoncostaeaceae|g__GGB72806|s__GGB72806_SGB100241|t__SGB100241"
SGB100242,"k__Bacteria|p__Actinobacteria|c__Thermoleophilia|o__Miltoncostaeales|f__Miltoncostaeaceae|g__GGB72807|s__GGB72807_SGB100242|t__SGB100242","k__Bacteria|p__Actinobacteria|c__Thermoleophilia|o__Miltoncostaeales|f__Miltoncostaeaceae|g__GGB72807|s__GGB72807_SGB100242|t__SGB100242"
SGB100243,"k__Bacteria|p__Actinobacteria|c__Rubrobacteria|o__Rubrobacterales|f__Rubrobacteraceae|g__GGB72808|s__GGB72808_SGB100243|t__SGB100243","k__Bacteria|p__Actinobacteria|c__Rubrobacteria|o__Rubrobacterales|f__Rubrobacteraceae|g__GGB72808|s__GGB72808_SGB100243|t__SGB100243"
SGB100244,"k__Bacteria|p__Planctomycetes|c__CFGB41508|o__OFGB41508|f__FGB41508|g__GGB72809|s__GGB72809_SGB100244|t__SGB100244","k__Bacteria|p__Planctomycetota|c__CFGB41508|o__OFGB41508|f__FGB41508|g__GGB72809|s__GGB72809_SGB100244|t__SGB100244"
SGB100245,"k__Bacteria|p__Planctomycetes|c__Planctomycetia|o__Gemmatales|f__Gemmataceae|g__GGB72810|s__GGB72810_SGB100245|t__SGB100245","k__Bacteria|p__Planctomycetota|c__Planctomycetia|o__Gemmatales|f__Gemmataceae|g__GGB72810|s__GGB72810_SGB100245|t__SGB100245"
SGB100246,"k__Bacteria|p__Planctomycetes|c__Planctomycetia|o__Isosphaerales|f__Isosphaeraceae|g__GGB72811|s__GGB72811_SGB100246|t__SGB100246","k__Bacteria|p__Planctomycetota|c__Planctomycetia|o__Isosphaerales|f__Isosphaeraceae|g__GGB72811|s__GGB72811_SGB100246|t__SGB100246"
SGB100247,"k__Bacteria|p__Proteobacteria|c__CFGB70448|o__OFGB70448|f__FGB70448|g__GGB72812|s__GGB72812_SGB100247|t__SGB100247","k__Bacteria|p__Proteobacteria|c__CFGB70448|o__OFGB70448|f__FGB70448|g__GGB72812|s__GGB72812_SGB100247|t__SGB100247"
SGB100248,"k__Bacteria|p__Actinobacteria|c__Thermoleophilia|o__Solirubrobacterales|f__Conexibacteraceae|g__GGB72813|s__GGB72813_SGB100248|t__SGB100248","k__Bacteria|p__Actinobacteria|c__Thermoleophilia|o__Solirubrobacterales|f__Conexibacteraceae|g__GGB72813|s__GGB72813_SGB100248|t__SGB100248"
SGB100249,"k__Bacteria|p__Actinobacteria|c__Thermoleophilia|o__Solirubrobacterales|f__Conexibacteraceae|g__GGB72814|s__GGB72814_SGB100249|t__SGB100249","k__Bacteria|p__Actinobacteria|c__Thermoleophilia|o__Solirubrobacterales|f__Conexibacteraceae|g__GGB72814|s__GGB72814_SGB100249|t__SGB100249"
SGB10025,"k__Bacteria|p__Proteobacteria|c__Gammaproteobacteria|o__Enterobacterales|f__Morganellaceae|g__Morganella|s__Morganella_psychrotolerans|t__SGB10025","k__Bacteria|p__Proteobacteria|c__Gammaproteobacteria|o__Enterobacterales|f__Morganellaceae|g__Morganella|s__Morganella_psychrotolerans|t__SGB10025"
SGB100250,"k__Bacteria|p__Actinobacteria|c__Thermoleophilia|o__Solirubrobacterales|f__Conexibacteraceae|g__GGB72815|s__GGB72815_SGB100250|t__SGB100250","k__Bacteria|p__Actinobacteria|c__Thermoleophilia|o__Solirubrobacterales|f__Conexibacteraceae|g__GGB72815|s__GGB72815_SGB100250|t__SGB100250"
SGB100251,"k__Bacteria|p__Actinobacteria|c__Thermoleophilia|o__Solirubrobacterales|f__Conexibacteraceae|g__GGB72816|s__GGB72816_SGB100251|t__SGB100251","k__Bacteria|p__Actinobacteria|c__Thermoleophilia|o__Solirubrobacterales|f__Conexibacteraceae|g__GGB72816|s__GGB72816_SGB100251|t__SGB100251"
SGB100252,"k__Bacteria|p__Actinobacteria|c__Thermoleophilia|o__Solirubrobacterales|f__Conexibacteraceae|g__GGB72816|s__GGB72816_SGB100252|t__SGB100252","k__Bacteria|p__Actinobacteria|c__Thermoleophilia|o__Solirubrobacterales|f__Conexibacteraceae|g__GGB72816|s__GGB72816_SGB100252|t__SGB100252"
SGB100253,"k__Bacteria|p__Actinobacteria|c__Thermoleophilia|o__Solirubrobacterales|f__Conexibacteraceae|g__GGB71672|s__GGB71672_SGB100253|t__SGB100253","k__Bacteria|p__Actinobacteria|c__Thermoleophilia|o__Solirubrobacterales|f__Conexibacteraceae|g__GGB71672|s__GGB71672_SGB100253|t__SGB100253"
SGB100254,"k__Bacteria|p__Actinobacteria|c__Thermoleophilia|o__Solirubrobacterales|f__Conexibacteraceae|g__GGB71673|s__GGB71673_SGB100254|t__SGB100254","k__Bacteria|p__Actinobacteria|c__Thermoleophilia|o__Solirubrobacterales|f__Conexibacteraceae|g__GGB71673|s__GGB71673_SGB100254|t__SGB100254"
SGB100255,"k__Bacteria|p__Actinobacteria|c__Thermoleophilia|o__Solirubrobacterales|f__Conexibacteraceae|g__GGB72819|s__GGB72819_SGB100255|t__SGB100255","k__Bacteria|p__Actinobacteria|c__Thermoleophilia|o__Solirubrobacterales|f__Conexibacteraceae|g__GGB72819|s__GGB72819_SGB100255|t__SGB100255"
SGB100256,"k__Bacteria|p__Actinobacteria|c__Actinomycetia|o__Corynebacteriales|f__Corynebacteriaceae|g__Corynebacterium|s__Corynebacterium_SGB100256|t__SGB100256","k__Bacteria|p__Actinobacteria|c__Actinomycetia|o__Corynebacteriales|f__Corynebacteriaceae|g__Corynebacterium|s__Corynebacterium_SGB100256|t__SGB100256"
SGB100257,"k__Bacteria|p__Actinobacteria|c__Actinomycetia|o__Corynebacteriales|f__Corynebacteriaceae|g__Corynebacterium|s__Corynebacterium_SGB100257|t__SGB100257","k__Bacteria|p__Actinobacteria|c__Actinomycetia|o__Corynebacteriales|f__Corynebacteriaceae|g__Corynebacterium|s__Corynebacterium_SGB100257|t__SGB100257"
SGB100258,"k__Bacteria|p__Actinobacteria|c__CFGB76557|o__OFGB76557|f__FGB76557|g__GGB72822|s__GGB72822_SGB100258|t__SGB100258","k__Bacteria|p__Actinobacteria|c__Actinomycetia|o__Micrococcales|f__Dermabacteraceae|g__GGB72822|s__GGB72822_SGB100258|t__SGB100258"
SGB100259,"k__Bacteria|p__Actinobacteria|c__Acidimicrobiia|o__Acidimicrobiales|f__Iamiaceae|g__GGB72823|s__GGB72823_SGB100259|t__SGB100259","k__Bacteria|p__Actinobacteria|c__Acidimicrobiia|o__Acidimicrobiales|f__Iamiaceae|g__GGB72823|s__GGB72823_SGB100259|t__SGB100259"
SGB10026,"k__Bacteria|p__Proteobacteria|c__Gammaproteobacteria|o__Enterobacterales|f__Morganellaceae|g__Morganella|s__Morganella_morganii|t__SGB10026","k__Bacteria|p__Proteobacteria|c__Gammaproteobacteria|o__Enterobacterales|f__Morganellaceae|g__Morganella|s__Morganella_morganii|t__SGB10026"
SGB100260,"k__Bacteria|p__Actinobacteria|c__Acidimicrobiia|o__Acidimicrobiales|f__Ilumatobacteraceae|g__GGB72824|s__GGB72824_SGB100260|t__SGB100260","k__Bacteria|p__Actinobacteria|c__Acidimicrobiia|o__Acidimicrobiales|f__Ilumatobacteraceae|g__GGB72824|s__GGB72824_SGB100260|t__SGB100260"
SGB100261,"k__Bacteria|p__Actinobacteria|c__Acidimicrobiia|o__Acidimicrobiales|f__Iamiaceae|g__GGB72825|s__GGB72825_SGB100261|t__SGB100261","k__Bacteria|p__Actinobacteria|c__CFGB82338|o__OFGB82338|f__FGB82338|g__GGB72825|s__GGB72825_SGB100261|t__SGB100261"
SGB100262,"k__Bacteria|p__Actinobacteria|c__CFGB76683|o__OFGB76683|f__FGB76683|g__GGB72826|s__GGB72826_SGB100262|t__SGB100262","k__Bacteria|p__Actinobacteria|c__CFGB77587|o__OFGB77587|f__FGB77587|g__GGB72826|s__GGB72826_SGB100262|t__SGB100262"
SGB100263,"k__Bacteria|p__Actinobacteria|c__CFGB75194|o__OFGB75194|f__FGB75194|g__GGB72827|s__GGB72827_SGB100263|t__SGB100263","k__Bacteria|p__Actinobacteria|c__Actinomycetia|o__Propionibacteriales|f__Actinopolymorphaceae|g__GGB72827|s__GGB72827_SGB100263|t__SGB100263"
SGB100264,"k__Bacteria|p__Actinobacteria|c__CFGB75194|o__OFGB75194|f__FGB75194|g__GGB72828|s__GGB72828_SGB100264|t__SGB100264","k__Bacteria|p__Actinobacteria|c__Actinomycetia|o__Propionibacteriales|f__Actinopolymorphaceae|g__GGB72828|s__GGB72828_SGB100264|t__SGB100264"
SGB100265,"k__Bacteria|p__Actinobacteria|c__Actinomycetia|o__Streptomycetales|f__Streptomycetaceae|g__GGB72829|s__GGB72829_SGB100265|t__SGB100265","k__Bacteria|p__Actinobacteria|c__Actinomycetia|o__Streptomycetales|f__Streptomycetaceae|g__GGB72829|s__GGB72829_SGB100265|t__SGB100265"
SGB100266,"k__Bacteria|p__Actinobacteria|c__Actinomycetia|o__Streptomycetales|f__Streptomycetaceae|g__GGB72830|s__GGB72830_SGB100266|t__SGB100266","k__Bacteria|p__Actinobacteria|c__Actinomycetia|o__Streptomycetales|f__Streptomycetaceae|g__GGB72830|s__GGB72830_SGB100266|t__SGB100266"
SGB100267,"k__Bacteria|p__Actinobacteria|c__CFGB73434|o__OFGB73434|f__FGB73434|g__GGB72831|s__GGB72831_SGB100267|t__SGB100267","k__Bacteria|p__Actinobacteria|c__CFGB73434|o__OFGB73434|f__FGB73434|g__GGB72831|s__GGB72831_SGB100267|t__SGB100267"
SGB100268,"k__Bacteria|p__Actinobacteria|c__CFGB76684|o__OFGB76684|f__FGB76684|g__GGB72832|s__GGB72832_SGB100268|t__SGB100268","k__Bacteria|p__Actinobacteria|c__CFGB77588|o__OFGB77588|f__FGB77588|g__GGB72832|s__GGB72832_SGB100268|t__SGB100268"
SGB100269,"k__Bacteria|p__Actinobacteria|c__CFGB76684|o__OFGB76684|f__FGB76684|g__GGB72833|s__GGB72833_SGB100269|t__SGB100269","k__Bacteria|p__Actinobacteria|c__CFGB77588|o__OFGB77588|f__FGB77588|g__GGB72833|s__GGB72833_SGB100269|t__SGB100269"
SGB10027,"k__Bacteria|p__Proteobacteria|c__Gammaproteobacteria|o__Enterobacterales|f__Morganellaceae|g__Morganella|s__Morganella_morganii|t__SGB10027","k__Bacteria|p__Proteobacteria|c__Gammaproteobacteria|o__Enterobacterales|f__Morganellaceae|g__Morganella|s__Morganella_morganii|t__SGB10027"
SGB100270,"k__Bacteria|p__Actinobacteria|c__CFGB76683|o__OFGB76683|f__FGB76683|g__GGB72834|s__GGB72834_SGB100270|t__SGB100270","k__Bacteria|p__Actinobacteria|c__CFGB77587|o__OFGB77587|f__FGB77587|g__GGB72834|s__GGB72834_SGB100270|t__SGB100270"
SGB100271,"k__Bacteria|p__Actinobacteria|c__Actinomycetia|o__Micrococcales|f__Microbacteriaceae|g__GGB72835|s__GGB72835_SGB100271|t__SGB100271","k__Bacteria|p__Actinobacteria|c__Actinomycetia|o__Micrococcales|f__Microbacteriaceae|g__GGB72835|s__GGB72835_SGB100271|t__SGB100271"
SGB100272,"k__Bacteria|p__Actinobacteria|c__CFGB10399|o__OFGB10399|f__FGB10399|g__GGB72836|s__GGB72836_SGB100272|t__SGB100272","k__Bacteria|p__Actinobacteria|c__CFGB10399|o__OFGB10399|f__FGB10399|g__GGB72836|s__GGB72836_SGB100272|t__SGB100272"
SGB100273,"k__Bacteria|p__Actinobacteria|c__Actinomycetia|o__Micrococcales|f__Microbacteriaceae|g__GGB72837|s__GGB72837_SGB100273|t__SGB100273","k__Bacteria|p__Actinobacteria|c__Actinomycetia|o__Micrococcales|f__Microbacteriaceae|g__GGB72837|s__GGB72837_SGB100273|t__SGB100273"
SGB100274,"k__Bacteria|p__Actinobacteria|c__Actinomycetia|o__Micrococcales|f__Microbacteriaceae|g__GGB72838|s__GGB72838_SGB100274|t__SGB100274","k__Bacteria|p__Actinobacteria|c__Actinomycetia|o__Micrococcales|f__Microbacteriaceae|g__GGB72838|s__GGB72838_SGB100274|t__SGB100274"
SGB100275,"k__Bacteria|p__Actinobacteria|c__Actinomycetia|o__Micrococcales|f__Microbacteriaceae|g__GGB72839|s__GGB72839_SGB100275|t__SGB100275","k__Bacteria|p__Actinobacteria|c__Actinomycetia|o__Micrococcales|f__Microbacteriaceae|g__GGB72839|s__GGB72839_SGB100275|t__SGB100275"
SGB100276,"k__Bacteria|p__Actinobacteria|c__Actinomycetia|o__Micrococcales|f__Microbacteriaceae|g__GGB72839|s__GGB72839_SGB100276|t__SGB100276","k__Bacteria|p__Actinobacteria|c__Actinomycetia|o__Micrococcales|f__Microbacteriaceae|g__GGB72839|s__GGB72839_SGB100276|t__SGB100276"
SGB100277,"k__Bacteria|p__Actinobacteria|c__Actinomycetia|o__Micrococcales|f__Microbacteriaceae|g__Pseudoclavibacter|s__Pseudoclavibacter_SGB100277|t__SGB100277","k__Bacteria|p__Actinobacteria|c__Actinomycetia|o__Micrococcales|f__Microbacteriaceae|g__Pseudoclavibacter|s__Pseudoclavibacter_SGB100277|t__SGB100277"
SGB100278,"k__Bacteria|p__Actinobacteria|c__Actinomycetia|o__Micrococcales|f__Microbacteriaceae|g__GGB72841|s__GGB72841_SGB100278|t__SGB100278","k__Bacteria|p__Actinobacteria|c__Actinomycetia|o__Micrococcales|f__Microbacteriaceae|g__GGB72841|s__GGB72841_SGB100278|t__SGB100278"
SGB100279,"k__Bacteria|p__Actinobacteria|c__Actinomycetia|o__Micrococcales|f__Microbacteriaceae|g__GGB72842|s__GGB72842_SGB100279|t__SGB100279","k__Bacteria|p__Actinobacteria|c__Actinomycetia|o__Micrococcales|f__Microbacteriaceae|g__GGB72842|s__GGB72842_SGB100279|t__SGB100279"
SGB10028,"k__Bacteria|p__Proteobacteria|c__Gammaproteobacteria|o__Enterobacterales|f__Morganellaceae|g__Morganella|s__Morganella_morganii|t__SGB10028","k__Bacteria|p__Proteobacteria|c__Gammaproteobacteria|o__Enterobacterales|f__Morganellaceae|g__Morganella|s__Morganella_morganii|t__SGB10028"
SGB100280,"k__Bacteria|p__Actinobacteria|c__Actinomycetia|o__Micrococcales|f__Microbacteriaceae|g__GGB72843|s__GGB72843_SGB100280|t__SGB100280","k__Bacteria|p__Actinobacteria|c__Actinomycetia|o__Micrococcales|f__Microbacteriaceae|g__GGB72843|s__GGB72843_SGB100280|t__SGB100280"
SGB100281,"k__Bacteria|p__Actinobacteria|c__Actinomycetia|o__Micrococcales|f__Microbacteriaceae|g__GGB74290|s__GGB74290_SGB100281|t__SGB100281","k__Bacteria|p__Actinobacteria|c__Actinomycetia|o__Micrococcales|f__Microbacteriaceae|g__GGB74290|s__GGB74290_SGB100281|t__SGB100281"
SGB100282,"k__Bacteria|p__Actinobacteria|c__Actinomycetia|o__Micrococcales|f__Microbacteriaceae|g__GGB72845|s__GGB72845_SGB100282|t__SGB100282","k__Bacteria|p__Actinobacteria|c__Actinomycetia|o__Micrococcales|f__Microbacteriaceae|g__GGB72845|s__GGB72845_SGB100282|t__SGB100282"
SGB100283,"k__Bacteria|p__Actinobacteria|c__Actinomycetia|o__Micrococcales|f__Microbacteriaceae|g__GGB72846|s__GGB72846_SGB100283|t__SGB100283","k__Bacteria|p__Actinobacteria|c__Actinomycetia|o__Micrococcales|f__Microbacteriaceae|g__GGB72846|s__GGB72846_SGB100283|t__SGB100283"
SGB100284,"k__Bacteria|p__Actinobacteria|c__Actinomycetia|o__Micrococcales|f__Microbacteriaceae|g__Microbacterium|s__Microbacterium_SGB100284|t__SGB100284","k__Bacteria|p__Actinobacteria|c__Actinomycetia|o__Micrococcales|f__Microbacteriaceae|g__Microbacterium|s__Microbacterium_SGB100284|t__SGB100284"
SGB100285,"k__Bacteria|p__Actinobacteria|c__Actinomycetia|o__Micrococcales|f__Microbacteriaceae|g__Microbacterium|s__Microbacterium_SGB100285|t__SGB100285","k__Bacteria|p__Actinobacteria|c__Actinomycetia|o__Micrococcales|f__Microbacteriaceae|g__Microbacterium|s__Microbacterium_SGB100285|t__SGB100285"
SGB100286,"k__Bacteria|p__Actinobacteria|c__Actinomycetia|o__Micrococcales|f__Microbacteriaceae|g__GGB72848|s__GGB72848_SGB100286|t__SGB100286","k__Bacteria|p__Actinobacteria|c__Actinomycetia|o__Micrococcales|f__Microbacteriaceae|g__GGB72848|s__GGB72848_SGB100286|t__SGB100286"
SGB100287,"k__Bacteria|p__Actinobacteria|c__Actinomycetia|o__Micrococcales|f__Microbacteriaceae|g__Microbacterium|s__Microbacterium_SGB100287|t__SGB100287","k__Bacteria|p__Actinobacteria|c__Actinomycetia|o__Micrococcales|f__Microbacteriaceae|g__Microbacterium|s__Microbacterium_SGB100287|t__SGB100287"
SGB100288,"k__Bacteria|p__Actinobacteria|c__Actinomycetia|o__Micrococcales|f__Microbacteriaceae|g__GGB80116|s__GGB80116_SGB100288|t__SGB100288","k__Bacteria|p__Actinobacteria|c__Actinomycetia|o__Micrococcales|f__Microbacteriaceae|g__GGB81418|s__GGB81418_SGB100288|t__SGB100288"
SGB100289,"k__Bacteria|p__Actinobacteria|c__Actinomycetia|o__Micrococcales|f__Microbacteriaceae|g__GGB72850|s__GGB72850_SGB100289|t__SGB100289","k__Bacteria|p__Actinobacteria|c__Actinomycetia|o__Micrococcales|f__Microbacteriaceae|g__GGB72850|s__GGB72850_SGB100289|t__SGB100289"
SGB10029,"k__Bacteria|p__Proteobacteria|c__Gammaproteobacteria|o__Enterobacterales|f__Enterobacteriaceae|g__Mangrovibacter|s__Mangrovibacter_plantisponsor|t__SGB10029","k__Bacteria|p__Proteobacteria|c__Gammaproteobacteria|o__Enterobacterales|f__Enterobacteriaceae|g__Mangrovibacter|s__Mangrovibacter_plantisponsor|t__SGB10029"
SGB100290,"k__Bacteria|p__Actinobacteria|c__Actinomycetia|o__Micrococcales|f__Microbacteriaceae|g__GGB72851|s__GGB72851_SGB100290|t__SGB100290","k__Bacteria|p__Actinobacteria|c__Actinomycetia|o__Micrococcales|f__Microbacteriaceae|g__GGB72851|s__GGB72851_SGB100290|t__SGB100290"
SGB100291,"k__Bacteria|p__Actinobacteria|c__Actinomycetia|o__Micrococcales|f__Microbacteriaceae|g__GGB72017|s__GGB72017_SGB100291|t__SGB100291","k__Bacteria|p__Actinobacteria|c__Actinomycetia|o__Micrococcales|f__Microbacteriaceae|g__GGB72017|s__GGB72017_SGB100291|t__SGB100291"
SGB100292,"k__Bacteria|p__Actinobacteria|c__Actinomycetia|o__Micrococcales|f__Microbacteriaceae|g__GGB72853|s__GGB72853_SGB100292|t__SGB100292","k__Bacteria|p__Actinobacteria|c__Actinomycetia|o__Micrococcales|f__Microbacteriaceae|g__GGB72853|s__GGB72853_SGB100292|t__SGB100292"
SGB100293,"k__Bacteria|p__Actinobacteria|c__Actinomycetia|o__Micrococcales|f__Microbacteriaceae|g__GGB72854|s__GGB72854_SGB100293|t__SGB100293","k__Bacteria|p__Actinobacteria|c__Actinomycetia|o__Micrococcales|f__Microbacteriaceae|g__GGB72854|s__GGB72854_SGB100293|t__SGB100293"
SGB100294,"k__Bacteria|p__Actinobacteria|c__Actinomycetia|o__Micrococcales|f__Microbacteriaceae|g__GGB71992|s__GGB71992_SGB100294|t__SGB100294","k__Bacteria|p__Actinobacteria|c__Actinomycetia|o__Micrococcales|f__Microbacteriaceae|g__GGB71992|s__GGB71992_SGB100294|t__SGB100294"
SGB100295,"k__Bacteria|p__Actinobacteria|c__Actinomycetia|o__Micrococcales|f__Microbacteriaceae|g__Agrococcus|s__Agrococcus_SGB100295|t__SGB100295","k__Bacteria|p__Actinobacteria|c__Actinomycetia|o__Micrococcales|f__Microbacteriaceae|g__Agrococcus|s__Agrococcus_SGB100295|t__SGB100295"
SGB100296,"k__Bacteria|p__Actinobacteria|c__Actinomycetia|o__Micrococcales|f__Microbacteriaceae|g__GGB72857|s__GGB72857_SGB100296|t__SGB100296","k__Bacteria|p__Actinobacteria|c__Actinomycetia|o__Micrococcales|f__Microbacteriaceae|g__GGB72857|s__GGB72857_SGB100296|t__SGB100296"
SGB100297,"k__Bacteria|p__Actinobacteria|c__Actinomycetia|o__Micrococcales|f__Microbacteriaceae|g__GGB72858|s__GGB72858_SGB100297|t__SGB100297","k__Bacteria|p__Actinobacteria|c__Actinomycetia|o__Micrococcales|f__Microbacteriaceae|g__GGB72858|s__GGB72858_SGB100297|t__SGB100297"
SGB100298,"k__Bacteria|p__Actinobacteria|c__Actinomycetia|o__Micrococcales|f__Microbacteriaceae|g__GGB72859|s__GGB72859_SGB100298|t__SGB100298","k__Bacteria|p__Actinobacteria|c__Actinomycetia|o__Micrococcales|f__Microbacteriaceae|g__GGB72859|s__GGB72859_SGB100298|t__SGB100298"
SGB100299,"k__Bacteria|p__Actinobacteria|c__Actinomycetia|o__Micrococcales|f__Microbacteriaceae|g__GGB72860|s__GGB72860_SGB100299|t__SGB100299","k__Bacteria|p__Actinobacteria|c__Actinomycetia|o__Micrococcales|f__Microbacteriaceae|g__GGB72860|s__GGB72860_SGB100299|t__SGB100299"
SGB10030,"k__Bacteria|p__Proteobacteria|c__Gammaproteobacteria|o__Enterobacterales|f__Enterobacteriaceae|g__Mangrovibacter|s__Mangrovibacter_phragmitis|t__SGB10030","k__Bacteria|p__Proteobacteria|c__Gammaproteobacteria|o__Enterobacterales|f__Enterobacteriaceae|g__Mangrovibacter|s__Mangrovibacter_phragmitis|t__SGB10030"
SGB100300,"k__Bacteria|p__Actinobacteria|c__Actinomycetia|o__Micrococcales|f__Microbacteriaceae|g__GGB72861|s__GGB72861_SGB100300|t__SGB100300","k__Bacteria|p__Actinobacteria|c__Actinomycetia|o__Micrococcales|f__Microbacteriaceae|g__GGB72861|s__GGB72861_SGB100300|t__SGB100300"
SGB100301,"k__Bacteria|p__Actinobacteria|c__Actinomycetia|o__Micrococcales|f__Microbacteriaceae|g__GGB72862|s__GGB72862_SGB100301|t__SGB100301","k__Bacteria|p__Actinobacteria|c__Actinomycetia|o__Micrococcales|f__Microbacteriaceae|g__GGB72862|s__GGB72862_SGB100301|t__SGB100301"
SGB100302,"k__Bacteria|p__Actinobacteria|c__Actinomycetia|o__Micrococcales|f__Microbacteriaceae|g__GGB72863|s__GGB72863_SGB100302|t__SGB100302","k__Bacteria|p__Actinobacteria|c__Actinomycetia|o__Micrococcales|f__Microbacteriaceae|g__GGB72863|s__GGB72863_SGB100302|t__SGB100302"
SGB100303,"k__Bacteria|p__Actinobacteria|c__Actinomycetia|o__Micrococcales|f__Microbacteriaceae|g__GGB72864|s__GGB72864_SGB100303|t__SGB100303","k__Bacteria|p__Actinobacteria|c__Actinomycetia|o__Micrococcales|f__Microbacteriaceae|g__GGB72864|s__GGB72864_SGB100303|t__SGB100303"
SGB100304,"k__Bacteria|p__Actinobacteria|c__CFGB26089|o__OFGB26089|f__FGB26089|g__GGB72865|s__GGB72865_SGB100304|t__SGB100304","k__Bacteria|p__Actinobacteria|c__CFGB26089|o__OFGB26089|f__FGB26089|g__GGB72865|s__GGB72865_SGB100304|t__SGB100304"
SGB100305,"k__Bacteria|p__Actinobacteria|c__Actinomycetia|o__Streptomycetales|f__Streptomycetaceae|g__GGB72866|s__GGB72866_SGB100305|t__SGB100305","k__Bacteria|p__Actinobacteria|c__Actinomycetia|o__Streptomycetales|f__Streptomycetaceae|g__GGB72866|s__GGB72866_SGB100305|t__SGB100305"
SGB100306,"k__Bacteria|p__Actinobacteria|c__CFGB65101|o__OFGB65101|f__FGB65101|g__GGB72867|s__GGB72867_SGB100306|t__SGB100306","k__Bacteria|p__Actinobacteria|c__CFGB65101|o__OFGB65101|f__FGB65101|g__GGB72867|s__GGB72867_SGB100306|t__SGB100306"
SGB100307,"k__Bacteria|p__Actinobacteria|c__Actinomycetia|o__Corynebacteriales|f__Mycobacteriaceae|g__GGB71743|s__GGB71743_SGB100307|t__SGB100307","k__Bacteria|p__Actinobacteria|c__Actinomycetia|o__Corynebacteriales|f__Mycobacteriaceae|g__GGB71743|s__GGB71743_SGB100307|t__SGB100307"
SGB100308,"k__Bacteria|p__Actinobacteria|c__Actinomycetia|o__Corynebacteriales|f__Nocardiaceae|g__Rhodococcus|s__Rhodococcus_SGB100308|t__SGB100308","k__Bacteria|p__Actinobacteria|c__Actinomycetia|o__Corynebacteriales|f__Nocardiaceae|g__Rhodococcus|s__Rhodococcus_SGB100308|t__SGB100308"
SGB100309,"k__Bacteria|p__Actinobacteria|c__Actinomycetia|o__Corynebacteriales|f__Nocardiaceae|g__Rhodococcus|s__Rhodococcus_SGB100309|t__SGB100309","k__Bacteria|p__Actinobacteria|c__Actinomycetia|o__Corynebacteriales|f__Nocardiaceae|g__Rhodococcus|s__Rhodococcus_SGB100309|t__SGB100309"
SGB10031,"k__Bacteria|p__Proteobacteria|c__Gammaproteobacteria|o__Enterobacterales|f__Enterobacteriaceae|g__Cedecea|s__Cedecea_neteri|t__SGB10031","k__Bacteria|p__Proteobacteria|c__Gammaproteobacteria|o__Enterobacterales|f__Enterobacteriaceae|g__Cedecea|s__Cedecea_neteri|t__SGB10031"
SGB100310,"k__Bacteria|p__Actinobacteria|c__Actinomycetia|o__Corynebacteriales|f__Mycobacteriaceae|g__GGB72871|s__GGB72871_SGB100310|t__SGB100310","k__Bacteria|p__Actinobacteria|c__Actinomycetia|o__Corynebacteriales|f__Mycobacteriaceae|g__GGB72871|s__GGB72871_SGB100310|t__SGB100310"
SGB100311,"k__Bacteria|p__Actinobacteria|c__Actinomycetia|o__Corynebacteriales|f__Mycobacteriaceae|g__GGB72872|s__GGB72872_SGB100311|t__SGB100311","k__Bacteria|p__Actinobacteria|c__Actinomycetia|o__Corynebacteriales|f__Mycobacteriaceae|g__GGB72872|s__GGB72872_SGB100311|t__SGB100311"
SGB100312,"k__Bacteria|p__Actinobacteria|c__Actinomycetia|o__Corynebacteriales|f__Mycobacteriaceae|g__GGB72873|s__GGB72873_SGB100312|t__SGB100312","k__Bacteria|p__Actinobacteria|c__Actinomycetia|o__Corynebacteriales|f__Mycobacteriaceae|g__GGB72873|s__GGB72873_SGB100312|t__SGB100312"
SGB100313,"k__Bacteria|p__Actinobacteria|c__Actinomycetia|o__Corynebacteriales|f__Mycobacteriaceae|g__GGB72874|s__GGB72874_SGB100313|t__SGB100313","k__Bacteria|p__Actinobacteria|c__Actinomycetia|o__Corynebacteriales|f__Mycobacteriaceae|g__GGB72874|s__GGB72874_SGB100313|t__SGB100313"
SGB100314,"k__Bacteria|p__Actinobacteria|c__Actinomycetia|o__Corynebacteriales|f__Mycobacteriaceae|g__GGB72874|s__GGB72874_SGB100314|t__SGB100314","k__Bacteria|p__Actinobacteria|c__Actinomycetia|o__Corynebacteriales|f__Mycobacteriaceae|g__GGB72874|s__GGB72874_SGB100314|t__SGB100314"
SGB100315,"k__Bacteria|p__Actinobacteria|c__Actinomycetia|o__Corynebacteriales|f__Mycobacteriaceae|g__GGB72874|s__GGB72874_SGB100315|t__SGB100315","k__Bacteria|p__Actinobacteria|c__Actinomycetia|o__Corynebacteriales|f__Mycobacteriaceae|g__GGB72874|s__GGB72874_SGB100315|t__SGB100315"
SGB100316,"k__Bacteria|p__Actinobacteria|c__Actinomycetia|o__Corynebacteriales|f__Mycobacteriaceae|g__GGB72874|s__GGB72874_SGB100316|t__SGB100316","k__Bacteria|p__Actinobacteria|c__Actinomycetia|o__Corynebacteriales|f__Mycobacteriaceae|g__GGB72874|s__GGB72874_SGB100316|t__SGB100316"
SGB100317,"k__Bacteria|p__Actinobacteria|c__CFGB64856|o__OFGB64856|f__FGB64856|g__GGB72875|s__GGB72875_SGB100317|t__SGB100317","k__Bacteria|p__Actinobacteria|c__CFGB82364|o__OFGB82364|f__FGB82364|g__GGB72875|s__GGB72875_SGB100317|t__SGB100317"
SGB100318,"k__Bacteria|p__Actinobacteria|c__Actinomycetia|o__Corynebacteriales|f__Mycobacteriaceae|g__Mycolicibacter|s__Mycolicibacter_SGB100318|t__SGB100318","k__Bacteria|p__Actinobacteria|c__Actinomycetia|o__Corynebacteriales|f__Mycobacteriaceae|g__Mycolicibacter|s__Mycolicibacter_SGB100318|t__SGB100318"
SGB100319,"k__Bacteria|p__Actinobacteria|c__Actinomycetia|o__Corynebacteriales|f__Mycobacteriaceae|g__GGB72877|s__GGB72877_SGB100319|t__SGB100319","k__Bacteria|p__Actinobacteria|c__Actinomycetia|o__Corynebacteriales|f__Mycobacteriaceae|g__Mycolicibacterium|s__Mycolicibacterium_SGB100319|t__SGB100319"
SGB10032,"k__Bacteria|p__Proteobacteria|c__Gammaproteobacteria|o__Enterobacterales|f__Enterobacteriaceae|g__Cedecea|s__Cedecea_neteri|t__SGB10032","k__Bacteria|p__Proteobacteria|c__Gammaproteobacteria|o__Enterobacterales|f__Enterobacteriaceae|g__Cedecea|s__Cedecea_neteri|t__SGB10032"
SGB100320,"k__Bacteria|p__Actinobacteria|c__Actinomycetia|o__Corynebacteriales|f__Mycobacteriaceae|g__GGB72878|s__GGB72878_SGB100320|t__SGB100320","k__Bacteria|p__Actinobacteria|c__Actinomycetia|o__Corynebacteriales|f__Mycobacteriaceae|g__GGB72878|s__GGB72878_SGB100320|t__SGB100320"
SGB100321,"k__Bacteria|p__Actinobacteria|c__CFGB44870|o__OFGB44870|f__FGB44870|g__GGB72879|s__GGB72879_SGB100321|t__SGB100321","k__Bacteria|p__Actinobacteria|c__Actinomycetia|o__Corynebacteriales|f__Mycobacteriaceae|g__GGB72879|s__GGB72879_SGB100321|t__SGB100321"
SGB100322,"k__Bacteria|p__Actinobacteria|c__Actinomycetia|o__Corynebacteriales|f__Mycobacteriaceae|g__GGB72880|s__GGB72880_SGB100322|t__SGB100322","k__Bacteria|p__Actinobacteria|c__Actinomycetia|o__Corynebacteriales|f__Mycobacteriaceae|g__GGB72880|s__GGB72880_SGB100322|t__SGB100322"
SGB100323,"k__Bacteria|p__Actinobacteria|c__Actinomycetia|o__Corynebacteriales|f__Mycobacteriaceae|g__GGB71739|s__GGB71739_SGB100323|t__SGB100323","k__Bacteria|p__Actinobacteria|c__Actinomycetia|o__Corynebacteriales|f__Mycobacteriaceae|g__GGB71739|s__GGB71739_SGB100323|t__SGB100323"
SGB100324,"k__Bacteria|p__Actinobacteria|c__Actinomycetia|o__Corynebacteriales|f__Mycobacteriaceae|g__GGB72882|s__GGB72882_SGB100324|t__SGB100324","k__Bacteria|p__Actinobacteria|c__Actinomycetia|o__Corynebacteriales|f__Mycobacteriaceae|g__GGB72882|s__GGB72882_SGB100324|t__SGB100324"
SGB100325,"k__Bacteria|p__Actinobacteria|c__Actinomycetia|o__Corynebacteriales|f__Mycobacteriaceae|g__GGB72883|s__GGB72883_SGB100325|t__SGB100325","k__Bacteria|p__Actinobacteria|c__Actinomycetia|o__Corynebacteriales|f__Mycobacteriaceae|g__GGB72883|s__GGB72883_SGB100325|t__SGB100325"
SGB100326,"k__Bacteria|p__Actinobacteria|c__Actinomycetia|o__Corynebacteriales|f__Gordoniaceae|g__Gordonia|s__Gordonia_SGB100326|t__SGB100326","k__Bacteria|p__Actinobacteria|c__Actinomycetia|o__Corynebacteriales|f__Gordoniaceae|g__Gordonia|s__Gordonia_SGB100326|t__SGB100326"
SGB100327,"k__Bacteria|p__Actinobacteria|c__Actinomycetia|o__Propionibacteriales|f__Propionibacteriaceae|g__GGB71869|s__GGB71869_SGB100327|t__SGB100327","k__Bacteria|p__Actinobacteria|c__Actinomycetia|o__Propionibacteriales|f__Propionibacteriaceae|g__GGB71869|s__GGB71869_SGB100327|t__SGB100327"
SGB100328,"k__Bacteria|p__Actinobacteria|c__Actinomycetia|o__Propionibacteriales|f__Propionibacteriaceae|g__GGB71869|s__GGB71869_SGB100328|t__SGB100328","k__Bacteria|p__Actinobacteria|c__Actinomycetia|o__Propionibacteriales|f__Propionibacteriaceae|g__GGB71869|s__GGB71869_SGB100328|t__SGB100328"
SGB100329,"k__Bacteria|p__Actinobacteria|c__Actinomycetia|o__Propionibacteriales|f__Propionibacteriaceae|g__Microlunatus|s__Microlunatus_SGB100329|t__SGB100329","k__Bacteria|p__Actinobacteria|c__Actinomycetia|o__Propionibacteriales|f__Propionibacteriaceae|g__Microlunatus|s__Microlunatus_SGB100329|t__SGB100329"
SGB10033,"k__Bacteria|p__Proteobacteria|c__Gammaproteobacteria|o__Enterobacterales|f__Enterobacteriaceae|g__Cedecea|s__Cedecea_neteri|t__SGB10033","k__Bacteria|p__Proteobacteria|c__Gammaproteobacteria|o__Enterobacterales|f__Enterobacteriaceae|g__Cedecea|s__Cedecea_neteri|t__SGB10033"
SGB100330,"k__Bacteria|p__Actinobacteria|c__CFGB69355|o__OFGB69355|f__FGB69355|g__GGB72887|s__GGB72887_SGB100330|t__SGB100330","k__Bacteria|p__Actinobacteria|c__CFGB69355|o__OFGB69355|f__FGB69355|g__GGB72887|s__GGB72887_SGB100330|t__SGB100330"
SGB100331,"k__Bacteria|p__Actinobacteria|c__Actinomycetia|o__Propionibacteriales|f__Propionibacteriaceae|g__GGB72888|s__GGB72888_SGB100331|t__SGB100331","k__Bacteria|p__Actinobacteria|c__Actinomycetia|o__Propionibacteriales|f__Propionibacteriaceae|g__GGB72888|s__GGB72888_SGB100331|t__SGB100331"
SGB100332,"k__Bacteria|p__Actinobacteria|c__Actinomycetia|o__Streptomycetales|f__Streptomycetaceae|g__GGB72889|s__GGB72889_SGB100332|t__SGB100332","k__Bacteria|p__Actinobacteria|c__Actinomycetia|o__Streptomycetales|f__Streptomycetaceae|g__GGB72889|s__GGB72889_SGB100332|t__SGB100332"
SGB100333,"k__Bacteria|p__Actinobacteria|c__Actinomycetia|o__Propionibacteriales|f__Propionibacteriaceae|g__GGB72890|s__GGB72890_SGB100333|t__SGB100333","k__Bacteria|p__Actinobacteria|c__Actinomycetia|o__Propionibacteriales|f__Propionibacteriaceae|g__GGB72890|s__GGB72890_SGB100333|t__SGB100333"
SGB100334,"k__Bacteria|p__Actinobacteria|c__Actinomycetia|o__Streptomycetales|f__Streptomycetaceae|g__GGB23160|s__GGB23160_SGB100334|t__SGB100334","k__Bacteria|p__Actinobacteria|c__Actinomycetia|o__Streptomycetales|f__Streptomycetaceae|g__GGB23160|s__GGB23160_SGB100334|t__SGB100334"
SGB100335,"k__Bacteria|p__Actinobacteria|c__Actinomycetia|o__Streptomycetales|f__Streptomycetaceae|g__Streptomyces|s__Streptomyces_SGB100335|t__SGB100335","k__Bacteria|p__Actinobacteria|c__Actinomycetia|o__Streptomycetales|f__Streptomycetaceae|g__Streptomyces|s__Streptomyces_SGB100335|t__SGB100335"
SGB100336,"k__Bacteria|p__Actinobacteria|c__Actinomycetia|o__Streptosporangiales|f__Nocardiopsaceae|g__Nocardiopsis|s__Nocardiopsis_SGB100336|t__SGB100336","k__Bacteria|p__Actinobacteria|c__Actinomycetia|o__Streptosporangiales|f__Nocardiopsaceae|g__Nocardiopsis|s__Nocardiopsis_SGB100336|t__SGB100336"
SGB100337,"k__Bacteria|p__Actinobacteria|c__Actinomycetia|o__Streptosporangiales|f__Nocardiopsaceae|g__Nocardiopsis|s__Nocardiopsis_SGB100337|t__SGB100337","k__Bacteria|p__Actinobacteria|c__Actinomycetia|o__Streptosporangiales|f__Nocardiopsaceae|g__Nocardiopsis|s__Nocardiopsis_SGB100337|t__SGB100337"
SGB100338,"k__Bacteria|p__Actinobacteria|c__Actinomycetia|o__Streptomycetales|f__Streptomycetaceae|g__GGB72895|s__GGB72895_SGB100338|t__SGB100338","k__Bacteria|p__Actinobacteria|c__Actinomycetia|o__Streptomycetales|f__Streptomycetaceae|g__GGB72895|s__GGB72895_SGB100338|t__SGB100338"
SGB100339,"k__Bacteria|p__Actinobacteria|c__Actinomycetia|o__Nakamurellales|f__Nakamurellaceae|g__GGB71888|s__GGB71888_SGB100339|t__SGB100339","k__Bacteria|p__Actinobacteria|c__Actinomycetia|o__Nakamurellales|f__Nakamurellaceae|g__GGB71888|s__GGB71888_SGB100339|t__SGB100339"
SGB10034,"k__Bacteria|p__Proteobacteria|c__Gammaproteobacteria|o__Enterobacterales|f__Enterobacteriaceae|g__Cedecea|s__Cedecea_lapagei|t__SGB10034","k__Bacteria|p__Proteobacteria|c__Gammaproteobacteria|o__Enterobacterales|f__Enterobacteriaceae|g__Cedecea|s__Cedecea_lapagei|t__SGB10034"
SGB100340,"k__Bacteria|p__Actinobacteria|c__Actinomycetia|o__Nakamurellales|f__Nakamurellaceae|g__Nakamurella|s__Nakamurella_SGB100340|t__SGB100340","k__Bacteria|p__Actinobacteria|c__Actinomycetia|o__Nakamurellales|f__Nakamurellaceae|g__Nakamurella|s__Nakamurella_SGB100340|t__SGB100340"
SGB100341,"k__Bacteria|p__Actinobacteria|c__Actinomycetia|o__Nakamurellales|f__Nakamurellaceae|g__GGB71889|s__GGB71889_SGB100341|t__SGB100341","k__Bacteria|p__Actinobacteria|c__Actinomycetia|o__Nakamurellales|f__Nakamurellaceae|g__GGB71889|s__GGB71889_SGB100341|t__SGB100341"
SGB100342,"k__Bacteria|p__Actinobacteria|c__Actinomycetia|o__Streptomycetales|f__Streptomycetaceae|g__GGB71883|s__GGB71883_SGB100342|t__SGB100342","k__Bacteria|p__Actinobacteria|c__Actinomycetia|o__Streptomycetales|f__Streptomycetaceae|g__GGB71883|s__GGB71883_SGB100342|t__SGB100342"
SGB100343,"k__Bacteria|p__Actinobacteria|c__Actinomycetia|o__Streptomycetales|f__Streptomycetaceae|g__GGB71898|s__GGB71898_SGB100343|t__SGB100343","k__Bacteria|p__Actinobacteria|c__Actinomycetia|o__Streptomycetales|f__Streptomycetaceae|g__GGB71898|s__GGB71898_SGB100343|t__SGB100343"
SGB100344,"k__Bacteria|p__Actinobacteria|c__Actinomycetia|o__Streptomycetales|f__Streptomycetaceae|g__GGB72901|s__GGB72901_SGB100344|t__SGB100344","k__Bacteria|p__Actinobacteria|c__Actinomycetia|o__Streptomycetales|f__Streptomycetaceae|g__GGB72901|s__GGB72901_SGB100344|t__SGB100344"
SGB100345,"k__Bacteria|p__Actinobacteria|c__Actinomycetia|o__Pseudonocardiales|f__Pseudonocardiaceae|g__Pseudonocardia|s__Pseudonocardia_SGB100345|t__SGB100345","k__Bacteria|p__Actinobacteria|c__Actinomycetia|o__Pseudonocardiales|f__Pseudonocardiaceae|g__Pseudonocardia|s__Pseudonocardia_SGB100345|t__SGB100345"
SGB100346,"k__Bacteria|p__Actinobacteria|c__Actinomycetia|o__Pseudonocardiales|f__Pseudonocardiaceae|g__Pseudonocardia|s__Pseudonocardia_SGB100346|t__SGB100346","k__Bacteria|p__Actinobacteria|c__Actinomycetia|o__Pseudonocardiales|f__Pseudonocardiaceae|g__Pseudonocardia|s__Pseudonocardia_SGB100346|t__SGB100346"
SGB100347,"k__Bacteria|p__Actinobacteria|c__Actinomycetia|o__Pseudonocardiales|f__Pseudonocardiaceae|g__Pseudonocardia|s__Pseudonocardia_SGB100347|t__SGB100347","k__Bacteria|p__Actinobacteria|c__Actinomycetia|o__Pseudonocardiales|f__Pseudonocardiaceae|g__Pseudonocardia|s__Pseudonocardia_SGB100347|t__SGB100347"
SGB100348,"k__Bacteria|p__Actinobacteria|c__Actinomycetia|o__Pseudonocardiales|f__Pseudonocardiaceae|g__Pseudonocardia|s__Pseudonocardia_SGB100348|t__SGB100348","k__Bacteria|p__Actinobacteria|c__Actinomycetia|o__Pseudonocardiales|f__Pseudonocardiaceae|g__Pseudonocardia|s__Pseudonocardia_SGB100348|t__SGB100348"
SGB100349,"k__Bacteria|p__Actinobacteria|c__Actinomycetia|o__Streptomycetales|f__Streptomycetaceae|g__GGB72904|s__GGB72904_SGB100349|t__SGB100349","k__Bacteria|p__Actinobacteria|c__Actinomycetia|o__Streptomycetales|f__Streptomycetaceae|g__GGB72904|s__GGB72904_SGB100349|t__SGB100349"
SGB10035,"k__Bacteria|p__Proteobacteria|c__Gammaproteobacteria|o__Enterobacterales|f__Enterobacteriaceae|g__Klebsiella|s__Klebsiella_michiganensis|t__SGB10035","k__Bacteria|p__Proteobacteria|c__Gammaproteobacteria|o__Enterobacterales|f__Enterobacteriaceae|g__Cedecea|s__Cedecea_SGB10035|t__SGB10035"
SGB100350,"k__Bacteria|p__Actinobacteria|c__Actinomycetia|o__Propionibacteriales|f__Propionibacteriaceae|g__GGB71847|s__GGB71847_SGB100350|t__SGB100350","k__Bacteria|p__Actinobacteria|c__Actinomycetia|o__Propionibacteriales|f__Propionibacteriaceae|g__GGB71847|s__GGB71847_SGB100350|t__SGB100350"
SGB100351,"k__Bacteria|p__Actinobacteria|c__Actinomycetia|o__Propionibacteriales|f__Propionibacteriaceae|g__GGB71847|s__GGB71847_SGB100351|t__SGB100351","k__Bacteria|p__Actinobacteria|c__Actinomycetia|o__Propionibacteriales|f__Propionibacteriaceae|g__GGB71847|s__GGB71847_SGB100351|t__SGB100351"
SGB100352,"k__Bacteria|p__Actinobacteria|c__Actinomycetia|o__Propionibacteriales|f__Propionibacteriaceae|g__GGB44058|s__GGB44058_SGB100352|t__SGB100352","k__Bacteria|p__Actinobacteria|c__Actinomycetia|o__Propionibacteriales|f__Propionibacteriaceae|g__GGB44058|s__GGB44058_SGB100352|t__SGB100352"
SGB100353,"k__Bacteria|p__Actinobacteria|c__Actinomycetia|o__Propionibacteriales|f__Propionibacteriaceae|g__GGB72908|s__GGB72908_SGB100353|t__SGB100353","k__Bacteria|p__Actinobacteria|c__Actinomycetia|o__Propionibacteriales|f__Propionibacteriaceae|g__GGB72908|s__GGB72908_SGB100353|t__SGB100353"
SGB100354,"k__Bacteria|p__Actinobacteria|c__Actinomycetia|o__Propionibacteriales|f__Propionibacteriaceae|g__GGB71872|s__GGB71872_SGB100354|t__SGB100354","k__Bacteria|p__Actinobacteria|c__Actinomycetia|o__Propionibacteriales|f__Propionibacteriaceae|g__GGB71872|s__GGB71872_SGB100354|t__SGB100354"
SGB100355,"k__Bacteria|p__Actinobacteria|c__Actinomycetia|o__Streptomycetales|f__Streptomycetaceae|g__GGB71944|s__GGB71944_SGB100355|t__SGB100355","k__Bacteria|p__Actinobacteria|c__Actinomycetia|o__Streptomycetales|f__Streptomycetaceae|g__GGB71944|s__GGB71944_SGB100355|t__SGB100355"
SGB100356,"k__Bacteria|p__Actinobacteria|c__Actinomycetia|o__Propionibacteriales|f__Propionibacteriaceae|g__GGB72911|s__GGB72911_SGB100356|t__SGB100356","k__Bacteria|p__Actinobacteria|c__Actinomycetia|o__Propionibacteriales|f__Propionibacteriaceae|g__GGB72911|s__GGB72911_SGB100356|t__SGB100356"
SGB100357,"k__Bacteria|p__Actinobacteria|c__Actinomycetia|o__Micrococcales|f__Dermacoccaceae|g__Flexivirga|s__Flexivirga_SGB100357|t__SGB100357","k__Bacteria|p__Actinobacteria|c__Actinomycetia|o__Micrococcales|f__Dermacoccaceae|g__Flexivirga|s__Flexivirga_SGB100357|t__SGB100357"
SGB100358,"k__Bacteria|p__Actinobacteria|c__Actinomycetia|o__Streptomycetales|f__Streptomycetaceae|g__GGB72913|s__GGB72913_SGB100358|t__SGB100358","k__Bacteria|p__Actinobacteria|c__Actinomycetia|o__Streptomycetales|f__Streptomycetaceae|g__GGB72913|s__GGB72913_SGB100358|t__SGB100358"
SGB100359,"k__Bacteria|p__Actinobacteria|c__Actinomycetia|o__Streptomycetales|f__Streptomycetaceae|g__GGB72914|s__GGB72914_SGB100359|t__SGB100359","k__Bacteria|p__Actinobacteria|c__Actinomycetia|o__Streptomycetales|f__Streptomycetaceae|g__GGB72914|s__GGB72914_SGB100359|t__SGB100359"
SGB10036,"k__Bacteria|p__Proteobacteria|c__Gammaproteobacteria|o__Enterobacterales|f__Enterobacteriaceae|g__Cedecea|s__Cedecea_davisae|t__SGB10036","k__Bacteria|p__Proteobacteria|c__Gammaproteobacteria|o__Enterobacterales|f__Enterobacteriaceae|g__Cedecea|s__Cedecea_davisae|t__SGB10036"
SGB100360,"k__Bacteria|p__Actinobacteria|c__Actinomycetia|o__Streptomycetales|f__Streptomycetaceae|g__GGB44037|s__GGB44037_SGB100360|t__SGB100360","k__Bacteria|p__Actinobacteria|c__Actinomycetia|o__Streptomycetales|f__Streptomycetaceae|g__GGB44037|s__GGB44037_SGB100360|t__SGB100360"
SGB100361,"k__Bacteria|p__Actinobacteria|c__Actinomycetia|o__Micrococcales|f__Intrasporangiaceae|g__Janibacter|s__Janibacter_SGB100361|t__SGB100361","k__Bacteria|p__Actinobacteria|c__Actinomycetia|o__Micrococcales|f__Intrasporangiaceae|g__Janibacter|s__Janibacter_SGB100361|t__SGB100361"
SGB100362,"k__Bacteria|p__Actinobacteria|c__Actinomycetia|o__Micrococcales|f__Intrasporangiaceae|g__Janibacter|s__Janibacter_SGB100362|t__SGB100362","k__Bacteria|p__Actinobacteria|c__Actinomycetia|o__Micrococcales|f__Intrasporangiaceae|g__Janibacter|s__Janibacter_SGB100362|t__SGB100362"
SGB100363,"k__Bacteria|p__Actinobacteria|c__Actinomycetia|o__Micrococcales|f__Intrasporangiaceae|g__Janibacter|s__Janibacter_SGB100363|t__SGB100363","k__Bacteria|p__Actinobacteria|c__Actinomycetia|o__Micrococcales|f__Intrasporangiaceae|g__Janibacter|s__Janibacter_SGB100363|t__SGB100363"
SGB100364,"k__Bacteria|p__Actinobacteria|c__Actinomycetia|o__Streptomycetales|f__Streptomycetaceae|g__GGB10111|s__GGB10111_SGB100364|t__SGB100364","k__Bacteria|p__Actinobacteria|c__Actinomycetia|o__Streptomycetales|f__Streptomycetaceae|g__GGB10111|s__GGB10111_SGB100364|t__SGB100364"
SGB100365,"k__Bacteria|p__Actinobacteria|c__Actinomycetia|o__Streptomycetales|f__Streptomycetaceae|g__GGB10111|s__GGB10111_SGB100365|t__SGB100365","k__Bacteria|p__Actinobacteria|c__Actinomycetia|o__Streptomycetales|f__Streptomycetaceae|g__GGB10111|s__GGB10111_SGB100365|t__SGB100365"
SGB100366,"k__Bacteria|p__Actinobacteria|c__Actinomycetia|o__Streptomycetales|f__Streptomycetaceae|g__GGB72918|s__GGB72918_SGB100366|t__SGB100366","k__Bacteria|p__Actinobacteria|c__Actinomycetia|o__Streptomycetales|f__Streptomycetaceae|g__GGB72918|s__GGB72918_SGB100366|t__SGB100366"
SGB100367,"k__Bacteria|p__Actinobacteria|c__Actinomycetia|o__Streptomycetales|f__Streptomycetaceae|g__GGB72919|s__GGB72919_SGB100367|t__SGB100367","k__Bacteria|p__Actinobacteria|c__Actinomycetia|o__Micrococcales|f__Ornithinimicrobiaceae|g__Ornithinimicrobium|s__Ornithinimicrobium_SGB100367|t__SGB100367"
SGB100368,"k__Bacteria|p__Actinobacteria|c__Actinomycetia|o__Streptomycetales|f__Streptomycetaceae|g__GGB72920|s__GGB72920_SGB100368|t__SGB100368","k__Bacteria|p__Actinobacteria|c__Actinomycetia|o__Streptomycetales|f__Streptomycetaceae|g__GGB72920|s__GGB72920_SGB100368|t__SGB100368"
SGB100369,"k__Bacteria|p__Actinobacteria|c__Actinomycetia|o__Micrococcales|f__Ornithinimicrobiaceae|g__Ornithinimicrobium|s__Ornithinimicrobium_SGB100369|t__SGB100369","k__Bacteria|p__Actinobacteria|c__Actinomycetia|o__Micrococcales|f__Ornithinimicrobiaceae|g__Ornithinimicrobium|s__Ornithinimicrobium_SGB100369|t__SGB100369"
SGB10037,"k__Bacteria|p__Proteobacteria|c__Gammaproteobacteria|o__Enterobacterales|f__Enterobacteriaceae|g__Buttiauxella|s__Buttiauxella_gaviniae|t__SGB10037","k__Bacteria|p__Proteobacteria|c__Gammaproteobacteria|o__Enterobacterales|f__Enterobacteriaceae|g__Buttiauxella|s__Buttiauxella_gaviniae|t__SGB10037"
SGB100370,"k__Bacteria|p__Actinobacteria|c__Actinomycetia|o__Streptomycetales|f__Streptomycetaceae|g__GGB72922|s__GGB72922_SGB100370|t__SGB100370","k__Bacteria|p__Actinobacteria|c__Actinomycetia|o__Streptomycetales|f__Streptomycetaceae|g__GGB72922|s__GGB72922_SGB100370|t__SGB100370"
SGB100371,"k__Bacteria|p__Actinobacteria|c__Actinomycetia|o__Streptomycetales|f__Streptomycetaceae|g__GGB72923|s__GGB72923_SGB100371|t__SGB100371","k__Bacteria|p__Actinobacteria|c__Actinomycetia|o__Streptomycetales|f__Streptomycetaceae|g__GGB72923|s__GGB72923_SGB100371|t__SGB100371"
SGB100372,"k__Bacteria|p__Actinobacteria|c__Actinomycetia|o__Streptomycetales|f__Streptomycetaceae|g__GGB72924|s__GGB72924_SGB100372|t__SGB100372","k__Bacteria|p__Actinobacteria|c__Actinomycetia|o__Streptomycetales|f__Streptomycetaceae|g__GGB72924|s__GGB72924_SGB100372|t__SGB100372"
SGB100373,"k__Bacteria|p__Actinobacteria|c__Actinomycetia|o__Streptomycetales|f__Streptomycetaceae|g__GGB64873|s__GGB64873_SGB100373|t__SGB100373","k__Bacteria|p__Actinobacteria|c__Actinomycetia|o__Streptomycetales|f__Streptomycetaceae|g__GGB64873|s__GGB64873_SGB100373|t__SGB100373"
SGB100374,"k__Bacteria|p__Actinobacteria|c__Actinomycetia|o__Streptomycetales|f__Streptomycetaceae|g__GGB72926|s__GGB72926_SGB100374|t__SGB100374","k__Bacteria|p__Actinobacteria|c__Actinomycetia|o__Streptomycetales|f__Streptomycetaceae|g__GGB72926|s__GGB72926_SGB100374|t__SGB100374"
SGB100375,"k__Bacteria|p__Actinobacteria|c__Actinomycetia|o__Streptomycetales|f__Streptomycetaceae|g__GGB72927|s__GGB72927_SGB100375|t__SGB100375","k__Bacteria|p__Actinobacteria|c__Actinomycetia|o__Streptomycetales|f__Streptomycetaceae|g__GGB72927|s__GGB72927_SGB100375|t__SGB100375"
SGB100376,"k__Bacteria|p__Actinobacteria|c__Actinomycetia|o__Propionibacteriales|f__Nocardioidaceae|g__Marmoricola|s__Marmoricola_SGB100376|t__SGB100376","k__Bacteria|p__Actinobacteria|c__Actinomycetia|o__Propionibacteriales|f__Nocardioidaceae|g__Marmoricola|s__Marmoricola_SGB100376|t__SGB100376"
SGB100377,"k__Bacteria|p__Actinobacteria|c__Actinomycetia|o__Streptomycetales|f__Streptomycetaceae|g__GGB72929|s__GGB72929_SGB100377|t__SGB100377","k__Bacteria|p__Actinobacteria|c__Actinomycetia|o__Streptomycetales|f__Streptomycetaceae|g__GGB72929|s__GGB72929_SGB100377|t__SGB100377"
SGB100378,"k__Bacteria|p__Actinobacteria|c__Actinomycetia|o__Streptomycetales|f__Streptomycetaceae|g__GGB72930|s__GGB72930_SGB100378|t__SGB100378","k__Bacteria|p__Actinobacteria|c__Actinomycetia|o__Streptomycetales|f__Streptomycetaceae|g__GGB72930|s__GGB72930_SGB100378|t__SGB100378"
SGB100379,"k__Bacteria|p__Actinobacteria|c__Actinomycetia|o__Propionibacteriales|f__Nocardioidaceae|g__Aeromicrobium|s__Aeromicrobium_SGB100379|t__SGB100379","k__Bacteria|p__Actinobacteria|c__Actinomycetia|o__Propionibacteriales|f__Nocardioidaceae|g__Aeromicrobium|s__Aeromicrobium_SGB100379|t__SGB100379"
SGB10038,"k__Bacteria|p__Proteobacteria|c__Gammaproteobacteria|o__Enterobacterales|f__Enterobacteriaceae|g__Buttiauxella|s__Buttiauxella_brennerae|t__SGB10038","k__Bacteria|p__Proteobacteria|c__Gammaproteobacteria|o__Enterobacterales|f__Enterobacteriaceae|g__Buttiauxella|s__Buttiauxella_brennerae|t__SGB10038"
SGB100380,"k__Bacteria|p__Actinobacteria|c__Actinomycetia|o__Micrococcales|f__Sanguibacteraceae|g__Sanguibacter|s__Sanguibacter_SGB100380|t__SGB100380","k__Bacteria|p__Actinobacteria|c__Actinomycetia|o__Micrococcales|f__Sanguibacteraceae|g__Sanguibacter|s__Sanguibacter_SGB100380|t__SGB100380"
SGB100381,"k__Bacteria|p__Actinobacteria|c__Actinomycetia|o__Streptomycetales|f__Streptomycetaceae|g__GGB72933|s__GGB72933_SGB100381|t__SGB100381","k__Bacteria|p__Actinobacteria|c__Actinomycetia|o__Streptomycetales|f__Streptomycetaceae|g__GGB72933|s__GGB72933_SGB100381|t__SGB100381"
SGB100382,"k__Bacteria|p__Actinobacteria|c__Actinomycetia|o__Streptomycetales|f__Streptomycetaceae|g__GGB72934|s__GGB72934_SGB100382|t__SGB100382","k__Bacteria|p__Actinobacteria|c__Actinomycetia|o__Streptomycetales|f__Streptomycetaceae|g__GGB72934|s__GGB72934_SGB100382|t__SGB100382"
SGB100383,"k__Bacteria|p__Actinobacteria|c__Actinomycetia|o__Streptomycetales|f__Streptomycetaceae|g__GGB72935|s__GGB72935_SGB100383|t__SGB100383","k__Bacteria|p__Actinobacteria|c__Actinomycetia|o__Streptomycetales|f__Streptomycetaceae|g__GGB72935|s__GGB72935_SGB100383|t__SGB100383"
SGB100384,"k__Bacteria|p__Actinobacteria|c__Actinomycetia|o__Streptomycetales|f__Streptomycetaceae|g__GGB72936|s__GGB72936_SGB100384|t__SGB100384","k__Bacteria|p__Actinobacteria|c__Actinomycetia|o__Streptomycetales|f__Streptomycetaceae|g__GGB72936|s__GGB72936_SGB100384|t__SGB100384"
SGB100385,"k__Bacteria|p__Actinobacteria|c__Actinomycetia|o__Micrococcales|f__Dermabacteraceae|g__Brachybacterium|s__Brachybacterium_SGB100385|t__SGB100385","k__Bacteria|p__Actinobacteria|c__Actinomycetia|o__Micrococcales|f__Dermabacteraceae|g__Brachybacterium|s__Brachybacterium_SGB100385|t__SGB100385"
SGB100386,"k__Bacteria|p__Actinobacteria|c__Actinomycetia|o__Micrococcales|f__Dermabacteraceae|g__Brachybacterium|s__Brachybacterium_SGB100386|t__SGB100386","k__Bacteria|p__Actinobacteria|c__Actinomycetia|o__Micrococcales|f__Dermabacteraceae|g__Brachybacterium|s__Brachybacterium_SGB100386|t__SGB100386"
SGB100387,"k__Bacteria|p__Actinobacteria|c__Actinomycetia|o__Micrococcales|f__Dermabacteraceae|g__Brachybacterium|s__Brachybacterium_SGB100387|t__SGB100387","k__Bacteria|p__Actinobacteria|c__Actinomycetia|o__Micrococcales|f__Dermabacteraceae|g__Brachybacterium|s__Brachybacterium_SGB100387|t__SGB100387"
SGB100388,"k__Bacteria|p__Actinobacteria|c__Actinomycetia|o__Micrococcales|f__Dermabacteraceae|g__Brachybacterium|s__Brachybacterium_SGB100388|t__SGB100388","k__Bacteria|p__Actinobacteria|c__Actinomycetia|o__Micrococcales|f__Dermabacteraceae|g__Brachybacterium|s__Brachybacterium_SGB100388|t__SGB100388"
SGB100389,"k__Bacteria|p__Actinobacteria|c__Actinomycetia|o__Micrococcales|f__Dermabacteraceae|g__Brachybacterium|s__Brachybacterium_SGB100389|t__SGB100389","k__Bacteria|p__Actinobacteria|c__Actinomycetia|o__Micrococcales|f__Dermabacteraceae|g__Brachybacterium|s__Brachybacterium_SGB100389|t__SGB100389"
SGB10039,"k__Bacteria|p__Proteobacteria|c__Gammaproteobacteria|o__Enterobacterales|f__Enterobacteriaceae|g__Buttiauxella|s__Buttiauxella_noackiae|t__SGB10039","k__Bacteria|p__Proteobacteria|c__Gammaproteobacteria|o__Enterobacterales|f__Enterobacteriaceae|g__Buttiauxella|s__Buttiauxella_noackiae|t__SGB10039"
SGB100390,"k__Bacteria|p__Actinobacteria|c__Actinomycetia|o__Micrococcales|f__Dermabacteraceae|g__Brachybacterium|s__Brachybacterium_SGB100390|t__SGB100390","k__Bacteria|p__Actinobacteria|c__Actinomycetia|o__Micrococcales|f__Dermabacteraceae|g__Brachybacterium|s__Brachybacterium_SGB100390|t__SGB100390"
SGB100391,"k__Bacteria|p__Actinobacteria|c__Actinomycetia|o__Micrococcales|f__Dermabacteraceae|g__Brachybacterium|s__Brachybacterium_SGB100391|t__SGB100391","k__Bacteria|p__Actinobacteria|c__Actinomycetia|o__Micrococcales|f__Dermabacteraceae|g__Brachybacterium|s__Brachybacterium_SGB100391|t__SGB100391"
SGB100392,"k__Bacteria|p__Actinobacteria|c__Actinomycetia|o__Streptomycetales|f__Streptomycetaceae|g__GGB71906|s__GGB71906_SGB100392|t__SGB100392","k__Bacteria|p__Actinobacteria|c__Actinomycetia|o__Streptomycetales|f__Streptomycetaceae|g__GGB71906|s__GGB71906_SGB100392|t__SGB100392"
SGB100393,"k__Bacteria|p__Actinobacteria|c__Actinomycetia|o__Streptomycetales|f__Streptomycetaceae|g__GGB72941|s__GGB72941_SGB100393|t__SGB100393","k__Bacteria|p__Actinobacteria|c__Actinomycetia|o__Streptomycetales|f__Streptomycetaceae|g__GGB72941|s__GGB72941_SGB100393|t__SGB100393"
SGB100394,"k__Bacteria|p__Actinobacteria|c__Actinomycetia|o__Corynebacteriales|f__Mycobacteriaceae|g__GGB72942|s__GGB72942_SGB100394|t__SGB100394","k__Bacteria|p__Actinobacteria|c__Actinomycetia|o__Corynebacteriales|f__Mycobacteriaceae|g__GGB72942|s__GGB72942_SGB100394|t__SGB100394"
SGB100395,"k__Bacteria|p__Actinobacteria|c__Actinomycetia|o__Corynebacteriales|f__Mycobacteriaceae|g__GGB71772|s__GGB71772_SGB100395|t__SGB100395","k__Bacteria|p__Actinobacteria|c__Actinomycetia|o__Corynebacteriales|f__Mycobacteriaceae|g__GGB71772|s__GGB71772_SGB100395|t__SGB100395"
SGB100396,"k__Bacteria|p__Actinobacteria|c__Actinomycetia|o__Corynebacteriales|f__Corynebacteriales_unclassified|g__Tomitella|s__Tomitella_SGB100396|t__SGB100396","k__Bacteria|p__Actinobacteria|c__Actinomycetia|o__Corynebacteriales|f__Corynebacteriales_unclassified|g__Tomitella|s__Tomitella_SGB100396|t__SGB100396"
SGB100397,"k__Bacteria|p__Actinobacteria|c__Actinomycetia|o__Micrococcales|f__Brevibacteriaceae|g__Brevibacterium|s__Brevibacterium_SGB100397|t__SGB100397","k__Bacteria|p__Actinobacteria|c__Actinomycetia|o__Micrococcales|f__Brevibacteriaceae|g__Brevibacterium|s__Brevibacterium_SGB100397|t__SGB100397"
SGB100398,"k__Bacteria|p__Actinobacteria|c__Actinomycetia|o__Micrococcales|f__Micrococcaceae|g__GGB72946|s__GGB72946_SGB100398|t__SGB100398","k__Bacteria|p__Actinobacteria|c__Actinomycetia|o__Micrococcales|f__Micrococcaceae|g__GGB72946|s__GGB72946_SGB100398|t__SGB100398"
SGB100399,"k__Bacteria|p__Actinobacteria|c__Actinomycetia|o__Micrococcales|f__Micrococcaceae|g__GGB48229|s__GGB48229_SGB100399|t__SGB100399","k__Bacteria|p__Actinobacteria|c__Actinomycetia|o__Micrococcales|f__Micrococcaceae|g__GGB48229|s__GGB48229_SGB100399|t__SGB100399"
SGB10040,"k__Bacteria|p__Proteobacteria|c__Gammaproteobacteria|o__Enterobacterales|f__Enterobacteriaceae|g__Buttiauxella|s__Buttiauxella_agrestis|t__SGB10040","k__Bacteria|p__Proteobacteria|c__Gammaproteobacteria|o__Enterobacterales|f__Enterobacteriaceae|g__Buttiauxella|s__Buttiauxella_agrestis|t__SGB10040"
SGB100400,"k__Bacteria|p__Actinobacteria|c__Actinomycetia|o__Micrococcales|f__Micrococcaceae|g__GGB48229|s__GGB48229_SGB100400|t__SGB100400","k__Bacteria|p__Actinobacteria|c__Actinomycetia|o__Micrococcales|f__Micrococcaceae|g__GGB48229|s__GGB48229_SGB100400|t__SGB100400"
SGB100401,"k__Bacteria|p__Actinobacteria|c__Actinomycetia|o__Micrococcales|f__Micrococcaceae|g__GGB48229|s__GGB48229_SGB100401|t__SGB100401","k__Bacteria|p__Actinobacteria|c__Actinomycetia|o__Micrococcales|f__Micrococcaceae|g__GGB48229|s__GGB48229_SGB100401|t__SGB100401"
SGB100402,"k__Bacteria|p__Actinobacteria|c__Actinomycetia|o__Micrococcales|f__Micrococcaceae|g__Citricoccus|s__Citricoccus_SGB100402|t__SGB100402","k__Bacteria|p__Actinobacteria|c__Actinomycetia|o__Micrococcales|f__Micrococcaceae|g__Citricoccus|s__Citricoccus_SGB100402|t__SGB100402"
SGB100403,"k__Bacteria|p__Actinobacteria|c__Actinomycetia|o__Micrococcales|f__Micrococcaceae|g__GGB71800|s__GGB71800_SGB100403|t__SGB100403","k__Bacteria|p__Actinobacteria|c__Actinomycetia|o__Micrococcales|f__Micrococcaceae|g__GGB71800|s__GGB71800_SGB100403|t__SGB100403"
SGB100404,"k__Bacteria|p__Actinobacteria|c__Actinomycetia|o__Micrococcales|f__Micrococcaceae|g__GGB71698|s__GGB71698_SGB100404|t__SGB100404","k__Bacteria|p__Actinobacteria|c__Actinomycetia|o__Micrococcales|f__Micrococcaceae|g__GGB71698|s__GGB71698_SGB100404|t__SGB100404"
SGB100406,"k__Bacteria|p__Actinobacteria|c__Actinomycetia|o__Micrococcales|f__Micrococcaceae|g__GGB71699|s__GGB71699_SGB100406|t__SGB100406","k__Bacteria|p__Actinobacteria|c__Actinomycetia|o__Micrococcales|f__Micrococcaceae|g__GGB71699|s__GGB71699_SGB100406|t__SGB100406"
SGB100407,"k__Bacteria|p__Actinobacteria|c__Actinomycetia|o__Micrococcales|f__Micrococcaceae|g__Micrococcaceae_unclassified|s__Micrococcaceae_unclassified_SGB100407|t__SGB100407","k__Bacteria|p__Actinobacteria|c__Actinomycetia|o__Micrococcales|f__Micrococcaceae|g__Micrococcaceae_unclassified|s__Micrococcaceae_unclassified_SGB100407|t__SGB100407"
SGB100408,"k__Bacteria|p__Actinobacteria|c__Actinomycetia|o__Micrococcales|f__Micrococcaceae|g__Micrococcaceae_unclassified|s__Micrococcaceae_unclassified_SGB100408|t__SGB100408","k__Bacteria|p__Actinobacteria|c__Actinomycetia|o__Micrococcales|f__Micrococcaceae|g__Micrococcaceae_unclassified|s__Micrococcaceae_unclassified_SGB100408|t__SGB100408"
SGB100409,"k__Bacteria|p__Actinobacteria|c__Actinomycetia|o__Micrococcales|f__Micrococcaceae|g__GGB74256|s__GGB74256_SGB100409|t__SGB100409","k__Bacteria|p__Actinobacteria|c__Actinomycetia|o__Micrococcales|f__Micrococcaceae|g__GGB74256|s__GGB74256_SGB100409|t__SGB100409"
SGB10041,"k__Bacteria|p__Proteobacteria|c__Gammaproteobacteria|o__Enterobacterales|f__Enterobacteriaceae|g__Buttiauxella|s__Buttiauxella_ferragutiae|t__SGB10041","k__Bacteria|p__Proteobacteria|c__Gammaproteobacteria|o__Enterobacterales|f__Enterobacteriaceae|g__Buttiauxella|s__Buttiauxella_ferragutiae|t__SGB10041"
SGB100410,"k__Bacteria|p__Actinobacteria|c__Actinomycetia|o__Micrococcales|f__Micrococcaceae|g__Arthrobacter|s__Arthrobacter_SGB100410|t__SGB100410","k__Bacteria|p__Actinobacteria|c__Actinomycetia|o__Micrococcales|f__Micrococcaceae|g__Paeniglutamicibacter|s__Paeniglutamicibacter_SGB100410|t__SGB100410"
SGB100411,"k__Bacteria|p__Actinobacteria|c__Actinomycetia|o__Micrococcales|f__Micrococcaceae|g__Arthrobacter|s__Arthrobacter_SGB100411|t__SGB100411","k__Bacteria|p__Actinobacteria|c__Actinomycetia|o__Micrococcales|f__Micrococcaceae|g__Arthrobacter|s__Arthrobacter_SGB100411|t__SGB100411"
SGB100412,"k__Bacteria|p__Actinobacteria|c__Actinomycetia|o__Micrococcales|f__Micrococcaceae|g__Arthrobacter|s__Arthrobacter_SGB100412|t__SGB100412","k__Bacteria|p__Actinobacteria|c__Actinomycetia|o__Micrococcales|f__Micrococcaceae|g__Arthrobacter|s__Arthrobacter_SGB100412|t__SGB100412"
SGB100413,"k__Bacteria|p__Actinobacteria|c__CFGB64740|o__OFGB64740|f__FGB64740|g__GGB72957|s__GGB72957_SGB100413|t__SGB100413","k__Bacteria|p__Actinobacteria|c__CFGB64740|o__OFGB64740|f__FGB64740|g__GGB72957|s__GGB72957_SGB100413|t__SGB100413"
SGB100414,"k__Bacteria|p__Actinobacteria|c__Actinomycetia|o__Actinomycetales|f__Actinomycetaceae|g__GGB74718|s__GGB74718_SGB100414|t__SGB100414","k__Bacteria|p__Actinobacteria|c__Actinomycetia|o__Actinomycetales|f__Actinomycetaceae|g__GGB74718|s__GGB74718_SGB100414|t__SGB100414"
SGB100415,"k__Bacteria|p__Planctomycetes|c__Phycisphaerae|o__Phycisphaerales|f__Phycisphaerales_unclassified|g__GGB72959|s__GGB72959_SGB100415|t__SGB100415","k__Bacteria|p__Planctomycetota|c__Phycisphaerae|o__Phycisphaerales|f__Phycisphaerales_unclassified|g__GGB72959|s__GGB72959_SGB100415|t__SGB100415"
SGB100416,"k__Bacteria|p__Bacteroidetes|c__CFGB75900|o__OFGB75900|f__FGB75900|g__GGB71592|s__GGB71592_SGB100416|t__SGB100416","k__Bacteria|p__Bacteroidota|c__CFGB24175|o__OFGB24175|f__FGB24175|g__GGB71592|s__GGB71592_SGB100416|t__SGB100416"
SGB100417,"k__Bacteria|p__Verrucomicrobia|c__CFGB62190|o__OFGB62190|f__FGB62190|g__GGB72961|s__GGB72961_SGB100417|t__SGB100417","k__Bacteria|p__Verrucomicrobia|c__CFGB62190|o__OFGB62190|f__FGB62190|g__GGB72961|s__GGB72961_SGB100417|t__SGB100417"
SGB100418,"k__Bacteria|p__Verrucomicrobia|c__CFGB62190|o__OFGB62190|f__FGB62190|g__GGB72962|s__GGB72962_SGB100418|t__SGB100418","k__Bacteria|p__Verrucomicrobia|c__CFGB62190|o__OFGB62190|f__FGB62190|g__GGB72962|s__GGB72962_SGB100418|t__SGB100418"
SGB100419,"k__Bacteria|p__Verrucomicrobia|c__Verrucomicrobiae|o__Verrucomicrobiales|f__Verrucomicrobiaceae|g__GGB72963|s__GGB72963_SGB100419|t__SGB100419","k__Bacteria|p__Verrucomicrobia|c__Verrucomicrobiae|o__Verrucomicrobiales|f__Verrucomicrobiaceae|g__GGB72963|s__GGB72963_SGB100419|t__SGB100419"
SGB100420,"k__Bacteria|p__Firmicutes|c__Bacilli|o__Lactobacillales|f__Lactobacillaceae|g__Companilactobacillus|s__Companilactobacillus_SGB100420|t__SGB100420","k__Bacteria|p__Firmicutes|c__Bacilli|o__Lactobacillales|f__Lactobacillaceae|g__Companilactobacillus|s__Companilactobacillus_SGB100420|t__SGB100420"
SGB100421,"k__Bacteria|p__Firmicutes|c__Bacilli|o__Lactobacillales|f__Lactobacillaceae|g__GGB72965|s__GGB72965_SGB100421|t__SGB100421","k__Bacteria|p__Firmicutes|c__Bacilli|o__Lactobacillales|f__Lactobacillaceae|g__GGB72965|s__GGB72965_SGB100421|t__SGB100421"
SGB100422,"k__Bacteria|p__Firmicutes|c__Bacilli|o__Lactobacillales|f__Lactobacillaceae|g__GGB72966|s__GGB72966_SGB100422|t__SGB100422","k__Bacteria|p__Firmicutes|c__Bacilli|o__Lactobacillales|f__Lactobacillaceae|g__GGB72966|s__GGB72966_SGB100422|t__SGB100422"
SGB100424,"k__Bacteria|p__Firmicutes|c__Bacilli|o__Lactobacillales|f__Lactobacillaceae|g__Leuconostoc|s__Leuconostoc_lactis|t__SGB100424","k__Bacteria|p__Firmicutes|c__Bacilli|o__Lactobacillales|f__Lactobacillaceae|g__Leuconostoc|s__Leuconostoc_lactis|t__SGB100424"
SGB100425,"k__Archaea|p__Thaumarchaeota|c__Thaumarchaeota_unclassified|o__Nitrosopumilales|f__Nitrosopumilaceae|g__Nitrosarchaeum|s__Nitrosarchaeum_SGB100425|t__SGB100425","k__Archaea|p__Thaumarchaeota|c__Thaumarchaeota_unclassified|o__Nitrosopumilales|f__Nitrosopumilaceae|g__Nitrosarchaeum|s__Nitrosarchaeum_SGB100425|t__SGB100425"
SGB100426,"k__Bacteria|p__Acidobacteria|c__CFGB35401|o__OFGB35401|f__FGB35401|g__GGB72970|s__GGB72970_SGB100426|t__SGB100426","k__Bacteria|p__Acidobacteria|c__CFGB35401|o__OFGB35401|f__FGB35401|g__GGB72970|s__GGB72970_SGB100426|t__SGB100426"
SGB100427,"k__Bacteria|p__Proteobacteria|c__CFGB24617|o__OFGB24617|f__FGB24617|g__GGB72971|s__GGB72971_SGB100427|t__SGB100427","k__Bacteria|p__Proteobacteria|c__CFGB24617|o__OFGB24617|f__FGB24617|g__GGB72971|s__GGB72971_SGB100427|t__SGB100427"
SGB100428,"k__Bacteria|p__Proteobacteria|c__CFGB24617|o__OFGB24617|f__FGB24617|g__GGB72972|s__GGB72972_SGB100428|t__SGB100428","k__Bacteria|p__Proteobacteria|c__CFGB24617|o__OFGB24617|f__FGB24617|g__GGB72972|s__GGB72972_SGB100428|t__SGB100428"
SGB100429,"k__Bacteria|p__Proteobacteria|c__CFGB24616|o__OFGB24616|f__FGB24616|g__GGB72973|s__GGB72973_SGB100429|t__SGB100429","k__Bacteria|p__Proteobacteria|c__CFGB24616|o__OFGB24616|f__FGB24616|g__GGB72973|s__GGB72973_SGB100429|t__SGB100429"
SGB10043,"k__Bacteria|p__Proteobacteria|c__Gammaproteobacteria|o__Enterobacterales|f__Enterobacteriaceae|g__Shimwellia|s__Shimwellia_blattae|t__SGB10043","k__Bacteria|p__Proteobacteria|c__Gammaproteobacteria|o__Enterobacterales|f__Enterobacteriaceae|g__Shimwellia|s__Shimwellia_blattae|t__SGB10043"
SGB100430,"k__Bacteria|p__Proteobacteria|c__CFGB24616|o__OFGB24616|f__FGB24616|g__GGB72974|s__GGB72974_SGB100430|t__SGB100430","k__Bacteria|p__Proteobacteria|c__CFGB24616|o__OFGB24616|f__FGB24616|g__GGB72974|s__GGB72974_SGB100430|t__SGB100430"
SGB100431,"k__Bacteria|p__Proteobacteria|c__Oligoflexia|o__Bacteriovoracales|f__Bacteriovoracaceae|g__GGB72975|s__GGB72975_SGB100431|t__SGB100431","k__Bacteria|p__Proteobacteria|c__Oligoflexia|o__Bacteriovoracales|f__Bacteriovoracaceae|g__GGB72975|s__GGB72975_SGB100431|t__SGB100431"
SGB100432,"k__Bacteria|p__Proteobacteria|c__CFGB55896|o__OFGB55896|f__FGB55896|g__GGB72976|s__GGB72976_SGB100432|t__SGB100432","k__Bacteria|p__Proteobacteria|c__CFGB55896|o__OFGB55896|f__FGB55896|g__GGB72976|s__GGB72976_SGB100432|t__SGB100432"
SGB100433,"k__Bacteria|p__Proteobacteria|c__Oligoflexia|o__Bdellovibrionales|f__Bdellovibrionaceae|g__GGB72977|s__GGB72977_SGB100433|t__SGB100433","k__Bacteria|p__Proteobacteria|c__Oligoflexia|o__Bdellovibrionales|f__Bdellovibrionaceae|g__GGB72977|s__GGB72977_SGB100433|t__SGB100433"
SGB100434,"k__Bacteria|p__Proteobacteria|c__Oligoflexia|o__Bdellovibrionales|f__Bdellovibrionaceae|g__GGB72978|s__GGB72978_SGB100434|t__SGB100434","k__Bacteria|p__Proteobacteria|c__Oligoflexia|o__Bdellovibrionales|f__Bdellovibrionaceae|g__GGB72978|s__GGB72978_SGB100434|t__SGB100434"
SGB100435,"k__Bacteria|p__Proteobacteria|c__CFGB10842|o__OFGB10842|f__FGB10842|g__GGB32667|s__GGB32667_SGB100435|t__SGB100435","k__Bacteria|p__Proteobacteria|c__CFGB10842|o__OFGB10842|f__FGB10842|g__GGB32667|s__GGB32667_SGB100435|t__SGB100435"
SGB100436,"k__Bacteria|p__Firmicutes|c__CFGB70491|o__OFGB70491|f__FGB70491|g__GGB72980|s__GGB72980_SGB100436|t__SGB100436","k__Bacteria|p__Firmicutes|c__CFGB70491|o__OFGB70491|f__FGB70491|g__GGB72980|s__GGB72980_SGB100436|t__SGB100436"
SGB100437,"k__Bacteria|p__Firmicutes|c__Bacilli|o__Bacillales|f__Staphylococcaceae|g__GGB20365|s__GGB20365_SGB100437|t__SGB100437","k__Bacteria|p__Firmicutes|c__Bacilli|o__Bacillales|f__Staphylococcaceae|g__Salinicoccus|s__Salinicoccus_SGB100437|t__SGB100437"
SGB100438,"k__Bacteria|p__Firmicutes|c__Bacilli|o__Bacillales|f__Staphylococcaceae|g__Salinicoccus|s__Salinicoccus_SGB100438|t__SGB100438","k__Bacteria|p__Firmicutes|c__Bacilli|o__Bacillales|f__Staphylococcaceae|g__Salinicoccus|s__Salinicoccus_SGB100438|t__SGB100438"
SGB100439,"k__Bacteria|p__Firmicutes|c__Bacilli|o__Bacillales|f__Staphylococcaceae|g__Salinicoccus|s__Salinicoccus_SGB100439|t__SGB100439","k__Bacteria|p__Firmicutes|c__Bacilli|o__Bacillales|f__Staphylococcaceae|g__Salinicoccus|s__Salinicoccus_SGB100439|t__SGB100439"
SGB100440,"k__Bacteria|p__Firmicutes|c__Tissierellia|o__Tissierellales|f__Peptoniphilaceae|g__GGB72984|s__GGB72984_SGB100440|t__SGB100440","k__Bacteria|p__Firmicutes|c__Clostridia|o__Eubacteriales|f__Peptostreptococcaceae|g__GGB72984|s__GGB72984_SGB100440|t__SGB100440"
SGB100441,"k__Bacteria|p__Firmicutes|c__Clostridia|o__Halanaerobiales|f__Halanaerobiaceae|g__Halanaerobium|s__Halanaerobium_SGB100441|t__SGB100441","k__Bacteria|p__Firmicutes|c__Clostridia|o__Halanaerobiales|f__Halanaerobiaceae|g__Halanaerobium|s__Halanaerobium_SGB100441|t__SGB100441"
SGB100442,"k__Bacteria|p__Firmicutes|c__CFGB60657|o__OFGB60657|f__FGB60657|g__GGB60657|s__GGB60657_SGB100442|t__SGB100442","k__Bacteria|p__Firmicutes|c__CFGB60657|o__OFGB60657|f__FGB60657|g__GGB60657|s__GGB60657_SGB100442|t__SGB100442"
SGB100443,"k__Bacteria|p__Firmicutes|c__Bacilli|o__Bacillales|f__Bacillaceae|g__Virgibacillus|s__Virgibacillus_SGB100443|t__SGB100443","k__Bacteria|p__Firmicutes|c__Bacilli|o__Bacillales|f__Bacillaceae|g__Virgibacillus|s__Virgibacillus_SGB100443|t__SGB100443"
SGB100444,"k__Bacteria|p__Firmicutes|c__Bacilli|o__Bacillales|f__Bacillaceae|g__GGB72988|s__GGB72988_SGB100444|t__SGB100444","k__Bacteria|p__Firmicutes|c__Bacilli|o__Bacillales|f__Bacillaceae|g__GGB72988|s__GGB72988_SGB100444|t__SGB100444"
SGB100445,"k__Bacteria|p__Firmicutes|c__Bacilli|o__Bacillales|f__Planococcaceae|g__Planococcus|s__Planococcus_SGB100445|t__SGB100445","k__Bacteria|p__Firmicutes|c__Bacilli|o__Bacillales|f__Planococcaceae|g__Planococcus|s__Planococcus_SGB100445|t__SGB100445"
SGB100446,"k__Bacteria|p__Firmicutes|c__Bacilli|o__Bacillales|f__Planococcaceae|g__Planococcus|s__Planococcus_SGB100446|t__SGB100446","k__Bacteria|p__Firmicutes|c__Bacilli|o__Bacillales|f__Planococcaceae|g__Planococcus|s__Planococcus_SGB100446|t__SGB100446"
SGB100447,"k__Bacteria|p__Firmicutes|c__Bacilli|o__Bacillales|f__Bacillaceae|g__GGB72991|s__GGB72991_SGB100447|t__SGB100447","k__Bacteria|p__Firmicutes|c__Bacilli|o__Bacillales|f__Bacillaceae|g__GGB72991|s__GGB72991_SGB100447|t__SGB100447"
SGB100448,"k__Bacteria|p__Abditibacteriota|c__CFGB63755|o__OFGB63755|f__FGB63755|g__GGB72992|s__GGB72992_SGB100448|t__SGB100448","k__Bacteria|p__Abditibacteriota|c__CFGB63755|o__OFGB63755|f__FGB63755|g__GGB72992|s__GGB72992_SGB100448|t__SGB100448"
SGB100449,"k__Bacteria|p__Balneolaeota|c__CFGB70500|o__OFGB70500|f__FGB70500|g__GGB72993|s__GGB72993_SGB100449|t__SGB100449","k__Bacteria|p__Balneolaeota|c__CFGB70500|o__OFGB70500|f__FGB70500|g__GGB72993|s__GGB72993_SGB100449|t__SGB100449"
SGB100450,"k__Bacteria|p__Firmicutes|c__Bacilli|o__Lactobacillales|f__Carnobacteriaceae|g__GGB73681|s__GGB73681_SGB100450|t__SGB100450","k__Bacteria|p__Firmicutes|c__Bacilli|o__Lactobacillales|f__Carnobacteriaceae|g__GGB73681|s__GGB73681_SGB100450|t__SGB100450"
SGB100451,"k__Bacteria|p__Firmicutes|c__Bacilli|o__Lactobacillales|f__Lactobacillaceae|g__GGB72995|s__GGB72995_SGB100451|t__SGB100451","k__Bacteria|p__Firmicutes|c__Bacilli|o__Lactobacillales|f__Lactobacillaceae|g__GGB72995|s__GGB72995_SGB100451|t__SGB100451"
SGB100452,"k__Bacteria|p__Firmicutes|c__Bacilli|o__Lactobacillales|f__Carnobacteriaceae|g__Alkalibacterium|s__Alkalibacterium_SGB100452|t__SGB100452","k__Bacteria|p__Firmicutes|c__Bacilli|o__Lactobacillales|f__Carnobacteriaceae|g__Alkalibacterium|s__Alkalibacterium_SGB100452|t__SGB100452"
SGB100454,"k__Bacteria|p__Firmicutes|c__Bacilli|o__Bacillales|f__Bacillaceae|g__Bacillus|s__Bacillus_SGB100454|t__SGB100454","k__Bacteria|p__Firmicutes|c__Bacilli|o__Bacillales|f__Bacillaceae|g__Bacillus|s__Bacillus_SGB100454|t__SGB100454"
SGB100455,"k__Bacteria|p__Planctomycetes|c__CFGB70505|o__OFGB70505|f__FGB70505|g__GGB72999|s__GGB72999_SGB100455|t__SGB100455","k__Bacteria|p__Planctomycetota|c__CFGB70505|o__OFGB70505|f__FGB70505|g__GGB72999|s__GGB72999_SGB100455|t__SGB100455"
SGB100456,"k__Bacteria|p__Planctomycetes|c__Planctomycetes_unclassified|o__Planctomycetes_unclassified|f__Planctomycetes_unclassified|g__GGB71488|s__GGB71488_SGB100456|t__SGB100456","k__Bacteria|p__Planctomycetota|c__Planctomycetia|o__Pirellulales|f__Pirellulaceae|g__GGB71488|s__GGB71488_SGB100456|t__SGB100456"
SGB100457,"k__Bacteria|p__Planctomycetes|c__Planctomycetia|o__Pirellulales|f__Pirellulaceae|g__GGB73001|s__GGB73001_SGB100457|t__SGB100457","k__Bacteria|p__Planctomycetota|c__Planctomycetia|o__Pirellulales|f__Pirellulaceae|g__GGB73001|s__GGB73001_SGB100457|t__SGB100457"
SGB100458,"k__Bacteria|p__Bacteroidetes|c__CFGB70507|o__OFGB70507|f__FGB70507|g__GGB73002|s__GGB73002_SGB100458|t__SGB100458","k__Bacteria|p__Bacteroidota|c__CFGB80029|o__OFGB80029|f__FGB80029|g__GGB73002|s__GGB73002_SGB100458|t__SGB100458"
SGB100459,"k__Bacteria|p__Bacteroidetes|c__CFGB70507|o__OFGB70507|f__FGB70507|g__GGB73003|s__GGB73003_SGB100459|t__SGB100459","k__Bacteria|p__Bacteroidota|c__Saprospiria|o__Saprospirales|f__Saprospiraceae|g__GGB73003|s__GGB73003_SGB100459|t__SGB100459"
SGB100460,"k__Bacteria|p__Bacteroidetes|c__CFGB70507|o__OFGB70507|f__FGB70507|g__GGB73004|s__GGB73004_SGB100460|t__SGB100460","k__Bacteria|p__Bacteroidota|c__Saprospiria|o__Saprospirales|f__Saprospiraceae|g__GGB73004|s__GGB73004_SGB100460|t__SGB100460"
SGB100461,"k__Bacteria|p__Bacteroidetes|c__CFGB70508|o__OFGB70508|f__FGB70508|g__GGB73005|s__GGB73005_SGB100461|t__SGB100461","k__Bacteria|p__Bacteroidota|c__CFGB70508|o__OFGB70508|f__FGB70508|g__GGB73005|s__GGB73005_SGB100461|t__SGB100461"
SGB100462,"k__Bacteria|p__Cyanobacteria|c__Cyanobacteria_unclassified|o__Pleurocapsales|f__Hyellaceae|g__Pleurocapsa|s__Pleurocapsa_SGB100462|t__SGB100462","k__Bacteria|p__Cyanobacteria|c__Cyanobacteria_unclassified|o__Pleurocapsales|f__Hyellaceae|g__Pleurocapsa|s__Pleurocapsa_SGB100462|t__SGB100462"
SGB100463,"k__Bacteria|p__Cyanobacteria|c__Cyanobacteria_unclassified|o__Chroococcales|f__Chroococcaceae|g__GGB73007|s__GGB73007_SGB100463|t__SGB100463","k__Bacteria|p__Cyanobacteria|c__Cyanobacteria_unclassified|o__Chroococcidiopsidales|f__Chroococcidiopsidaceae|g__GGB73007|s__GGB73007_SGB100463|t__SGB100463"
SGB100464,"k__Bacteria|p__Proteobacteria|c__Epsilonproteobacteria|o__Campylobacterales|f__Arcobacteraceae|g__GGB73008|s__GGB73008_SGB100464|t__SGB100464","k__Bacteria|p__Proteobacteria|c__Epsilonproteobacteria|o__Campylobacterales|f__Arcobacteraceae|g__GGB73008|s__GGB73008_SGB100464|t__SGB100464"
SGB100465,"k__Bacteria|p__Bacteroidetes|c__Cytophagia|o__Cytophagales|f__Spirosomaceae|g__Dyadobacter|s__Dyadobacter_SGB100465|t__SGB100465","k__Bacteria|p__Bacteroidota|c__Cytophagia|o__Cytophagales|f__Spirosomaceae|g__Dyadobacter|s__Dyadobacter_SGB100465|t__SGB100465"
SGB100466,"k__Bacteria|p__Balneolaeota|c__Balneolia|o__Balneolales|f__Balneolaceae|g__GGB73010|s__GGB73010_SGB100466|t__SGB100466","k__Bacteria|p__Balneolaeota|c__Balneolia|o__Balneolales|f__Balneolaceae|g__GGB73010|s__GGB73010_SGB100466|t__SGB100466"
SGB100467,"k__Bacteria|p__Bacteroidetes|c__CFGB70514|o__OFGB70514|f__FGB70514|g__GGB73011|s__GGB73011_SGB100467|t__SGB100467","k__Bacteria|p__Bacteroidota|c__CFGB70514|o__OFGB70514|f__FGB70514|g__GGB73011|s__GGB73011_SGB100467|t__SGB100467"
SGB100468,"k__Bacteria|p__Bacteroidetes|c__CFGB70514|o__OFGB70514|f__FGB70514|g__GGB73012|s__GGB73012_SGB100468|t__SGB100468","k__Bacteria|p__Bacteroidota|c__CFGB70514|o__OFGB70514|f__FGB70514|g__GGB73012|s__GGB73012_SGB100468|t__SGB100468"
SGB100469,"k__Bacteria|p__Bacteroidetes|c__Chitinophagia|o__Chitinophagales|f__Chitinophagaceae|g__GGB73013|s__GGB73013_SGB100469|t__SGB100469","k__Bacteria|p__Bacteroidota|c__Chitinophagia|o__Chitinophagales|f__Chitinophagaceae|g__GGB73013|s__GGB73013_SGB100469|t__SGB100469"
SGB10047,"k__Bacteria|p__Proteobacteria|c__Gammaproteobacteria|o__Enterobacterales|f__Enterobacteriaceae|g__Atlantibacter|s__Atlantibacter_hermannii|t__SGB10047","k__Bacteria|p__Proteobacteria|c__Gammaproteobacteria|o__Enterobacterales|f__Enterobacteriaceae|g__Atlantibacter|s__Atlantibacter_hermannii|t__SGB10047"
SGB100470,"k__Bacteria|p__Bacteroidetes|c__Chitinophagia|o__Chitinophagales|f__Chitinophagaceae|g__GGB73014|s__GGB73014_SGB100470|t__SGB100470","k__Bacteria|p__Bacteroidota|c__Chitinophagia|o__Chitinophagales|f__Chitinophagaceae|g__GGB73014|s__GGB73014_SGB100470|t__SGB100470"
SGB100471,"k__Bacteria|p__Bacteroidetes|c__Chitinophagia|o__Chitinophagales|f__Chitinophagaceae|g__GGB73015|s__GGB73015_SGB100471|t__SGB100471","k__Bacteria|p__Bacteroidota|c__Chitinophagia|o__Chitinophagales|f__Chitinophagaceae|g__GGB73015|s__GGB73015_SGB100471|t__SGB100471"
SGB100472,"k__Bacteria|p__Bacteroidetes|c__CFGB757|o__OFGB757|f__FGB757|g__GGB73016|s__GGB73016_SGB100472|t__SGB100472","k__Bacteria|p__Bacteroidota|c__CFGB757|o__OFGB757|f__FGB757|g__GGB73016|s__GGB73016_SGB100472|t__SGB100472"
SGB100473,"k__Bacteria|p__Bacteroidetes|c__Sphingobacteriia|o__Sphingobacteriales|f__Sphingobacteriaceae|g__Pedobacter|s__Pedobacter_SGB100473|t__SGB100473","k__Bacteria|p__Bacteroidota|c__Sphingobacteriia|o__Sphingobacteriales|f__Sphingobacteriaceae|g__Pedobacter|s__Pedobacter_SGB100473|t__SGB100473"
SGB100474,"k__Bacteria|p__Bacteroidetes|c__Sphingobacteriia|o__Sphingobacteriales|f__Sphingobacteriaceae|g__GGB73018|s__GGB73018_SGB100474|t__SGB100474","k__Bacteria|p__Bacteroidota|c__Sphingobacteriia|o__Sphingobacteriales|f__Sphingobacteriaceae|g__GGB73018|s__GGB73018_SGB100474|t__SGB100474"
SGB100475,"k__Bacteria|p__Bacteroidetes|c__Sphingobacteriia|o__Sphingobacteriales|f__Sphingobacteriaceae|g__Pedobacter|s__Pedobacter_SGB100475|t__SGB100475","k__Bacteria|p__Bacteroidota|c__Sphingobacteriia|o__Sphingobacteriales|f__Sphingobacteriaceae|g__Pedobacter|s__Pedobacter_SGB100475|t__SGB100475"
SGB100476,"k__Bacteria|p__Bacteroidetes|c__Sphingobacteriia|o__Sphingobacteriales|f__Sphingobacteriaceae|g__GGB73020|s__GGB73020_SGB100476|t__SGB100476","k__Bacteria|p__Bacteroidota|c__Sphingobacteriia|o__Sphingobacteriales|f__Sphingobacteriaceae|g__GGB73020|s__GGB73020_SGB100476|t__SGB100476"
SGB100477,"k__Bacteria|p__Bacteroidetes|c__Sphingobacteriia|o__Sphingobacteriales|f__Sphingobacteriaceae|g__GGB73021|s__GGB73021_SGB100477|t__SGB100477","k__Bacteria|p__Bacteroidota|c__Sphingobacteriia|o__Sphingobacteriales|f__Sphingobacteriaceae|g__GGB73021|s__GGB73021_SGB100477|t__SGB100477"
SGB100478,"k__Bacteria|p__Bacteroidetes|c__Flavobacteriia|o__Flavobacteriales|f__Weeksellaceae|g__Chryseobacterium|s__Chryseobacterium_SGB100478|t__SGB100478","k__Bacteria|p__Bacteroidota|c__Flavobacteriia|o__Flavobacteriales|f__Weeksellaceae|g__Chryseobacterium|s__Chryseobacterium_sp_LC2016_27|t__SGB100478"
SGB100479,"k__Bacteria|p__Bacteroidetes|c__Flavobacteriia|o__Flavobacteriales|f__Weeksellaceae|g__Chryseobacterium|s__Chryseobacterium_SGB100479|t__SGB100479","k__Bacteria|p__Bacteroidota|c__Flavobacteriia|o__Flavobacteriales|f__Weeksellaceae|g__Chryseobacterium|s__Chryseobacterium_SGB100479|t__SGB100479"
SGB10048,"k__Bacteria|p__Proteobacteria|c__Gammaproteobacteria|o__Enterobacterales|f__Enterobacteriaceae|g__Klebsiella|s__Klebsiella_sp_RIT_PI_d|t__SGB10048","k__Bacteria|p__Proteobacteria|c__Gammaproteobacteria|o__Enterobacterales|f__Enterobacteriaceae|g__Klebsiella|s__Klebsiella_sp_RIT_PI_d|t__SGB10048"
SGB100480,"k__Bacteria|p__Bacteroidetes|c__Flavobacteriia|o__Flavobacteriales|f__Weeksellaceae|g__Chryseobacterium|s__Chryseobacterium_SGB100480|t__SGB100480","k__Bacteria|p__Bacteroidota|c__Flavobacteriia|o__Flavobacteriales|f__Weeksellaceae|g__Chryseobacterium|s__Chryseobacterium_SGB100480|t__SGB100480"
SGB100481,"k__Bacteria|p__Bacteroidetes|c__Flavobacteriia|o__Flavobacteriales|f__Weeksellaceae|g__GGB73024|s__GGB73024_SGB100481|t__SGB100481","k__Bacteria|p__Bacteroidota|c__Flavobacteriia|o__Flavobacteriales|f__Weeksellaceae|g__GGB73024|s__GGB73024_SGB100481|t__SGB100481"
SGB100482,"k__Bacteria|p__Bacteroidetes|c__Flavobacteriia|o__Flavobacteriales|f__Weeksellaceae|g__GGB71343|s__GGB71343_SGB100482|t__SGB100482","k__Bacteria|p__Bacteroidota|c__Flavobacteriia|o__Flavobacteriales|f__Weeksellaceae|g__GGB71343|s__GGB71343_SGB100482|t__SGB100482"
SGB100483,"k__Bacteria|p__Bacteroidetes|c__Sphingobacteriia|o__Sphingobacteriales|f__Sphingobacteriaceae|g__Sphingobacterium|s__Sphingobacterium_SGB100483|t__SGB100483","k__Bacteria|p__Bacteroidota|c__Sphingobacteriia|o__Sphingobacteriales|f__Sphingobacteriaceae|g__Sphingobacterium|s__Sphingobacterium_SGB100483|t__SGB100483"
SGB100484,"k__Bacteria|p__Bacteroidetes|c__Flavobacteriia|o__Flavobacteriales|f__Flavobacteriaceae|g__Flavobacterium|s__Flavobacterium_SGB100484|t__SGB100484","k__Bacteria|p__Bacteroidota|c__Flavobacteriia|o__Flavobacteriales|f__Flavobacteriaceae|g__Flavobacterium|s__Flavobacterium_SGB100484|t__SGB100484"
SGB100485,"k__Bacteria|p__Bacteroidetes|c__Flavobacteriia|o__Flavobacteriales|f__Flavobacteriaceae|g__Flavobacterium|s__Flavobacterium_SGB100485|t__SGB100485","k__Bacteria|p__Bacteroidota|c__Flavobacteriia|o__Flavobacteriales|f__Flavobacteriaceae|g__Flavobacterium|s__Flavobacterium_SGB100485|t__SGB100485"
SGB100486,"k__Bacteria|p__Bacteroidetes|c__Flavobacteriia|o__Flavobacteriales|f__Flavobacteriaceae|g__Flavobacterium|s__Flavobacterium_SGB100486|t__SGB100486","k__Bacteria|p__Bacteroidota|c__Flavobacteriia|o__Flavobacteriales|f__Flavobacteriaceae|g__Flavobacterium|s__Flavobacterium_SGB100486|t__SGB100486"
SGB100487,"k__Bacteria|p__Bacteroidetes|c__Flavobacteriia|o__Flavobacteriales|f__Flavobacteriaceae|g__Flavobacterium|s__Flavobacterium_SGB100487|t__SGB100487","k__Bacteria|p__Bacteroidota|c__Flavobacteriia|o__Flavobacteriales|f__Flavobacteriaceae|g__Flavobacterium|s__Flavobacterium_SGB100487|t__SGB100487"
SGB100488,"k__Bacteria|p__Bacteroidetes|c__Flavobacteriia|o__Flavobacteriales|f__Flavobacteriaceae|g__GGB71400|s__GGB71400_SGB100488|t__SGB100488","k__Bacteria|p__Bacteroidota|c__Flavobacteriia|o__Flavobacteriales|f__Flavobacteriaceae|g__GGB57427|s__GGB57427_SGB100488|t__SGB100488"
SGB100489,"k__Bacteria|p__Bacteroidetes|c__Flavobacteriia|o__Flavobacteriales|f__Flavobacteriaceae|g__Flavobacterium|s__Flavobacterium_SGB100489|t__SGB100489","k__Bacteria|p__Bacteroidota|c__Flavobacteriia|o__Flavobacteriales|f__Flavobacteriaceae|g__Flavobacterium|s__Flavobacterium_SGB100489|t__SGB100489"
SGB100490,"k__Bacteria|p__Bacteroidetes|c__Flavobacteriia|o__Flavobacteriales|f__Flavobacteriaceae|g__Flavobacterium|s__Flavobacterium_SGB100490|t__SGB100490","k__Bacteria|p__Bacteroidota|c__Flavobacteriia|o__Flavobacteriales|f__Flavobacteriaceae|g__Flavobacterium|s__Flavobacterium_SGB100490|t__SGB100490"
SGB100491,"k__Bacteria|p__Bacteroidetes|c__Flavobacteriia|o__Flavobacteriales|f__Flavobacteriaceae|g__Flavobacterium|s__Flavobacterium_SGB100491|t__SGB100491","k__Bacteria|p__Bacteroidota|c__Flavobacteriia|o__Flavobacteriales|f__Flavobacteriaceae|g__Flavobacterium|s__Flavobacterium_SGB100491|t__SGB100491"
SGB100492,"k__Bacteria|p__Bacteroidetes|c__CFGB70525|o__OFGB70525|f__FGB70525|g__GGB73033|s__GGB73033_SGB100492|t__SGB100492","k__Bacteria|p__Bacteroidota|c__CFGB70525|o__OFGB70525|f__FGB70525|g__GGB73033|s__GGB73033_SGB100492|t__SGB100492"
SGB100493,"k__Bacteria|p__Bacteroidetes|c__CFGB2284|o__OFGB2284|f__FGB2284|g__GGB73034|s__GGB73034_SGB100493|t__SGB100493","k__Bacteria|p__Bacteroidota|c__CFGB2284|o__OFGB2284|f__FGB2284|g__GGB73034|s__GGB73034_SGB100493|t__SGB100493"
SGB100494,"k__Bacteria|p__Bacteroidetes|c__Flavobacteriia|o__Flavobacteriales|f__Crocinitomicaceae|g__GGB73035|s__GGB73035_SGB100494|t__SGB100494","k__Bacteria|p__Bacteroidota|c__Flavobacteriia|o__Flavobacteriales|f__Crocinitomicaceae|g__GGB73035|s__GGB73035_SGB100494|t__SGB100494"
SGB100495,"k__Bacteria|p__Bacteroidetes|c__CFGB70528|o__OFGB70528|f__FGB70528|g__GGB73036|s__GGB73036_SGB100495|t__SGB100495","k__Bacteria|p__Bacteroidota|c__CFGB70528|o__OFGB70528|f__FGB70528|g__GGB73036|s__GGB73036_SGB100495|t__SGB100495"
SGB100496,"k__Bacteria|p__Firmicutes|c__CFGB9039|o__OFGB9039|f__FGB9039|g__GGB26873|s__GGB26873_SGB100496|t__SGB100496","k__Bacteria|p__Firmicutes|c__CFGB9039|o__OFGB9039|f__FGB9039|g__GGB26873|s__GGB26873_SGB100496|t__SGB100496"
SGB100497,"k__Bacteria|p__Bacteroidetes|c__CFGB70528|o__OFGB70528|f__FGB70528|g__GGB73038|s__GGB73038_SGB100497|t__SGB100497","k__Bacteria|p__Bacteroidota|c__CFGB70528|o__OFGB70528|f__FGB70528|g__GGB73038|s__GGB73038_SGB100497|t__SGB100497"
SGB100498,"k__Bacteria|p__Bacteroidetes|c__CFGB76604|o__OFGB76604|f__FGB76604|g__GGB73039|s__GGB73039_SGB100498|t__SGB100498","k__Bacteria|p__Bacteroidota|c__CFGB77452|o__OFGB77452|f__FGB77452|g__GGB73039|s__GGB73039_SGB100498|t__SGB100498"
SGB100499,"k__Bacteria|p__Bacteroidetes|c__Cytophagia|o__Cytophagales|f__Marivirgaceae|g__GGB73040|s__GGB73040_SGB100499|t__SGB100499","k__Bacteria|p__Bacteroidota|c__Cytophagia|o__Cytophagales|f__Marivirgaceae|g__GGB73040|s__GGB73040_SGB100499|t__SGB100499"
SGB1005,"k__Bacteria|p__Firmicutes|c__CFGB337|o__OFGB337|f__FGB337|g__GGB765|s__GGB765_SGB1005|t__SGB1005","k__Bacteria|p__Firmicutes|c__CFGB337|o__OFGB337|f__FGB337|g__GGB765|s__GGB765_SGB1005|t__SGB1005"
SGB10050,"k__Bacteria|p__Proteobacteria|c__Gammaproteobacteria|o__Enterobacterales|f__Enterobacteriaceae|g__Kosakonia|s__Kosakonia_cowanii|t__SGB10050","k__Bacteria|p__Proteobacteria|c__Gammaproteobacteria|o__Enterobacterales|f__Enterobacteriaceae|g__Kosakonia|s__Kosakonia_cowanii|t__SGB10050"
SGB100500,"k__Bacteria|p__Bacteroidetes|c__CFGB71412|o__OFGB71412|f__FGB71412|g__GGB73041|s__GGB73041_SGB100500|t__SGB100500","k__Bacteria|p__Bacteroidota|c__CFGB82212|o__OFGB82212|f__FGB82212|g__GGB73041|s__GGB73041_SGB100500|t__SGB100500"
SGB100501,"k__Bacteria|p__Bacteroidetes|c__CFGB71412|o__OFGB71412|f__FGB71412|g__GGB73042|s__GGB73042_SGB100501|t__SGB100501","k__Bacteria|p__Bacteroidota|c__CFGB82212|o__OFGB82212|f__FGB82212|g__GGB73042|s__GGB73042_SGB100501|t__SGB100501"
SGB100502,"k__Bacteria|p__Bacteroidetes|c__CFGB71412|o__OFGB71412|f__FGB71412|g__GGB71412|s__GGB71412_SGB100502|t__SGB100502","k__Bacteria|p__Bacteroidota|c__CFGB71412|o__OFGB71412|f__FGB71412|g__GGB71412|s__GGB71412_SGB100502|t__SGB100502"
SGB100503,"k__Bacteria|p__Bacteroidetes|c__CFGB71412|o__OFGB71412|f__FGB71412|g__GGB73041|s__GGB73041_SGB100503|t__SGB100503","k__Bacteria|p__Bacteroidota|c__CFGB82212|o__OFGB82212|f__FGB82212|g__GGB73041|s__GGB73041_SGB100503|t__SGB100503"
SGB100504,"k__Bacteria|p__Bacteroidetes|c__CFGB76604|o__OFGB76604|f__FGB76604|g__GGB73045|s__GGB73045_SGB100504|t__SGB100504","k__Bacteria|p__Bacteroidota|c__CFGB71412|o__OFGB71412|f__FGB71412|g__GGB73045|s__GGB73045_SGB100504|t__SGB100504"
SGB100505,"k__Bacteria|p__Bacteroidetes|c__CFGB71412|o__OFGB71412|f__FGB71412|g__GGB73046|s__GGB73046_SGB100505|t__SGB100505","k__Bacteria|p__Bacteroidota|c__CFGB71412|o__OFGB71412|f__FGB71412|g__GGB73046|s__GGB73046_SGB100505|t__SGB100505"
SGB100506,"k__Bacteria|p__Bacteroidetes|c__Flavobacteriia|o__Flavobacteriales|f__Flavobacteriaceae|g__GGB73047|s__GGB73047_SGB100506|t__SGB100506","k__Bacteria|p__Bacteroidota|c__Flavobacteriia|o__Flavobacteriales|f__Flavobacteriaceae|g__GGB73047|s__GGB73047_SGB100506|t__SGB100506"
SGB100507,"k__Bacteria|p__Bacteroidetes|c__Flavobacteriia|o__Flavobacteriales|f__Flavobacteriaceae|g__GGB73048|s__GGB73048_SGB100507|t__SGB100507","k__Bacteria|p__Bacteroidota|c__Flavobacteriia|o__Flavobacteriales|f__Flavobacteriaceae|g__GGB73048|s__GGB73048_SGB100507|t__SGB100507"
SGB100508,"k__Bacteria|p__Bacteroidetes|c__Flavobacteriia|o__Flavobacteriales|f__Flavobacteriaceae|g__GGB73048|s__GGB73048_SGB100508|t__SGB100508","k__Bacteria|p__Bacteroidota|c__Flavobacteriia|o__Flavobacteriales|f__Flavobacteriaceae|g__GGB73048|s__GGB73048_SGB100508|t__SGB100508"
SGB100509,"k__Bacteria|p__Bacteroidetes|c__Flavobacteriia|o__Flavobacteriales|f__Flavobacteriaceae|g__GGB73049|s__GGB73049_SGB100509|t__SGB100509","k__Bacteria|p__Bacteroidota|c__Flavobacteriia|o__Flavobacteriales|f__Flavobacteriaceae|g__GGB73049|s__GGB73049_SGB100509|t__SGB100509"
SGB10051,"k__Bacteria|p__Proteobacteria|c__Gammaproteobacteria|o__Enterobacterales|f__Enterobacteriaceae|g__Kosakonia|s__Kosakonia_radicincitans|t__SGB10051","k__Bacteria|p__Proteobacteria|c__Gammaproteobacteria|o__Enterobacterales|f__Enterobacteriaceae|g__Kosakonia|s__Kosakonia_radicincitans|t__SGB10051"
SGB100510,"k__Bacteria|p__Bacteroidetes|c__Flavobacteriia|o__Flavobacteriales|f__Flavobacteriaceae|g__GGB73050|s__GGB73050_SGB100510|t__SGB100510","k__Bacteria|p__Bacteroidota|c__Flavobacteriia|o__Flavobacteriales|f__Flavobacteriaceae|g__GGB73050|s__GGB73050_SGB100510|t__SGB100510"
SGB100511,"k__Bacteria|p__Bacteroidetes|c__CFGB18988|o__OFGB18988|f__FGB18988|g__GGB73051|s__GGB73051_SGB100511|t__SGB100511","k__Bacteria|p__Bacteroidota|c__CFGB18988|o__OFGB18988|f__FGB18988|g__GGB73051|s__GGB73051_SGB100511|t__SGB100511"
SGB100512,"k__Bacteria|p__Bacteroidetes|c__Flavobacteriia|o__Flavobacteriales|f__Flavobacteriaceae|g__GGB71380|s__GGB71380_SGB100512|t__SGB100512","k__Bacteria|p__Bacteroidota|c__Flavobacteriia|o__Flavobacteriales|f__Flavobacteriaceae|g__GGB71380|s__GGB71380_SGB100512|t__SGB100512"
SGB100513,"k__Bacteria|p__Bacteroidetes|c__CFGB76670|o__OFGB76670|f__FGB76670|g__GGB73053|s__GGB73053_SGB100513|t__SGB100513","k__Bacteria|p__Bacteroidota|c__CFGB77458|o__OFGB77458|f__FGB77458|g__GGB73053|s__GGB73053_SGB100513|t__SGB100513"
SGB100514,"k__Bacteria|p__Bacteroidetes|c__CFGB73163|o__OFGB73163|f__FGB73163|g__GGB73054|s__GGB73054_SGB100514|t__SGB100514","k__Bacteria|p__Bacteroidota|c__CFGB73163|o__OFGB73163|f__FGB73163|g__GGB73054|s__GGB73054_SGB100514|t__SGB100514"
SGB100515,"k__Bacteria|p__Bacteroidetes|c__CFGB2126|o__OFGB2126|f__FGB2126|g__GGB2126|s__GGB2126_SGB100515|t__SGB100515","k__Bacteria|p__Bacteroidota|c__Flavobacteriia|o__Flavobacteriales|f__Flavobacteriaceae|g__Psychroflexus|s__Psychroflexus_SGB100515|t__SGB100515"
SGB100516,"k__Bacteria|p__Bacteroidetes|c__Flavobacteriia|o__Flavobacteriales|f__Flavobacteriaceae|g__GGB71353|s__GGB71353_SGB100516|t__SGB100516","k__Bacteria|p__Bacteroidota|c__Flavobacteriia|o__Flavobacteriales|f__Flavobacteriaceae|g__GGB71353|s__GGB71353_SGB100516|t__SGB100516"
SGB100517,"k__Bacteria|p__Bacteroidetes|c__Flavobacteriia|o__Flavobacteriales|f__Flavobacteriaceae|g__GGB73057|s__GGB73057_SGB100517|t__SGB100517","k__Bacteria|p__Bacteroidota|c__Flavobacteriia|o__Flavobacteriales|f__Flavobacteriaceae|g__GGB73057|s__GGB73057_SGB100517|t__SGB100517"
SGB100518,"k__Bacteria|p__Bacteroidetes|c__CFGB70540|o__OFGB70540|f__FGB70540|g__GGB73058|s__GGB73058_SGB100518|t__SGB100518","k__Bacteria|p__Bacteroidota|c__CFGB70540|o__OFGB70540|f__FGB70540|g__GGB73058|s__GGB73058_SGB100518|t__SGB100518"
SGB100519,"k__Bacteria|p__Bacteroidetes|c__CFGB70540|o__OFGB70540|f__FGB70540|g__GGB73059|s__GGB73059_SGB100519|t__SGB100519","k__Bacteria|p__Bacteroidota|c__CFGB70540|o__OFGB70540|f__FGB70540|g__GGB73059|s__GGB73059_SGB100519|t__SGB100519"
SGB10052,"k__Bacteria|p__Proteobacteria|c__Gammaproteobacteria|o__Enterobacterales|f__Enterobacteriaceae|g__Kosakonia|s__Kosakonia_oryziphila|t__SGB10052","k__Bacteria|p__Proteobacteria|c__Gammaproteobacteria|o__Enterobacterales|f__Enterobacteriaceae|g__Kosakonia|s__Kosakonia_oryziphila|t__SGB10052"
SGB100520,"k__Bacteria|p__Bacteroidetes|c__Flavobacteriia|o__Flavobacteriales|f__Flavobacteriaceae|g__GGB73060|s__GGB73060_SGB100520|t__SGB100520","k__Bacteria|p__Bacteroidota|c__Flavobacteriia|o__Flavobacteriales|f__Flavobacteriaceae|g__GGB73060|s__GGB73060_SGB100520|t__SGB100520"
SGB100521,"k__Bacteria|p__Bacteroidetes|c__Chitinophagia|o__Chitinophagales|f__Chitinophagaceae|g__GGB56636|s__GGB56636_SGB100521|t__SGB100521","k__Bacteria|p__Bacteroidota|c__Chitinophagia|o__Chitinophagales|f__Chitinophagaceae|g__GGB56636|s__GGB56636_SGB100521|t__SGB100521"
SGB100523,"k__Archaea|p__Euryarchaeota|c__Methanomicrobia|o__Methanotrichales|f__Methanotrichaceae|g__Methanothrix|s__Methanothrix_SGB100523|t__SGB100523","k__Archaea|p__Euryarchaeota|c__Methanomicrobia|o__Methanotrichales|f__Methanotrichaceae|g__Methanothrix|s__Methanothrix_SGB100523|t__SGB100523"
SGB100524,"k__Archaea|p__Thaumarchaeota|c__Thaumarchaeota_unclassified|o__Nitrosopumilales|f__Nitrosopumilaceae|g__Nitrosopumilus|s__Nitrosopumilus_SGB100524|t__SGB100524","k__Archaea|p__Thaumarchaeota|c__Thaumarchaeota_unclassified|o__Nitrosopumilales|f__Nitrosopumilaceae|g__Nitrosopumilus|s__Nitrosopumilus_SGB100524|t__SGB100524"
SGB100526,"k__Archaea|p__Crenarchaeota|c__Thermoprotei|o__Thermoproteales|f__Thermoproteaceae|g__GGB626|s__GGB626_SGB100526|t__SGB100526","k__Archaea|p__Crenarchaeota|c__Thermoprotei|o__Thermoproteales|f__Thermoproteaceae|g__GGB626|s__GGB626_SGB100526|t__SGB100526"
SGB100527,"k__Archaea|p__Crenarchaeota|c__CFGB39686|o__OFGB39686|f__FGB39686|g__GGB41578|s__GGB41578_SGB100527|t__SGB100527","k__Archaea|p__Candidatus_Bathyarchaeota|c__CFGB39686|o__OFGB39686|f__FGB39686|g__GGB41578|s__GGB41578_SGB100527|t__SGB100527"
SGB100528,"k__Archaea|p__Crenarchaeota|c__CFGB39662|o__OFGB39662|f__FGB39662|g__GGB41539|s__GGB41539_SGB100528|t__SGB100528","k__Archaea|p__Crenarchaeota|c__CFGB39662|o__OFGB39662|f__FGB39662|g__GGB41539|s__GGB41539_SGB100528|t__SGB100528"
SGB10053,"k__Bacteria|p__Proteobacteria|c__Gammaproteobacteria|o__Enterobacterales|f__Enterobacteriaceae|g__Kosakonia|s__Kosakonia_arachidis|t__SGB10053","k__Bacteria|p__Proteobacteria|c__Gammaproteobacteria|o__Enterobacterales|f__Enterobacteriaceae|g__Kosakonia|s__Kosakonia_arachidis|t__SGB10053"
SGB100530,"k__Bacteria|p__Proteobacteria|c__Alphaproteobacteria|o__Rhodobacterales|f__Rhodobacteraceae|g__Rhodobacteraceae_unclassified|s__Rhodobacteraceae_unclassified_SGB100530|t__SGB100530","k__Bacteria|p__Proteobacteria|c__Alphaproteobacteria|o__Rhodobacterales|f__Rhodobacteraceae|g__Rhodobacteraceae_unclassified|s__Rhodobacteraceae_unclassified_SGB100530|t__SGB100530"
SGB100536,"k__Bacteria|p__Proteobacteria|c__CFGB2401|o__OFGB2401|f__FGB2401|g__GGB6588|s__GGB6588_SGB100536|t__SGB100536","k__Bacteria|p__Proteobacteria|c__CFGB2401|o__OFGB2401|f__FGB2401|g__GGB6588|s__GGB6588_SGB100536|t__SGB100536"
SGB100538,"k__Bacteria|p__Candidatus_Cloacimonetes|c__CFGB7869|o__OFGB7869|f__FGB7869|g__GGB24641|s__GGB24641_SGB100538|t__SGB100538","k__Bacteria|p__Candidatus_Cloacimonetes|c__CFGB7869|o__OFGB7869|f__FGB7869|g__GGB24641|s__GGB24641_SGB100538|t__SGB100538"
SGB10054,"k__Bacteria|p__Proteobacteria|c__Gammaproteobacteria|o__Enterobacterales|f__Enterobacteriaceae|g__Kosakonia|s__Kosakonia_pseudosacchari|t__SGB10054","k__Bacteria|p__Proteobacteria|c__Gammaproteobacteria|o__Enterobacterales|f__Enterobacteriaceae|g__Kosakonia|s__Kosakonia_pseudosacchari|t__SGB10054"
SGB100540,"k__Bacteria|p__Proteobacteria|c__Betaproteobacteria|o__Burkholderiales|f__Sutterellaceae|g__GGB6565|s__GGB6565_SGB100540|t__SGB100540","k__Bacteria|p__Proteobacteria|c__Betaproteobacteria|o__Burkholderiales|f__Sutterellaceae|g__GGB6565|s__GGB6565_SGB100540|t__SGB100540"
SGB100542,"k__Bacteria|p__Proteobacteria|c__Betaproteobacteria|o__Burkholderiales|f__Sutterellaceae|g__Sutterella|s__Sutterella_SGB100542|t__SGB100542","k__Bacteria|p__Proteobacteria|c__Betaproteobacteria|o__Burkholderiales|f__Sutterellaceae|g__Sutterella|s__Sutterella_SGB100542|t__SGB100542"
SGB100543,"k__Bacteria|p__Lentisphaerae|c__CFGB3176|o__OFGB3176|f__FGB3176|g__GGB10708|s__GGB10708_SGB100543|t__SGB100543","k__Bacteria|p__Lentisphaerae|c__CFGB3176|o__OFGB3176|f__FGB3176|g__GGB10708|s__GGB10708_SGB100543|t__SGB100543"
SGB100547,"k__Bacteria|p__Proteobacteria|c__Betaproteobacteria|o__Burkholderiales|f__Burkholderiaceae|g__Burkholderia|s__Burkholderia_puraquae|t__SGB100547","k__Bacteria|p__Proteobacteria|c__Betaproteobacteria|o__Burkholderiales|f__Burkholderiaceae|g__Burkholderia|s__Burkholderia_puraquae|t__SGB100547"
SGB100549,"k__Bacteria|p__Proteobacteria|c__Betaproteobacteria|o__Burkholderiales|f__Burkholderiaceae|g__Burkholderiaceae_unclassified|s__Burkholderiaceae_bacterium_26|t__SGB100549","k__Bacteria|p__Proteobacteria|c__Betaproteobacteria|o__Burkholderiales|f__Burkholderiaceae|g__Burkholderiaceae_unclassified|s__Burkholderiaceae_bacterium_26|t__SGB100549"
SGB10055,"k__Bacteria|p__Proteobacteria|c__Gammaproteobacteria|o__Enterobacterales|f__Enterobacteriaceae|g__Kosakonia|s__Kosakonia_oryzendophytica|t__SGB10055","k__Bacteria|p__Proteobacteria|c__Gammaproteobacteria|o__Enterobacterales|f__Enterobacteriaceae|g__Kosakonia|s__Kosakonia_oryzendophytica|t__SGB10055"
SGB100550,"k__Bacteria|p__Proteobacteria|c__Gammaproteobacteria|o__Xanthomonadales|f__Xanthomonadaceae|g__Xanthomonas|s__Xanthomonas_arboricola|t__SGB100550","k__Bacteria|p__Proteobacteria|c__Gammaproteobacteria|o__Xanthomonadales|f__Xanthomonadaceae|g__Xanthomonas|s__Xanthomonas_arboricola|t__SGB100550"
SGB100552,"k__Bacteria|p__Proteobacteria|c__Gammaproteobacteria|o__Chromatiales|f__Ectothiorhodospiraceae|g__Thioalkalivibrio|s__Thioalkalivibrio_sulfidiphilus|t__SGB100552","k__Bacteria|p__Proteobacteria|c__Gammaproteobacteria|o__Chromatiales|f__Ectothiorhodospiraceae|g__Thioalkalivibrio|s__Thioalkalivibrio_sulfidiphilus|t__SGB100552"
SGB100554,"k__Bacteria|p__Proteobacteria|c__Alphaproteobacteria|o__Hyphomicrobiales|f__Phyllobacteriaceae|g__Mesorhizobium|s__Mesorhizobium_sp_WSM3860|t__SGB100554","k__Bacteria|p__Proteobacteria|c__Alphaproteobacteria|o__Hyphomicrobiales|f__Phyllobacteriaceae|g__Mesorhizobium|s__Mesorhizobium_sp_WSM3860|t__SGB100554"
SGB100555,"k__Bacteria|p__Proteobacteria|c__Alphaproteobacteria|o__Hyphomicrobiales|f__Phyllobacteriaceae|g__Mesorhizobium|s__Mesorhizobium_sp_ORS_3359|t__SGB100555","k__Bacteria|p__Proteobacteria|c__Alphaproteobacteria|o__Hyphomicrobiales|f__Phyllobacteriaceae|g__Mesorhizobium|s__Mesorhizobium_sp_ORS_3359|t__SGB100555"
SGB100556,"k__Bacteria|p__Proteobacteria|c__Alphaproteobacteria|o__Hyphomicrobiales|f__Phyllobacteriaceae|g__Mesorhizobium|s__Mesorhizobium_sp_M7A_F_Ca_US_008_03_1_1|t__SGB100556","k__Bacteria|p__Proteobacteria|c__Alphaproteobacteria|o__Hyphomicrobiales|f__Phyllobacteriaceae|g__Mesorhizobium|s__Mesorhizobium_sp_CO1_1_8|t__SGB100556"
SGB100557,"k__Bacteria|p__Proteobacteria|c__Alphaproteobacteria|o__Caulobacterales|f__Caulobacteraceae|g__Brevundimonas|s__Brevundimonas_SGB100557|t__SGB100557","k__Bacteria|p__Proteobacteria|c__Alphaproteobacteria|o__Caulobacterales|f__Caulobacteraceae|g__Brevundimonas|s__Brevundimonas_SGB100557|t__SGB100557"
SGB100559,"k__Bacteria|p__Proteobacteria|c__Alphaproteobacteria|o__Sphingomonadales|f__Sphingomonadaceae|g__Citromicrobium|s__Citromicrobium_sp_JLT1363|t__SGB100559","k__Bacteria|p__Proteobacteria|c__Alphaproteobacteria|o__Sphingomonadales|f__Sphingomonadaceae|g__Citromicrobium|s__Citromicrobium_sp_JLT1363|t__SGB100559"
SGB100561,"k__Bacteria|p__Proteobacteria|c__Alphaproteobacteria|o__Sphingomonadales|f__Sphingomonadaceae|g__Sphingomonas|s__Sphingomonas_sp_Leaf230|t__SGB100561","k__Bacteria|p__Proteobacteria|c__Alphaproteobacteria|o__Sphingomonadales|f__Sphingomonadaceae|g__Sphingomonas|s__Sphingomonas_sp_Leaf230|t__SGB100561"
SGB100562,"k__Bacteria|p__Proteobacteria|c__Alphaproteobacteria|o__Sphingomonadales|f__Sphingosinicellaceae|g__Sandarakinorhabdus|s__Sandarakinorhabdus_SGB100562|t__SGB100562","k__Bacteria|p__Proteobacteria|c__Alphaproteobacteria|o__Sphingomonadales|f__Sphingosinicellaceae|g__Sandarakinorhabdus|s__Sandarakinorhabdus_SGB100562|t__SGB100562"
SGB100565,"k__Bacteria|p__Proteobacteria|c__Gammaproteobacteria|o__Oceanospirillales|f__Halomonadaceae|g__Halomonas|s__Halomonas_subglaciescola|t__SGB100565","k__Bacteria|p__Proteobacteria|c__Gammaproteobacteria|o__Oceanospirillales|f__Halomonadaceae|g__Halomonas|s__Halomonas_subglaciescola|t__SGB100565"
SGB100566,"k__Bacteria|p__Proteobacteria|c__Gammaproteobacteria|o__Cellvibrionales|f__Spongiibacteraceae|g__Spongiibacter|s__Spongiibacter_marinus|t__SGB100566","k__Bacteria|p__Proteobacteria|c__Gammaproteobacteria|o__Cellvibrionales|f__Spongiibacteraceae|g__Spongiibacter|s__Spongiibacter_marinus|t__SGB100566"
SGB100568,"k__Bacteria|p__Proteobacteria|c__Gammaproteobacteria|o__Pseudomonadales|f__Pseudomonadaceae|g__Pseudomonas|s__Pseudomonas_brassicacearum|t__SGB100568","k__Bacteria|p__Proteobacteria|c__Gammaproteobacteria|o__Pseudomonadales|f__Pseudomonadaceae|g__Pseudomonas|s__Pseudomonas_brassicacearum|t__SGB100568"
SGB100569,"k__Bacteria|p__Proteobacteria|c__Gammaproteobacteria|o__Pseudomonadales|f__Pseudomonadaceae|g__Pseudomonas|s__Pseudomonas_frederiksbergensis|t__SGB100569","k__Bacteria|p__Proteobacteria|c__Gammaproteobacteria|o__Pseudomonadales|f__Pseudomonadaceae|g__Pseudomonas|s__Pseudomonas_frederiksbergensis|t__SGB100569"
SGB10057,"k__Bacteria|p__Proteobacteria|c__Gammaproteobacteria|o__Enterobacterales|f__Enterobacteriaceae|g__Phytobacter|s__Phytobacter_diazotrophicus|t__SGB10057","k__Bacteria|p__Proteobacteria|c__Gammaproteobacteria|o__Enterobacterales|f__Enterobacteriaceae|g__Phytobacter|s__Phytobacter_diazotrophicus|t__SGB10057"
SGB100570,"k__Bacteria|p__Proteobacteria|c__Gammaproteobacteria|o__Pseudomonadales|f__Pseudomonadaceae|g__Pseudomonas|s__Pseudomonas_sp_TH10|t__SGB100570","k__Bacteria|p__Proteobacteria|c__Gammaproteobacteria|o__Pseudomonadales|f__Pseudomonadaceae|g__Pseudomonas|s__Pseudomonas_sp_TH10|t__SGB100570"
SGB100571,"k__Bacteria|p__Proteobacteria|c__Gammaproteobacteria|o__Pseudomonadales|f__Pseudomonadaceae|g__Pseudomonas|s__Pseudomonas_sp_DG56_2|t__SGB100571","k__Bacteria|p__Proteobacteria|c__Gammaproteobacteria|o__Pseudomonadales|f__Pseudomonadaceae|g__Pseudomonas|s__Pseudomonas_sp_DG56_2|t__SGB100571"
SGB100573,"k__Bacteria|p__Proteobacteria|c__Betaproteobacteria|o__Burkholderiales|f__Alcaligenaceae|g__Pusillimonas_ex_Stolz_et_al_2005|s__Pusillimonas_sp_DMV24BSW_D|t__SGB100573","k__Bacteria|p__Proteobacteria|c__Betaproteobacteria|o__Burkholderiales|f__Alcaligenaceae|g__Pusillimonas|s__Pusillimonas_sp_DMV24BSW_D|t__SGB100573"
SGB100574,"k__Bacteria|p__Spirochaetes|c__Spirochaetia|o__Spirochaetales|f__Spirochaetaceae|g__Sediminispirochaeta|s__Sediminispirochaeta_smaragdinae|t__SGB100574","k__Bacteria|p__Spirochaetes|c__Spirochaetia|o__Spirochaetales|f__Spirochaetaceae|g__Sediminispirochaeta|s__Sediminispirochaeta_smaragdinae|t__SGB100574"
SGB100575,"k__Bacteria|p__Actinobacteria|c__Actinomycetia|o__Bifidobacteriales|f__Bifidobacteriaceae|g__Bifidobacterium|s__Bifidobacterium_animalis|t__SGB100575","k__Bacteria|p__Actinobacteria|c__Actinomycetia|o__Bifidobacteriales|f__Bifidobacteriaceae|g__Bifidobacterium|s__Bifidobacterium_animalis|t__SGB100575"
SGB100578,"k__Bacteria|p__Firmicutes|c__Clostridia|o__Eubacteriales|f__Lachnospiraceae|g__GGB79643|s__GGB79643_SGB100578|t__SGB100578","k__Bacteria|p__Actinobacteria|c__Actinomycetia|o__Bifidobacteriales|f__Bifidobacteriaceae|g__Bifidobacterium|s__Bifidobacterium_SGB100578|t__SGB100578"
SGB100579,"k__Bacteria|p__Actinobacteria|c__Actinomycetia|o__Bifidobacteriales|f__Bifidobacteriaceae|g__Bifidobacterium|s__Bifidobacterium_SGB100579|t__SGB100579","k__Bacteria|p__Actinobacteria|c__Actinomycetia|o__Bifidobacteriales|f__Bifidobacteriaceae|g__Bifidobacterium|s__Bifidobacterium_SGB100579|t__SGB100579"
SGB10058,"k__Bacteria|p__Proteobacteria|c__Gammaproteobacteria|o__Enterobacterales|f__Enterobacteriaceae|g__Kluyvera|s__Kluyvera_intermedia|t__SGB10058","k__Bacteria|p__Proteobacteria|c__Gammaproteobacteria|o__Enterobacterales|f__Enterobacteriaceae|g__Kluyvera|s__Kluyvera_intermedia|t__SGB10058"
SGB100582,"k__Bacteria|p__Actinobacteria|c__Actinomycetia|o__Bifidobacteriales|f__Bifidobacteriaceae|g__Bifidobacterium|s__Bifidobacterium_SGB100582|t__SGB100582","k__Bacteria|p__Actinobacteria|c__Actinomycetia|o__Bifidobacteriales|f__Bifidobacteriaceae|g__Bifidobacterium|s__Bifidobacterium_SGB100582|t__SGB100582"
SGB100583,"k__Bacteria|p__Firmicutes|c__Bacilli|o__Lactobacillales|f__Streptococcaceae|g__Streptococcus|s__Streptococcus_SGB100583|t__SGB100583","k__Bacteria|p__Actinobacteria|c__Actinomycetia|o__Bifidobacteriales|f__Bifidobacteriaceae|g__Bifidobacterium|s__Bifidobacterium_SGB100583|t__SGB100583"
SGB100587,"k__Bacteria|p__Firmicutes|c__Clostridia|o__Eubacteriales|f__Lachnospiraceae|g__GGB80182|s__GGB80182_SGB100587|t__SGB100587","k__Bacteria|p__Actinobacteria|c__Actinomycetia|o__Bifidobacteriales|f__Bifidobacteriaceae|g__Bifidobacterium|s__Bifidobacterium_SGB100587|t__SGB100587"
SGB100589,"k__Bacteria|p__Actinobacteria|c__Actinomycetia|o__Bifidobacteriales|f__Bifidobacteriaceae|g__GGB79777|s__GGB79777_SGB100589|t__SGB100589","k__Bacteria|p__Actinobacteria|c__Actinomycetia|o__Bifidobacteriales|f__Bifidobacteriaceae|g__Bifidobacterium|s__Bifidobacterium_SGB100589|t__SGB100589"
SGB100590,"k__Bacteria|p__Actinobacteria|c__Actinomycetia|o__Bifidobacteriales|f__Bifidobacteriaceae|g__GGB1346|s__GGB1346_SGB100590|t__SGB100590","k__Bacteria|p__Actinobacteria|c__Actinomycetia|o__Bifidobacteriales|f__Bifidobacteriaceae|g__Bifidobacterium|s__Bifidobacterium_SGB100590|t__SGB100590"
SGB100591,"k__Bacteria|p__Bacteroidetes|c__Bacteroidia|o__Bacteroidales|f__Bacteroidaceae|g__Bacteroides|s__Bacteroides_SGB100591|t__SGB100591","k__Bacteria|p__Actinobacteria|c__Actinomycetia|o__Bifidobacteriales|f__Bifidobacteriaceae|g__Bifidobacterium|s__Bifidobacterium_SGB100591|t__SGB100591"
SGB100593,"k__Bacteria|p__Bacteroidetes|c__CFGB529|o__OFGB529|f__FGB529|g__GGB1096|s__GGB1096_SGB100593|t__SGB100593","k__Bacteria|p__Bacteroidota|c__CFGB529|o__OFGB529|f__FGB529|g__GGB1096|s__GGB1096_SGB100593|t__SGB100593"
SGB100594,"k__Bacteria|p__Proteobacteria|c__CFGB13660|o__OFGB13660|f__FGB13660|g__GGB40236|s__GGB40236_SGB100594|t__SGB100594","k__Bacteria|p__Proteobacteria|c__CFGB13660|o__OFGB13660|f__FGB13660|g__GGB40236|s__GGB40236_SGB100594|t__SGB100594"
SGB100597,"k__Bacteria|p__Actinobacteria|c__CFGB12107|o__OFGB12107|f__FGB12107|g__GGB34797|s__GGB34797_SGB100597|t__SGB100597","k__Bacteria|p__Actinobacteria|c__CFGB12107|o__OFGB12107|f__FGB12107|g__GGB34797|s__GGB34797_SGB100597|t__SGB100597"
SGB100598,"k__Bacteria|p__Proteobacteria|c__Betaproteobacteria|o__Burkholderiales|f__Sutterellaceae|g__Dakarella|s__Dakarella_SGB100598|t__SGB100598","k__Bacteria|p__Actinobacteria|c__Coriobacteriia|o__Eggerthellales|f__Eggerthellaceae|g__GGB9365|s__GGB9365_SGB100598|t__SGB100598"
SGB100599,"k__Bacteria|p__Actinobacteria|c__Coriobacteriia|o__Coriobacteriales|f__Coriobacteriaceae|g__GGB9370|s__GGB9370_SGB100599|t__SGB100599","k__Bacteria|p__Actinobacteria|c__Coriobacteriia|o__Coriobacteriales|f__Coriobacteriaceae|g__GGB9370|s__GGB9370_SGB100599|t__SGB100599"
SGB100600,"k__Bacteria|p__Actinobacteria|c__Coriobacteriia|o__Coriobacteriales|f__Coriobacteriaceae|g__Collinsella|s__Collinsella_SGB100600|t__SGB100600","k__Bacteria|p__Actinobacteria|c__Coriobacteriia|o__Coriobacteriales|f__Coriobacteriaceae|g__Collinsella|s__Collinsella_SGB100600|t__SGB100600"
SGB100602,"k__Bacteria|p__Actinobacteria|c__Coriobacteriia|o__Coriobacteriales|f__Coriobacteriaceae|g__Collinsella|s__Collinsella_SGB100602|t__SGB100602","k__Bacteria|p__Actinobacteria|c__Coriobacteriia|o__Coriobacteriales|f__Coriobacteriaceae|g__Collinsella|s__Collinsella_SGB100602|t__SGB100602"
SGB100604,"k__Bacteria|p__Actinobacteria|c__Coriobacteriia|o__Coriobacteriales|f__Coriobacteriaceae|g__Collinsella|s__Collinsella_SGB100604|t__SGB100604","k__Bacteria|p__Actinobacteria|c__Coriobacteriia|o__Coriobacteriales|f__Coriobacteriaceae|g__Collinsella|s__Collinsella_SGB100604|t__SGB100604"
SGB100606,"k__Bacteria|p__Actinobacteria|c__Coriobacteriia|o__Coriobacteriales|f__Coriobacteriaceae|g__Collinsella|s__Collinsella_SGB100606|t__SGB100606","k__Bacteria|p__Actinobacteria|c__Coriobacteriia|o__Coriobacteriales|f__Coriobacteriaceae|g__Collinsella|s__Collinsella_SGB100606|t__SGB100606"
SGB100608,"k__Bacteria|p__Actinobacteria|c__Coriobacteriia|o__Coriobacteriales|f__Coriobacteriaceae|g__Collinsella|s__Collinsella_SGB100608|t__SGB100608","k__Bacteria|p__Actinobacteria|c__Coriobacteriia|o__Coriobacteriales|f__Coriobacteriaceae|g__Collinsella|s__Collinsella_SGB100608|t__SGB100608"
SGB100609,"k__Bacteria|p__Actinobacteria|c__Coriobacteriia|o__Coriobacteriales|f__Coriobacteriaceae|g__Collinsella|s__Collinsella_SGB100609|t__SGB100609","k__Bacteria|p__Actinobacteria|c__Coriobacteriia|o__Coriobacteriales|f__Coriobacteriaceae|g__Collinsella|s__Collinsella_SGB100609|t__SGB100609"
SGB100610,"k__Bacteria|p__Actinobacteria|c__Coriobacteriia|o__Coriobacteriales|f__Coriobacteriaceae|g__Collinsella|s__Collinsella_SGB100610|t__SGB100610","k__Bacteria|p__Actinobacteria|c__Coriobacteriia|o__Coriobacteriales|f__Coriobacteriaceae|g__Collinsella|s__Collinsella_SGB100610|t__SGB100610"
SGB100611,"k__Bacteria|p__Firmicutes|c__Bacilli|o__Lactobacillales|f__Streptococcaceae|g__GGB79979|s__GGB79979_SGB100611|t__SGB100611","k__Bacteria|p__Actinobacteria|c__Coriobacteriia|o__Coriobacteriales|f__Coriobacteriaceae|g__Collinsella|s__Collinsella_SGB100611|t__SGB100611"
SGB100613,"k__Bacteria|p__Actinobacteria|c__Coriobacteriia|o__Coriobacteriales|f__Coriobacteriaceae|g__Collinsella|s__Collinsella_SGB100613|t__SGB100613","k__Bacteria|p__Actinobacteria|c__Coriobacteriia|o__Coriobacteriales|f__Coriobacteriaceae|g__Collinsella|s__Collinsella_SGB100613|t__SGB100613"
SGB100614,"k__Bacteria|p__Actinobacteria|c__Coriobacteriia|o__Coriobacteriales|f__Coriobacteriaceae|g__Collinsella|s__Collinsella_SGB100614|t__SGB100614","k__Bacteria|p__Actinobacteria|c__Coriobacteriia|o__Coriobacteriales|f__Coriobacteriaceae|g__Collinsella|s__Collinsella_SGB100614|t__SGB100614"
SGB100616,"k__Bacteria|p__Actinobacteria|c__Coriobacteriia|o__Coriobacteriales|f__Coriobacteriaceae|g__Collinsella|s__Collinsella_SGB100616|t__SGB100616","k__Bacteria|p__Actinobacteria|c__Coriobacteriia|o__Coriobacteriales|f__Coriobacteriaceae|g__Collinsella|s__Collinsella_SGB100616|t__SGB100616"
SGB100617,"k__Bacteria|p__Actinobacteria|c__Coriobacteriia|o__Coriobacteriales|f__Coriobacteriaceae|g__Collinsella|s__Collinsella_SGB100617|t__SGB100617","k__Bacteria|p__Actinobacteria|c__Coriobacteriia|o__Coriobacteriales|f__Coriobacteriaceae|g__Collinsella|s__Collinsella_SGB100617|t__SGB100617"
SGB100618,"k__Bacteria|p__Actinobacteria|c__Coriobacteriia|o__Coriobacteriales|f__Coriobacteriaceae|g__Collinsella|s__Collinsella_SGB100618|t__SGB100618","k__Bacteria|p__Actinobacteria|c__Coriobacteriia|o__Coriobacteriales|f__Coriobacteriaceae|g__Collinsella|s__Collinsella_SGB100618|t__SGB100618"
SGB100619,"k__Bacteria|p__Actinobacteria|c__Coriobacteriia|o__Coriobacteriales|f__Coriobacteriaceae|g__Collinsella|s__Collinsella_aerofaciens|t__SGB100619","k__Bacteria|p__Actinobacteria|c__Coriobacteriia|o__Coriobacteriales|f__Coriobacteriaceae|g__Collinsella|s__Collinsella_aerofaciens|t__SGB100619"
SGB100621,"k__Bacteria|p__Actinobacteria|c__Coriobacteriia|o__Coriobacteriales|f__Coriobacteriaceae|g__Collinsella|s__Collinsella_SGB100621|t__SGB100621","k__Bacteria|p__Actinobacteria|c__Coriobacteriia|o__Coriobacteriales|f__Coriobacteriaceae|g__Collinsella|s__Collinsella_SGB100621|t__SGB100621"
SGB100622,"k__Bacteria|p__Actinobacteria|c__CFGB76795|o__OFGB76795|f__FGB76795|g__GGB79595|s__GGB79595_SGB100622|t__SGB100622","k__Bacteria|p__Actinobacteria|c__Coriobacteriia|o__Coriobacteriales|f__Coriobacteriaceae|g__Collinsella|s__Collinsella_SGB100622|t__SGB100622"
SGB100623,"k__Bacteria|p__Actinobacteria|c__Coriobacteriia|o__Coriobacteriales|f__Coriobacteriaceae|g__Collinsella|s__Collinsella_SGB100623|t__SGB100623","k__Bacteria|p__Actinobacteria|c__Coriobacteriia|o__Coriobacteriales|f__Coriobacteriaceae|g__Collinsella|s__Collinsella_SGB100623|t__SGB100623"
SGB100624,"k__Bacteria|p__Firmicutes|c__Bacilli|o__Lactobacillales|f__Streptococcaceae|g__Streptococcus|s__Streptococcus_SGB100624|t__SGB100624","k__Bacteria|p__Actinobacteria|c__Coriobacteriia|o__Coriobacteriales|f__Coriobacteriaceae|g__Collinsella|s__Collinsella_SGB100624|t__SGB100624"
SGB100625,"k__Bacteria|p__Actinobacteria|c__Coriobacteriia|o__Coriobacteriales|f__Coriobacteriaceae|g__Collinsella|s__Collinsella_SGB100625|t__SGB100625","k__Bacteria|p__Actinobacteria|c__Coriobacteriia|o__Coriobacteriales|f__Coriobacteriaceae|g__Collinsella|s__Collinsella_SGB100625|t__SGB100625"
SGB100626,"k__Bacteria|p__Actinobacteria|c__Coriobacteriia|o__Coriobacteriales|f__Coriobacteriaceae|g__Collinsella|s__Collinsella_SGB100626|t__SGB100626","k__Bacteria|p__Actinobacteria|c__Coriobacteriia|o__Coriobacteriales|f__Coriobacteriaceae|g__Collinsella|s__Collinsella_SGB100626|t__SGB100626"
SGB100628,"k__Bacteria|p__Actinobacteria|c__CFGB76795|o__OFGB76795|f__FGB76795|g__GGB79595|s__GGB79595_SGB100628|t__SGB100628","k__Bacteria|p__Actinobacteria|c__Coriobacteriia|o__Coriobacteriales|f__Coriobacteriaceae|g__Collinsella|s__Collinsella_SGB100628|t__SGB100628"
SGB100629,"k__Bacteria|p__Actinobacteria|c__Coriobacteriia|o__Coriobacteriales|f__Coriobacteriaceae|g__Collinsella|s__Collinsella_SGB100629|t__SGB100629","k__Bacteria|p__Actinobacteria|c__Coriobacteriia|o__Coriobacteriales|f__Coriobacteriaceae|g__Collinsella|s__Collinsella_SGB100629|t__SGB100629"
SGB10063,"k__Bacteria|p__Proteobacteria|c__Gammaproteobacteria|o__Enterobacterales|f__Enterobacteriaceae|g__Escherichia|s__Escherichia_albertii|t__SGB10063","k__Bacteria|p__Proteobacteria|c__Gammaproteobacteria|o__Enterobacterales|f__Enterobacteriaceae|g__Escherichia|s__Escherichia_albertii|t__SGB10063"
SGB100630,"k__Bacteria|p__Actinobacteria|c__Coriobacteriia|o__Coriobacteriales|f__Coriobacteriaceae|g__Collinsella|s__Collinsella_SGB100630|t__SGB100630","k__Bacteria|p__Actinobacteria|c__Coriobacteriia|o__Coriobacteriales|f__Coriobacteriaceae|g__Collinsella|s__Collinsella_SGB100630|t__SGB100630"
SGB100631,"k__Bacteria|p__Actinobacteria|c__Coriobacteriia|o__Coriobacteriales|f__Coriobacteriaceae|g__Collinsella|s__Collinsella_SGB100631|t__SGB100631","k__Bacteria|p__Actinobacteria|c__Coriobacteriia|o__Coriobacteriales|f__Coriobacteriaceae|g__Collinsella|s__Collinsella_SGB100631|t__SGB100631"
SGB100632,"k__Bacteria|p__Actinobacteria|c__Coriobacteriia|o__Coriobacteriales|f__Coriobacteriaceae|g__Collinsella|s__Collinsella_SGB100632|t__SGB100632","k__Bacteria|p__Actinobacteria|c__Coriobacteriia|o__Coriobacteriales|f__Coriobacteriaceae|g__Collinsella|s__Collinsella_SGB100632|t__SGB100632"
SGB100634,"k__Bacteria|p__Actinobacteria|c__Coriobacteriia|o__Coriobacteriales|f__Coriobacteriaceae|g__Collinsella|s__Collinsella_SGB100634|t__SGB100634","k__Bacteria|p__Actinobacteria|c__Coriobacteriia|o__Coriobacteriales|f__Coriobacteriaceae|g__Collinsella|s__Collinsella_SGB100634|t__SGB100634"
SGB100635,"k__Bacteria|p__Actinobacteria|c__Coriobacteriia|o__Coriobacteriales|f__Coriobacteriaceae|g__Collinsella|s__Collinsella_SGB100635|t__SGB100635","k__Bacteria|p__Actinobacteria|c__Coriobacteriia|o__Coriobacteriales|f__Coriobacteriaceae|g__Collinsella|s__Collinsella_SGB100635|t__SGB100635"
SGB100636,"k__Bacteria|p__Actinobacteria|c__Coriobacteriia|o__Coriobacteriales|f__Coriobacteriaceae|g__Collinsella|s__Collinsella_SGB100636|t__SGB100636","k__Bacteria|p__Actinobacteria|c__Coriobacteriia|o__Coriobacteriales|f__Coriobacteriaceae|g__Collinsella|s__Collinsella_SGB100636|t__SGB100636"
SGB100637,"k__Bacteria|p__Actinobacteria|c__Coriobacteriia|o__Coriobacteriales|f__Coriobacteriaceae|g__Collinsella|s__Collinsella_SGB100637|t__SGB100637","k__Bacteria|p__Actinobacteria|c__Coriobacteriia|o__Coriobacteriales|f__Coriobacteriaceae|g__Collinsella|s__Collinsella_SGB100637|t__SGB100637"
SGB100638,"k__Bacteria|p__Actinobacteria|c__Coriobacteriia|o__Coriobacteriales|f__Coriobacteriaceae|g__Collinsella|s__Collinsella_SGB100638|t__SGB100638","k__Bacteria|p__Actinobacteria|c__Coriobacteriia|o__Coriobacteriales|f__Coriobacteriaceae|g__Collinsella|s__Collinsella_SGB100638|t__SGB100638"
SGB100639,"k__Bacteria|p__Actinobacteria|c__Coriobacteriia|o__Coriobacteriales|f__Coriobacteriaceae|g__Collinsella|s__Collinsella_SGB100639|t__SGB100639","k__Bacteria|p__Actinobacteria|c__Coriobacteriia|o__Coriobacteriales|f__Coriobacteriaceae|g__Collinsella|s__Collinsella_SGB100639|t__SGB100639"
SGB10064,"k__Bacteria|p__Proteobacteria|c__Gammaproteobacteria|o__Enterobacterales|f__Enterobacteriaceae|g__Escherichia|s__Escherichia_marmotae|t__SGB10064","k__Bacteria|p__Proteobacteria|c__Gammaproteobacteria|o__Enterobacterales|f__Enterobacteriaceae|g__Escherichia|s__Escherichia_marmotae|t__SGB10064"
SGB100640,"k__Bacteria|p__Actinobacteria|c__CFGB4004|o__OFGB4004|f__FGB4004|g__GGB40783|s__GGB40783_SGB100640|t__SGB100640","k__Bacteria|p__Actinobacteria|c__Coriobacteriia|o__Coriobacteriales|f__Coriobacteriaceae|g__Collinsella|s__Collinsella_SGB100640|t__SGB100640"
SGB100641,"k__Bacteria|p__Actinobacteria|c__Coriobacteriia|o__Coriobacteriales|f__Coriobacteriaceae|g__Collinsella|s__Collinsella_SGB100641|t__SGB100641","k__Bacteria|p__Actinobacteria|c__Coriobacteriia|o__Coriobacteriales|f__Coriobacteriaceae|g__Collinsella|s__Collinsella_SGB100641|t__SGB100641"
SGB100642,"k__Bacteria|p__Actinobacteria|c__CFGB76795|o__OFGB76795|f__FGB76795|g__GGB79595|s__GGB79595_SGB100642|t__SGB100642","k__Bacteria|p__Actinobacteria|c__Coriobacteriia|o__Coriobacteriales|f__Coriobacteriaceae|g__Collinsella|s__Collinsella_SGB100642|t__SGB100642"
SGB100647,"k__Bacteria|p__Actinobacteria|c__Coriobacteriia|o__Coriobacteriales|f__Coriobacteriaceae|g__Collinsella|s__Collinsella_SGB100647|t__SGB100647","k__Bacteria|p__Actinobacteria|c__Coriobacteriia|o__Coriobacteriales|f__Coriobacteriaceae|g__Collinsella|s__Collinsella_SGB100647|t__SGB100647"
SGB100648,"k__Bacteria|p__Actinobacteria|c__Coriobacteriia|o__Coriobacteriales|f__Coriobacteriaceae|g__Collinsella|s__Collinsella_SGB100648|t__SGB100648","k__Bacteria|p__Actinobacteria|c__Coriobacteriia|o__Coriobacteriales|f__Coriobacteriaceae|g__Collinsella|s__Collinsella_SGB100648|t__SGB100648"
SGB100650,"k__Bacteria|p__Actinobacteria|c__Coriobacteriia|o__Coriobacteriales|f__Coriobacteriaceae|g__Collinsella|s__Collinsella_SGB100650|t__SGB100650","k__Bacteria|p__Actinobacteria|c__Coriobacteriia|o__Coriobacteriales|f__Coriobacteriaceae|g__Collinsella|s__Collinsella_SGB100650|t__SGB100650"
SGB100651,"k__Bacteria|p__Actinobacteria|c__Coriobacteriia|o__Coriobacteriales|f__Coriobacteriaceae|g__Collinsella|s__Collinsella_SGB100651|t__SGB100651","k__Bacteria|p__Actinobacteria|c__Coriobacteriia|o__Coriobacteriales|f__Coriobacteriaceae|g__Collinsella|s__Collinsella_SGB100651|t__SGB100651"
SGB100653,"k__Bacteria|p__Actinobacteria|c__Coriobacteriia|o__Coriobacteriales|f__Coriobacteriaceae|g__Collinsella|s__Collinsella_SGB100653|t__SGB100653","k__Bacteria|p__Actinobacteria|c__Coriobacteriia|o__Coriobacteriales|f__Coriobacteriaceae|g__Collinsella|s__Collinsella_SGB100653|t__SGB100653"
SGB100655,"k__Bacteria|p__Actinobacteria|c__Coriobacteriia|o__Coriobacteriales|f__Coriobacteriaceae|g__Collinsella|s__Collinsella_SGB100655|t__SGB100655","k__Bacteria|p__Actinobacteria|c__Coriobacteriia|o__Coriobacteriales|f__Coriobacteriaceae|g__Collinsella|s__Collinsella_SGB100655|t__SGB100655"
SGB100659,"k__Bacteria|p__Actinobacteria|c__Coriobacteriia|o__Coriobacteriales|f__Coriobacteriaceae|g__Collinsella|s__Collinsella_SGB100659|t__SGB100659","k__Bacteria|p__Actinobacteria|c__Coriobacteriia|o__Coriobacteriales|f__Coriobacteriaceae|g__Collinsella|s__Collinsella_SGB100659|t__SGB100659"
SGB10066,"k__Bacteria|p__Proteobacteria|c__Gammaproteobacteria|o__Enterobacterales|f__Enterobacteriaceae|g__Escherichia|s__Escherichia_fergusonii|t__SGB10066","k__Bacteria|p__Proteobacteria|c__Gammaproteobacteria|o__Enterobacterales|f__Enterobacteriaceae|g__Escherichia|s__Escherichia_fergusonii|t__SGB10066"
SGB100660,"k__Bacteria|p__Actinobacteria|c__Coriobacteriia|o__Coriobacteriales|f__Coriobacteriaceae|g__Collinsella|s__Collinsella_SGB100660|t__SGB100660","k__Bacteria|p__Actinobacteria|c__Coriobacteriia|o__Coriobacteriales|f__Coriobacteriaceae|g__Collinsella|s__Collinsella_SGB100660|t__SGB100660"
SGB100662,"k__Bacteria|p__Actinobacteria|c__Coriobacteriia|o__Coriobacteriales|f__Coriobacteriaceae|g__Collinsella|s__Collinsella_SGB100662|t__SGB100662","k__Bacteria|p__Actinobacteria|c__Coriobacteriia|o__Coriobacteriales|f__Coriobacteriaceae|g__Collinsella|s__Collinsella_SGB100662|t__SGB100662"
SGB100664,"k__Bacteria|p__Actinobacteria|c__Coriobacteriia|o__Coriobacteriales|f__Coriobacteriaceae|g__Collinsella|s__Collinsella_SGB100664|t__SGB100664","k__Bacteria|p__Actinobacteria|c__Coriobacteriia|o__Coriobacteriales|f__Coriobacteriaceae|g__Collinsella|s__Collinsella_SGB100664|t__SGB100664"
SGB100665,"k__Bacteria|p__Actinobacteria|c__Coriobacteriia|o__Coriobacteriales|f__Coriobacteriaceae|g__Collinsella|s__Collinsella_SGB100665|t__SGB100665","k__Bacteria|p__Actinobacteria|c__Coriobacteriia|o__Coriobacteriales|f__Coriobacteriaceae|g__Collinsella|s__Collinsella_SGB100665|t__SGB100665"
SGB100666,"k__Bacteria|p__Actinobacteria|c__Coriobacteriia|o__Coriobacteriales|f__Coriobacteriaceae|g__Collinsella|s__Collinsella_SGB100666|t__SGB100666","k__Bacteria|p__Actinobacteria|c__Coriobacteriia|o__Coriobacteriales|f__Coriobacteriaceae|g__Collinsella|s__Collinsella_SGB100666|t__SGB100666"
SGB100669,"k__Bacteria|p__Actinobacteria|c__Coriobacteriia|o__Coriobacteriales|f__Coriobacteriaceae|g__Collinsella|s__Collinsella_SGB100669|t__SGB100669","k__Bacteria|p__Actinobacteria|c__Coriobacteriia|o__Coriobacteriales|f__Coriobacteriaceae|g__Collinsella|s__Collinsella_SGB100669|t__SGB100669"
SGB10067,"k__Bacteria|p__Proteobacteria|c__Gammaproteobacteria|o__Enterobacterales|f__Enterobacteriaceae|g__Escherichia|s__Escherichia_coli|t__SGB10067","k__Bacteria|p__Proteobacteria|c__Gammaproteobacteria|o__Enterobacterales|f__Enterobacteriaceae|g__Escherichia|s__Escherichia_albertii|t__SGB10067"
SGB100670,"k__Bacteria|p__Actinobacteria|c__CFGB76795|o__OFGB76795|f__FGB76795|g__GGB79595|s__GGB79595_SGB100670|t__SGB100670","k__Bacteria|p__Actinobacteria|c__Coriobacteriia|o__Coriobacteriales|f__Coriobacteriaceae|g__Collinsella|s__Collinsella_SGB100670|t__SGB100670"
SGB100674,"k__Bacteria|p__Actinobacteria|c__Coriobacteriia|o__Coriobacteriales|f__Coriobacteriaceae|g__Collinsella|s__Collinsella_SGB100674|t__SGB100674","k__Bacteria|p__Actinobacteria|c__Coriobacteriia|o__Coriobacteriales|f__Coriobacteriaceae|g__Collinsella|s__Collinsella_SGB100674|t__SGB100674"
SGB100676,"k__Bacteria|p__Actinobacteria|c__CFGB76795|o__OFGB76795|f__FGB76795|g__GGB79595|s__GGB79595_SGB100676|t__SGB100676","k__Bacteria|p__Actinobacteria|c__Coriobacteriia|o__Coriobacteriales|f__Coriobacteriaceae|g__Collinsella|s__Collinsella_SGB100676|t__SGB100676"
SGB100678,"k__Bacteria|p__Firmicutes|c__Clostridia|o__Eubacteriales|f__Clostridiaceae|g__Clostridium|s__Clostridium_SGB100678|t__SGB100678","k__Bacteria|p__Actinobacteria|c__Coriobacteriia|o__Coriobacteriales|f__Coriobacteriaceae|g__Collinsella|s__Collinsella_SGB100678|t__SGB100678"
SGB10068,"k__Bacteria|p__Proteobacteria|c__Gammaproteobacteria|o__Enterobacterales|f__Enterobacteriaceae|g__Escherichia|s__Escherichia_coli|t__SGB10068","k__Bacteria|p__Proteobacteria|c__Gammaproteobacteria|o__Enterobacterales|f__Enterobacteriaceae|g__Escherichia|s__Escherichia_coli|t__SGB10068"
SGB100682,"k__Bacteria|p__Actinobacteria|c__Coriobacteriia|o__Coriobacteriales|f__Coriobacteriaceae|g__Collinsella|s__Collinsella_SGB100682|t__SGB100682","k__Bacteria|p__Actinobacteria|c__Coriobacteriia|o__Coriobacteriales|f__Coriobacteriaceae|g__Collinsella|s__Collinsella_SGB100682|t__SGB100682"
SGB100685,"k__Bacteria|p__Actinobacteria|c__Coriobacteriia|o__Coriobacteriales|f__Coriobacteriaceae|g__Collinsella|s__Collinsella_SGB100685|t__SGB100685","k__Bacteria|p__Actinobacteria|c__Coriobacteriia|o__Coriobacteriales|f__Coriobacteriaceae|g__Collinsella|s__Collinsella_SGB100685|t__SGB100685"
SGB100686,"k__Bacteria|p__Actinobacteria|c__Coriobacteriia|o__Coriobacteriales|f__Coriobacteriaceae|g__Collinsella|s__Collinsella_SGB100686|t__SGB100686","k__Bacteria|p__Actinobacteria|c__Coriobacteriia|o__Coriobacteriales|f__Coriobacteriaceae|g__Collinsella|s__Collinsella_SGB100686|t__SGB100686"
SGB100687,"k__Bacteria|p__Actinobacteria|c__Coriobacteriia|o__Coriobacteriales|f__Coriobacteriaceae|g__Collinsella|s__Collinsella_SGB100687|t__SGB100687","k__Bacteria|p__Actinobacteria|c__Coriobacteriia|o__Coriobacteriales|f__Coriobacteriaceae|g__Collinsella|s__Collinsella_SGB100687|t__SGB100687"
SGB100688,"k__Bacteria|p__Actinobacteria|c__Coriobacteriia|o__Coriobacteriales|f__Coriobacteriaceae|g__Collinsella|s__Collinsella_SGB100688|t__SGB100688","k__Bacteria|p__Actinobacteria|c__Coriobacteriia|o__Coriobacteriales|f__Coriobacteriaceae|g__Collinsella|s__Collinsella_SGB100688|t__SGB100688"
SGB100690,"k__Bacteria|p__Actinobacteria|c__Coriobacteriia|o__Coriobacteriales|f__Coriobacteriaceae|g__Collinsella|s__Collinsella_SGB100690|t__SGB100690","k__Bacteria|p__Actinobacteria|c__Coriobacteriia|o__Coriobacteriales|f__Coriobacteriaceae|g__Collinsella|s__Collinsella_SGB100690|t__SGB100690"
SGB100691,"k__Bacteria|p__Actinobacteria|c__Coriobacteriia|o__Coriobacteriales|f__Coriobacteriaceae|g__Collinsella|s__Collinsella_SGB100691|t__SGB100691","k__Bacteria|p__Actinobacteria|c__Coriobacteriia|o__Coriobacteriales|f__Coriobacteriaceae|g__Collinsella|s__Collinsella_SGB100691|t__SGB100691"
SGB100692,"k__Bacteria|p__Actinobacteria|c__Coriobacteriia|o__Coriobacteriales|f__Coriobacteriaceae|g__Collinsella|s__Collinsella_SGB100692|t__SGB100692","k__Bacteria|p__Actinobacteria|c__Coriobacteriia|o__Coriobacteriales|f__Coriobacteriaceae|g__Collinsella|s__Collinsella_SGB100692|t__SGB100692"
SGB100693,"k__Bacteria|p__Actinobacteria|c__Coriobacteriia|o__Coriobacteriales|f__Coriobacteriaceae|g__Collinsella|s__Collinsella_SGB100693|t__SGB100693","k__Bacteria|p__Actinobacteria|c__Coriobacteriia|o__Coriobacteriales|f__Coriobacteriaceae|g__Collinsella|s__Collinsella_SGB100693|t__SGB100693"
SGB100695,"k__Bacteria|p__Actinobacteria|c__Coriobacteriia|o__Coriobacteriales|f__Coriobacteriaceae|g__Collinsella|s__Collinsella_SGB100695|t__SGB100695","k__Bacteria|p__Actinobacteria|c__Coriobacteriia|o__Coriobacteriales|f__Coriobacteriaceae|g__Collinsella|s__Collinsella_SGB100695|t__SGB100695"
SGB100696,"k__Bacteria|p__Actinobacteria|c__Coriobacteriia|o__Coriobacteriales|f__Coriobacteriaceae|g__Collinsella|s__Collinsella_SGB100696|t__SGB100696","k__Bacteria|p__Actinobacteria|c__Coriobacteriia|o__Coriobacteriales|f__Coriobacteriaceae|g__Collinsella|s__Collinsella_SGB100696|t__SGB100696"
SGB100697,"k__Bacteria|p__Firmicutes|c__Clostridia|o__Eubacteriales|f__Oscillospiraceae|g__GGB30454|s__GGB30454_SGB100697|t__SGB100697","k__Bacteria|p__Actinobacteria|c__Coriobacteriia|o__Coriobacteriales|f__Coriobacteriaceae|g__Collinsella|s__Collinsella_SGB100697|t__SGB100697"
SGB100698,"k__Bacteria|p__Actinobacteria|c__Coriobacteriia|o__Coriobacteriales|f__Coriobacteriaceae|g__Collinsella|s__Collinsella_SGB100698|t__SGB100698","k__Bacteria|p__Actinobacteria|c__Coriobacteriia|o__Coriobacteriales|f__Coriobacteriaceae|g__Collinsella|s__Collinsella_SGB100698|t__SGB100698"
SGB100699,"k__Bacteria|p__Actinobacteria|c__Actinomycetia|o__Bifidobacteriales|f__Bifidobacteriaceae|g__Bifidobacterium|s__Bifidobacterium_SGB100699|t__SGB100699","k__Bacteria|p__Actinobacteria|c__Coriobacteriia|o__Coriobacteriales|f__Coriobacteriaceae|g__Collinsella|s__Collinsella_SGB100699|t__SGB100699"
SGB100701,"k__Bacteria|p__Actinobacteria|c__Coriobacteriia|o__Coriobacteriales|f__Coriobacteriaceae|g__Collinsella|s__Collinsella_SGB100701|t__SGB100701","k__Bacteria|p__Actinobacteria|c__Coriobacteriia|o__Coriobacteriales|f__Coriobacteriaceae|g__Collinsella|s__Collinsella_SGB100701|t__SGB100701"
SGB100704,"k__Bacteria|p__Actinobacteria|c__Coriobacteriia|o__Coriobacteriales|f__Coriobacteriaceae|g__Collinsella|s__Collinsella_SGB100704|t__SGB100704","k__Bacteria|p__Actinobacteria|c__Coriobacteriia|o__Coriobacteriales|f__Coriobacteriaceae|g__Collinsella|s__Collinsella_SGB100704|t__SGB100704"
SGB100705,"k__Bacteria|p__Actinobacteria|c__Coriobacteriia|o__Coriobacteriales|f__Coriobacteriaceae|g__Collinsella|s__Collinsella_SGB100705|t__SGB100705","k__Bacteria|p__Actinobacteria|c__Coriobacteriia|o__Coriobacteriales|f__Coriobacteriaceae|g__Collinsella|s__Collinsella_SGB100705|t__SGB100705"
SGB100706,"k__Bacteria|p__Actinobacteria|c__Coriobacteriia|o__Coriobacteriales|f__Coriobacteriaceae|g__Collinsella|s__Collinsella_SGB100706|t__SGB100706","k__Bacteria|p__Actinobacteria|c__Coriobacteriia|o__Coriobacteriales|f__Coriobacteriaceae|g__Collinsella|s__Collinsella_SGB100706|t__SGB100706"
SGB100709,"k__Bacteria|p__Actinobacteria|c__Coriobacteriia|o__Coriobacteriales|f__Coriobacteriaceae|g__Collinsella|s__Collinsella_SGB100709|t__SGB100709","k__Bacteria|p__Actinobacteria|c__Coriobacteriia|o__Coriobacteriales|f__Coriobacteriaceae|g__Collinsella|s__Collinsella_SGB100709|t__SGB100709"
SGB10071,"k__Bacteria|p__Proteobacteria|c__Gammaproteobacteria|o__Enterobacterales|f__Enterobacteriaceae|g__Salmonella|s__Salmonella_bongori|t__SGB10071","k__Bacteria|p__Proteobacteria|c__Gammaproteobacteria|o__Enterobacterales|f__Enterobacteriaceae|g__Salmonella|s__Salmonella_bongori|t__SGB10071"
SGB100713,"k__Bacteria|p__Actinobacteria|c__Coriobacteriia|o__Coriobacteriales|f__Coriobacteriaceae|g__Collinsella|s__Collinsella_SGB100713|t__SGB100713","k__Bacteria|p__Actinobacteria|c__Coriobacteriia|o__Coriobacteriales|f__Coriobacteriaceae|g__Collinsella|s__Collinsella_SGB100713|t__SGB100713"
SGB100714,"k__Bacteria|p__Actinobacteria|c__Coriobacteriia|o__Coriobacteriales|f__Coriobacteriaceae|g__Collinsella|s__Collinsella_SGB100714|t__SGB100714","k__Bacteria|p__Actinobacteria|c__Coriobacteriia|o__Coriobacteriales|f__Coriobacteriaceae|g__Collinsella|s__Collinsella_SGB100714|t__SGB100714"
SGB100716,"k__Bacteria|p__Actinobacteria|c__Coriobacteriia|o__Coriobacteriales|f__Coriobacteriaceae|g__Collinsella|s__Collinsella_SGB100716|t__SGB100716","k__Bacteria|p__Actinobacteria|c__Coriobacteriia|o__Coriobacteriales|f__Coriobacteriaceae|g__Collinsella|s__Collinsella_SGB100716|t__SGB100716"
SGB100717,"k__Bacteria|p__Actinobacteria|c__Coriobacteriia|o__Coriobacteriales|f__Coriobacteriaceae|g__Collinsella|s__Collinsella_SGB100717|t__SGB100717","k__Bacteria|p__Actinobacteria|c__Coriobacteriia|o__Coriobacteriales|f__Coriobacteriaceae|g__Collinsella|s__Collinsella_SGB100717|t__SGB100717"
SGB100718,"k__Bacteria|p__Actinobacteria|c__Coriobacteriia|o__Coriobacteriales|f__Coriobacteriaceae|g__Collinsella|s__Collinsella_SGB100718|t__SGB100718","k__Bacteria|p__Actinobacteria|c__Coriobacteriia|o__Coriobacteriales|f__Coriobacteriaceae|g__Collinsella|s__Collinsella_SGB100718|t__SGB100718"
SGB100719,"k__Bacteria|p__Actinobacteria|c__Coriobacteriia|o__Coriobacteriales|f__Coriobacteriaceae|g__Collinsella|s__Collinsella_SGB100719|t__SGB100719","k__Bacteria|p__Actinobacteria|c__Coriobacteriia|o__Coriobacteriales|f__Coriobacteriaceae|g__Collinsella|s__Collinsella_SGB100719|t__SGB100719"
SGB10072,"k__Bacteria|p__Proteobacteria|c__Gammaproteobacteria|o__Enterobacterales|f__Enterobacteriaceae|g__Salmonella|s__Salmonella_enterica|t__SGB10072","k__Bacteria|p__Proteobacteria|c__Gammaproteobacteria|o__Enterobacterales|f__Enterobacteriaceae|g__Salmonella|s__Salmonella_enterica|t__SGB10072"
SGB100720,"k__Bacteria|p__Actinobacteria|c__Coriobacteriia|o__Coriobacteriales|f__Coriobacteriaceae|g__Collinsella|s__Collinsella_SGB100720|t__SGB100720","k__Bacteria|p__Actinobacteria|c__Coriobacteriia|o__Coriobacteriales|f__Coriobacteriaceae|g__Collinsella|s__Collinsella_SGB100720|t__SGB100720"
SGB100721,"k__Bacteria|p__Actinobacteria|c__Coriobacteriia|o__Coriobacteriales|f__Coriobacteriaceae|g__Collinsella|s__Collinsella_SGB100721|t__SGB100721","k__Bacteria|p__Actinobacteria|c__Coriobacteriia|o__Coriobacteriales|f__Coriobacteriaceae|g__Collinsella|s__Collinsella_SGB100721|t__SGB100721"
SGB100722,"k__Bacteria|p__Actinobacteria|c__Coriobacteriia|o__Coriobacteriales|f__Coriobacteriaceae|g__Collinsella|s__Collinsella_SGB100722|t__SGB100722","k__Bacteria|p__Actinobacteria|c__Coriobacteriia|o__Coriobacteriales|f__Coriobacteriaceae|g__Collinsella|s__Collinsella_SGB100722|t__SGB100722"
SGB100723,"k__Bacteria|p__Actinobacteria|c__Coriobacteriia|o__Coriobacteriales|f__Coriobacteriaceae|g__Collinsella|s__Collinsella_SGB100723|t__SGB100723","k__Bacteria|p__Actinobacteria|c__Coriobacteriia|o__Coriobacteriales|f__Coriobacteriaceae|g__Collinsella|s__Collinsella_SGB100723|t__SGB100723"
SGB100725,"k__Bacteria|p__Actinobacteria|c__Coriobacteriia|o__Coriobacteriales|f__Coriobacteriaceae|g__Collinsella|s__Collinsella_SGB100725|t__SGB100725","k__Bacteria|p__Actinobacteria|c__Coriobacteriia|o__Coriobacteriales|f__Coriobacteriaceae|g__Collinsella|s__Collinsella_SGB100725|t__SGB100725"
SGB100727,"k__Bacteria|p__Bacteroidetes|c__Bacteroidia|o__Bacteroidales|f__Prevotellaceae|g__Prevotella|s__Prevotella_SGB100727|t__SGB100727","k__Bacteria|p__Actinobacteria|c__Coriobacteriia|o__Coriobacteriales|f__Coriobacteriaceae|g__Collinsella|s__Collinsella_SGB100727|t__SGB100727"
SGB100729,"k__Bacteria|p__Actinobacteria|c__Coriobacteriia|o__Coriobacteriales|f__Coriobacteriaceae|g__Collinsella|s__Collinsella_SGB100729|t__SGB100729","k__Bacteria|p__Actinobacteria|c__Coriobacteriia|o__Coriobacteriales|f__Coriobacteriaceae|g__Collinsella|s__Collinsella_SGB100729|t__SGB100729"
SGB10073,"k__Bacteria|p__Proteobacteria|c__Gammaproteobacteria|o__Enterobacterales|f__Enterobacteriaceae|g__Salmonella|s__Salmonella_enterica|t__SGB10073","k__Bacteria|p__Proteobacteria|c__Gammaproteobacteria|o__Enterobacterales|f__Enterobacteriaceae|g__Salmonella|s__Salmonella_enterica|t__SGB10073"
SGB100732,"k__Bacteria|p__Actinobacteria|c__Coriobacteriia|o__Coriobacteriales|f__Coriobacteriaceae|g__Collinsella|s__Collinsella_SGB100732|t__SGB100732","k__Bacteria|p__Actinobacteria|c__Coriobacteriia|o__Coriobacteriales|f__Coriobacteriaceae|g__Collinsella|s__Collinsella_SGB100732|t__SGB100732"
SGB100733,"k__Bacteria|p__Firmicutes|c__Clostridia|o__Eubacteriales|f__Eubacteriales_unclassified|g__Gemmiger|s__Gemmiger_SGB100733|t__SGB100733","k__Bacteria|p__Actinobacteria|c__Coriobacteriia|o__Coriobacteriales|f__Coriobacteriaceae|g__Collinsella|s__Collinsella_SGB100733|t__SGB100733"
SGB100734,"k__Bacteria|p__Actinobacteria|c__Coriobacteriia|o__Coriobacteriales|f__Coriobacteriaceae|g__Collinsella|s__Collinsella_SGB100734|t__SGB100734","k__Bacteria|p__Actinobacteria|c__Coriobacteriia|o__Coriobacteriales|f__Coriobacteriaceae|g__Collinsella|s__Collinsella_SGB100734|t__SGB100734"
SGB100738,"k__Bacteria|p__Actinobacteria|c__Coriobacteriia|o__Coriobacteriales|f__Coriobacteriaceae|g__Collinsella|s__Collinsella_SGB100738|t__SGB100738","k__Bacteria|p__Actinobacteria|c__Coriobacteriia|o__Coriobacteriales|f__Coriobacteriaceae|g__Collinsella|s__Collinsella_SGB100738|t__SGB100738"
SGB100739,"k__Bacteria|p__Actinobacteria|c__Coriobacteriia|o__Coriobacteriales|f__Coriobacteriaceae|g__Collinsella|s__Collinsella_SGB100739|t__SGB100739","k__Bacteria|p__Actinobacteria|c__Coriobacteriia|o__Coriobacteriales|f__Coriobacteriaceae|g__Collinsella|s__Collinsella_SGB100739|t__SGB100739"
SGB10074,"k__Bacteria|p__Proteobacteria|c__Gammaproteobacteria|o__Enterobacterales|f__Enterobacteriaceae|g__Citrobacter|s__Citrobacter_amalonaticus|t__SGB10074","k__Bacteria|p__Proteobacteria|c__Gammaproteobacteria|o__Enterobacterales|f__Enterobacteriaceae|g__Citrobacter|s__Citrobacter_amalonaticus|t__SGB10074"
SGB100741,"k__Bacteria|p__Actinobacteria|c__Coriobacteriia|o__Coriobacteriales|f__Coriobacteriaceae|g__Collinsella|s__Collinsella_SGB100741|t__SGB100741","k__Bacteria|p__Actinobacteria|c__Coriobacteriia|o__Coriobacteriales|f__Coriobacteriaceae|g__Collinsella|s__Collinsella_SGB100741|t__SGB100741"
SGB100743,"k__Bacteria|p__Actinobacteria|c__Coriobacteriia|o__Coriobacteriales|f__Coriobacteriaceae|g__Collinsella|s__Collinsella_SGB100743|t__SGB100743","k__Bacteria|p__Actinobacteria|c__Coriobacteriia|o__Coriobacteriales|f__Coriobacteriaceae|g__Collinsella|s__Collinsella_SGB100743|t__SGB100743"
SGB100747,"k__Bacteria|p__Actinobacteria|c__Coriobacteriia|o__Coriobacteriales|f__Coriobacteriaceae|g__Collinsella|s__Collinsella_SGB100747|t__SGB100747","k__Bacteria|p__Actinobacteria|c__Coriobacteriia|o__Coriobacteriales|f__Coriobacteriaceae|g__Collinsella|s__Collinsella_SGB100747|t__SGB100747"
SGB100748,"k__Bacteria|p__Actinobacteria|c__Coriobacteriia|o__Coriobacteriales|f__Coriobacteriaceae|g__Collinsella|s__Collinsella_SGB100748|t__SGB100748","k__Bacteria|p__Actinobacteria|c__Coriobacteriia|o__Coriobacteriales|f__Coriobacteriaceae|g__Collinsella|s__Collinsella_SGB100748|t__SGB100748"
SGB100749,"k__Bacteria|p__Actinobacteria|c__Coriobacteriia|o__Coriobacteriales|f__Coriobacteriaceae|g__Collinsella|s__Collinsella_SGB100749|t__SGB100749","k__Bacteria|p__Actinobacteria|c__Coriobacteriia|o__Coriobacteriales|f__Coriobacteriaceae|g__Collinsella|s__Collinsella_SGB100749|t__SGB100749"
SGB10075,"k__Bacteria|p__Proteobacteria|c__Gammaproteobacteria|o__Enterobacterales|f__Enterobacteriaceae|g__Citrobacter|s__Citrobacter_farmeri|t__SGB10075","k__Bacteria|p__Proteobacteria|c__Gammaproteobacteria|o__Enterobacterales|f__Enterobacteriaceae|g__Citrobacter|s__Citrobacter_farmeri|t__SGB10075"
SGB100750,"k__Bacteria|p__Actinobacteria|c__Coriobacteriia|o__Coriobacteriales|f__Coriobacteriaceae|g__Collinsella|s__Collinsella_SGB100750|t__SGB100750","k__Bacteria|p__Actinobacteria|c__Coriobacteriia|o__Coriobacteriales|f__Coriobacteriaceae|g__Collinsella|s__Collinsella_SGB100750|t__SGB100750"
SGB100752,"k__Bacteria|p__Actinobacteria|c__Coriobacteriia|o__Coriobacteriales|f__Coriobacteriaceae|g__Collinsella|s__Collinsella_SGB100752|t__SGB100752","k__Bacteria|p__Actinobacteria|c__Coriobacteriia|o__Coriobacteriales|f__Coriobacteriaceae|g__Collinsella|s__Collinsella_SGB100752|t__SGB100752"
SGB100754,"k__Bacteria|p__Actinobacteria|c__Coriobacteriia|o__Coriobacteriales|f__Coriobacteriaceae|g__Collinsella|s__Collinsella_SGB100754|t__SGB100754","k__Bacteria|p__Actinobacteria|c__Coriobacteriia|o__Coriobacteriales|f__Coriobacteriaceae|g__Collinsella|s__Collinsella_SGB100754|t__SGB100754"
SGB100756,"k__Bacteria|p__Actinobacteria|c__Coriobacteriia|o__Coriobacteriales|f__Coriobacteriaceae|g__Collinsella|s__Collinsella_SGB100756|t__SGB100756","k__Bacteria|p__Actinobacteria|c__Coriobacteriia|o__Coriobacteriales|f__Coriobacteriaceae|g__Collinsella|s__Collinsella_SGB100756|t__SGB100756"
SGB100758,"k__Bacteria|p__Actinobacteria|c__Coriobacteriia|o__Coriobacteriales|f__Coriobacteriaceae|g__Collinsella|s__Collinsella_SGB100758|t__SGB100758","k__Bacteria|p__Actinobacteria|c__Coriobacteriia|o__Coriobacteriales|f__Coriobacteriaceae|g__Collinsella|s__Collinsella_SGB100758|t__SGB100758"
SGB100759,"k__Bacteria|p__Actinobacteria|c__Coriobacteriia|o__Coriobacteriales|f__Coriobacteriaceae|g__Collinsella|s__Collinsella_SGB100759|t__SGB100759","k__Bacteria|p__Actinobacteria|c__Coriobacteriia|o__Coriobacteriales|f__Coriobacteriaceae|g__Collinsella|s__Collinsella_SGB100759|t__SGB100759"
SGB10076,"k__Bacteria|p__Proteobacteria|c__Gammaproteobacteria|o__Enterobacterales|f__Enterobacteriaceae|g__Citrobacter|s__Citrobacter_amalonaticus|t__SGB10076","k__Bacteria|p__Proteobacteria|c__Gammaproteobacteria|o__Enterobacterales|f__Enterobacteriaceae|g__Citrobacter|s__Citrobacter_amalonaticus|t__SGB10076"
SGB100760,"k__Bacteria|p__Actinobacteria|c__Coriobacteriia|o__Coriobacteriales|f__Coriobacteriaceae|g__Collinsella|s__Collinsella_SGB100760|t__SGB100760","k__Bacteria|p__Actinobacteria|c__Coriobacteriia|o__Coriobacteriales|f__Coriobacteriaceae|g__Collinsella|s__Collinsella_SGB100760|t__SGB100760"
SGB100761,"k__Bacteria|p__Actinobacteria|c__Coriobacteriia|o__Coriobacteriales|f__Coriobacteriaceae|g__Collinsella|s__Collinsella_SGB100761|t__SGB100761","k__Bacteria|p__Actinobacteria|c__Coriobacteriia|o__Coriobacteriales|f__Coriobacteriaceae|g__Collinsella|s__Collinsella_SGB100761|t__SGB100761"
SGB100762,"k__Bacteria|p__Actinobacteria|c__Coriobacteriia|o__Coriobacteriales|f__Coriobacteriaceae|g__Collinsella|s__Collinsella_SGB100762|t__SGB100762","k__Bacteria|p__Actinobacteria|c__Coriobacteriia|o__Coriobacteriales|f__Coriobacteriaceae|g__Collinsella|s__Collinsella_SGB100762|t__SGB100762"
SGB100763,"k__Bacteria|p__Actinobacteria|c__Coriobacteriia|o__Coriobacteriales|f__Coriobacteriaceae|g__Collinsella|s__Collinsella_SGB100763|t__SGB100763","k__Bacteria|p__Actinobacteria|c__Coriobacteriia|o__Coriobacteriales|f__Coriobacteriaceae|g__Collinsella|s__Collinsella_SGB100763|t__SGB100763"
SGB100765,"k__Bacteria|p__Actinobacteria|c__Coriobacteriia|o__Coriobacteriales|f__Coriobacteriaceae|g__Collinsella|s__Collinsella_SGB100765|t__SGB100765","k__Bacteria|p__Actinobacteria|c__Coriobacteriia|o__Coriobacteriales|f__Coriobacteriaceae|g__Collinsella|s__Collinsella_SGB100765|t__SGB100765"
SGB100767,"k__Bacteria|p__Actinobacteria|c__Coriobacteriia|o__Coriobacteriales|f__Coriobacteriaceae|g__Collinsella|s__Collinsella_SGB100767|t__SGB100767","k__Bacteria|p__Actinobacteria|c__Coriobacteriia|o__Coriobacteriales|f__Coriobacteriaceae|g__Collinsella|s__Collinsella_SGB100767|t__SGB100767"
SGB100768,"k__Bacteria|p__Actinobacteria|c__Coriobacteriia|o__Coriobacteriales|f__Coriobacteriaceae|g__Collinsella|s__Collinsella_SGB100768|t__SGB100768","k__Bacteria|p__Actinobacteria|c__Coriobacteriia|o__Coriobacteriales|f__Coriobacteriaceae|g__Collinsella|s__Collinsella_SGB100768|t__SGB100768"
SGB10077,"k__Bacteria|p__Proteobacteria|c__Gammaproteobacteria|o__Enterobacterales|f__Enterobacteriaceae|g__Citrobacter|s__Citrobacter_rodentium|t__SGB10077","k__Bacteria|p__Proteobacteria|c__Gammaproteobacteria|o__Enterobacterales|f__Enterobacteriaceae|g__Citrobacter|s__Citrobacter_rodentium|t__SGB10077"
SGB100770,"k__Bacteria|p__Actinobacteria|c__Coriobacteriia|o__Coriobacteriales|f__Coriobacteriaceae|g__GGB18384|s__GGB18384_SGB100770|t__SGB100770","k__Bacteria|p__Actinobacteria|c__Coriobacteriia|o__Coriobacteriales|f__Coriobacteriaceae|g__GGB18384|s__GGB18384_SGB100770|t__SGB100770"
SGB100771,"k__Bacteria|p__Actinobacteria|c__Coriobacteriia|o__Eggerthellales|f__Eggerthellaceae|g__Slackia|s__Slackia_SGB100771|t__SGB100771","k__Bacteria|p__Actinobacteria|c__Coriobacteriia|o__Eggerthellales|f__Eggerthellaceae|g__Slackia|s__Slackia_SGB100771|t__SGB100771"
SGB100775,"k__Bacteria|p__Actinobacteria|c__Coriobacteriia|o__Eggerthellales|f__Eggerthellaceae|g__Slackia|s__Slackia_SGB100775|t__SGB100775","k__Bacteria|p__Actinobacteria|c__Coriobacteriia|o__Eggerthellales|f__Eggerthellaceae|g__Slackia|s__Slackia_SGB100775|t__SGB100775"
SGB100777,"k__Bacteria|p__Actinobacteria|c__Coriobacteriia|o__Eggerthellales|f__Eggerthellaceae|g__Slackia|s__Slackia_SGB100777|t__SGB100777","k__Bacteria|p__Actinobacteria|c__Coriobacteriia|o__Eggerthellales|f__Eggerthellaceae|g__Slackia|s__Slackia_SGB100777|t__SGB100777"
SGB10078,"k__Bacteria|p__Proteobacteria|c__Gammaproteobacteria|o__Enterobacterales|f__Enterobacteriaceae|g__Citrobacter|s__Citrobacter_sedlakii|t__SGB10078","k__Bacteria|p__Proteobacteria|c__Gammaproteobacteria|o__Enterobacterales|f__Enterobacteriaceae|g__Citrobacter|s__Citrobacter_sedlakii|t__SGB10078"
SGB100780,"k__Bacteria|p__Actinobacteria|c__Coriobacteriia|o__Eggerthellales|f__Eggerthellaceae|g__Slackia|s__Slackia_SGB100780|t__SGB100780","k__Bacteria|p__Actinobacteria|c__Coriobacteriia|o__Eggerthellales|f__Eggerthellaceae|g__Slackia|s__Slackia_SGB100780|t__SGB100780"
SGB100785,"k__Bacteria|p__Actinobacteria|c__Coriobacteriia|o__Eggerthellales|f__Eggerthellaceae|g__Adlercreutzia|s__Adlercreutzia_SGB100785|t__SGB100785","k__Bacteria|p__Actinobacteria|c__Coriobacteriia|o__Eggerthellales|f__Eggerthellaceae|g__Adlercreutzia|s__Adlercreutzia_SGB100785|t__SGB100785"
SGB100789,"k__Bacteria|p__Actinobacteria|c__Coriobacteriia|o__Eggerthellales|f__Eggerthellaceae|g__Ellagibacter|s__Ellagibacter_SGB100789|t__SGB100789","k__Bacteria|p__Actinobacteria|c__Coriobacteriia|o__Eggerthellales|f__Eggerthellaceae|g__Ellagibacter|s__Ellagibacter_SGB100789|t__SGB100789"
SGB10079,"k__Bacteria|p__Proteobacteria|c__Gammaproteobacteria|o__Enterobacterales|f__Enterobacteriaceae|g__Citrobacter|s__Citrobacter_koseri|t__SGB10079","k__Bacteria|p__Proteobacteria|c__Gammaproteobacteria|o__Enterobacterales|f__Enterobacteriaceae|g__Citrobacter|s__Citrobacter_koseri|t__SGB10079"
SGB100790,"k__Bacteria|p__Actinobacteria|c__Coriobacteriia|o__Eggerthellales|f__Eggerthellaceae|g__Ellagibacter|s__Ellagibacter_SGB100790|t__SGB100790","k__Bacteria|p__Actinobacteria|c__Coriobacteriia|o__Eggerthellales|f__Eggerthellaceae|g__Ellagibacter|s__Ellagibacter_SGB100790|t__SGB100790"
SGB100791,"k__Bacteria|p__Actinobacteria|c__Coriobacteriia|o__Eggerthellales|f__Eggerthellaceae|g__Ellagibacter|s__Ellagibacter_SGB100791|t__SGB100791","k__Bacteria|p__Actinobacteria|c__Coriobacteriia|o__Eggerthellales|f__Eggerthellaceae|g__Ellagibacter|s__Ellagibacter_SGB100791|t__SGB100791"
SGB100795,"k__Bacteria|p__Firmicutes|c__CFGB38642|o__OFGB38642|f__FGB38642|g__GGB9758|s__GGB9758_SGB100795|t__SGB100795","k__Bacteria|p__Firmicutes|c__CFGB38642|o__OFGB38642|f__FGB38642|g__GGB9758|s__GGB9758_SGB100795|t__SGB100795"
SGB100796,"k__Bacteria|p__Firmicutes|c__Clostridia|o__Eubacteriales|f__Oscillospiraceae|g__Oscillospiraceae_unclassified|s__Oscillospiraceae_unclassified_SGB100796|t__SGB100796","k__Bacteria|p__Firmicutes|c__Clostridia|o__Eubacteriales|f__Oscillospiraceae|g__Oscillospiraceae_unclassified|s__Oscillospiraceae_unclassified_SGB100796|t__SGB100796"
SGB100797,"k__Bacteria|p__Firmicutes|c__CFGB3068|o__OFGB3068|f__FGB3068|g__GGB9760|s__GGB9760_SGB100797|t__SGB100797","k__Bacteria|p__Firmicutes|c__Clostridia|o__Eubacteriales|f__Eubacteriales_unclassified|g__GGB9760|s__GGB9760_SGB100797|t__SGB100797"
SGB100798,"k__Bacteria|p__Proteobacteria|c__Gammaproteobacteria|o__Aeromonadales|f__Aeromonadaceae|g__GGB9781|s__GGB9781_SGB100798|t__SGB100798","k__Bacteria|p__Firmicutes|c__CFGB3072|o__OFGB3072|f__FGB3072|g__GGB9781|s__GGB9781_SGB100798|t__SGB100798"
SGB10080,"k__Bacteria|p__Proteobacteria|c__Gammaproteobacteria|o__Enterobacterales|f__Enterobacteriaceae|g__Citrobacter|s__Citrobacter_werkmanii|t__SGB10080","k__Bacteria|p__Proteobacteria|c__Gammaproteobacteria|o__Enterobacterales|f__Enterobacteriaceae|g__Citrobacter|s__Citrobacter_cronae|t__SGB10080"
SGB100800,"k__Bacteria|p__Firmicutes|c__Clostridia|o__Eubacteriales|f__Eubacteriales_unclassified|g__Gemmiger|s__Gemmiger_SGB100800|t__SGB100800","k__Bacteria|p__Firmicutes|c__Clostridia|o__Eubacteriales|f__Eubacteriales_unclassified|g__Gemmiger|s__Gemmiger_SGB100800|t__SGB100800"
SGB100801,"k__Bacteria|p__Firmicutes|c__Clostridia|o__Eubacteriales|f__Eubacteriales_unclassified|g__Gemmiger|s__Gemmiger_SGB100801|t__SGB100801","k__Bacteria|p__Firmicutes|c__Clostridia|o__Eubacteriales|f__Eubacteriales_unclassified|g__Gemmiger|s__Gemmiger_SGB100801|t__SGB100801"
SGB100803,"k__Bacteria|p__Bacteroidetes|c__Bacteroidia|o__Bacteroidales|f__Rikenellaceae|g__GGB3277|s__GGB3277_SGB100803|t__SGB100803","k__Bacteria|p__Firmicutes|c__Clostridia|o__Eubacteriales|f__Oscillospiraceae|g__Faecalibacterium|s__Faecalibacterium_SGB100803|t__SGB100803"
SGB100804,"k__Bacteria|p__Firmicutes|c__Clostridia|o__Eubacteriales|f__Oscillospiraceae|g__Faecalibacterium|s__Faecalibacterium_SGB100804|t__SGB100804","k__Bacteria|p__Firmicutes|c__Clostridia|o__Eubacteriales|f__Oscillospiraceae|g__Faecalibacterium|s__Faecalibacterium_SGB100804|t__SGB100804"
SGB100805,"k__Bacteria|p__Firmicutes|c__CFGB76782|o__OFGB76782|f__FGB76782|g__GGB80005|s__GGB80005_SGB100805|t__SGB100805","k__Bacteria|p__Firmicutes|c__Clostridia|o__Eubacteriales|f__Oscillospiraceae|g__Faecalibacterium|s__Faecalibacterium_SGB100805|t__SGB100805"
SGB100806,"k__Bacteria|p__Firmicutes|c__Clostridia|o__Eubacteriales|f__Oscillospiraceae|g__Faecalibacterium|s__Faecalibacterium_SGB100806|t__SGB100806","k__Bacteria|p__Firmicutes|c__Clostridia|o__Eubacteriales|f__Oscillospiraceae|g__Faecalibacterium|s__Faecalibacterium_SGB100806|t__SGB100806"
SGB100807,"k__Bacteria|p__Firmicutes|c__Clostridia|o__Eubacteriales|f__Oscillospiraceae|g__Faecalibacterium|s__Faecalibacterium_SGB100807|t__SGB100807","k__Bacteria|p__Firmicutes|c__Clostridia|o__Eubacteriales|f__Oscillospiraceae|g__Faecalibacterium|s__Faecalibacterium_SGB100807|t__SGB100807"
SGB100809,"k__Bacteria|p__Firmicutes|c__Clostridia|o__Eubacteriales|f__Oscillospiraceae|g__Faecalibacterium|s__Faecalibacterium_SGB100809|t__SGB100809","k__Bacteria|p__Firmicutes|c__Clostridia|o__Eubacteriales|f__Oscillospiraceae|g__Faecalibacterium|s__Faecalibacterium_SGB100809|t__SGB100809"
SGB10081,"k__Bacteria|p__Proteobacteria|c__Gammaproteobacteria|o__Enterobacterales|f__Enterobacteriaceae|g__Citrobacter|s__Citrobacter_youngae|t__SGB10081","k__Bacteria|p__Proteobacteria|c__Gammaproteobacteria|o__Enterobacterales|f__Enterobacteriaceae|g__Citrobacter|s__Citrobacter_youngae|t__SGB10081"
SGB100810,"k__Bacteria|p__Firmicutes|c__Clostridia|o__Eubacteriales|f__Oscillospiraceae|g__Faecalibacterium|s__Faecalibacterium_SGB100810|t__SGB100810","k__Bacteria|p__Firmicutes|c__Clostridia|o__Eubacteriales|f__Oscillospiraceae|g__Faecalibacterium|s__Faecalibacterium_SGB100810|t__SGB100810"
SGB100811,"k__Bacteria|p__Firmicutes|c__Clostridia|o__Eubacteriales|f__Oscillospiraceae|g__Faecalibacterium|s__Faecalibacterium_SGB100811|t__SGB100811","k__Bacteria|p__Firmicutes|c__Clostridia|o__Eubacteriales|f__Oscillospiraceae|g__Faecalibacterium|s__Faecalibacterium_SGB100811|t__SGB100811"
SGB100814,"k__Bacteria|p__Firmicutes|c__Clostridia|o__Eubacteriales|f__Oscillospiraceae|g__Faecalibacterium|s__Faecalibacterium_SGB100814|t__SGB100814","k__Bacteria|p__Firmicutes|c__Clostridia|o__Eubacteriales|f__Oscillospiraceae|g__Faecalibacterium|s__Faecalibacterium_SGB100814|t__SGB100814"
SGB100815,"k__Bacteria|p__Firmicutes|c__Clostridia|o__Eubacteriales|f__Oscillospiraceae|g__Faecalibacterium|s__Faecalibacterium_SGB100815|t__SGB100815","k__Bacteria|p__Firmicutes|c__Clostridia|o__Eubacteriales|f__Oscillospiraceae|g__Faecalibacterium|s__Faecalibacterium_SGB100815|t__SGB100815"
SGB100816,"k__Bacteria|p__Firmicutes|c__Clostridia|o__Eubacteriales|f__Oscillospiraceae|g__Faecalibacterium|s__Faecalibacterium_SGB100816|t__SGB100816","k__Bacteria|p__Firmicutes|c__Clostridia|o__Eubacteriales|f__Oscillospiraceae|g__Faecalibacterium|s__Faecalibacterium_SGB100816|t__SGB100816"
SGB100817,"k__Bacteria|p__Firmicutes|c__Clostridia|o__Eubacteriales|f__Oscillospiraceae|g__Faecalibacterium|s__Faecalibacterium_SGB100817|t__SGB100817","k__Bacteria|p__Firmicutes|c__Clostridia|o__Eubacteriales|f__Oscillospiraceae|g__Faecalibacterium|s__Faecalibacterium_SGB100817|t__SGB100817"
SGB100818,"k__Bacteria|p__Firmicutes|c__Clostridia|o__Eubacteriales|f__Oscillospiraceae|g__GGB33928|s__GGB33928_SGB100818|t__SGB100818","k__Bacteria|p__Firmicutes|c__Clostridia|o__Eubacteriales|f__Oscillospiraceae|g__Oscillospiraceae_unclassified|s__Oscillospiraceae_unclassified_SGB100818|t__SGB100818"
SGB10082,"k__Bacteria|p__Proteobacteria|c__Gammaproteobacteria|o__Enterobacterales|f__Enterobacteriaceae|g__Citrobacter|s__Citrobacter_sp_FDAARGOS_156|t__SGB10082","k__Bacteria|p__Proteobacteria|c__Gammaproteobacteria|o__Enterobacterales|f__Enterobacteriaceae|g__Citrobacter|s__Citrobacter_youngae|t__SGB10082"
SGB100820,"k__Bacteria|p__Firmicutes|c__Clostridia|o__Eubacteriales|f__Lachnospiraceae|g__Dorea|s__Dorea_SGB100820|t__SGB100820","k__Bacteria|p__Firmicutes|c__Clostridia|o__Eubacteriales|f__Oscillospiraceae|g__Oscillospiraceae_unclassified|s__Oscillospiraceae_unclassified_SGB100820|t__SGB100820"
SGB100822,"k__Bacteria|p__Firmicutes|c__Clostridia|o__Eubacteriales|f__Oscillospiraceae|g__GGB33928|s__GGB33928_SGB100822|t__SGB100822","k__Bacteria|p__Firmicutes|c__Clostridia|o__Eubacteriales|f__Oscillospiraceae|g__Oscillospiraceae_unclassified|s__Oscillospiraceae_unclassified_SGB100822|t__SGB100822"
SGB100826,"k__Bacteria|p__Proteobacteria|c__Betaproteobacteria|o__Burkholderiales|f__Comamonadaceae|g__GGB78005|s__GGB78005_SGB100826|t__SGB100826","k__Bacteria|p__Firmicutes|c__Clostridia|o__Eubacteriales|f__Oscillospiraceae|g__GGB9715|s__GGB9715_SGB100826|t__SGB100826"
SGB100827,"k__Bacteria|p__Proteobacteria|c__Deltaproteobacteria|o__Desulfovibrionales|f__Desulfovibrionaceae|g__GGB9817|s__GGB9817_SGB100827|t__SGB100827","k__Bacteria|p__Firmicutes|c__Clostridia|o__Eubacteriales|f__Oscillospiraceae|g__GGB9715|s__GGB9715_SGB100827|t__SGB100827"
SGB100829,"k__Bacteria|p__Bacteroidetes|c__Bacteroidia|o__Bacteroidales|f__Odoribacteraceae|g__Butyricimonas|s__Butyricimonas_SGB100829|t__SGB100829","k__Bacteria|p__Firmicutes|c__Clostridia|o__Eubacteriales|f__Oscillospiraceae|g__GGB9715|s__GGB9715_SGB100829|t__SGB100829"
SGB10083,"k__Bacteria|p__Proteobacteria|c__Gammaproteobacteria|o__Enterobacterales|f__Enterobacteriaceae|g__Citrobacter|s__Citrobacter_freundii|t__SGB10083","k__Bacteria|p__Proteobacteria|c__Gammaproteobacteria|o__Enterobacterales|f__Enterobacteriaceae|g__Citrobacter|s__Citrobacter_freundii|t__SGB10083"
SGB100830,"k__Bacteria|p__Firmicutes|c__Clostridia|o__Eubacteriales|f__Oscillospiraceae|g__GGB9713|s__GGB9713_SGB100830|t__SGB100830","k__Bacteria|p__Firmicutes|c__Clostridia|o__Eubacteriales|f__Oscillospiraceae|g__Oscillibacter|s__Oscillibacter_SGB100830|t__SGB100830"
SGB100831,"k__Bacteria|p__Firmicutes|c__Clostridia|o__Eubacteriales|f__Oscillospiraceae|g__Oscillospiraceae_unclassified|s__Oscillospiraceae_unclassified_SGB100831|t__SGB100831","k__Bacteria|p__Firmicutes|c__Clostridia|o__Eubacteriales|f__Oscillospiraceae|g__Oscillospiraceae_unclassified|s__Oscillospiraceae_unclassified_SGB100831|t__SGB100831"
SGB100832,"k__Bacteria|p__Firmicutes|c__Clostridia|o__Eubacteriales|f__Oscillospiraceae|g__Oscillospiraceae_unclassified|s__Oscillospiraceae_unclassified_SGB100832|t__SGB100832","k__Bacteria|p__Firmicutes|c__Clostridia|o__Eubacteriales|f__Oscillospiraceae|g__Oscillospiraceae_unclassified|s__Oscillospiraceae_unclassified_SGB100832|t__SGB100832"
SGB100833,"k__Bacteria|p__Firmicutes|c__Clostridia|o__Eubacteriales|f__Oscillospiraceae|g__Oscillospiraceae_unclassified|s__Oscillospiraceae_unclassified_SGB100833|t__SGB100833","k__Bacteria|p__Firmicutes|c__Clostridia|o__Eubacteriales|f__Oscillospiraceae|g__Oscillospiraceae_unclassified|s__Oscillospiraceae_unclassified_SGB100833|t__SGB100833"
SGB100834,"k__Bacteria|p__Firmicutes|c__Clostridia|o__Eubacteriales|f__Oscillospiraceae|g__GGB9661|s__GGB9661_SGB100834|t__SGB100834","k__Bacteria|p__Firmicutes|c__Clostridia|o__Eubacteriales|f__Eubacteriales_unclassified|g__Eubacteriales_unclassified|s__Eubacteriales_unclassified_SGB100834|t__SGB100834"
SGB100835,"k__Bacteria|p__Firmicutes|c__Clostridia|o__Eubacteriales|f__Eubacteriales_unclassified|g__Eubacteriales_unclassified|s__Eubacteriales_unclassified_SGB100835|t__SGB100835","k__Bacteria|p__Firmicutes|c__Clostridia|o__Eubacteriales|f__Oscillospiraceae|g__Lawsonibacter|s__Lawsonibacter_SGB100835|t__SGB100835"
SGB100837,"k__Bacteria|p__Firmicutes|c__Clostridia|o__Eubacteriales|f__Oscillospiraceae|g__GGB30454|s__GGB30454_SGB100837|t__SGB100837","k__Bacteria|p__Firmicutes|c__Clostridia|o__Eubacteriales|f__Oscillospiraceae|g__GGB30454|s__GGB30454_SGB100837|t__SGB100837"
SGB100838,"k__Bacteria|p__Firmicutes|c__Clostridia|o__Eubacteriales|f__Lachnospiraceae|g__Lachnospira|s__Lachnospira_SGB100838|t__SGB100838","k__Bacteria|p__Firmicutes|c__Clostridia|o__Eubacteriales|f__Oscillospiraceae|g__Oscillibacter|s__Oscillibacter_SGB100838|t__SGB100838"
SGB100839,"k__Bacteria|p__Firmicutes|c__Clostridia|o__Eubacteriales|f__Lachnospiraceae|g__Lachnospira|s__Lachnospira_SGB100839|t__SGB100839","k__Bacteria|p__Firmicutes|c__Clostridia|o__Eubacteriales|f__Oscillospiraceae|g__Oscillibacter|s__Oscillibacter_SGB100839|t__SGB100839"
SGB10084,"k__Bacteria|p__Proteobacteria|c__Gammaproteobacteria|o__Enterobacterales|f__Enterobacteriaceae|g__Citrobacter|s__Citrobacter_freundii|t__SGB10084","k__Bacteria|p__Proteobacteria|c__Gammaproteobacteria|o__Enterobacterales|f__Enterobacteriaceae|g__Citrobacter|s__Citrobacter_portucalensis|t__SGB10084"
SGB100840,"k__Bacteria|p__Firmicutes|c__Clostridia|o__Eubacteriales|f__Lachnospiraceae|g__Lachnospira|s__Lachnospira_SGB100840|t__SGB100840","k__Bacteria|p__Firmicutes|c__Clostridia|o__Eubacteriales|f__Oscillospiraceae|g__Oscillibacter|s__Oscillibacter_SGB100840|t__SGB100840"
SGB100843,"k__Bacteria|p__Firmicutes|c__Clostridia|o__Eubacteriales|f__Lachnospiraceae|g__Lachnospira|s__Lachnospira_SGB100843|t__SGB100843","k__Bacteria|p__Firmicutes|c__Clostridia|o__Eubacteriales|f__Oscillospiraceae|g__Oscillibacter|s__Oscillibacter_SGB100843|t__SGB100843"
SGB100846,"k__Bacteria|p__Firmicutes|c__Clostridia|o__Eubacteriales|f__Lachnospiraceae|g__Lachnospira|s__Lachnospira_SGB100846|t__SGB100846","k__Bacteria|p__Firmicutes|c__Clostridia|o__Eubacteriales|f__Oscillospiraceae|g__Oscillibacter|s__Oscillibacter_SGB100846|t__SGB100846"
SGB100848,"k__Bacteria|p__Firmicutes|c__Negativicutes|o__Acidaminococcales|f__Acidaminococcaceae|g__GGB35743|s__GGB35743_SGB100848|t__SGB100848","k__Bacteria|p__Firmicutes|c__Clostridia|o__Eubacteriales|f__Clostridiaceae|g__Clostridiaceae_unclassified|s__Clostridiaceae_unclassified_SGB100848|t__SGB100848"
SGB100849,"k__Bacteria|p__Firmicutes|c__Clostridia|o__Eubacteriales|f__Clostridiaceae|g__Clostridiaceae_unclassified|s__Clostridiaceae_unclassified_SGB100849|t__SGB100849","k__Bacteria|p__Firmicutes|c__Clostridia|o__Eubacteriales|f__Clostridiaceae|g__Clostridiaceae_unclassified|s__Clostridiaceae_unclassified_SGB100849|t__SGB100849"
SGB10085,"k__Bacteria|p__Proteobacteria|c__Gammaproteobacteria|o__Enterobacterales|f__Enterobacteriaceae|g__Citrobacter|s__Citrobacter_freundii|t__SGB10085","k__Bacteria|p__Proteobacteria|c__Gammaproteobacteria|o__Enterobacterales|f__Enterobacteriaceae|g__Citrobacter|s__Citrobacter_europaeus|t__SGB10085"
SGB100850,"k__Bacteria|p__Firmicutes|c__Clostridia|o__Eubacteriales|f__Clostridiaceae|g__Clostridiaceae_unclassified|s__Clostridiaceae_unclassified_SGB100850|t__SGB100850","k__Bacteria|p__Firmicutes|c__Clostridia|o__Eubacteriales|f__Clostridiaceae|g__Clostridiaceae_unclassified|s__Clostridiaceae_unclassified_SGB100850|t__SGB100850"
SGB100851,"k__Bacteria|p__Firmicutes|c__Clostridia|o__Eubacteriales|f__Oscillospiraceae|g__GGB9634|s__GGB9634_SGB100851|t__SGB100851","k__Bacteria|p__Firmicutes|c__Clostridia|o__Eubacteriales|f__Oscillospiraceae|g__GGB9634|s__GGB9634_SGB100851|t__SGB100851"
SGB100852,"k__Bacteria|p__Firmicutes|c__Clostridia|o__Eubacteriales|f__Oscillospiraceae|g__GGB9636|s__GGB9636_SGB100852|t__SGB100852","k__Bacteria|p__Firmicutes|c__Clostridia|o__Eubacteriales|f__Oscillospiraceae|g__GGB9636|s__GGB9636_SGB100852|t__SGB100852"
SGB100853,"k__Bacteria|p__Firmicutes|c__Clostridia|o__Eubacteriales|f__Oscillospiraceae|g__GGB9630|s__GGB9630_SGB100853|t__SGB100853","k__Bacteria|p__Firmicutes|c__Clostridia|o__Eubacteriales|f__Oscillospiraceae|g__GGB9630|s__GGB9630_SGB100853|t__SGB100853"
SGB100854,"k__Bacteria|p__Firmicutes|c__Bacilli|o__Lactobacillales|f__Lactobacillaceae|g__GGB9595|s__GGB9595_SGB100854|t__SGB100854","k__Bacteria|p__Firmicutes|c__Clostridia|o__Eubacteriales|f__Oscillospiraceae|g__GGB9595|s__GGB9595_SGB100854|t__SGB100854"
SGB100857,"k__Bacteria|p__Firmicutes|c__Bacilli|o__Lactobacillales|f__Lactobacillaceae|g__GGB9603|s__GGB9603_SGB100857|t__SGB100857","k__Bacteria|p__Firmicutes|c__Clostridia|o__Eubacteriales|f__Oscillospiraceae|g__GGB9603|s__GGB9603_SGB100857|t__SGB100857"
SGB100858,"k__Bacteria|p__Firmicutes|c__Bacilli|o__Lactobacillales|f__Lactobacillaceae|g__GGB9602|s__GGB9602_SGB100858|t__SGB100858","k__Bacteria|p__Firmicutes|c__Clostridia|o__Eubacteriales|f__Oscillospiraceae|g__GGB9602|s__GGB9602_SGB100858|t__SGB100858"
SGB100859,"k__Bacteria|p__Firmicutes|c__Bacilli|o__Lactobacillales|f__Lactobacillaceae|g__GGB9602|s__GGB9602_SGB100859|t__SGB100859","k__Bacteria|p__Firmicutes|c__Clostridia|o__Eubacteriales|f__Oscillospiraceae|g__GGB9602|s__GGB9602_SGB100859|t__SGB100859"
SGB10086,"k__Bacteria|p__Proteobacteria|c__Gammaproteobacteria|o__Enterobacterales|f__Enterobacteriaceae|g__Citrobacter|s__Citrobacter_braakii|t__SGB10086","k__Bacteria|p__Proteobacteria|c__Gammaproteobacteria|o__Enterobacterales|f__Enterobacteriaceae|g__Citrobacter|s__Citrobacter_braakii|t__SGB10086"
SGB100860,"k__Bacteria|p__Firmicutes|c__Clostridia|o__Eubacteriales|f__Oscillospiraceae|g__GGB9640|s__GGB9640_SGB100860|t__SGB100860","k__Bacteria|p__Firmicutes|c__Clostridia|o__Eubacteriales|f__Oscillospiraceae|g__GGB9640|s__GGB9640_SGB100860|t__SGB100860"
SGB100861,"k__Bacteria|p__Firmicutes|c__CFGB9704|o__OFGB9704|f__FGB9704|g__GGB48160|s__GGB48160_SGB100861|t__SGB100861","k__Bacteria|p__Firmicutes|c__CFGB9704|o__OFGB9704|f__FGB9704|g__GGB48160|s__GGB48160_SGB100861|t__SGB100861"
SGB100864,"k__Bacteria|p__Firmicutes|c__Negativicutes|o__Selenomonadales|f__Selenomonadaceae|g__Selenomonas|s__Selenomonas_SGB100864|t__SGB100864","k__Bacteria|p__Firmicutes|c__Negativicutes|o__Selenomonadales|f__Selenomonadaceae|g__Selenomonas|s__Selenomonas_SGB100864|t__SGB100864"
SGB100865,"k__Bacteria|p__Firmicutes|c__Negativicutes|o__Selenomonadales|f__Selenomonadaceae|g__GGB24831|s__GGB24831_SGB100865|t__SGB100865","k__Bacteria|p__Firmicutes|c__Negativicutes|o__Selenomonadales|f__Selenomonadaceae|g__GGB24831|s__GGB24831_SGB100865|t__SGB100865"
SGB100868,"k__Bacteria|p__Firmicutes|c__Negativicutes|o__Selenomonadales|f__Selenomonadaceae|g__Mitsuokella|s__Mitsuokella_SGB100868|t__SGB100868","k__Bacteria|p__Firmicutes|c__Negativicutes|o__Selenomonadales|f__Selenomonadaceae|g__Mitsuokella|s__Mitsuokella_SGB100868|t__SGB100868"
SGB100869,"k__Bacteria|p__Firmicutes|c__Negativicutes|o__Selenomonadales|f__Selenomonadaceae|g__Selenomonas|s__Selenomonas_SGB100869|t__SGB100869","k__Bacteria|p__Firmicutes|c__Negativicutes|o__Selenomonadales|f__Selenomonadaceae|g__Selenomonas|s__Selenomonas_SGB100869|t__SGB100869"
SGB10087,"k__Bacteria|p__Proteobacteria|c__Gammaproteobacteria|o__Enterobacterales|f__Enterobacteriaceae|g__Citrobacter|s__Citrobacter_werkmanii|t__SGB10087","k__Bacteria|p__Proteobacteria|c__Gammaproteobacteria|o__Enterobacterales|f__Enterobacteriaceae|g__Citrobacter|s__Citrobacter_werkmanii|t__SGB10087"
SGB100871,"k__Bacteria|p__Firmicutes|c__Clostridia|o__Eubacteriales|f__Lachnospiraceae|g__GGB3859|s__GGB3859_SGB100871|t__SGB100871","k__Bacteria|p__Firmicutes|c__Clostridia|o__Eubacteriales|f__Lachnospiraceae|g__GGB3859|s__GGB3859_SGB100871|t__SGB100871"
SGB100873,"k__Bacteria|p__Proteobacteria|c__CFGB9507|o__OFGB9507|f__FGB9507|g__GGB28380|s__GGB28380_SGB100873|t__SGB100873","k__Bacteria|p__Proteobacteria|c__CFGB2874|o__OFGB2874|f__FGB2874|g__GGB6611|s__GGB6611_SGB100873|t__SGB100873"
SGB100874,"k__Bacteria|p__Firmicutes|c__Negativicutes|o__Selenomonadales|f__Selenomonadaceae|g__GGB4979|s__GGB4979_SGB100874|t__SGB100874","k__Bacteria|p__Firmicutes|c__Negativicutes|o__Selenomonadales|f__Selenomonadaceae|g__Anaerovibrio|s__Anaerovibrio_SGB100874|t__SGB100874"
SGB100875,"k__Bacteria|p__Firmicutes|c__Negativicutes|o__Selenomonadales|f__Selenomonadaceae|g__GGB4979|s__GGB4979_SGB100875|t__SGB100875","k__Bacteria|p__Firmicutes|c__Negativicutes|o__Selenomonadales|f__Selenomonadaceae|g__Anaerovibrio|s__Anaerovibrio_SGB100875|t__SGB100875"
SGB100878,"k__Bacteria|p__Actinobacteria|c__Coriobacteriia|o__Coriobacteriales|f__Atopobiaceae|g__Atopobium|s__Atopobium_SGB100878|t__SGB100878","k__Bacteria|p__Actinobacteria|c__Coriobacteriia|o__Coriobacteriales|f__Atopobiaceae|g__Lancefieldella|s__Lancefieldella_SGB100878|t__SGB100878"
SGB100879,"k__Bacteria|p__Actinobacteria|c__Coriobacteriia|o__Coriobacteriales|f__Coriobacteriaceae|g__Collinsella|s__Collinsella_SGB100879|t__SGB100879","k__Bacteria|p__Actinobacteria|c__Coriobacteriia|o__Coriobacteriales|f__Atopobiaceae|g__Lancefieldella|s__Lancefieldella_SGB100879|t__SGB100879"
SGB10088,"k__Bacteria|p__Proteobacteria|c__Gammaproteobacteria|o__Enterobacterales|f__Enterobacteriaceae|g__Citrobacter|s__Citrobacter_freundii|t__SGB10088","k__Bacteria|p__Proteobacteria|c__Gammaproteobacteria|o__Enterobacterales|f__Enterobacteriaceae|g__Citrobacter|s__Citrobacter_freundii|t__SGB10088"
SGB100881,"k__Bacteria|p__Actinobacteria|c__Coriobacteriia|o__Coriobacteriales|f__Atopobiaceae|g__Atopobium|s__Atopobium_SGB100881|t__SGB100881","k__Bacteria|p__Actinobacteria|c__Coriobacteriia|o__Coriobacteriales|f__Atopobiaceae|g__Lancefieldella|s__Lancefieldella_SGB100881|t__SGB100881"
SGB100882,"k__Bacteria|p__Actinobacteria|c__CFGB76797|o__OFGB76797|f__FGB76797|g__GGB79597|s__GGB79597_SGB100882|t__SGB100882","k__Bacteria|p__Actinobacteria|c__Coriobacteriia|o__Coriobacteriales|f__Atopobiaceae|g__Lancefieldella|s__Lancefieldella_SGB100882|t__SGB100882"
SGB100883,"k__Bacteria|p__Actinobacteria|c__Coriobacteriia|o__Coriobacteriales|f__Atopobiaceae|g__Atopobium|s__Atopobium_SGB100883|t__SGB100883","k__Bacteria|p__Actinobacteria|c__Coriobacteriia|o__Coriobacteriales|f__Atopobiaceae|g__Lancefieldella|s__Lancefieldella_SGB100883|t__SGB100883"
SGB100884,"k__Bacteria|p__Actinobacteria|c__Coriobacteriia|o__Coriobacteriales|f__Atopobiaceae|g__Atopobium|s__Atopobium_SGB100884|t__SGB100884","k__Bacteria|p__Actinobacteria|c__Coriobacteriia|o__Coriobacteriales|f__Atopobiaceae|g__Lancefieldella|s__Lancefieldella_SGB100884|t__SGB100884"
SGB100885,"k__Bacteria|p__Actinobacteria|c__Coriobacteriia|o__Coriobacteriales|f__Atopobiaceae|g__Atopobium|s__Atopobium_SGB100885|t__SGB100885","k__Bacteria|p__Actinobacteria|c__Coriobacteriia|o__Coriobacteriales|f__Atopobiaceae|g__Lancefieldella|s__Lancefieldella_SGB100885|t__SGB100885"
SGB100886,"k__Bacteria|p__Actinobacteria|c__Coriobacteriia|o__Coriobacteriales|f__Atopobiaceae|g__Atopobium|s__Atopobium_SGB100886|t__SGB100886","k__Bacteria|p__Actinobacteria|c__Coriobacteriia|o__Coriobacteriales|f__Atopobiaceae|g__Lancefieldella|s__Lancefieldella_SGB100886|t__SGB100886"
SGB100887,"k__Bacteria|p__Actinobacteria|c__Coriobacteriia|o__Coriobacteriales|f__Atopobiaceae|g__Atopobium|s__Atopobium_SGB100887|t__SGB100887","k__Bacteria|p__Actinobacteria|c__Coriobacteriia|o__Coriobacteriales|f__Atopobiaceae|g__Lancefieldella|s__Lancefieldella_SGB100887|t__SGB100887"
SGB100889,"k__Bacteria|p__Actinobacteria|c__Actinomycetia|o__Actinomycetales|f__Actinomycetaceae|g__Actinomyces|s__Actinomyces_SGB100889|t__SGB100889","k__Bacteria|p__Actinobacteria|c__Actinomycetia|o__Actinomycetales|f__Actinomycetaceae|g__Actinomyces|s__Actinomyces_SGB100889|t__SGB100889"
SGB10089,"k__Bacteria|p__Proteobacteria|c__Gammaproteobacteria|o__Enterobacterales|f__Enterobacteriaceae|g__Cronobacter|s__Cronobacter_condimenti|t__SGB10089","k__Bacteria|p__Proteobacteria|c__Gammaproteobacteria|o__Enterobacterales|f__Enterobacteriaceae|g__Cronobacter|s__Cronobacter_condimenti|t__SGB10089"
SGB100890,"k__Bacteria|p__Actinobacteria|c__Actinomycetia|o__Actinomycetales|f__Actinomycetaceae|g__Actinomyces|s__Actinomyces_SGB100890|t__SGB100890","k__Bacteria|p__Actinobacteria|c__Actinomycetia|o__Actinomycetales|f__Actinomycetaceae|g__Actinomyces|s__Actinomyces_SGB100890|t__SGB100890"
SGB100895,"k__Bacteria|p__Actinobacteria|c__Actinomycetia|o__Actinomycetales|f__Actinomycetaceae|g__Actinomyces|s__Actinomyces_SGB100895|t__SGB100895","k__Bacteria|p__Actinobacteria|c__Actinomycetia|o__Actinomycetales|f__Actinomycetaceae|g__Actinomyces|s__Actinomyces_SGB100895|t__SGB100895"
SGB100897,"k__Bacteria|p__Actinobacteria|c__Actinomycetia|o__Actinomycetales|f__Actinomycetaceae|g__Actinomyces|s__Actinomyces_SGB100897|t__SGB100897","k__Bacteria|p__Actinobacteria|c__Actinomycetia|o__Actinomycetales|f__Actinomycetaceae|g__Schaalia|s__Schaalia_SGB100897|t__SGB100897"
SGB10090,"k__Bacteria|p__Proteobacteria|c__Gammaproteobacteria|o__Enterobacterales|f__Enterobacteriaceae|g__Cronobacter|s__Cronobacter_sakazakii|t__SGB10090","k__Bacteria|p__Proteobacteria|c__Gammaproteobacteria|o__Enterobacterales|f__Enterobacteriaceae|g__Cronobacter|s__Cronobacter_sakazakii|t__SGB10090"
SGB100902,"k__Bacteria|p__Firmicutes|c__Bacilli|o__Lactobacillales|f__Enterococcaceae|g__Enterococcus|s__Enterococcus_SGB100902|t__SGB100902","k__Bacteria|p__Actinobacteria|c__Actinomycetia|o__Micrococcales|f__Micrococcaceae|g__Rothia|s__Rothia_SGB100902|t__SGB100902"
SGB100903,"k__Bacteria|p__Firmicutes|c__Bacilli|o__Lactobacillales|f__Enterococcaceae|g__Enterococcus|s__Enterococcus_SGB100903|t__SGB100903","k__Bacteria|p__Actinobacteria|c__Actinomycetia|o__Micrococcales|f__Micrococcaceae|g__Rothia|s__Rothia_SGB100903|t__SGB100903"
SGB100904,"k__Bacteria|p__Firmicutes|c__Bacilli|o__Lactobacillales|f__Enterococcaceae|g__Enterococcus|s__Enterococcus_SGB100904|t__SGB100904","k__Bacteria|p__Actinobacteria|c__Actinomycetia|o__Micrococcales|f__Micrococcaceae|g__Rothia|s__Rothia_SGB100904|t__SGB100904"
SGB100905,"k__Bacteria|p__Actinobacteria|c__Actinomycetia|o__Micrococcales|f__Micrococcaceae|g__Rothia|s__Rothia_SGB100905|t__SGB100905","k__Bacteria|p__Actinobacteria|c__Actinomycetia|o__Micrococcales|f__Micrococcaceae|g__Rothia|s__Rothia_SGB100905|t__SGB100905"
SGB100906,"k__Bacteria|p__Firmicutes|c__Bacilli|o__Lactobacillales|f__Enterococcaceae|g__Enterococcus|s__Enterococcus_SGB100906|t__SGB100906","k__Bacteria|p__Actinobacteria|c__Actinomycetia|o__Micrococcales|f__Micrococcaceae|g__Rothia|s__Rothia_SGB100906|t__SGB100906"
SGB100907,"k__Bacteria|p__Firmicutes|c__Bacilli|o__Lactobacillales|f__Enterococcaceae|g__Enterococcus|s__Enterococcus_SGB100907|t__SGB100907","k__Bacteria|p__Actinobacteria|c__Actinomycetia|o__Micrococcales|f__Micrococcaceae|g__Rothia|s__Rothia_SGB100907|t__SGB100907"
SGB100908,"k__Bacteria|p__Firmicutes|c__Bacilli|o__Lactobacillales|f__Enterococcaceae|g__Enterococcus|s__Enterococcus_SGB100908|t__SGB100908","k__Bacteria|p__Actinobacteria|c__Actinomycetia|o__Micrococcales|f__Micrococcaceae|g__Rothia|s__Rothia_SGB100908|t__SGB100908"
SGB100909,"k__Bacteria|p__Firmicutes|c__Bacilli|o__Lactobacillales|f__Enterococcaceae|g__Enterococcus|s__Enterococcus_SGB100909|t__SGB100909","k__Bacteria|p__Actinobacteria|c__Actinomycetia|o__Micrococcales|f__Micrococcaceae|g__Rothia|s__Rothia_SGB100909|t__SGB100909"
SGB10091,"k__Bacteria|p__Proteobacteria|c__Gammaproteobacteria|o__Enterobacterales|f__Enterobacteriaceae|g__Cronobacter|s__Cronobacter_universalis|t__SGB10091","k__Bacteria|p__Proteobacteria|c__Gammaproteobacteria|o__Enterobacterales|f__Enterobacteriaceae|g__Cronobacter|s__Cronobacter_universalis|t__SGB10091"
SGB100910,"k__Bacteria|p__Firmicutes|c__Bacilli|o__Lactobacillales|f__Enterococcaceae|g__Enterococcus|s__Enterococcus_SGB100910|t__SGB100910","k__Bacteria|p__Actinobacteria|c__Actinomycetia|o__Micrococcales|f__Micrococcaceae|g__Rothia|s__Rothia_SGB100910|t__SGB100910"
SGB100911,"k__Bacteria|p__Firmicutes|c__Bacilli|o__Lactobacillales|f__Enterococcaceae|g__Enterococcus|s__Enterococcus_SGB100911|t__SGB100911","k__Bacteria|p__Actinobacteria|c__Actinomycetia|o__Micrococcales|f__Micrococcaceae|g__Rothia|s__Rothia_SGB100911|t__SGB100911"
SGB100912,"k__Bacteria|p__Firmicutes|c__Bacilli|o__Lactobacillales|f__Enterococcaceae|g__Enterococcus|s__Enterococcus_SGB100912|t__SGB100912","k__Bacteria|p__Actinobacteria|c__Actinomycetia|o__Micrococcales|f__Micrococcaceae|g__Rothia|s__Rothia_SGB100912|t__SGB100912"
SGB100914,"k__Bacteria|p__Firmicutes|c__Bacilli|o__Lactobacillales|f__Enterococcaceae|g__Enterococcus|s__Enterococcus_SGB100914|t__SGB100914","k__Bacteria|p__Actinobacteria|c__Actinomycetia|o__Micrococcales|f__Micrococcaceae|g__Rothia|s__Rothia_SGB100914|t__SGB100914"
SGB10092,"k__Bacteria|p__Proteobacteria|c__Gammaproteobacteria|o__Enterobacterales|f__Enterobacteriaceae|g__Cronobacter|s__Cronobacter_turicensis|t__SGB10092","k__Bacteria|p__Proteobacteria|c__Gammaproteobacteria|o__Enterobacterales|f__Enterobacteriaceae|g__Cronobacter|s__Cronobacter_turicensis|t__SGB10092"
SGB100920,"k__Bacteria|p__Actinobacteria|c__Actinomycetia|o__Micrococcales|f__Micrococcaceae|g__Arthrobacter|s__Arthrobacter_sp_Soil762|t__SGB100920","k__Bacteria|p__Actinobacteria|c__Actinomycetia|o__Micrococcales|f__Micrococcaceae|g__Arthrobacter|s__Arthrobacter_sp_Soil762|t__SGB100920"
SGB100921,"k__Bacteria|p__Actinobacteria|c__Actinomycetia|o__Micrococcales|f__Microbacteriaceae|g__Microbacterium|s__Microbacterium_faecale|t__SGB100921","k__Bacteria|p__Actinobacteria|c__Actinomycetia|o__Micrococcales|f__Microbacteriaceae|g__Microbacterium|s__Microbacterium_faecale|t__SGB100921"
SGB100923,"k__Bacteria|p__Spirochaetes|c__Spirochaetia|o__Spirochaetales|f__Treponemataceae|g__Treponema|s__Treponema_SGB100923|t__SGB100923","k__Bacteria|p__Spirochaetes|c__Spirochaetia|o__Spirochaetales|f__Treponemataceae|g__Treponema|s__Treponema_SGB100923|t__SGB100923"
SGB100924,"k__Bacteria|p__Spirochaetes|c__Spirochaetia|o__Spirochaetales|f__Treponemataceae|g__Treponema|s__Treponema_SGB100924|t__SGB100924","k__Bacteria|p__Spirochaetes|c__Spirochaetia|o__Spirochaetales|f__Treponemataceae|g__Treponema|s__Treponema_SGB100924|t__SGB100924"
SGB100925,"k__Bacteria|p__Spirochaetes|c__Spirochaetia|o__Spirochaetales|f__Treponemataceae|g__GGB2675|s__GGB2675_SGB100925|t__SGB100925","k__Bacteria|p__Spirochaetes|c__Spirochaetia|o__Spirochaetales|f__Treponemataceae|g__GGB2675|s__GGB2675_SGB100925|t__SGB100925"
SGB100929,"k__Bacteria|p__Firmicutes|c__CFGB1011|o__OFGB1011|f__FGB1011|g__GGB2653|s__GGB2653_SGB100929|t__SGB100929","k__Bacteria|p__Firmicutes|c__CFGB1011|o__OFGB1011|f__FGB1011|g__GGB2653|s__GGB2653_SGB100929|t__SGB100929"
SGB10093,"k__Bacteria|p__Proteobacteria|c__Gammaproteobacteria|o__Enterobacterales|f__Enterobacteriaceae|g__Cronobacter|s__Cronobacter_dublinensis|t__SGB10093","k__Bacteria|p__Proteobacteria|c__Gammaproteobacteria|o__Enterobacterales|f__Enterobacteriaceae|g__Cronobacter|s__Cronobacter_dublinensis|t__SGB10093"
SGB100930,"k__Bacteria|p__Firmicutes|c__CFGB2983|o__OFGB2983|f__FGB2983|g__GGB9343|s__GGB9343_SGB100930|t__SGB100930","k__Bacteria|p__Firmicutes|c__CFGB2983|o__OFGB2983|f__FGB2983|g__GGB9343|s__GGB9343_SGB100930|t__SGB100930"
SGB100932,"k__Bacteria|p__Bacteroidetes|c__CFGB343|o__OFGB343|f__FGB343|g__GGB781|s__GGB781_SGB100932|t__SGB100932","k__Bacteria|p__Bacteroidota|c__CFGB343|o__OFGB343|f__FGB343|g__GGB781|s__GGB781_SGB100932|t__SGB100932"
SGB100934,"k__Bacteria|p__Firmicutes|c__CFGB342|o__OFGB342|f__FGB342|g__GGB779|s__GGB779_SGB100934|t__SGB100934","k__Bacteria|p__Firmicutes|c__CFGB342|o__OFGB342|f__FGB342|g__GGB779|s__GGB779_SGB100934|t__SGB100934"
SGB100936,"k__Bacteria|p__Tenericutes|c__CFGB8877|o__OFGB8877|f__FGB8877|g__GGB26641|s__GGB26641_SGB100936|t__SGB100936","k__Bacteria|p__Firmicutes|c__CFGB8877|o__OFGB8877|f__FGB8877|g__GGB26641|s__GGB26641_SGB100936|t__SGB100936"
SGB10094,"k__Bacteria|p__Proteobacteria|c__Gammaproteobacteria|o__Enterobacterales|f__Enterobacteriaceae|g__Cronobacter|s__Cronobacter_muytjensii|t__SGB10094","k__Bacteria|p__Proteobacteria|c__Gammaproteobacteria|o__Enterobacterales|f__Enterobacteriaceae|g__Cronobacter|s__Cronobacter_muytjensii|t__SGB10094"
SGB100941,"k__Bacteria|p__Firmicutes|c__Negativicutes|o__Acidaminococcales|f__Acidaminococcaceae|g__Phascolarctobacterium|s__Phascolarctobacterium_SGB100941|t__SGB100941","k__Bacteria|p__Firmicutes|c__Negativicutes|o__Acidaminococcales|f__Acidaminococcaceae|g__Phascolarctobacterium|s__Phascolarctobacterium_SGB100941|t__SGB100941"
SGB100942,"k__Bacteria|p__Firmicutes|c__CFGB76756|o__OFGB76756|f__FGB76756|g__GGB79928|s__GGB79928_SGB100942|t__SGB100942","k__Bacteria|p__Firmicutes|c__Negativicutes|o__Acidaminococcales|f__Acidaminococcaceae|g__Phascolarctobacterium|s__Phascolarctobacterium_SGB100942|t__SGB100942"
SGB100943,"k__Bacteria|p__Firmicutes|c__Negativicutes|o__Acidaminococcales|f__Acidaminococcaceae|g__Phascolarctobacterium|s__Phascolarctobacterium_SGB100943|t__SGB100943","k__Bacteria|p__Firmicutes|c__Negativicutes|o__Acidaminococcales|f__Acidaminococcaceae|g__Phascolarctobacterium|s__Phascolarctobacterium_SGB100943|t__SGB100943"
SGB100944,"k__Bacteria|p__Firmicutes|c__Negativicutes|o__Acidaminococcales|f__Acidaminococcaceae|g__Phascolarctobacterium|s__Phascolarctobacterium_SGB100944|t__SGB100944","k__Bacteria|p__Firmicutes|c__Negativicutes|o__Acidaminococcales|f__Acidaminococcaceae|g__Phascolarctobacterium|s__Phascolarctobacterium_SGB100944|t__SGB100944"
SGB100949,"k__Bacteria|p__Firmicutes|c__Negativicutes|o__Acidaminococcales|f__Acidaminococcaceae|g__Phascolarctobacterium|s__Phascolarctobacterium_SGB100949|t__SGB100949","k__Bacteria|p__Firmicutes|c__Negativicutes|o__Acidaminococcales|f__Acidaminococcaceae|g__Phascolarctobacterium|s__Phascolarctobacterium_SGB100949|t__SGB100949"
SGB10095,"k__Bacteria|p__Proteobacteria|c__Gammaproteobacteria|o__Enterobacterales|f__Enterobacteriaceae|g__Franconibacter|s__Franconibacter_pulveris|t__SGB10095","k__Bacteria|p__Proteobacteria|c__Gammaproteobacteria|o__Enterobacterales|f__Enterobacteriaceae|g__Franconibacter|s__Franconibacter_pulveris|t__SGB10095"
SGB100951,"k__Bacteria|p__Firmicutes|c__Negativicutes|o__Acidaminococcales|f__Acidaminococcaceae|g__Phascolarctobacterium|s__Phascolarctobacterium_SGB100951|t__SGB100951","k__Bacteria|p__Firmicutes|c__Negativicutes|o__Acidaminococcales|f__Acidaminococcaceae|g__Phascolarctobacterium|s__Phascolarctobacterium_SGB100951|t__SGB100951"
SGB100956,"k__Bacteria|p__Firmicutes|c__Negativicutes|o__Acidaminococcales|f__Acidaminococcaceae|g__Phascolarctobacterium|s__Phascolarctobacterium_SGB100956|t__SGB100956","k__Bacteria|p__Firmicutes|c__Negativicutes|o__Acidaminococcales|f__Acidaminococcaceae|g__Phascolarctobacterium|s__Phascolarctobacterium_SGB100956|t__SGB100956"
SGB100958,"k__Bacteria|p__Firmicutes|c__CFGB76756|o__OFGB76756|f__FGB76756|g__GGB79928|s__GGB79928_SGB100958|t__SGB100958","k__Bacteria|p__Firmicutes|c__Negativicutes|o__Acidaminococcales|f__Acidaminococcaceae|g__Phascolarctobacterium|s__Phascolarctobacterium_SGB100958|t__SGB100958"
SGB100959,"k__Bacteria|p__Firmicutes|c__Negativicutes|o__Acidaminococcales|f__Acidaminococcaceae|g__Phascolarctobacterium|s__Phascolarctobacterium_SGB100959|t__SGB100959","k__Bacteria|p__Firmicutes|c__Negativicutes|o__Acidaminococcales|f__Acidaminococcaceae|g__Phascolarctobacterium|s__Phascolarctobacterium_SGB100959|t__SGB100959"
SGB100963,"k__Bacteria|p__Firmicutes|c__Negativicutes|o__Acidaminococcales|f__Acidaminococcaceae|g__GGB4248|s__GGB4248_SGB100963|t__SGB100963","k__Bacteria|p__Firmicutes|c__Negativicutes|o__Acidaminococcales|f__Acidaminococcaceae|g__GGB4248|s__GGB4248_SGB100963|t__SGB100963"
SGB100965,"k__Bacteria|p__Proteobacteria|c__Alphaproteobacteria|o__Hyphomicrobiales|f__Brucellaceae|g__GGB15850|s__GGB15850_SGB100965|t__SGB100965","k__Bacteria|p__Firmicutes|c__Negativicutes|o__Acidaminococcales|f__Acidaminococcaceae|g__Phascolarctobacterium|s__Phascolarctobacterium_SGB100965|t__SGB100965"
SGB100969,"k__Bacteria|p__Spirochaetes|c__CFGB9016|o__OFGB9016|f__FGB9016|g__GGB26826|s__GGB26826_SGB100969|t__SGB100969","k__Bacteria|p__Spirochaetes|c__CFGB9016|o__OFGB9016|f__FGB9016|g__GGB26826|s__GGB26826_SGB100969|t__SGB100969"
SGB10097,"k__Bacteria|p__Proteobacteria|c__Gammaproteobacteria|o__Enterobacterales|f__Enterobacteriaceae|g__Pseudescherichia|s__Pseudescherichia_vulneris|t__SGB10097","k__Bacteria|p__Proteobacteria|c__Gammaproteobacteria|o__Enterobacterales|f__Enterobacteriaceae|g__Pseudescherichia|s__Pseudescherichia_vulneris|t__SGB10097"
SGB100970,"k__Bacteria|p__Firmicutes|c__Bacilli|o__Lactobacillales|f__Streptococcaceae|g__Streptococcus|s__Streptococcus_SGB100970|t__SGB100970","k__Bacteria|p__Firmicutes|c__Negativicutes|o__Veillonellales|f__Veillonellaceae|g__Veillonella|s__Veillonella_SGB100970|t__SGB100970"
SGB100971,"k__Bacteria|p__Firmicutes|c__Clostridia|o__Eubacteriales|f__Lachnospiraceae|g__Blautia|s__Blautia_SGB100971|t__SGB100971","k__Bacteria|p__Firmicutes|c__Negativicutes|o__Veillonellales|f__Veillonellaceae|g__Veillonella|s__Veillonella_SGB100971|t__SGB100971"
SGB100974,"k__Bacteria|p__Firmicutes|c__Clostridia|o__Eubacteriales|f__Lachnospiraceae|g__Blautia|s__Blautia_SGB100974|t__SGB100974","k__Bacteria|p__Firmicutes|c__Negativicutes|o__Veillonellales|f__Veillonellaceae|g__Veillonella|s__Veillonella_SGB100974|t__SGB100974"
SGB100976,"k__Bacteria|p__Actinobacteria|c__Coriobacteriia|o__Coriobacteriales|f__Coriobacteriaceae|g__Collinsella|s__Collinsella_SGB100976|t__SGB100976","k__Bacteria|p__Firmicutes|c__Negativicutes|o__Veillonellales|f__Veillonellaceae|g__Veillonella|s__Veillonella_SGB100976|t__SGB100976"
SGB100977,"k__Bacteria|p__Firmicutes|c__Clostridia|o__Eubacteriales|f__Lachnospiraceae|g__Blautia|s__Blautia_SGB100977|t__SGB100977","k__Bacteria|p__Firmicutes|c__Negativicutes|o__Veillonellales|f__Veillonellaceae|g__Veillonella|s__Veillonella_SGB100977|t__SGB100977"
SGB100978,"k__Bacteria|p__Firmicutes|c__Clostridia|o__Eubacteriales|f__Lachnospiraceae|g__Blautia|s__Blautia_SGB100978|t__SGB100978","k__Bacteria|p__Firmicutes|c__Negativicutes|o__Veillonellales|f__Veillonellaceae|g__Veillonella|s__Veillonella_SGB100978|t__SGB100978"
SGB100979,"k__Bacteria|p__Firmicutes|c__Clostridia|o__Eubacteriales|f__Lachnospiraceae|g__Blautia|s__Blautia_SGB100979|t__SGB100979","k__Bacteria|p__Firmicutes|c__Negativicutes|o__Veillonellales|f__Veillonellaceae|g__Veillonella|s__Veillonella_SGB100979|t__SGB100979"
SGB100980,"k__Bacteria|p__Firmicutes|c__Clostridia|o__Eubacteriales|f__Lachnospiraceae|g__Blautia|s__Blautia_SGB100980|t__SGB100980","k__Bacteria|p__Firmicutes|c__Negativicutes|o__Veillonellales|f__Veillonellaceae|g__Veillonella|s__Veillonella_SGB100980|t__SGB100980"
SGB100981,"k__Bacteria|p__Firmicutes|c__Clostridia|o__Eubacteriales|f__Lachnospiraceae|g__Blautia|s__Blautia_SGB100981|t__SGB100981","k__Bacteria|p__Firmicutes|c__Negativicutes|o__Veillonellales|f__Veillonellaceae|g__Veillonella|s__Veillonella_SGB100981|t__SGB100981"
SGB100982,"k__Bacteria|p__Firmicutes|c__Negativicutes|o__Veillonellales|f__Veillonellaceae|g__Veillonella|s__Veillonella_SGB100982|t__SGB100982","k__Bacteria|p__Firmicutes|c__Negativicutes|o__Veillonellales|f__Veillonellaceae|g__Veillonella|s__Veillonella_SGB100982|t__SGB100982"
SGB100984,"k__Bacteria|p__Firmicutes|c__Negativicutes|o__Veillonellales|f__Veillonellaceae|g__Megasphaera|s__Megasphaera_SGB100984|t__SGB100984","k__Bacteria|p__Firmicutes|c__Negativicutes|o__Veillonellales|f__Veillonellaceae|g__Megasphaera|s__Megasphaera_SGB100984|t__SGB100984"
SGB100985,"k__Bacteria|p__Firmicutes|c__Negativicutes|o__Veillonellales|f__Veillonellaceae|g__Dialister|s__Dialister_SGB100985|t__SGB100985","k__Bacteria|p__Firmicutes|c__Negativicutes|o__Veillonellales|f__Veillonellaceae|g__Dialister|s__Dialister_SGB100985|t__SGB100985"
SGB100989,"k__Bacteria|p__Firmicutes|c__Negativicutes|o__Veillonellales|f__Veillonellaceae|g__GGB4266|s__GGB4266_SGB100989|t__SGB100989","k__Bacteria|p__Firmicutes|c__Negativicutes|o__Veillonellales|f__Veillonellaceae|g__GGB4266|s__GGB4266_SGB100989|t__SGB100989"
SGB100990,"k__Bacteria|p__Firmicutes|c__Negativicutes|o__Veillonellales|f__Veillonellaceae|g__GGB4266|s__GGB4266_SGB100990|t__SGB100990","k__Bacteria|p__Firmicutes|c__Negativicutes|o__Veillonellales|f__Veillonellaceae|g__GGB4266|s__GGB4266_SGB100990|t__SGB100990"
SGB100992,"k__Bacteria|p__Firmicutes|c__Negativicutes|o__Veillonellales|f__Veillonellaceae|g__Dialister|s__Dialister_SGB100992|t__SGB100992","k__Bacteria|p__Firmicutes|c__Negativicutes|o__Veillonellales|f__Veillonellaceae|g__Dialister|s__Dialister_SGB100992|t__SGB100992"
SGB100993,"k__Bacteria|p__Proteobacteria|c__Gammaproteobacteria|o__Pseudomonadales|f__Pseudomonadaceae|g__Pseudomonas|s__Pseudomonas_SGB100993|t__SGB100993","k__Bacteria|p__Firmicutes|c__Negativicutes|o__Veillonellales|f__Veillonellaceae|g__Allisonella|s__Allisonella_SGB100993|t__SGB100993"
SGB100995,"k__Bacteria|p__Bacteroidetes|c__CFGB658|o__OFGB658|f__FGB658|g__GGB1627|s__GGB1627_SGB100995|t__SGB100995","k__Bacteria|p__Bacteroidota|c__CFGB658|o__OFGB658|f__FGB658|g__GGB1627|s__GGB1627_SGB100995|t__SGB100995"
SGB100996,"k__Bacteria|p__Bacteroidetes|c__CFGB72486|o__OFGB72486|f__FGB72486|g__GGB1633|s__GGB1633_SGB100996|t__SGB100996","k__Bacteria|p__Bacteroidota|c__CFGB72486|o__OFGB72486|f__FGB72486|g__GGB1633|s__GGB1633_SGB100996|t__SGB100996"
SGB100997,"k__Bacteria|p__Bacteroidetes|c__CFGB72486|o__OFGB72486|f__FGB72486|g__GGB1633|s__GGB1633_SGB100997|t__SGB100997","k__Bacteria|p__Bacteroidota|c__CFGB72486|o__OFGB72486|f__FGB72486|g__GGB1633|s__GGB1633_SGB100997|t__SGB100997"
SGB100999,"k__Bacteria|p__Bacteroidetes|c__CFGB11479|o__OFGB11479|f__FGB11479|g__GGB1632|s__GGB1632_SGB100999|t__SGB100999","k__Bacteria|p__Bacteroidota|c__CFGB11479|o__OFGB11479|f__FGB11479|g__GGB1632|s__GGB1632_SGB100999|t__SGB100999"
SGB101001,"k__Bacteria|p__Bacteroidetes|c__Bacteroidia|o__Bacteroidales|f__Bacteroidales_unclassified|g__GGB23811|s__GGB23811_SGB101001|t__SGB101001","k__Bacteria|p__Bacteroidota|c__Bacteroidia|o__Bacteroidales|f__Bacteroidales_unclassified|g__GGB23811|s__GGB23811_SGB101001|t__SGB101001"
SGB101002,"k__Bacteria|p__Bacteroidetes|c__Bacteroidia|o__Bacteroidales|f__Bacteroidales_unclassified|g__GGB23814|s__GGB23814_SGB101002|t__SGB101002","k__Bacteria|p__Bacteroidota|c__Bacteroidia|o__Bacteroidales|f__Bacteroidales_unclassified|g__GGB23814|s__GGB23814_SGB101002|t__SGB101002"
SGB101003,"k__Bacteria|p__Bacteroidetes|c__Bacteroidia|o__Bacteroidales|f__Bacteroidales_unclassified|g__Bacteroidales_unclassified|s__Bacteroidales_bacterium_WCE2004|t__SGB101003","k__Bacteria|p__Bacteroidota|c__Bacteroidia|o__Bacteroidales|f__Bacteroidales_unclassified|g__Bacteroidales_unclassified|s__Bacteroidales_bacterium_WCE2004|t__SGB101003"
SGB101005,"k__Bacteria|p__Bacteroidetes|c__Bacteroidia|o__Bacteroidales|f__Porphyromonadaceae|g__Porphyromonas|s__Porphyromonas_SGB101005|t__SGB101005","k__Bacteria|p__Bacteroidota|c__Bacteroidia|o__Bacteroidales|f__Porphyromonadaceae|g__Porphyromonas|s__Porphyromonas_SGB101005|t__SGB101005"
SGB101007,"k__Bacteria|p__Bacteroidetes|c__Bacteroidia|o__Bacteroidales|f__Porphyromonadaceae|g__Porphyromonas|s__Porphyromonas_SGB101007|t__SGB101007","k__Bacteria|p__Bacteroidota|c__Bacteroidia|o__Bacteroidales|f__Porphyromonadaceae|g__Porphyromonas|s__Porphyromonas_SGB101007|t__SGB101007"
SGB101013,"k__Bacteria|p__Bacteroidetes|c__CFGB76170|o__OFGB76170|f__FGB76170|g__GGB28392|s__GGB28392_SGB101013|t__SGB101013","k__Bacteria|p__Bacteroidota|c__Bacteroidia|o__Bacteroidales|f__Muribaculaceae|g__GGB1521|s__GGB1521_SGB101013|t__SGB101013"
SGB101015,"k__Bacteria|p__Bacteroidetes|c__Bacteroidia|o__Bacteroidales|f__Tannerellaceae|g__Tannerella|s__Tannerella_SGB101015|t__SGB101015","k__Bacteria|p__Bacteroidota|c__Bacteroidia|o__Bacteroidales|f__Tannerellaceae|g__Tannerella|s__Tannerella_SGB101015|t__SGB101015"
SGB101016,"k__Bacteria|p__Bacteroidetes|c__Bacteroidia|o__Bacteroidales|f__Rikenellaceae|g__Alistipes|s__Alistipes_SGB101016|t__SGB101016","k__Bacteria|p__Bacteroidota|c__Bacteroidia|o__Bacteroidales|f__Rikenellaceae|g__Alistipes|s__Alistipes_SGB101016|t__SGB101016"
SGB101019,"k__Bacteria|p__Bacteroidetes|c__CFGB7499|o__OFGB7499|f__FGB7499|g__GGB23888|s__GGB23888_SGB101019|t__SGB101019","k__Bacteria|p__Bacteroidota|c__CFGB7499|o__OFGB7499|f__FGB7499|g__GGB23888|s__GGB23888_SGB101019|t__SGB101019"
SGB10102,"k__Bacteria|p__Proteobacteria|c__Gammaproteobacteria|o__Enterobacterales|f__Enterobacteriaceae|g__Enterobacter|s__Enterobacter_cloacae|t__SGB10102","k__Bacteria|p__Proteobacteria|c__Gammaproteobacteria|o__Enterobacterales|f__Enterobacteriaceae|g__Enterobacter|s__Enterobacter_cloacae|t__SGB10102"
SGB101022,"k__Bacteria|p__Bacteroidetes|c__Bacteroidia|o__Bacteroidales|f__Prevotellaceae|g__Paraprevotella|s__Paraprevotella_SGB101022|t__SGB101022","k__Bacteria|p__Bacteroidota|c__Bacteroidia|o__Bacteroidales|f__Prevotellaceae|g__Paraprevotella|s__Paraprevotella_SGB101022|t__SGB101022"
SGB101024,"k__Bacteria|p__Bacteroidetes|c__Bacteroidia|o__Bacteroidales|f__Bacteroidaceae|g__Bacteroides|s__Bacteroides_timonensis|t__SGB101024","k__Bacteria|p__Bacteroidota|c__Bacteroidia|o__Bacteroidales|f__Bacteroidaceae|g__Bacteroides|s__Bacteroides_timonensis|t__SGB101024"
SGB101026,"k__Bacteria|p__Bacteroidetes|c__Bacteroidia|o__Bacteroidales|f__Bacteroidaceae|g__Bacteroides|s__Bacteroides_SGB101026|t__SGB101026","k__Bacteria|p__Bacteroidota|c__Bacteroidia|o__Bacteroidales|f__Bacteroidaceae|g__Bacteroides|s__Bacteroides_SGB101026|t__SGB101026"
SGB101027,"k__Bacteria|p__Firmicutes|c__Negativicutes|o__Veillonellales|f__Veillonellaceae|g__Veillonella|s__Veillonella_SGB101027|t__SGB101027","k__Bacteria|p__Bacteroidota|c__Bacteroidia|o__Bacteroidales|f__Bacteroidaceae|g__Bacteroides|s__Bacteroides_SGB101027|t__SGB101027"
SGB101029,"k__Bacteria|p__Firmicutes|c__Bacilli|o__Lactobacillales|f__Streptococcaceae|g__Streptococcus|s__Streptococcus_SGB101029|t__SGB101029","k__Bacteria|p__Bacteroidota|c__Bacteroidia|o__Bacteroidales|f__Bacteroidaceae|g__Bacteroides|s__Bacteroides_SGB101029|t__SGB101029"
SGB101030,"k__Bacteria|p__Bacteroidetes|c__Bacteroidia|o__Bacteroidales|f__Bacteroidaceae|g__Bacteroides|s__Bacteroides_SGB101030|t__SGB101030","k__Bacteria|p__Bacteroidota|c__Bacteroidia|o__Bacteroidales|f__Bacteroidaceae|g__Bacteroides|s__Bacteroides_SGB101030|t__SGB101030"
SGB101032,"k__Bacteria|p__Bacteroidetes|c__Bacteroidia|o__Bacteroidales|f__Bacteroidaceae|g__Bacteroides|s__Bacteroides_SGB101032|t__SGB101032","k__Bacteria|p__Bacteroidota|c__Bacteroidia|o__Bacteroidales|f__Bacteroidaceae|g__Bacteroides|s__Bacteroides_SGB101032|t__SGB101032"
SGB101034,"k__Bacteria|p__Actinobacteria|c__Coriobacteriia|o__Coriobacteriales|f__Coriobacteriaceae|g__Collinsella|s__Collinsella_SGB101034|t__SGB101034","k__Bacteria|p__Bacteroidota|c__Bacteroidia|o__Bacteroidales|f__Bacteroidaceae|g__Phocaeicola|s__Phocaeicola_SGB101034|t__SGB101034"
SGB101036,"k__Bacteria|p__Firmicutes|c__Bacilli|o__Lactobacillales|f__Streptococcaceae|g__GGB79980|s__GGB79980_SGB101036|t__SGB101036","k__Bacteria|p__Bacteroidota|c__Bacteroidia|o__Bacteroidales|f__Bacteroidaceae|g__Phocaeicola|s__Phocaeicola_SGB101036|t__SGB101036"
SGB10104,"k__Bacteria|p__Proteobacteria|c__Gammaproteobacteria|o__Enterobacterales|f__Enterobacteriaceae|g__Yokenella|s__Yokenella_regensburgei|t__SGB10104","k__Bacteria|p__Proteobacteria|c__Gammaproteobacteria|o__Enterobacterales|f__Enterobacteriaceae|g__Yokenella|s__Yokenella_regensburgei|t__SGB10104"
SGB101040,"k__Bacteria|p__Bacteroidetes|c__Bacteroidia|o__Bacteroidales|f__Bacteroidaceae|g__Phocaeicola|s__Phocaeicola_SGB101040|t__SGB101040","k__Bacteria|p__Bacteroidota|c__Bacteroidia|o__Bacteroidales|f__Bacteroidaceae|g__Phocaeicola|s__Phocaeicola_SGB101040|t__SGB101040"
SGB101043,"k__Bacteria|p__Bacteroidetes|c__Bacteroidia|o__Bacteroidales|f__Bacteroidaceae|g__Phocaeicola|s__Phocaeicola_SGB101043|t__SGB101043","k__Bacteria|p__Bacteroidota|c__Bacteroidia|o__Bacteroidales|f__Bacteroidaceae|g__Phocaeicola|s__Phocaeicola_SGB101043|t__SGB101043"
SGB101044,"k__Bacteria|p__Bacteroidetes|c__Bacteroidia|o__Bacteroidales|f__Bacteroidaceae|g__Phocaeicola|s__Phocaeicola_SGB101044|t__SGB101044","k__Bacteria|p__Bacteroidota|c__Bacteroidia|o__Bacteroidales|f__Bacteroidaceae|g__Phocaeicola|s__Phocaeicola_SGB101044|t__SGB101044"
SGB101047,"k__Bacteria|p__Proteobacteria|c__Gammaproteobacteria|o__Enterobacterales|f__Enterobacteriaceae|g__GGB1380|s__GGB1380_SGB101047|t__SGB101047","k__Bacteria|p__Bacteroidota|c__Bacteroidia|o__Bacteroidales|f__Bacteroidaceae|g__GGB1380|s__GGB1380_SGB101047|t__SGB101047"
SGB10105,"k__Bacteria|p__Proteobacteria|c__Gammaproteobacteria|o__Enterobacterales|f__Enterobacteriaceae|g__Trabulsiella|s__Trabulsiella_odontotermitis|t__SGB10105","k__Bacteria|p__Proteobacteria|c__Gammaproteobacteria|o__Enterobacterales|f__Enterobacteriaceae|g__Trabulsiella|s__Trabulsiella_odontotermitis|t__SGB10105"
SGB101052,"k__Bacteria|p__Bacteroidetes|c__Bacteroidia|o__Bacteroidales|f__Prevotellaceae|g__Prevotella|s__Prevotella_SGB101052|t__SGB101052","k__Bacteria|p__Bacteroidota|c__Bacteroidia|o__Bacteroidales|f__Prevotellaceae|g__Prevotella|s__Prevotella_SGB101052|t__SGB101052"
SGB101055,"k__Bacteria|p__Bacteroidetes|c__CFGB7539|o__OFGB7539|f__FGB7539|g__GGB24048|s__GGB24048_SGB101055|t__SGB101055","k__Bacteria|p__Bacteroidota|c__CFGB7539|o__OFGB7539|f__FGB7539|g__GGB24048|s__GGB24048_SGB101055|t__SGB101055"
SGB101058,"k__Bacteria|p__Bacteroidetes|c__Bacteroidia|o__Bacteroidales|f__Prevotellaceae|g__GGB1151|s__GGB1151_SGB101058|t__SGB101058","k__Bacteria|p__Bacteroidota|c__Bacteroidia|o__Bacteroidales|f__Prevotellaceae|g__GGB1151|s__GGB1151_SGB101058|t__SGB101058"
SGB101059,"k__Bacteria|p__Bacteroidetes|c__Bacteroidia|o__Bacteroidales|f__Prevotellaceae|g__Alloprevotella|s__Alloprevotella_SGB101059|t__SGB101059","k__Bacteria|p__Bacteroidota|c__Bacteroidia|o__Bacteroidales|f__Prevotellaceae|g__Alloprevotella|s__Alloprevotella_SGB101059|t__SGB101059"
SGB10106,"k__Bacteria|p__Proteobacteria|c__Gammaproteobacteria|o__Enterobacterales|f__Enterobacteriaceae|g__Trabulsiella|s__Trabulsiella_guamensis|t__SGB10106","k__Bacteria|p__Proteobacteria|c__Gammaproteobacteria|o__Enterobacterales|f__Enterobacteriaceae|g__Trabulsiella|s__Trabulsiella_guamensis|t__SGB10106"
SGB101060,"k__Bacteria|p__Bacteroidetes|c__Bacteroidia|o__Bacteroidales|f__Prevotellaceae|g__Prevotella|s__Prevotella_SGB101060|t__SGB101060","k__Bacteria|p__Bacteroidota|c__Bacteroidia|o__Bacteroidales|f__Prevotellaceae|g__Prevotella|s__Prevotella_SGB101060|t__SGB101060"
SGB101062,"k__Bacteria|p__Bacteroidetes|c__Bacteroidia|o__Bacteroidales|f__Prevotellaceae|g__Prevotella|s__Prevotella_SGB101062|t__SGB101062","k__Bacteria|p__Bacteroidota|c__Bacteroidia|o__Bacteroidales|f__Prevotellaceae|g__Prevotella|s__Prevotella_SGB101062|t__SGB101062"
SGB101063,"k__Bacteria|p__Bacteroidetes|c__Bacteroidia|o__Bacteroidales|f__Prevotellaceae|g__Prevotella|s__Prevotella_SGB101063|t__SGB101063","k__Bacteria|p__Bacteroidota|c__Bacteroidia|o__Bacteroidales|f__Prevotellaceae|g__Prevotella|s__Prevotella_SGB101063|t__SGB101063"
SGB101067,"k__Bacteria|p__Bacteroidetes|c__Bacteroidia|o__Bacteroidales|f__Prevotellaceae|g__Prevotella|s__Prevotella_SGB101067|t__SGB101067","k__Bacteria|p__Bacteroidota|c__Bacteroidia|o__Bacteroidales|f__Prevotellaceae|g__Prevotella|s__Prevotella_SGB101067|t__SGB101067"
SGB101068,"k__Bacteria|p__Bacteroidetes|c__Bacteroidia|o__Bacteroidales|f__Prevotellaceae|g__GGB23994|s__GGB23994_SGB101068|t__SGB101068","k__Bacteria|p__Bacteroidota|c__Bacteroidia|o__Bacteroidales|f__Prevotellaceae|g__GGB23994|s__GGB23994_SGB101068|t__SGB101068"
SGB101069,"k__Bacteria|p__Bacteroidetes|c__Bacteroidia|o__Bacteroidales|f__Prevotellaceae|g__GGB23994|s__GGB23994_SGB101069|t__SGB101069","k__Bacteria|p__Bacteroidota|c__Bacteroidia|o__Bacteroidales|f__Prevotellaceae|g__GGB23994|s__GGB23994_SGB101069|t__SGB101069"
SGB10107,"k__Bacteria|p__Proteobacteria|c__Gammaproteobacteria|o__Enterobacterales|f__Enterobacteriaceae|g__Kluyvera|s__Kluyvera_ascorbata|t__SGB10107","k__Bacteria|p__Proteobacteria|c__Gammaproteobacteria|o__Enterobacterales|f__Enterobacteriaceae|g__Kluyvera|s__Kluyvera_ascorbata|t__SGB10107"
SGB101070,"k__Bacteria|p__Bacteroidetes|c__Bacteroidia|o__Bacteroidales|f__Prevotellaceae|g__Prevotella|s__Prevotella_ruminicola|t__SGB101070","k__Bacteria|p__Bacteroidota|c__Bacteroidia|o__Bacteroidales|f__Prevotellaceae|g__Prevotella|s__Prevotella_ruminicola|t__SGB101070"
SGB101073,"k__Bacteria|p__Bacteroidetes|c__Bacteroidia|o__Bacteroidales|f__Prevotellaceae|g__GGB28093|s__GGB28093_SGB101073|t__SGB101073","k__Bacteria|p__Bacteroidota|c__Bacteroidia|o__Bacteroidales|f__Prevotellaceae|g__GGB28093|s__GGB28093_SGB101073|t__SGB101073"
SGB101074,"k__Bacteria|p__Bacteroidetes|c__CFGB7535|o__OFGB7535|f__FGB7535|g__GGB24033|s__GGB24033_SGB101074|t__SGB101074","k__Bacteria|p__Bacteroidota|c__CFGB7535|o__OFGB7535|f__FGB7535|g__GGB24033|s__GGB24033_SGB101074|t__SGB101074"
SGB101075,"k__Bacteria|p__Bacteroidetes|c__Bacteroidia|o__Bacteroidales|f__Prevotellaceae|g__GGB28132|s__GGB28132_SGB101075|t__SGB101075","k__Bacteria|p__Bacteroidota|c__Bacteroidia|o__Bacteroidales|f__Prevotellaceae|g__GGB28132|s__GGB28132_SGB101075|t__SGB101075"
SGB101076,"k__Bacteria|p__Bacteroidetes|c__Bacteroidia|o__Bacteroidales|f__Prevotellaceae|g__GGB24011|s__GGB24011_SGB101076|t__SGB101076","k__Bacteria|p__Bacteroidota|c__Bacteroidia|o__Bacteroidales|f__Prevotellaceae|g__GGB24011|s__GGB24011_SGB101076|t__SGB101076"
SGB101078,"k__Bacteria|p__Bacteroidetes|c__Bacteroidia|o__Bacteroidales|f__Prevotellaceae|g__GGB1223|s__GGB1223_SGB101078|t__SGB101078","k__Bacteria|p__Bacteroidota|c__Bacteroidia|o__Bacteroidales|f__Prevotellaceae|g__GGB1223|s__GGB1223_SGB101078|t__SGB101078"
SGB101079,"k__Bacteria|p__Bacteroidetes|c__Bacteroidia|o__Bacteroidales|f__Prevotellaceae|g__GGB1217|s__GGB1217_SGB101079|t__SGB101079","k__Bacteria|p__Bacteroidota|c__Bacteroidia|o__Bacteroidales|f__Prevotellaceae|g__GGB1217|s__GGB1217_SGB101079|t__SGB101079"
SGB10108,"k__Bacteria|p__Proteobacteria|c__Gammaproteobacteria|o__Enterobacterales|f__Enterobacteriaceae|g__Kluyvera|s__Kluyvera_georgiana|t__SGB10108","k__Bacteria|p__Proteobacteria|c__Gammaproteobacteria|o__Enterobacterales|f__Enterobacteriaceae|g__Kluyvera|s__Kluyvera_georgiana|t__SGB10108"
SGB101080,"k__Bacteria|p__Bacteroidetes|c__CFGB7527|o__OFGB7527|f__FGB7527|g__GGB23959|s__GGB23959_SGB101080|t__SGB101080","k__Bacteria|p__Bacteroidota|c__CFGB7527|o__OFGB7527|f__FGB7527|g__GGB23959|s__GGB23959_SGB101080|t__SGB101080"
SGB101081,"k__Bacteria|p__Bacteroidetes|c__Bacteroidia|o__Bacteroidales|f__Prevotellaceae|g__Prevotella|s__Prevotella_SGB101081|t__SGB101081","k__Bacteria|p__Bacteroidota|c__Bacteroidia|o__Bacteroidales|f__Prevotellaceae|g__Prevotella|s__Prevotella_SGB101081|t__SGB101081"
SGB101083,"k__Bacteria|p__Bacteroidetes|c__Bacteroidia|o__Bacteroidales|f__Prevotellaceae|g__Prevotella|s__Prevotella_SGB101083|t__SGB101083","k__Bacteria|p__Bacteroidota|c__Bacteroidia|o__Bacteroidales|f__Prevotellaceae|g__Prevotella|s__Prevotella_SGB101083|t__SGB101083"
SGB101084,"k__Bacteria|p__Bacteroidetes|c__Bacteroidia|o__Bacteroidales|f__Prevotellaceae|g__Prevotella|s__Prevotella_SGB101084|t__SGB101084","k__Bacteria|p__Bacteroidota|c__Bacteroidia|o__Bacteroidales|f__Prevotellaceae|g__Prevotella|s__Prevotella_SGB101084|t__SGB101084"
SGB101086,"k__Bacteria|p__Bacteroidetes|c__Bacteroidia|o__Bacteroidales|f__Prevotellaceae|g__Prevotella|s__Prevotella_SGB101086|t__SGB101086","k__Bacteria|p__Bacteroidota|c__Bacteroidia|o__Bacteroidales|f__Prevotellaceae|g__Prevotella|s__Prevotella_SGB101086|t__SGB101086"
SGB101087,"k__Bacteria|p__Bacteroidetes|c__Bacteroidia|o__Bacteroidales|f__Prevotellaceae|g__GGB18559|s__GGB18559_SGB101087|t__SGB101087","k__Bacteria|p__Bacteroidota|c__Bacteroidia|o__Bacteroidales|f__Prevotellaceae|g__GGB18559|s__GGB18559_SGB101087|t__SGB101087"
SGB101088,"k__Bacteria|p__Bacteroidetes|c__Bacteroidia|o__Bacteroidales|f__Prevotellaceae|g__GGB18559|s__GGB18559_SGB101088|t__SGB101088","k__Bacteria|p__Bacteroidota|c__Bacteroidia|o__Bacteroidales|f__Prevotellaceae|g__GGB18559|s__GGB18559_SGB101088|t__SGB101088"
SGB101090,"k__Bacteria|p__Bacteroidetes|c__Bacteroidia|o__Bacteroidales|f__Prevotellaceae|g__GGB18559|s__GGB18559_SGB101090|t__SGB101090","k__Bacteria|p__Bacteroidota|c__Bacteroidia|o__Bacteroidales|f__Prevotellaceae|g__GGB18559|s__GGB18559_SGB101090|t__SGB101090"
SGB101091,"k__Bacteria|p__Bacteroidetes|c__Bacteroidia|o__Bacteroidales|f__Prevotellaceae|g__Prevotella|s__Prevotella_SGB101091|t__SGB101091","k__Bacteria|p__Bacteroidota|c__Bacteroidia|o__Bacteroidales|f__Prevotellaceae|g__Prevotella|s__Prevotella_SGB101091|t__SGB101091"
SGB101094,"k__Bacteria|p__Bacteroidetes|c__Bacteroidia|o__Bacteroidales|f__Prevotellaceae|g__Prevotella|s__Prevotella_SGB101094|t__SGB101094","k__Bacteria|p__Bacteroidota|c__Bacteroidia|o__Bacteroidales|f__Prevotellaceae|g__Prevotella|s__Prevotella_SGB101094|t__SGB101094"
SGB101095,"k__Bacteria|p__Bacteroidetes|c__Bacteroidia|o__Bacteroidales|f__Prevotellaceae|g__Prevotella|s__Prevotella_SGB101095|t__SGB101095","k__Bacteria|p__Bacteroidota|c__Bacteroidia|o__Bacteroidales|f__Prevotellaceae|g__Prevotella|s__Prevotella_SGB101095|t__SGB101095"
SGB101096,"k__Bacteria|p__Bacteroidetes|c__Bacteroidia|o__Bacteroidales|f__Prevotellaceae|g__Prevotella|s__Prevotella_SGB101096|t__SGB101096","k__Bacteria|p__Bacteroidota|c__Bacteroidia|o__Bacteroidales|f__Prevotellaceae|g__Prevotella|s__Prevotella_SGB101096|t__SGB101096"
SGB101098,"k__Bacteria|p__Bacteroidetes|c__Bacteroidia|o__Bacteroidales|f__Prevotellaceae|g__Prevotella|s__Prevotella_SGB101098|t__SGB101098","k__Bacteria|p__Bacteroidota|c__Bacteroidia|o__Bacteroidales|f__Prevotellaceae|g__Prevotella|s__Prevotella_SGB101098|t__SGB101098"
SGB101099,"k__Bacteria|p__Bacteroidetes|c__Bacteroidia|o__Bacteroidales|f__Prevotellaceae|g__Prevotella|s__Prevotella_SGB101099|t__SGB101099","k__Bacteria|p__Bacteroidota|c__Bacteroidia|o__Bacteroidales|f__Prevotellaceae|g__Prevotella|s__Prevotella_SGB101099|t__SGB101099"
SGB10110,"k__Bacteria|p__Proteobacteria|c__Gammaproteobacteria|o__Enterobacterales|f__Enterobacteriaceae|g__Enterobacteriaceae_unclassified|s__Enterobacteriaceae_bacterium_strain_FGI_57|t__SGB10110","k__Bacteria|p__Proteobacteria|c__Gammaproteobacteria|o__Enterobacterales|f__Enterobacteriaceae|g__Pseudocitrobacter|s__Pseudocitrobacter_corydidari|t__SGB10110"
SGB101100,"k__Bacteria|p__Bacteroidetes|c__Bacteroidia|o__Bacteroidales|f__Prevotellaceae|g__Prevotella|s__Prevotella_SGB101100|t__SGB101100","k__Bacteria|p__Bacteroidota|c__Bacteroidia|o__Bacteroidales|f__Prevotellaceae|g__Prevotella|s__Prevotella_SGB101100|t__SGB101100"
SGB101101,"k__Bacteria|p__Bacteroidetes|c__Bacteroidia|o__Bacteroidales|f__Prevotellaceae|g__Prevotella|s__Prevotella_SGB101101|t__SGB101101","k__Bacteria|p__Bacteroidota|c__Bacteroidia|o__Bacteroidales|f__Prevotellaceae|g__Prevotella|s__Prevotella_SGB101101|t__SGB101101"
SGB101104,"k__Bacteria|p__Bacteroidetes|c__Bacteroidia|o__Bacteroidales|f__Prevotellaceae|g__Prevotella|s__Prevotella_SGB101104|t__SGB101104","k__Bacteria|p__Bacteroidota|c__Bacteroidia|o__Bacteroidales|f__Prevotellaceae|g__Prevotella|s__Prevotella_SGB101104|t__SGB101104"
SGB101105,"k__Bacteria|p__Bacteroidetes|c__Bacteroidia|o__Bacteroidales|f__Prevotellaceae|g__Prevotella|s__Prevotella_SGB101105|t__SGB101105","k__Bacteria|p__Bacteroidota|c__Bacteroidia|o__Bacteroidales|f__Prevotellaceae|g__Prevotella|s__Prevotella_SGB101105|t__SGB101105"
SGB101106,"k__Bacteria|p__Bacteroidetes|c__Bacteroidia|o__Bacteroidales|f__Prevotellaceae|g__Prevotella|s__Prevotella_SGB101106|t__SGB101106","k__Bacteria|p__Bacteroidota|c__Bacteroidia|o__Bacteroidales|f__Prevotellaceae|g__Prevotella|s__Prevotella_SGB101106|t__SGB101106"
SGB101107,"k__Bacteria|p__Bacteroidetes|c__Bacteroidia|o__Bacteroidales|f__Prevotellaceae|g__Prevotella|s__Prevotella_SGB101107|t__SGB101107","k__Bacteria|p__Bacteroidota|c__Bacteroidia|o__Bacteroidales|f__Prevotellaceae|g__Prevotella|s__Prevotella_SGB101107|t__SGB101107"
SGB101108,"k__Bacteria|p__Firmicutes|c__Bacilli|o__Lactobacillales|f__Streptococcaceae|g__GGB79962|s__GGB79962_SGB101108|t__SGB101108","k__Bacteria|p__Bacteroidota|c__Bacteroidia|o__Bacteroidales|f__Prevotellaceae|g__Prevotella|s__Prevotella_SGB101108|t__SGB101108"
SGB10111,"k__Bacteria|p__Proteobacteria|c__Gammaproteobacteria|o__Enterobacterales|f__Enterobacteriaceae|g__Pluralibacter|s__Pluralibacter_gergoviae|t__SGB10111","k__Bacteria|p__Proteobacteria|c__Gammaproteobacteria|o__Enterobacterales|f__Enterobacteriaceae|g__Pluralibacter|s__Pluralibacter_gergoviae|t__SGB10111"
SGB101110,"k__Bacteria|p__Bacteroidetes|c__Bacteroidia|o__Bacteroidales|f__Prevotellaceae|g__Prevotella|s__Prevotella_SGB101110|t__SGB101110","k__Bacteria|p__Bacteroidota|c__Bacteroidia|o__Bacteroidales|f__Prevotellaceae|g__Prevotella|s__Prevotella_SGB101110|t__SGB101110"
SGB101112,"k__Bacteria|p__Actinobacteria|c__Coriobacteriia|o__Coriobacteriales|f__Coriobacteriaceae|g__Collinsella|s__Collinsella_SGB101112|t__SGB101112","k__Bacteria|p__Bacteroidota|c__Bacteroidia|o__Bacteroidales|f__Prevotellaceae|g__Prevotella|s__Prevotella_SGB101112|t__SGB101112"
SGB101113,"k__Bacteria|p__Bacteroidetes|c__Bacteroidia|o__Bacteroidales|f__Prevotellaceae|g__Prevotella|s__Prevotella_SGB101113|t__SGB101113","k__Bacteria|p__Bacteroidota|c__Bacteroidia|o__Bacteroidales|f__Prevotellaceae|g__Prevotella|s__Prevotella_SGB101113|t__SGB101113"
SGB101115,"k__Bacteria|p__Bacteroidetes|c__Bacteroidia|o__Bacteroidales|f__Prevotellaceae|g__Prevotella|s__Prevotella_SGB101115|t__SGB101115","k__Bacteria|p__Bacteroidota|c__Bacteroidia|o__Bacteroidales|f__Prevotellaceae|g__Prevotella|s__Prevotella_SGB101115|t__SGB101115"
SGB101118,"k__Bacteria|p__Bacteroidetes|c__Bacteroidia|o__Bacteroidales|f__Prevotellaceae|g__Prevotella|s__Prevotella_SGB101118|t__SGB101118","k__Bacteria|p__Bacteroidota|c__Bacteroidia|o__Bacteroidales|f__Prevotellaceae|g__Prevotella|s__Prevotella_SGB101118|t__SGB101118"
SGB10112,"k__Bacteria|p__Proteobacteria|c__Gammaproteobacteria|o__Enterobacterales|f__Enterobacteriaceae|g__Klebsiella|s__Klebsiella_quasipneumoniae|t__SGB10112","k__Bacteria|p__Proteobacteria|c__Gammaproteobacteria|o__Enterobacterales|f__Enterobacteriaceae|g__Klebsiella|s__Klebsiella_quasipneumoniae|t__SGB10112"
SGB101122,"k__Bacteria|p__Bacteroidetes|c__CFGB76013|o__OFGB76013|f__FGB76013|g__GGB80089|s__GGB80089_SGB101122|t__SGB101122","k__Bacteria|p__Bacteroidota|c__Bacteroidia|o__Bacteroidales|f__Prevotellaceae|g__Prevotella|s__Prevotella_SGB101122|t__SGB101122"
SGB101123,"k__Bacteria|p__Bacteroidetes|c__Bacteroidia|o__Bacteroidales|f__Prevotellaceae|g__Prevotella|s__Prevotella_SGB101123|t__SGB101123","k__Bacteria|p__Bacteroidota|c__Bacteroidia|o__Bacteroidales|f__Prevotellaceae|g__Prevotella|s__Prevotella_SGB101123|t__SGB101123"
SGB101124,"k__Bacteria|p__Bacteroidetes|c__Bacteroidia|o__Bacteroidales|f__Prevotellaceae|g__Prevotella|s__Prevotella_SGB101124|t__SGB101124","k__Bacteria|p__Bacteroidota|c__Bacteroidia|o__Bacteroidales|f__Prevotellaceae|g__Prevotella|s__Prevotella_SGB101124|t__SGB101124"
SGB101126,"k__Bacteria|p__Bacteroidetes|c__Bacteroidia|o__Bacteroidales|f__Prevotellaceae|g__Prevotella|s__Prevotella_SGB101126|t__SGB101126","k__Bacteria|p__Bacteroidota|c__Bacteroidia|o__Bacteroidales|f__Prevotellaceae|g__Prevotella|s__Prevotella_SGB101126|t__SGB101126"
SGB101128,"k__Bacteria|p__Actinobacteria|c__Coriobacteriia|o__Coriobacteriales|f__Coriobacteriaceae|g__GGB79958|s__GGB79958_SGB101128|t__SGB101128","k__Bacteria|p__Bacteroidota|c__Bacteroidia|o__Bacteroidales|f__Prevotellaceae|g__Prevotella|s__Prevotella_SGB101128|t__SGB101128"
SGB10113,"k__Bacteria|p__Proteobacteria|c__Gammaproteobacteria|o__Enterobacterales|f__Enterobacteriaceae|g__Klebsiella|s__Klebsiella_quasivariicola|t__SGB10113","k__Bacteria|p__Proteobacteria|c__Gammaproteobacteria|o__Enterobacterales|f__Enterobacteriaceae|g__Klebsiella|s__Klebsiella_quasivariicola|t__SGB10113"
SGB101130,"k__Bacteria|p__Bacteroidetes|c__Bacteroidia|o__Bacteroidales|f__Prevotellaceae|g__Prevotella|s__Prevotella_SGB101130|t__SGB101130","k__Bacteria|p__Bacteroidota|c__Bacteroidia|o__Bacteroidales|f__Prevotellaceae|g__Prevotella|s__Prevotella_SGB101130|t__SGB101130"
SGB101133,"k__Bacteria|p__Bacteroidetes|c__Bacteroidia|o__Bacteroidales|f__Prevotellaceae|g__Prevotella|s__Prevotella_SGB101133|t__SGB101133","k__Bacteria|p__Bacteroidota|c__Bacteroidia|o__Bacteroidales|f__Prevotellaceae|g__Prevotella|s__Prevotella_SGB101133|t__SGB101133"
SGB101136,"k__Bacteria|p__Bacteroidetes|c__Bacteroidia|o__Bacteroidales|f__Prevotellaceae|g__Prevotella|s__Prevotella_SGB101136|t__SGB101136","k__Bacteria|p__Bacteroidota|c__Bacteroidia|o__Bacteroidales|f__Prevotellaceae|g__Prevotella|s__Prevotella_SGB101136|t__SGB101136"
SGB101137,"k__Bacteria|p__Bacteroidetes|c__Bacteroidia|o__Bacteroidales|f__Prevotellaceae|g__Prevotella|s__Prevotella_SGB101137|t__SGB101137","k__Bacteria|p__Bacteroidota|c__Bacteroidia|o__Bacteroidales|f__Prevotellaceae|g__Prevotella|s__Prevotella_SGB101137|t__SGB101137"
SGB10114,"k__Bacteria|p__Proteobacteria|c__Gammaproteobacteria|o__Enterobacterales|f__Enterobacteriaceae|g__Klebsiella|s__Klebsiella_variicola|t__SGB10114","k__Bacteria|p__Proteobacteria|c__Gammaproteobacteria|o__Enterobacterales|f__Enterobacteriaceae|g__Klebsiella|s__Klebsiella_variicola|t__SGB10114"
SGB101140,"k__Bacteria|p__Bacteroidetes|c__Bacteroidia|o__Bacteroidales|f__Porphyromonadaceae|g__GGB1088|s__GGB1088_SGB101140|t__SGB101140","k__Bacteria|p__Bacteroidota|c__Bacteroidia|o__Bacteroidales|f__Porphyromonadaceae|g__GGB1088|s__GGB1088_SGB101140|t__SGB101140"
SGB101141,"k__Bacteria|p__Verrucomicrobia|c__CFGB4298|o__OFGB4298|f__FGB4298|g__GGB12666|s__GGB12666_SGB101141|t__SGB101141","k__Bacteria|p__Verrucomicrobia|c__CFGB4298|o__OFGB4298|f__FGB4298|g__GGB12666|s__GGB12666_SGB101141|t__SGB101141"
SGB101142,"k__Archaea|p__Candidatus_Thermoplasmatota|c__CFGB76115|o__OFGB76115|f__FGB76115|g__GGB40541|s__GGB40541_SGB101142|t__SGB101142","k__Archaea|p__Candidatus_Thermoplasmatota|c__CFGB129|o__OFGB129|f__FGB129|g__GGB40541|s__GGB40541_SGB101142|t__SGB101142"
SGB101143,"k__Bacteria|p__Bacteroidetes|c__CFGB42027|o__OFGB42027|f__FGB42027|g__GGB46188|s__GGB46188_SGB101143|t__SGB101143","k__Bacteria|p__Bacteroidota|c__CFGB42027|o__OFGB42027|f__FGB42027|g__GGB46188|s__GGB46188_SGB101143|t__SGB101143"
SGB101144,"k__Bacteria|p__Proteobacteria|c__Deltaproteobacteria|o__Desulfovibrionales|f__Desulfovibrionaceae|g__Desulfovibrio|s__Desulfovibrio_SGB101144|t__SGB101144","k__Bacteria|p__Proteobacteria|c__Deltaproteobacteria|o__Desulfovibrionales|f__Desulfovibrionaceae|g__Desulfovibrio|s__Desulfovibrio_SGB101144|t__SGB101144"
SGB101145,"k__Bacteria|p__Firmicutes|c__Negativicutes|o__Veillonellales|f__Veillonellaceae|g__Veillonella|s__Veillonella_SGB101145|t__SGB101145","k__Bacteria|p__Proteobacteria|c__Deltaproteobacteria|o__Desulfovibrionales|f__Desulfovibrionaceae|g__Desulfovibrio|s__Desulfovibrio_SGB101145|t__SGB101145"
SGB10115,"k__Bacteria|p__Proteobacteria|c__Gammaproteobacteria|o__Enterobacterales|f__Enterobacteriaceae|g__Klebsiella|s__Klebsiella_pneumoniae|t__SGB10115","k__Bacteria|p__Proteobacteria|c__Gammaproteobacteria|o__Enterobacterales|f__Enterobacteriaceae|g__Klebsiella|s__Klebsiella_pneumoniae|t__SGB10115"
SGB101150,"k__Bacteria|p__Firmicutes|c__CFGB2833|o__OFGB2833|f__FGB2833|g__GGB9057|s__GGB9057_SGB101150|t__SGB101150","k__Bacteria|p__Firmicutes|c__CFGB2833|o__OFGB2833|f__FGB2833|g__GGB9057|s__GGB9057_SGB101150|t__SGB101150"
SGB101151,"k__Bacteria|p__Firmicutes|c__Erysipelotrichia|o__Erysipelotrichales|f__Erysipelotrichaceae|g__Holdemania|s__Holdemania_SGB101151|t__SGB101151","k__Bacteria|p__Firmicutes|c__Erysipelotrichia|o__Erysipelotrichales|f__Erysipelotrichaceae|g__Holdemania|s__Holdemania_SGB101151|t__SGB101151"
SGB101153,"k__Bacteria|p__Proteobacteria|c__Betaproteobacteria|o__Burkholderiales|f__Oxalobacteraceae|g__GGB9082|s__GGB9082_SGB101153|t__SGB101153","k__Bacteria|p__Firmicutes|c__CFGB2837|o__OFGB2837|f__FGB2837|g__GGB9082|s__GGB9082_SGB101153|t__SGB101153"
SGB101154,"k__Bacteria|p__Aquificae|c__Aquificae|o__Aquificales|f__Aquificaceae|g__Hydrogenobaculum|s__Hydrogenobaculum_SGB101154|t__SGB101154","k__Bacteria|p__Aquificae|c__Aquificae|o__Aquificales|f__Aquificaceae|g__Hydrogenobaculum|s__Hydrogenobaculum_SGB101154|t__SGB101154"
SGB101155,"k__Bacteria|p__Candidatus_Aerophobetes|c__CFGB12987|o__OFGB12987|f__FGB12987|g__GGB36518|s__GGB36518_SGB101155|t__SGB101155","k__Bacteria|p__Candidatus_Aerophobetes|c__CFGB12987|o__OFGB12987|f__FGB12987|g__GGB36518|s__GGB36518_SGB101155|t__SGB101155"
SGB101156,"k__Bacteria|p__Bacteroidetes|c__Flavobacteriia|o__Flavobacteriales|f__Blattabacteriaceae|g__Blattabacterium|s__Blattabacterium_cuenoti|t__SGB101156","k__Bacteria|p__Bacteroidota|c__Flavobacteriia|o__Flavobacteriales|f__Blattabacteriaceae|g__Blattabacterium|s__Blattabacterium_cuenoti|t__SGB101156"
SGB101157,"k__Bacteria|p__Bacteroidetes|c__CFGB10776|o__OFGB10776|f__FGB10776|g__GGB34965|s__GGB34965_SGB101157|t__SGB101157","k__Bacteria|p__Bacteroidota|c__CFGB10776|o__OFGB10776|f__FGB10776|g__GGB34965|s__GGB34965_SGB101157|t__SGB101157"
SGB10116,"k__Bacteria|p__Proteobacteria|c__Gammaproteobacteria|o__Enterobacterales|f__Enterobacteriaceae|g__Klebsiella|s__Klebsiella_aerogenes|t__SGB10116","k__Bacteria|p__Proteobacteria|c__Gammaproteobacteria|o__Enterobacterales|f__Enterobacteriaceae|g__Klebsiella|s__Klebsiella_aerogenes|t__SGB10116"
SGB101161,"k__Bacteria|p__Bacteroidetes|c__Flavobacteriia|o__Flavobacteriales|f__Flavobacteriaceae|g__Capnocytophaga|s__Capnocytophaga_SGB101161|t__SGB101161","k__Bacteria|p__Bacteroidota|c__Flavobacteriia|o__Flavobacteriales|f__Flavobacteriaceae|g__Capnocytophaga|s__Capnocytophaga_SGB101161|t__SGB101161"
SGB101163,"k__Bacteria|p__Bacteroidetes|c__Flavobacteriia|o__Flavobacteriales|f__Weeksellaceae|g__GGB1843|s__GGB1843_SGB101163|t__SGB101163","k__Bacteria|p__Bacteroidota|c__Flavobacteriia|o__Flavobacteriales|f__Weeksellaceae|g__GGB1843|s__GGB1843_SGB101163|t__SGB101163"
SGB101165,"k__Bacteria|p__Bacteroidetes|c__Flavobacteriia|o__Flavobacteriales|f__Weeksellaceae|g__GGB1843|s__GGB1843_SGB101165|t__SGB101165","k__Bacteria|p__Bacteroidota|c__Flavobacteriia|o__Flavobacteriales|f__Weeksellaceae|g__GGB1843|s__GGB1843_SGB101165|t__SGB101165"
SGB101166,"k__Bacteria|p__Bacteroidetes|c__Flavobacteriia|o__Flavobacteriales|f__Weeksellaceae|g__GGB1843|s__GGB1843_SGB101166|t__SGB101166","k__Bacteria|p__Bacteroidota|c__Flavobacteriia|o__Flavobacteriales|f__Weeksellaceae|g__GGB1843|s__GGB1843_SGB101166|t__SGB101166"
SGB101168,"k__Bacteria|p__Bacteroidetes|c__Flavobacteriia|o__Flavobacteriales|f__Weeksellaceae|g__Chryseobacterium|s__Chryseobacterium_SGB101168|t__SGB101168","k__Bacteria|p__Bacteroidota|c__Flavobacteriia|o__Flavobacteriales|f__Weeksellaceae|g__Chryseobacterium|s__Chryseobacterium_SGB101168|t__SGB101168"
SGB101169,"k__Bacteria|p__Bacteroidetes|c__Flavobacteriia|o__Flavobacteriales|f__Weeksellaceae|g__Chryseobacterium|s__Chryseobacterium_nakagawai|t__SGB101169","k__Bacteria|p__Bacteroidota|c__Flavobacteriia|o__Flavobacteriales|f__Weeksellaceae|g__Chryseobacterium|s__Chryseobacterium_nakagawai|t__SGB101169"
SGB10117,"k__Bacteria|p__Proteobacteria|c__Gammaproteobacteria|o__Enterobacterales|f__Enterobacteriaceae|g__Klebsiella|s__Klebsiella_SGB10117|t__SGB10117","k__Bacteria|p__Proteobacteria|c__Gammaproteobacteria|o__Enterobacterales|f__Enterobacteriaceae|g__Klebsiella|s__Klebsiella_SGB10117|t__SGB10117"
SGB101170,"k__Bacteria|p__Bacteroidetes|c__Flavobacteriia|o__Flavobacteriales|f__Weeksellaceae|g__Riemerella|s__Riemerella_anatipestifer|t__SGB101170","k__Bacteria|p__Bacteroidota|c__Flavobacteriia|o__Flavobacteriales|f__Weeksellaceae|g__Riemerella|s__Riemerella_anatipestifer|t__SGB101170"
SGB101172,"k__Archaea|p__Euryarchaeota|c__Methanobacteria|o__Methanobacteriales|f__Methanobacteriaceae|g__Methanobacterium|s__Methanobacterium_SGB101172|t__SGB101172","k__Archaea|p__Euryarchaeota|c__Methanobacteria|o__Methanobacteriales|f__Methanobacteriaceae|g__Methanobacterium|s__Methanobacterium_SGB101172|t__SGB101172"
SGB101173,"k__Bacteria|p__Actinobacteria|c__Actinomycetia|o__Actinomycetales|f__Actinomycetaceae|g__Actinomyces|s__Actinomyces_SGB101173|t__SGB101173","k__Bacteria|p__Spirochaetes|c__Spirochaetia|o__Spirochaetales|f__Treponemataceae|g__Treponema|s__Treponema_SGB101173|t__SGB101173"
SGB101174,"k__Bacteria|p__Spirochaetes|c__Spirochaetia|o__Spirochaetales|f__Treponemataceae|g__Treponema|s__Treponema_SGB101174|t__SGB101174","k__Bacteria|p__Spirochaetes|c__Spirochaetia|o__Spirochaetales|f__Treponemataceae|g__Treponema|s__Treponema_SGB101174|t__SGB101174"
SGB101175,"k__Bacteria|p__Spirochaetes|c__Spirochaetia|o__Brachyspirales|f__Brachyspiraceae|g__Brachyspira|s__Brachyspira_SGB101175|t__SGB101175","k__Bacteria|p__Spirochaetes|c__Spirochaetia|o__Brachyspirales|f__Brachyspiraceae|g__Brachyspira|s__Brachyspira_SGB101175|t__SGB101175"
SGB101179,"k__Bacteria|p__Firmicutes|c__Bacilli|o__Lactobacillales|f__Streptococcaceae|g__Streptococcus|s__Streptococcus_SGB101179|t__SGB101179","k__Bacteria|p__Candidatus_Melainabacteria|c__CFGB78991|o__OFGB78991|f__FGB78991|g__GGB5989|s__GGB5989_SGB101179|t__SGB101179"
SGB10118,"k__Bacteria|p__Proteobacteria|c__Gammaproteobacteria|o__Enterobacterales|f__Enterobacteriaceae|g__Klebsiella|s__Klebsiella_oxytoca|t__SGB10118","k__Bacteria|p__Proteobacteria|c__Gammaproteobacteria|o__Enterobacterales|f__Enterobacteriaceae|g__Klebsiella|s__Klebsiella_oxytoca|t__SGB10118"
SGB101180,"k__Bacteria|p__Candidatus_Melainabacteria|c__CFGB2107|o__OFGB2107|f__FGB2107|g__GGB6009|s__GGB6009_SGB101180|t__SGB101180","k__Bacteria|p__Candidatus_Melainabacteria|c__CFGB2107|o__OFGB2107|f__FGB2107|g__GGB6009|s__GGB6009_SGB101180|t__SGB101180"
SGB101181,"k__Bacteria|p__Proteobacteria|c__Gammaproteobacteria|o__Methylococcales|f__Crenotrichaceae|g__GGB25939|s__GGB25939_SGB101181|t__SGB101181","k__Bacteria|p__Proteobacteria|c__Gammaproteobacteria|o__Methylococcales|f__Crenotrichaceae|g__GGB25939|s__GGB25939_SGB101181|t__SGB101181"
SGB101182,"k__Archaea|p__Euryarchaeota|c__Methanobacteria|o__Methanobacteriales|f__Methanobacteriaceae|g__GGB27181|s__GGB27181_SGB101182|t__SGB101182","k__Archaea|p__Euryarchaeota|c__Methanobacteria|o__Methanobacteriales|f__Methanobacteriaceae|g__GGB27181|s__GGB27181_SGB101182|t__SGB101182"
SGB101183,"k__Bacteria|p__Cyanobacteria|c__Cyanobacteria_unclassified|o__Oscillatoriales|f__Microcoleaceae|g__Planktothrix|s__Planktothrix_tepida|t__SGB101183","k__Bacteria|p__Cyanobacteria|c__Cyanobacteria_unclassified|o__Oscillatoriales|f__Microcoleaceae|g__Planktothrix|s__Planktothrix_mougeotii|t__SGB101183"
SGB101184,"k__Bacteria|p__Thermodesulfobacteria|c__Thermodesulfobacteria|o__Thermodesulfobacteriales|f__Thermodesulfobacteriaceae|g__Thermodesulfobacterium|s__Thermodesulfobacterium_hveragerdense|t__SGB101184","k__Bacteria|p__Thermodesulfobacteria|c__Thermodesulfobacteria|o__Thermodesulfobacteriales|f__Thermodesulfobacteriaceae|g__Thermodesulfobacterium|s__Thermodesulfobacterium_hveragerdense|t__…
SGB101186,"k__Bacteria|p__Firmicutes|c__Bacilli|o__Bacillales|f__Bacillaceae|g__Bacillus|s__Bacillus_sp_N1_1|t__SGB101186","k__Bacteria|p__Firmicutes|c__Bacilli|o__Bacillales|f__Bacillaceae|g__Bacillus|s__Bacillus_sp_N1_1|t__SGB101186"
SGB101188,"k__Bacteria|p__Firmicutes|c__Clostridia|o__Thermoanaerobacterales|f__Thermoanaerobacterales_Family_III_Incertae_Sedis|g__Thermoanaerobacterium|s__Thermoanaerobacterium_xylanolyticum|t__SGB101188","k__Bacteria|p__Firmicutes|c__Clostridia|o__Thermoanaerobacterales|f__Thermoanaerobacterales_Family_III_Incertae_Sedis|g__Thermoanaerobacterium|s__Thermoanaerobacterium_xylanolyticum|t__SGB101…
SGB10119,"k__Bacteria|p__Proteobacteria|c__Gammaproteobacteria|o__Enterobacterales|f__Enterobacteriaceae|g__Klebsiella|s__Klebsiella_michiganensis|t__SGB10119","k__Bacteria|p__Proteobacteria|c__Gammaproteobacteria|o__Enterobacterales|f__Enterobacteriaceae|g__Klebsiella|s__Klebsiella_michiganensis|t__SGB10119"
SGB101193,"k__Bacteria|p__Cyanobacteria|c__Cyanobacteria_unclassified|o__Synechococcales|f__Prochlorococcaceae|g__Prochlorococcus|s__Prochlorococcus_sp_AG_347_J23|t__SGB101193","k__Bacteria|p__Cyanobacteria|c__Cyanobacteria_unclassified|o__Synechococcales|f__Prochlorococcaceae|g__Prochlorococcus|s__Prochlorococcus_sp_AG_347_J23|t__SGB101193"
SGB101194,"k__Bacteria|p__Cyanobacteria|c__Cyanobacteria_unclassified|o__Synechococcales|f__Prochlorococcaceae|g__Prochlorococcus|s__Prochlorococcus_sp_AG_355_N16|t__SGB101194","k__Bacteria|p__Cyanobacteria|c__Cyanobacteria_unclassified|o__Synechococcales|f__Prochlorococcaceae|g__Prochlorococcus|s__Prochlorococcus_sp_AG_355_N16|t__SGB101194"
SGB101195,"k__Bacteria|p__Cyanobacteria|c__Cyanobacteria_unclassified|o__Synechococcales|f__Prochlorococcaceae|g__Prochlorococcus|s__Prochlorococcus_SGB101195|t__SGB101195","k__Bacteria|p__Cyanobacteria|c__Cyanobacteria_unclassified|o__Synechococcales|f__Prochlorococcaceae|g__Prochlorococcus|s__Prochlorococcus_SGB101195|t__SGB101195"
SGB101196,"k__Bacteria|p__Cyanobacteria|c__Cyanobacteria_unclassified|o__Synechococcales|f__Prochlorococcaceae|g__Prochlorococcus|s__Prochlorococcus_sp_AG_335_J19|t__SGB101196","k__Bacteria|p__Cyanobacteria|c__Cyanobacteria_unclassified|o__Synechococcales|f__Prochlorococcaceae|g__Prochlorococcus|s__Prochlorococcus_sp_AG_335_J19|t__SGB101196"
SGB101197,"k__Bacteria|p__Cyanobacteria|c__Cyanobacteria_unclassified|o__Synechococcales|f__Prochlorococcaceae|g__Prochlorococcus|s__Prochlorococcus_sp_AG_335_E22|t__SGB101197","k__Bacteria|p__Cyanobacteria|c__Cyanobacteria_unclassified|o__Synechococcales|f__Prochlorococcaceae|g__Prochlorococcus|s__Prochlorococcus_sp_AG_335_E22|t__SGB101197"
SGB101198,"k__Bacteria|p__Cyanobacteria|c__Cyanobacteria_unclassified|o__Synechococcales|f__Prochlorococcaceae|g__Prochlorococcus|s__Prochlorococcus_sp_AG_412_L10|t__SGB101198","k__Bacteria|p__Cyanobacteria|c__Cyanobacteria_unclassified|o__Synechococcales|f__Prochlorococcaceae|g__Prochlorococcus|s__Prochlorococcus_sp_AG_412_L10|t__SGB101198"
SGB101199,"k__Bacteria|p__Cyanobacteria|c__Cyanobacteria_unclassified|o__Synechococcales|f__Synechococcaceae|g__Synechococcus|s__Synechococcus_sp_UW140|t__SGB101199","k__Bacteria|p__Cyanobacteria|c__Cyanobacteria_unclassified|o__Synechococcales|f__Synechococcaceae|g__Synechococcus|s__Synechococcus_sp_UW140|t__SGB101199"
SGB10120,"k__Bacteria|p__Proteobacteria|c__Gammaproteobacteria|o__Enterobacterales|f__Enterobacteriaceae|g__Klebsiella|s__Klebsiella_grimontii|t__SGB10120","k__Bacteria|p__Proteobacteria|c__Gammaproteobacteria|o__Enterobacterales|f__Enterobacteriaceae|g__Klebsiella|s__Klebsiella_grimontii|t__SGB10120"
SGB101200,"k__Bacteria|p__Actinobacteria|c__CFGB10466|o__OFGB10466|f__FGB10466|g__GGB32030|s__GGB32030_SGB101200|t__SGB101200","k__Bacteria|p__Actinobacteria|c__CFGB10466|o__OFGB10466|f__FGB10466|g__GGB32030|s__GGB32030_SGB101200|t__SGB101200"
SGB101202,"k__Bacteria|p__Proteobacteria|c__CFGB4027|o__OFGB4027|f__FGB4027|g__GGB12110|s__GGB12110_SGB101202|t__SGB101202","k__Bacteria|p__Chloroflexi|c__CFGB4027|o__OFGB4027|f__FGB4027|g__GGB12110|s__GGB12110_SGB101202|t__SGB101202"
SGB101203,"k__Bacteria|p__Chloroflexi|c__CFGB4027|o__OFGB4027|f__FGB4027|g__GGB12110|s__GGB12110_SGB101203|t__SGB101203","k__Bacteria|p__Chloroflexi|c__CFGB4027|o__OFGB4027|f__FGB4027|g__GGB12110|s__GGB12110_SGB101203|t__SGB101203"
SGB101204,"k__Bacteria|p__Actinobacteria|c__CFGB14424|o__OFGB14424|f__FGB14424|g__GGB36090|s__GGB36090_SGB101204|t__SGB101204","k__Bacteria|p__Bacteroidota|c__CFGB14424|o__OFGB14424|f__FGB14424|g__GGB36090|s__GGB36090_SGB101204|t__SGB101204"
SGB101205,"k__Bacteria|p__Firmicutes|c__CFGB2863|o__OFGB2863|f__FGB2863|g__GGB9149|s__GGB9149_SGB101205|t__SGB101205","k__Bacteria|p__Firmicutes|c__CFGB73114|o__OFGB73114|f__FGB73114|g__GGB9149|s__GGB9149_SGB101205|t__SGB101205"
SGB101207,"k__Bacteria|p__Proteobacteria|c__Alphaproteobacteria|o__Pelagibacterales|f__Pelagibacteraceae|g__Pelagibacteraceae_unclassified|s__Pelagibacteraceae_unclassified_SGB101207|t__SGB101207","k__Bacteria|p__Proteobacteria|c__Alphaproteobacteria|o__Pelagibacterales|f__Pelagibacteraceae|g__Pelagibacteraceae_unclassified|s__Pelagibacteraceae_unclassified_SGB101207|t__SGB101207"
SGB101208,"k__Bacteria|p__Proteobacteria|c__Alphaproteobacteria|o__Pelagibacterales|f__Pelagibacteraceae|g__Pelagibacteraceae_unclassified|s__Pelagibacteraceae_bacterium_AG_447_N18|t__SGB101208","k__Bacteria|p__Proteobacteria|c__Alphaproteobacteria|o__Pelagibacterales|f__Pelagibacteraceae|g__Pelagibacteraceae_unclassified|s__Pelagibacteraceae_bacterium_AG_447_N18|t__SGB101208"
SGB101209,"k__Bacteria|p__Proteobacteria|c__Alphaproteobacteria|o__Pelagibacterales|f__Pelagibacteraceae|g__Pelagibacteraceae_unclassified|s__Pelagibacteraceae_bacterium_AG_414_C04|t__SGB101209","k__Bacteria|p__Proteobacteria|c__Alphaproteobacteria|o__Pelagibacterales|f__Pelagibacteraceae|g__Pelagibacteraceae_unclassified|s__Pelagibacteraceae_bacterium_AG_414_C04|t__SGB101209"
SGB101211,"k__Bacteria|p__Proteobacteria|c__Alphaproteobacteria|o__Pelagibacterales|f__Pelagibacteraceae|g__Pelagibacteraceae_unclassified|s__Pelagibacteraceae_unclassified_SGB101211|t__SGB101211","k__Bacteria|p__Proteobacteria|c__Alphaproteobacteria|o__Pelagibacterales|f__Pelagibacteraceae|g__Pelagibacteraceae_unclassified|s__Pelagibacteraceae_unclassified_SGB101211|t__SGB101211"
SGB101212,"k__Bacteria|p__Proteobacteria|c__Alphaproteobacteria|o__Pelagibacterales|f__Pelagibacteraceae|g__Candidatus_Pelagibacter|s__Candidatus_Pelagibacter_ubique|t__SGB101212","k__Bacteria|p__Proteobacteria|c__Alphaproteobacteria|o__Pelagibacterales|f__Pelagibacteraceae|g__Candidatus_Pelagibacter|s__Candidatus_Pelagibacter_ubique|t__SGB101212"
SGB101213,"k__Bacteria|p__Proteobacteria|c__Alphaproteobacteria|o__Pelagibacterales|f__Pelagibacteraceae|g__GGB49117|s__GGB49117_SGB101213|t__SGB101213","k__Bacteria|p__Proteobacteria|c__Alphaproteobacteria|o__Pelagibacterales|f__Pelagibacteraceae|g__GGB49117|s__GGB49117_SGB101213|t__SGB101213"
SGB101214,"k__Bacteria|p__Proteobacteria|c__Alphaproteobacteria|o__Pelagibacterales|f__Pelagibacteraceae|g__GGB3931|s__GGB3931_SGB101214|t__SGB101214","k__Bacteria|p__Proteobacteria|c__Alphaproteobacteria|o__Pelagibacterales|f__Pelagibacteraceae|g__GGB3931|s__GGB3931_SGB101214|t__SGB101214"
SGB101215,"k__Bacteria|p__Proteobacteria|c__Gammaproteobacteria|o__Oceanospirillales|f__Oceanospirillales_unclassified|g__Oceanospirillales_unclassified|s__Oceanospirillales_unclassified_SGB101215|t__SGB101215","k__Bacteria|p__Proteobacteria|c__Gammaproteobacteria|o__Oceanospirillales|f__Oceanospirillales_unclassified|g__Oceanospirillales_unclassified|s__Oceanospirillales_unclassified_SGB101215|t…
SGB101216,"k__Bacteria|p__Proteobacteria|c__Alphaproteobacteria|o__Pelagibacterales|f__Pelagibacteraceae|g__Pelagibacteraceae_unclassified|s__Pelagibacteraceae_unclassified_SGB101216|t__SGB101216","k__Bacteria|p__Proteobacteria|c__Alphaproteobacteria|o__Pelagibacterales|f__Pelagibacteraceae|g__Pelagibacteraceae_unclassified|s__Pelagibacteraceae_unclassified_SGB101216|t__SGB101216"
SGB101217,"k__Bacteria|p__Proteobacteria|c__Alphaproteobacteria|o__Alphaproteobacteria_unclassified|f__Alphaproteobacteria_unclassified|g__Alphaproteobacteria_unclassified|s__alpha_proteobacterium_SCGC_AAA280_P20|t__SGB101217","k__Bacteria|p__Proteobacteria|c__Alphaproteobacteria|o__Alphaproteobacteria_unclassified|f__Alphaproteobacteria_unclassified|g__Alphaproteobacteria_unclassified|s__alpha_p…
SGB101219,"k__Bacteria|p__Firmicutes|c__Tissierellia|o__Tissierellales|f__Peptoniphilaceae|g__Peptoniphilus|s__Peptoniphilus_SGB101219|t__SGB101219","k__Bacteria|p__Firmicutes|c__Clostridia|o__Eubacteriales|f__Oscillospiraceae|g__GGB25525|s__GGB25525_SGB101219|t__SGB101219"
SGB10122,"k__Bacteria|p__Proteobacteria|c__Gammaproteobacteria|o__Enterobacterales|f__Enterobacteriaceae|g__Raoultella|s__Raoultella_terrigena|t__SGB10122","k__Bacteria|p__Proteobacteria|c__Gammaproteobacteria|o__Enterobacterales|f__Enterobacteriaceae|g__Raoultella|s__Raoultella_terrigena|t__SGB10122"
SGB101220,"k__Bacteria|p__Firmicutes|c__Clostridia|o__Eubacteriales|f__Oscillospiraceae|g__GGB3204|s__GGB3204_SGB101220|t__SGB101220","k__Bacteria|p__Firmicutes|c__Clostridia|o__Eubacteriales|f__Oscillospiraceae|g__GGB3204|s__GGB3204_SGB101220|t__SGB101220"
SGB101221,"k__Bacteria|p__Firmicutes|c__CFGB8341|o__OFGB8341|f__FGB8341|g__GGB25514|s__GGB25514_SGB101221|t__SGB101221","k__Bacteria|p__Firmicutes|c__CFGB8341|o__OFGB8341|f__FGB8341|g__GGB25514|s__GGB25514_SGB101221|t__SGB101221"
SGB101222,"k__Bacteria|p__Firmicutes|c__Clostridia|o__Eubacteriales|f__Eubacteriales_Family_XIII_Incertae_Sedis|g__Eubacteriales_Family_XIII_Incertae_Sedis_unclassified|s__Eubacteriales_Family_XIII_Incertae_Sedis_unclassified_SGB101222|t__SGB101222","k__Bacteria|p__Firmicutes|c__Clostridia|o__Eubacteriales|f__Eubacteriales_Family_XIII_Incertae_Sedis|g__Lentihominibacter|s__Lentihominibacter_SGB10…
SGB101223,"k__Bacteria|p__Firmicutes|c__CFGB1347|o__OFGB1347|f__FGB1347|g__GGB3289|s__GGB3289_SGB101223|t__SGB101223","k__Bacteria|p__Firmicutes|c__CFGB1347|o__OFGB1347|f__FGB1347|g__GGB3289|s__GGB3289_SGB101223|t__SGB101223"
SGB101224,"k__Bacteria|p__Firmicutes|c__CFGB1195|o__OFGB1195|f__FGB1195|g__GGB2949|s__GGB2949_SGB101224|t__SGB101224","k__Bacteria|p__Firmicutes|c__Clostridia|o__Eubacteriales|f__Eubacteriales_Family_XIII_Incertae_Sedis|g__Mogibacterium|s__Mogibacterium_SGB101224|t__SGB101224"
SGB101227,"k__Bacteria|p__Firmicutes|c__CFGB1195|o__OFGB1195|f__FGB1195|g__GGB2949|s__GGB2949_SGB101227|t__SGB101227","k__Bacteria|p__Firmicutes|c__Clostridia|o__Eubacteriales|f__Eubacteriales_Family_XIII_Incertae_Sedis|g__Mogibacterium|s__Mogibacterium_SGB101227|t__SGB101227"
SGB10123,"k__Bacteria|p__Proteobacteria|c__Gammaproteobacteria|o__Enterobacterales|f__Enterobacteriaceae|g__Enterobacter|s__Enterobacter_sp_10_1|t__SGB10123","k__Bacteria|p__Proteobacteria|c__Gammaproteobacteria|o__Enterobacterales|f__Enterobacteriaceae|g__Raoultella|s__Raoultella_SGB10123|t__SGB10123"
SGB101230,"k__Bacteria|p__Firmicutes|c__Clostridia|o__Eubacteriales|f__Eubacteriales_Family_XIII_Incertae_Sedis|g__Eubacteriales_Family_XIII_Incertae_Sedis_unclassified|s__Eubacteriales_Family_XIII_Incertae_Sedis_unclassified_SGB101230|t__SGB101230","k__Bacteria|p__Firmicutes|c__Clostridia|o__Eubacteriales|f__Eubacteriales_Family_XIII_Incertae_Sedis|g__Eubacteriales_Family_XIII_Incertae_Sedis_unc…
SGB101232,"k__Bacteria|p__Firmicutes|c__Clostridia|o__Eubacteriales|f__Lachnospiraceae|g__Oribacterium|s__Oribacterium_SGB101232|t__SGB101232","k__Bacteria|p__Firmicutes|c__Clostridia|o__Eubacteriales|f__Lachnospiraceae|g__Oribacterium|s__Oribacterium_SGB101232|t__SGB101232"
SGB101234,"k__Bacteria|p__Firmicutes|c__Clostridia|o__Eubacteriales|f__Lachnospiraceae|g__Oribacterium|s__Oribacterium_SGB101234|t__SGB101234","k__Bacteria|p__Firmicutes|c__Clostridia|o__Eubacteriales|f__Lachnospiraceae|g__Oribacterium|s__Oribacterium_SGB101234|t__SGB101234"
SGB101235,"k__Bacteria|p__Firmicutes|c__Clostridia|o__Eubacteriales|f__Lachnospiraceae|g__Oribacterium|s__Oribacterium_SGB101235|t__SGB101235","k__Bacteria|p__Firmicutes|c__Clostridia|o__Eubacteriales|f__Lachnospiraceae|g__Oribacterium|s__Oribacterium_SGB101235|t__SGB101235"
SGB101236,"k__Bacteria|p__Firmicutes|c__Clostridia|o__Eubacteriales|f__Lachnospiraceae|g__Oribacterium|s__Oribacterium_SGB101236|t__SGB101236","k__Bacteria|p__Firmicutes|c__Clostridia|o__Eubacteriales|f__Lachnospiraceae|g__Oribacterium|s__Oribacterium_SGB101236|t__SGB101236"
SGB101237,"k__Bacteria|p__Firmicutes|c__Clostridia|o__Eubacteriales|f__Lachnospiraceae|g__Oribacterium|s__Oribacterium_SGB101237|t__SGB101237","k__Bacteria|p__Firmicutes|c__Clostridia|o__Eubacteriales|f__Lachnospiraceae|g__Oribacterium|s__Oribacterium_SGB101237|t__SGB101237"
SGB10124,"k__Bacteria|p__Proteobacteria|c__Gammaproteobacteria|o__Enterobacterales|f__Enterobacteriaceae|g__Raoultella|s__Raoultella_ornithinolytica|t__SGB10124","k__Bacteria|p__Proteobacteria|c__Gammaproteobacteria|o__Enterobacterales|f__Enterobacteriaceae|g__Raoultella|s__Raoultella_ornithinolytica|t__SGB10124"
SGB101244,"k__Bacteria|p__Firmicutes|c__Clostridia|o__Eubacteriales|f__Oscillospiraceae|g__GGB3345|s__GGB3345_SGB101244|t__SGB101244","k__Bacteria|p__Firmicutes|c__Clostridia|o__Eubacteriales|f__Oscillospiraceae|g__GGB3345|s__GGB3345_SGB101244|t__SGB101244"
SGB10125,"k__Bacteria|p__Proteobacteria|c__Gammaproteobacteria|o__Enterobacterales|f__Enterobacteriaceae|g__Raoultella|s__Raoultella_ornithinolytica|t__SGB10125","k__Bacteria|p__Proteobacteria|c__Gammaproteobacteria|o__Enterobacterales|f__Enterobacteriaceae|g__Raoultella|s__Raoultella_ornithinolytica|t__SGB10125"
SGB101252,"k__Bacteria|p__Firmicutes|c__Clostridia|o__Eubacteriales|f__Lachnospiraceae|g__Anaerotignum|s__Anaerotignum_SGB101252|t__SGB101252","k__Bacteria|p__Firmicutes|c__Clostridia|o__Eubacteriales|f__Lachnospiraceae|g__Anaerotignum|s__Anaerotignum_SGB101252|t__SGB101252"
SGB101253,"k__Bacteria|p__Firmicutes|c__Clostridia|o__Eubacteriales|f__Lachnospiraceae|g__Lachnoanaerobaculum|s__Lachnoanaerobaculum_SGB101253|t__SGB101253","k__Bacteria|p__Firmicutes|c__Clostridia|o__Eubacteriales|f__Lachnospiraceae|g__Lachnoanaerobaculum|s__Lachnoanaerobaculum_SGB101253|t__SGB101253"
SGB101254,"k__Bacteria|p__Firmicutes|c__Clostridia|o__Eubacteriales|f__Lachnospiraceae|g__Lachnoanaerobaculum|s__Lachnoanaerobaculum_SGB101254|t__SGB101254","k__Bacteria|p__Firmicutes|c__Clostridia|o__Eubacteriales|f__Lachnospiraceae|g__Lachnoanaerobaculum|s__Lachnoanaerobaculum_SGB101254|t__SGB101254"
SGB101255,"k__Bacteria|p__Firmicutes|c__Clostridia|o__Eubacteriales|f__Lachnospiraceae|g__Lachnoanaerobaculum|s__Lachnoanaerobaculum_SGB101255|t__SGB101255","k__Bacteria|p__Firmicutes|c__Clostridia|o__Eubacteriales|f__Lachnospiraceae|g__Lachnoanaerobaculum|s__Lachnoanaerobaculum_SGB101255|t__SGB101255"
SGB101256,"k__Bacteria|p__Firmicutes|c__Clostridia|o__Eubacteriales|f__Lachnospiraceae|g__Lachnoanaerobaculum|s__Lachnoanaerobaculum_SGB101256|t__SGB101256","k__Bacteria|p__Firmicutes|c__Clostridia|o__Eubacteriales|f__Lachnospiraceae|g__Lachnoanaerobaculum|s__Lachnoanaerobaculum_SGB101256|t__SGB101256"
SGB101257,"k__Bacteria|p__Firmicutes|c__Clostridia|o__Eubacteriales|f__Lachnospiraceae|g__Lachnoanaerobaculum|s__Lachnoanaerobaculum_SGB101257|t__SGB101257","k__Bacteria|p__Firmicutes|c__Clostridia|o__Eubacteriales|f__Lachnospiraceae|g__Lachnoanaerobaculum|s__Lachnoanaerobaculum_SGB101257|t__SGB101257"
SGB101258,"k__Bacteria|p__Firmicutes|c__Clostridia|o__Eubacteriales|f__Lachnospiraceae|g__Lachnoanaerobaculum|s__Lachnoanaerobaculum_SGB101258|t__SGB101258","k__Bacteria|p__Firmicutes|c__Clostridia|o__Eubacteriales|f__Lachnospiraceae|g__Lachnoanaerobaculum|s__Lachnoanaerobaculum_SGB101258|t__SGB101258"
SGB10126,"k__Bacteria|p__Proteobacteria|c__Gammaproteobacteria|o__Enterobacterales|f__Enterobacteriaceae|g__Enterobacter|s__Enterobacter_soli|t__SGB10126","k__Bacteria|p__Proteobacteria|c__Gammaproteobacteria|o__Enterobacterales|f__Enterobacteriaceae|g__Enterobacter|s__Enterobacter_soli|t__SGB10126"
SGB101262,"k__Bacteria|p__Firmicutes|c__Clostridia|o__Eubacteriales|f__Lachnospiraceae|g__Catonella|s__Catonella_SGB101262|t__SGB101262","k__Bacteria|p__Firmicutes|c__Clostridia|o__Eubacteriales|f__Lachnospiraceae|g__Catonella|s__Catonella_SGB101262|t__SGB101262"
SGB101263,"k__Bacteria|p__Firmicutes|c__Clostridia|o__Eubacteriales|f__Lachnospiraceae|g__Catonella|s__Catonella_SGB101263|t__SGB101263","k__Bacteria|p__Firmicutes|c__Clostridia|o__Eubacteriales|f__Lachnospiraceae|g__Catonella|s__Catonella_SGB101263|t__SGB101263"
SGB101265,"k__Bacteria|p__Firmicutes|c__Clostridia|o__Eubacteriales|f__Lachnospiraceae|g__Catonella|s__Catonella_SGB101265|t__SGB101265","k__Bacteria|p__Firmicutes|c__Clostridia|o__Eubacteriales|f__Lachnospiraceae|g__Catonella|s__Catonella_SGB101265|t__SGB101265"
SGB101267,"k__Bacteria|p__Firmicutes|c__Firmicutes_unclassified|o__Firmicutes_unclassified|f__Firmicutes_unclassified|g__Firmicutes_unclassified|s__Firmicutes_unclassified_SGB101267|t__SGB101267","k__Bacteria|p__Firmicutes|c__Firmicutes_unclassified|o__Firmicutes_unclassified|f__Firmicutes_unclassified|g__Firmicutes_unclassified|s__Firmicutes_unclassified_SGB101267|t__SGB101267"
SGB101268,"k__Bacteria|p__Firmicutes|c__Bacilli|o__Lactobacillales|f__Streptococcaceae|g__Streptococcus|s__Streptococcus_SGB101268|t__SGB101268","k__Bacteria|p__Firmicutes|c__CFGB3023|o__OFGB3023|f__FGB3023|g__GGB9502|s__GGB9502_SGB101268|t__SGB101268"
SGB10127,"k__Bacteria|p__Proteobacteria|c__Gammaproteobacteria|o__Enterobacterales|f__Enterobacteriaceae|g__Enterobacter|s__Enterobacter_ludwigii|t__SGB10127","k__Bacteria|p__Proteobacteria|c__Gammaproteobacteria|o__Enterobacterales|f__Enterobacteriaceae|g__Enterobacter|s__Enterobacter_ludwigii|t__SGB10127"
SGB101270,"k__Bacteria|p__Firmicutes|c__Clostridia|o__Eubacteriales|f__Lachnospiraceae|g__Lachnoclostridium|s__Clostridium_aminophilum|t__SGB101270","k__Bacteria|p__Firmicutes|c__Clostridia|o__Eubacteriales|f__Lachnospiraceae|g__Lachnoclostridium|s__Clostridium_aminophilum|t__SGB101270"
SGB101271,"k__Bacteria|p__Firmicutes|c__Clostridia|o__Eubacteriales|f__Lachnospiraceae|g__GGB3619|s__GGB3619_SGB101271|t__SGB101271","k__Bacteria|p__Firmicutes|c__Clostridia|o__Eubacteriales|f__Lachnospiraceae|g__GGB3619|s__GGB3619_SGB101271|t__SGB101271"
SGB101273,"k__Bacteria|p__Firmicutes|c__Clostridia|o__Eubacteriales|f__Lachnospiraceae|g__GGB3619|s__GGB3619_SGB101273|t__SGB101273","k__Bacteria|p__Firmicutes|c__Clostridia|o__Eubacteriales|f__Lachnospiraceae|g__GGB3619|s__GGB3619_SGB101273|t__SGB101273"
SGB101276,"k__Bacteria|p__Firmicutes|c__Clostridia|o__Eubacteriales|f__Clostridiaceae|g__Clostridium|s__Clostridium_SGB101276|t__SGB101276","k__Bacteria|p__Firmicutes|c__Clostridia|o__Eubacteriales|f__Clostridiaceae|g__Clostridium|s__Clostridium_SGB101276|t__SGB101276"
SGB101278,"k__Bacteria|p__Firmicutes|c__Clostridia|o__Eubacteriales|f__Clostridiaceae|g__Clostridium|s__Clostridium_SGB101278|t__SGB101278","k__Bacteria|p__Firmicutes|c__Clostridia|o__Eubacteriales|f__Clostridiaceae|g__Clostridium|s__Clostridium_SGB101278|t__SGB101278"
SGB101279,"k__Bacteria|p__Firmicutes|c__Clostridia|o__Eubacteriales|f__Lachnospiraceae|g__Lachnospiraceae_unclassified|s__Lachnospiraceae_unclassified_SGB101279|t__SGB101279","k__Bacteria|p__Firmicutes|c__Clostridia|o__Eubacteriales|f__Lachnospiraceae|g__Lachnospiraceae_unclassified|s__Lachnospiraceae_unclassified_SGB101279|t__SGB101279"
SGB10128,"k__Bacteria|p__Proteobacteria|c__Gammaproteobacteria|o__Enterobacterales|f__Enterobacteriaceae|g__Enterobacter|s__Enterobacter_cancerogenus|t__SGB10128","k__Bacteria|p__Proteobacteria|c__Gammaproteobacteria|o__Enterobacterales|f__Enterobacteriaceae|g__Enterobacter|s__Enterobacter_cancerogenus|t__SGB10128"
SGB101280,"k__Bacteria|p__Firmicutes|c__Clostridia|o__Eubacteriales|f__Clostridiaceae|g__Clostridium|s__Clostridium_SGB101280|t__SGB101280","k__Bacteria|p__Firmicutes|c__Clostridia|o__Eubacteriales|f__Clostridiaceae|g__Clostridium|s__Clostridium_SGB101280|t__SGB101280"
SGB101281,"k__Bacteria|p__Firmicutes|c__Clostridia|o__Eubacteriales|f__Clostridiaceae|g__Clostridium|s__Clostridium_SGB101281|t__SGB101281","k__Bacteria|p__Firmicutes|c__Clostridia|o__Eubacteriales|f__Clostridiaceae|g__Clostridium|s__Clostridium_SGB101281|t__SGB101281"
SGB101282,"k__Bacteria|p__Firmicutes|c__Clostridia|o__Eubacteriales|f__Clostridiaceae|g__Clostridium|s__Clostridium_SGB101282|t__SGB101282","k__Bacteria|p__Firmicutes|c__Clostridia|o__Eubacteriales|f__Clostridiaceae|g__Clostridium|s__Clostridium_SGB101282|t__SGB101282"
SGB101283,"k__Bacteria|p__Firmicutes|c__CFGB76238|o__OFGB76238|f__FGB76238|g__GGB3478|s__GGB3478_SGB101283|t__SGB101283","k__Bacteria|p__Firmicutes|c__Clostridia|o__Eubacteriales|f__Clostridiaceae|g__GGB3478|s__GGB3478_SGB101283|t__SGB101283"
SGB101288,"k__Bacteria|p__Firmicutes|c__Clostridia|o__Eubacteriales|f__Eubacteriales_unclassified|g__Eubacteriales_unclassified|s__Eubacteriales_unclassified_SGB101288|t__SGB101288","k__Bacteria|p__Firmicutes|c__Clostridia|o__Eubacteriales|f__Eubacteriales_unclassified|g__Eubacteriales_unclassified|s__Eubacteriales_unclassified_SGB101288|t__SGB101288"
SGB10129,"k__Bacteria|p__Proteobacteria|c__Gammaproteobacteria|o__Enterobacterales|f__Enterobacteriaceae|g__Enterobacter|s__Enterobacter_cloacae|t__SGB10129","k__Bacteria|p__Proteobacteria|c__Gammaproteobacteria|o__Enterobacterales|f__Enterobacteriaceae|g__Enterobacter|s__Enterobacter_cloacae|t__SGB10129"
SGB101290,"k__Bacteria|p__Firmicutes|c__Clostridia|o__Eubacteriales|f__Eubacteriales_unclassified|g__Eubacteriales_unclassified|s__Eubacteriales_unclassified_SGB101290|t__SGB101290","k__Bacteria|p__Firmicutes|c__Clostridia|o__Eubacteriales|f__Eubacteriales_unclassified|g__Eubacteriales_unclassified|s__Eubacteriales_unclassified_SGB101290|t__SGB101290"
SGB101291,"k__Bacteria|p__Firmicutes|c__Clostridia|o__Eubacteriales|f__Eubacteriales_unclassified|g__Eubacteriales_unclassified|s__Eubacteriales_unclassified_SGB101291|t__SGB101291","k__Bacteria|p__Firmicutes|c__Clostridia|o__Eubacteriales|f__Eubacteriales_unclassified|g__Eubacteriales_unclassified|s__Eubacteriales_unclassified_SGB101291|t__SGB101291"
SGB101296,"k__Bacteria|p__Proteobacteria|c__Gammaproteobacteria|o__Enterobacterales|f__Enterobacteriaceae|g__Kluyvera|s__Kluyvera_SGB101296|t__SGB101296","k__Bacteria|p__Firmicutes|c__Clostridia|o__Eubacteriales|f__Lachnospiraceae|g__Blautia|s__Blautia_SGB101296|t__SGB101296"
SGB10130,"k__Bacteria|p__Proteobacteria|c__Gammaproteobacteria|o__Enterobacterales|f__Enterobacteriaceae|g__Enterobacter|s__Enterobacter_hormaechei|t__SGB10130","k__Bacteria|p__Proteobacteria|c__Gammaproteobacteria|o__Enterobacterales|f__Enterobacteriaceae|g__Enterobacter|s__Enterobacter_hormaechei|t__SGB10130"
SGB101300,"k__Bacteria|p__Firmicutes|c__Firmicutes_unclassified|o__Firmicutes_unclassified|f__Firmicutes_unclassified|g__Firmicutes_unclassified|s__Firmicutes_unclassified_SGB101300|t__SGB101300","k__Bacteria|p__Firmicutes|c__Firmicutes_unclassified|o__Firmicutes_unclassified|f__Firmicutes_unclassified|g__Firmicutes_unclassified|s__Firmicutes_unclassified_SGB101300|t__SGB101300"
SGB101301,"k__Bacteria|p__Firmicutes|c__Firmicutes_unclassified|o__Firmicutes_unclassified|f__Firmicutes_unclassified|g__Firmicutes_unclassified|s__Firmicutes_unclassified_SGB101301|t__SGB101301","k__Bacteria|p__Firmicutes|c__Firmicutes_unclassified|o__Firmicutes_unclassified|f__Firmicutes_unclassified|g__Firmicutes_unclassified|s__Firmicutes_unclassified_SGB101301|t__SGB101301"
SGB101302,"k__Bacteria|p__Firmicutes|c__Firmicutes_unclassified|o__Firmicutes_unclassified|f__Firmicutes_unclassified|g__Firmicutes_unclassified|s__Firmicutes_unclassified_SGB101302|t__SGB101302","k__Bacteria|p__Firmicutes|c__Firmicutes_unclassified|o__Firmicutes_unclassified|f__Firmicutes_unclassified|g__Firmicutes_unclassified|s__Firmicutes_unclassified_SGB101302|t__SGB101302"
SGB101303,"k__Bacteria|p__Firmicutes|c__Firmicutes_unclassified|o__Firmicutes_unclassified|f__Firmicutes_unclassified|g__Firmicutes_unclassified|s__Firmicutes_unclassified_SGB101303|t__SGB101303","k__Bacteria|p__Firmicutes|c__Firmicutes_unclassified|o__Firmicutes_unclassified|f__Firmicutes_unclassified|g__Firmicutes_unclassified|s__Firmicutes_unclassified_SGB101303|t__SGB101303"
SGB101304,"k__Bacteria|p__Firmicutes|c__Firmicutes_unclassified|o__Firmicutes_unclassified|f__Firmicutes_unclassified|g__Firmicutes_unclassified|s__Firmicutes_unclassified_SGB101304|t__SGB101304","k__Bacteria|p__Firmicutes|c__Firmicutes_unclassified|o__Firmicutes_unclassified|f__Firmicutes_unclassified|g__Firmicutes_unclassified|s__Firmicutes_unclassified_SGB101304|t__SGB101304"
SGB101305,"k__Bacteria|p__Firmicutes|c__Firmicutes_unclassified|o__Firmicutes_unclassified|f__Firmicutes_unclassified|g__Firmicutes_unclassified|s__Firmicutes_unclassified_SGB101305|t__SGB101305","k__Bacteria|p__Firmicutes|c__Firmicutes_unclassified|o__Firmicutes_unclassified|f__Firmicutes_unclassified|g__Firmicutes_unclassified|s__Firmicutes_unclassified_SGB101305|t__SGB101305"
SGB101308,"k__Bacteria|p__Firmicutes|c__CFGB635|o__OFGB635|f__FGB635|g__GGB79921|s__GGB79921_SGB101308|t__SGB101308","k__Bacteria|p__Firmicutes|c__Clostridia|o__Eubacteriales|f__Lachnospiraceae|g__Anaerostipes|s__Anaerostipes_SGB101308|t__SGB101308"
SGB101309,"k__Bacteria|p__Firmicutes|c__Clostridia|o__Eubacteriales|f__Lachnospiraceae|g__Anaerostipes|s__Anaerostipes_SGB101309|t__SGB101309","k__Bacteria|p__Firmicutes|c__Clostridia|o__Eubacteriales|f__Lachnospiraceae|g__Anaerostipes|s__Anaerostipes_SGB101309|t__SGB101309"
SGB10131,"k__Bacteria|p__Proteobacteria|c__Gammaproteobacteria|o__Enterobacterales|f__Enterobacteriaceae|g__Enterobacter|s__Enterobacter_cloacae|t__SGB10131","k__Bacteria|p__Proteobacteria|c__Gammaproteobacteria|o__Enterobacterales|f__Enterobacteriaceae|g__Enterobacter|s__Enterobacter_cloacae|t__SGB10131"
SGB101310,"k__Bacteria|p__Firmicutes|c__Clostridia|o__Eubacteriales|f__Lachnospiraceae|g__Anaerobutyricum|s__Anaerobutyricum_SGB101310|t__SGB101310","k__Bacteria|p__Firmicutes|c__Clostridia|o__Eubacteriales|f__Lachnospiraceae|g__Anaerobutyricum|s__Anaerobutyricum_SGB101310|t__SGB101310"
SGB101311,"k__Bacteria|p__Firmicutes|c__Clostridia|o__Eubacteriales|f__Lachnospiraceae|g__Anaerobutyricum|s__Anaerobutyricum_SGB101311|t__SGB101311","k__Bacteria|p__Firmicutes|c__Clostridia|o__Eubacteriales|f__Lachnospiraceae|g__Anaerobutyricum|s__Anaerobutyricum_SGB101311|t__SGB101311"
SGB101313,"k__Bacteria|p__Firmicutes|c__Negativicutes|o__Veillonellales|f__Veillonellaceae|g__Dialister|s__Dialister_SGB101313|t__SGB101313","k__Bacteria|p__Firmicutes|c__Clostridia|o__Eubacteriales|f__Lachnospiraceae|g__Anaerobutyricum|s__Anaerobutyricum_SGB101313|t__SGB101313"
SGB101314,"k__Bacteria|p__Firmicutes|c__Clostridia|o__Eubacteriales|f__Lachnospiraceae|g__Anaerobutyricum|s__Anaerobutyricum_SGB101314|t__SGB101314","k__Bacteria|p__Firmicutes|c__Clostridia|o__Eubacteriales|f__Lachnospiraceae|g__Anaerobutyricum|s__Anaerobutyricum_SGB101314|t__SGB101314"
SGB101315,"k__Bacteria|p__Firmicutes|c__Clostridia|o__Eubacteriales|f__Lachnospiraceae|g__Anaerobutyricum|s__Anaerobutyricum_SGB101315|t__SGB101315","k__Bacteria|p__Firmicutes|c__Clostridia|o__Eubacteriales|f__Lachnospiraceae|g__Anaerobutyricum|s__Anaerobutyricum_SGB101315|t__SGB101315"
SGB101316,"k__Bacteria|p__Firmicutes|c__Clostridia|o__Eubacteriales|f__Lachnospiraceae|g__Anaerobutyricum|s__Anaerobutyricum_SGB101316|t__SGB101316","k__Bacteria|p__Firmicutes|c__Clostridia|o__Eubacteriales|f__Lachnospiraceae|g__Anaerobutyricum|s__Anaerobutyricum_SGB101316|t__SGB101316"
SGB101317,"k__Bacteria|p__Firmicutes|c__Clostridia|o__Eubacteriales|f__Oscillospiraceae|g__Ruminococcus|s__Ruminococcus_SGB101317|t__SGB101317","k__Bacteria|p__Firmicutes|c__Clostridia|o__Eubacteriales|f__Lachnospiraceae|g__Mediterraneibacter|s__Mediterraneibacter_SGB101317|t__SGB101317"
SGB101319,"k__Bacteria|p__Firmicutes|c__Clostridia|o__Eubacteriales|f__Lachnospiraceae|g__GGB79911|s__GGB79911_SGB101319|t__SGB101319","k__Bacteria|p__Firmicutes|c__Clostridia|o__Eubacteriales|f__Lachnospiraceae|g__Mediterraneibacter|s__Mediterraneibacter_SGB101319|t__SGB101319"
SGB10132,"k__Bacteria|p__Proteobacteria|c__Gammaproteobacteria|o__Enterobacterales|f__Enterobacteriaceae|g__Enterobacter|s__Enterobacter_mori|t__SGB10132","k__Bacteria|p__Proteobacteria|c__Gammaproteobacteria|o__Enterobacterales|f__Enterobacteriaceae|g__Enterobacter|s__Enterobacter_mori|t__SGB10132"
SGB101320,"k__Bacteria|p__Firmicutes|c__Clostridia|o__Eubacteriales|f__Oscillospiraceae|g__Ruminococcus|s__Ruminococcus_SGB101320|t__SGB101320","k__Bacteria|p__Firmicutes|c__Clostridia|o__Eubacteriales|f__Lachnospiraceae|g__Mediterraneibacter|s__Mediterraneibacter_SGB101320|t__SGB101320"
SGB101323,"k__Bacteria|p__Firmicutes|c__Clostridia|o__Eubacteriales|f__Lachnospiraceae|g__Dorea|s__Dorea_SGB101323|t__SGB101323","k__Bacteria|p__Firmicutes|c__Clostridia|o__Eubacteriales|f__Lachnospiraceae|g__Dorea|s__Dorea_SGB101323|t__SGB101323"
SGB101324,"k__Bacteria|p__Firmicutes|c__Clostridia|o__Eubacteriales|f__Lachnospiraceae|g__GGB79634|s__GGB79634_SGB101324|t__SGB101324","k__Bacteria|p__Firmicutes|c__Clostridia|o__Eubacteriales|f__Lachnospiraceae|g__Blautia|s__Blautia_SGB101324|t__SGB101324"
SGB101329,"k__Bacteria|p__Firmicutes|c__Clostridia|o__Eubacteriales|f__Oscillospiraceae|g__Ruminococcus|s__Ruminococcus_SGB101329|t__SGB101329","k__Bacteria|p__Firmicutes|c__Clostridia|o__Eubacteriales|f__Lachnospiraceae|g__Blautia|s__Blautia_SGB101329|t__SGB101329"
SGB10133,"k__Bacteria|p__Proteobacteria|c__Gammaproteobacteria|o__Enterobacterales|f__Enterobacteriaceae|g__Enterobacter|s__Enterobacter_kobei|t__SGB10133","k__Bacteria|p__Proteobacteria|c__Gammaproteobacteria|o__Enterobacterales|f__Enterobacteriaceae|g__Enterobacter|s__Enterobacter_kobei|t__SGB10133"
SGB101330,"k__Bacteria|p__Firmicutes|c__Clostridia|o__Eubacteriales|f__Oscillospiraceae|g__Ruminococcus|s__Ruminococcus_SGB101330|t__SGB101330","k__Bacteria|p__Firmicutes|c__Clostridia|o__Eubacteriales|f__Lachnospiraceae|g__Blautia|s__Blautia_SGB101330|t__SGB101330"
SGB101331,"k__Bacteria|p__Firmicutes|c__Clostridia|o__Eubacteriales|f__Lachnospiraceae|g__Blautia|s__Blautia_SGB101331|t__SGB101331","k__Bacteria|p__Firmicutes|c__Clostridia|o__Eubacteriales|f__Lachnospiraceae|g__Blautia|s__Blautia_SGB101331|t__SGB101331"
SGB101334,"k__Bacteria|p__Firmicutes|c__Clostridia|o__Eubacteriales|f__Oscillospiraceae|g__Ruminococcus|s__Ruminococcus_SGB101334|t__SGB101334","k__Bacteria|p__Firmicutes|c__Clostridia|o__Eubacteriales|f__Lachnospiraceae|g__Blautia|s__Blautia_SGB101334|t__SGB101334"
SGB101335,"k__Bacteria|p__Firmicutes|c__Clostridia|o__Eubacteriales|f__Oscillospiraceae|g__Ruminococcus|s__Ruminococcus_SGB101335|t__SGB101335","k__Bacteria|p__Firmicutes|c__Clostridia|o__Eubacteriales|f__Lachnospiraceae|g__Blautia|s__Blautia_SGB101335|t__SGB101335"
SGB101339,"k__Bacteria|p__Firmicutes|c__Clostridia|o__Eubacteriales|f__Lachnospiraceae|g__Blautia|s__Blautia_SGB101339|t__SGB101339","k__Bacteria|p__Firmicutes|c__Clostridia|o__Eubacteriales|f__Lachnospiraceae|g__Blautia|s__Blautia_SGB101339|t__SGB101339"
SGB10134,"k__Bacteria|p__Proteobacteria|c__Gammaproteobacteria|o__Enterobacterales|f__Enterobacteriaceae|g__Enterobacter|s__Enterobacter_cloacae|t__SGB10134","k__Bacteria|p__Proteobacteria|c__Gammaproteobacteria|o__Enterobacterales|f__Enterobacteriaceae|g__Enterobacter|s__Enterobacter_sichuanensis|t__SGB10134"
SGB101340,"k__Bacteria|p__Firmicutes|c__Clostridia|o__Eubacteriales|f__Lachnospiraceae|g__Blautia|s__Blautia_SGB101340|t__SGB101340","k__Bacteria|p__Firmicutes|c__Clostridia|o__Eubacteriales|f__Lachnospiraceae|g__Blautia|s__Blautia_SGB101340|t__SGB101340"
SGB101341,"k__Bacteria|p__Firmicutes|c__Clostridia|o__Eubacteriales|f__Lachnospiraceae|g__Blautia|s__Blautia_SGB101341|t__SGB101341","k__Bacteria|p__Firmicutes|c__Clostridia|o__Eubacteriales|f__Lachnospiraceae|g__Blautia|s__Blautia_SGB101341|t__SGB101341"
SGB101342,"k__Bacteria|p__Firmicutes|c__Clostridia|o__Eubacteriales|f__Lachnospiraceae|g__Blautia|s__Blautia_SGB101342|t__SGB101342","k__Bacteria|p__Firmicutes|c__Clostridia|o__Eubacteriales|f__Lachnospiraceae|g__Blautia|s__Blautia_SGB101342|t__SGB101342"
SGB101343,"k__Bacteria|p__Firmicutes|c__Clostridia|o__Eubacteriales|f__Lachnospiraceae|g__Blautia|s__Blautia_SGB101343|t__SGB101343","k__Bacteria|p__Firmicutes|c__Clostridia|o__Eubacteriales|f__Lachnospiraceae|g__Blautia|s__Blautia_SGB101343|t__SGB101343"
SGB101344,"k__Bacteria|p__Firmicutes|c__Clostridia|o__Eubacteriales|f__Lachnospiraceae|g__Blautia|s__Blautia_SGB101344|t__SGB101344","k__Bacteria|p__Firmicutes|c__Clostridia|o__Eubacteriales|f__Lachnospiraceae|g__Blautia|s__Blautia_SGB101344|t__SGB101344"
SGB101345,"k__Bacteria|p__Firmicutes|c__Clostridia|o__Eubacteriales|f__Lachnospiraceae|g__Blautia|s__Blautia_SGB101345|t__SGB101345","k__Bacteria|p__Firmicutes|c__Clostridia|o__Eubacteriales|f__Lachnospiraceae|g__Blautia|s__Blautia_SGB101345|t__SGB101345"
SGB101346,"k__Bacteria|p__Firmicutes|c__Clostridia|o__Eubacteriales|f__Lachnospiraceae|g__Blautia|s__Blautia_SGB101346|t__SGB101346","k__Bacteria|p__Firmicutes|c__Clostridia|o__Eubacteriales|f__Lachnospiraceae|g__Blautia|s__Blautia_SGB101346|t__SGB101346"
SGB101347,"k__Bacteria|p__Firmicutes|c__Clostridia|o__Eubacteriales|f__Lachnospiraceae|g__Blautia|s__Blautia_SGB101347|t__SGB101347","k__Bacteria|p__Firmicutes|c__Clostridia|o__Eubacteriales|f__Lachnospiraceae|g__Blautia|s__Blautia_SGB101347|t__SGB101347"
SGB101349,"k__Bacteria|p__Firmicutes|c__Clostridia|o__Eubacteriales|f__Lachnospiraceae|g__Blautia|s__Blautia_SGB101349|t__SGB101349","k__Bacteria|p__Firmicutes|c__Clostridia|o__Eubacteriales|f__Lachnospiraceae|g__Blautia|s__Blautia_SGB101349|t__SGB101349"
SGB10135,"k__Bacteria|p__Proteobacteria|c__Gammaproteobacteria|o__Enterobacterales|f__Enterobacteriaceae|g__Enterobacter|s__Enterobacter_bugandensis|t__SGB10135","k__Bacteria|p__Proteobacteria|c__Gammaproteobacteria|o__Enterobacterales|f__Enterobacteriaceae|g__Enterobacter|s__Enterobacter_bugandensis|t__SGB10135"
SGB101351,"k__Bacteria|p__Firmicutes|c__Clostridia|o__Eubacteriales|f__Lachnospiraceae|g__Blautia|s__Blautia_SGB101351|t__SGB101351","k__Bacteria|p__Firmicutes|c__Clostridia|o__Eubacteriales|f__Lachnospiraceae|g__Blautia|s__Blautia_SGB101351|t__SGB101351"
SGB101353,"k__Bacteria|p__Firmicutes|c__CFGB8814|o__OFGB8814|f__FGB8814|g__GGB26559|s__GGB26559_SGB101353|t__SGB101353","k__Bacteria|p__Firmicutes|c__Clostridia|o__Eubacteriales|f__Lachnospiraceae|g__Blautia|s__Blautia_SGB101353|t__SGB101353"
SGB101354,"k__Bacteria|p__Firmicutes|c__Clostridia|o__Eubacteriales|f__Lachnospiraceae|g__Blautia|s__Blautia_SGB101354|t__SGB101354","k__Bacteria|p__Firmicutes|c__Clostridia|o__Eubacteriales|f__Lachnospiraceae|g__Blautia|s__Blautia_SGB101354|t__SGB101354"
SGB101355,"k__Bacteria|p__Firmicutes|c__Clostridia|o__Eubacteriales|f__Lachnospiraceae|g__Blautia|s__Blautia_SGB101355|t__SGB101355","k__Bacteria|p__Firmicutes|c__Clostridia|o__Eubacteriales|f__Lachnospiraceae|g__Blautia|s__Blautia_SGB101355|t__SGB101355"
SGB101357,"k__Bacteria|p__Firmicutes|c__Clostridia|o__Eubacteriales|f__Lachnospiraceae|g__Blautia|s__Blautia_SGB101357|t__SGB101357","k__Bacteria|p__Firmicutes|c__Clostridia|o__Eubacteriales|f__Lachnospiraceae|g__Blautia|s__Blautia_SGB101357|t__SGB101357"
SGB101358,"k__Bacteria|p__Firmicutes|c__Bacilli|o__Lactobacillales|f__Streptococcaceae|g__Streptococcus|s__Streptococcus_SGB101358|t__SGB101358","k__Bacteria|p__Firmicutes|c__Clostridia|o__Eubacteriales|f__Lachnospiraceae|g__Blautia|s__Blautia_SGB101358|t__SGB101358"
SGB10136,"k__Bacteria|p__Proteobacteria|c__Gammaproteobacteria|o__Enterobacterales|f__Enterobacteriaceae|g__Enterobacter|s__Enterobacter_cancerogenus|t__SGB10136","k__Bacteria|p__Proteobacteria|c__Gammaproteobacteria|o__Enterobacterales|f__Enterobacteriaceae|g__Enterobacter|s__Enterobacter_chuandaensis|t__SGB10136"
SGB101360,"k__Bacteria|p__Firmicutes|c__Bacilli|o__Lactobacillales|f__Streptococcaceae|g__Streptococcus|s__Streptococcus_SGB101360|t__SGB101360","k__Bacteria|p__Firmicutes|c__Clostridia|o__Eubacteriales|f__Lachnospiraceae|g__Blautia|s__Blautia_SGB101360|t__SGB101360"
SGB101361,"k__Bacteria|p__Firmicutes|c__Clostridia|o__Eubacteriales|f__Lachnospiraceae|g__Blautia|s__Blautia_SGB101361|t__SGB101361","k__Bacteria|p__Firmicutes|c__Clostridia|o__Eubacteriales|f__Lachnospiraceae|g__Blautia|s__Blautia_SGB101361|t__SGB101361"
SGB101362,"k__Bacteria|p__Firmicutes|c__Clostridia|o__Eubacteriales|f__Lachnospiraceae|g__GGB79641|s__GGB79641_SGB101362|t__SGB101362","k__Bacteria|p__Firmicutes|c__Clostridia|o__Eubacteriales|f__Lachnospiraceae|g__Blautia|s__Blautia_SGB101362|t__SGB101362"
SGB101363,"k__Bacteria|p__Firmicutes|c__Clostridia|o__Eubacteriales|f__Lachnospiraceae|g__GGB79635|s__GGB79635_SGB101363|t__SGB101363","k__Bacteria|p__Firmicutes|c__Clostridia|o__Eubacteriales|f__Lachnospiraceae|g__Blautia|s__Blautia_SGB101363|t__SGB101363"
SGB101364,"k__Bacteria|p__Actinobacteria|c__Actinomycetia|o__Corynebacteriales|f__Corynebacteriaceae|g__Corynebacterium|s__Corynebacterium_SGB101364|t__SGB101364","k__Bacteria|p__Firmicutes|c__Clostridia|o__Eubacteriales|f__Lachnospiraceae|g__Mediterraneibacter|s__Mediterraneibacter_SGB101364|t__SGB101364"
SGB101367,"k__Bacteria|p__Firmicutes|c__Clostridia|o__Eubacteriales|f__Lachnospiraceae|g__Roseburia|s__Roseburia_SGB101367|t__SGB101367","k__Bacteria|p__Firmicutes|c__Clostridia|o__Eubacteriales|f__Lachnospiraceae|g__Roseburia|s__Roseburia_SGB101367|t__SGB101367"
SGB10137,"k__Bacteria|p__Proteobacteria|c__Gammaproteobacteria|o__Enterobacterales|f__Enterobacteriaceae|g__Enterobacter|s__Enterobacter_genomosp_O|t__SGB10137","k__Bacteria|p__Proteobacteria|c__Gammaproteobacteria|o__Enterobacterales|f__Enterobacteriaceae|g__Enterobacter|s__Enterobacter_cloacae|t__SGB10137"
SGB101371,"k__Bacteria|p__Firmicutes|c__Clostridia|o__Eubacteriales|f__Lachnospiraceae|g__Roseburia|s__Roseburia_SGB101371|t__SGB101371","k__Bacteria|p__Firmicutes|c__Clostridia|o__Eubacteriales|f__Lachnospiraceae|g__Roseburia|s__Roseburia_SGB101371|t__SGB101371"
SGB101372,"k__Bacteria|p__Firmicutes|c__Clostridia|o__Eubacteriales|f__Lachnospiraceae|g__Roseburia|s__Roseburia_SGB101372|t__SGB101372","k__Bacteria|p__Firmicutes|c__Clostridia|o__Eubacteriales|f__Lachnospiraceae|g__Roseburia|s__Roseburia_SGB101372|t__SGB101372"
SGB101373,"k__Bacteria|p__Firmicutes|c__Clostridia|o__Eubacteriales|f__Lachnospiraceae|g__Roseburia|s__Roseburia_SGB101373|t__SGB101373","k__Bacteria|p__Firmicutes|c__Clostridia|o__Eubacteriales|f__Lachnospiraceae|g__Roseburia|s__Roseburia_SGB101373|t__SGB101373"
SGB101377,"k__Bacteria|p__Firmicutes|c__CFGB76464|o__OFGB76464|f__FGB76464|g__GGB79749|s__GGB79749_SGB101377|t__SGB101377","k__Bacteria|p__Firmicutes|c__Clostridia|o__Eubacteriales|f__Lachnospiraceae|g__Lachnospiraceae_unclassified|s__Lachnospiraceae_unclassified_SGB101377|t__SGB101377"
SGB10138,"k__Bacteria|p__Proteobacteria|c__Gammaproteobacteria|o__Enterobacterales|f__Enterobacteriaceae|g__Enterobacter|s__Enterobacter_chengduensis|t__SGB10138","k__Bacteria|p__Proteobacteria|c__Gammaproteobacteria|o__Enterobacterales|f__Enterobacteriaceae|g__Enterobacter|s__Enterobacter_chengduensis|t__SGB10138"
SGB101380,"k__Bacteria|p__Firmicutes|c__Clostridia|o__Eubacteriales|f__Lachnospiraceae|g__Lachnospiraceae_unclassified|s__Lachnospiraceae_unclassified_SGB101380|t__SGB101380","k__Bacteria|p__Firmicutes|c__Clostridia|o__Eubacteriales|f__Lachnospiraceae|g__Lachnospiraceae_unclassified|s__Lachnospiraceae_unclassified_SGB101380|t__SGB101380"
SGB101382,"k__Bacteria|p__Firmicutes|c__Clostridia|o__Eubacteriales|f__Lachnospiraceae|g__Lachnospiraceae_unclassified|s__Lachnospiraceae_unclassified_SGB101382|t__SGB101382","k__Bacteria|p__Firmicutes|c__Clostridia|o__Eubacteriales|f__Lachnospiraceae|g__Lachnospiraceae_unclassified|s__Lachnospiraceae_unclassified_SGB101382|t__SGB101382"
SGB101384,"k__Bacteria|p__Firmicutes|c__CFGB76464|o__OFGB76464|f__FGB76464|g__GGB79749|s__GGB79749_SGB101384|t__SGB101384","k__Bacteria|p__Firmicutes|c__Clostridia|o__Eubacteriales|f__Lachnospiraceae|g__Lachnospiraceae_unclassified|s__Lachnospiraceae_unclassified_SGB101384|t__SGB101384"
SGB101385,"k__Bacteria|p__Firmicutes|c__Clostridia|o__Eubacteriales|f__Lachnospiraceae|g__Dorea|s__Dorea_SGB101385|t__SGB101385","k__Bacteria|p__Firmicutes|c__Clostridia|o__Eubacteriales|f__Lachnospiraceae|g__Dorea|s__Dorea_SGB101385|t__SGB101385"
SGB101386,"k__Bacteria|p__Firmicutes|c__Clostridia|o__Eubacteriales|f__Lachnospiraceae|g__Blautia|s__Blautia_SGB101386|t__SGB101386","k__Bacteria|p__Firmicutes|c__Clostridia|o__Eubacteriales|f__Lachnospiraceae|g__Blautia|s__Blautia_SGB101386|t__SGB101386"
SGB101388,"k__Bacteria|p__Bacteroidetes|c__Bacteroidia|o__Bacteroidales|f__Bacteroidaceae|g__Bacteroides|s__Bacteroides_SGB101388|t__SGB101388","k__Bacteria|p__Firmicutes|c__Clostridia|o__Eubacteriales|f__Lachnospiraceae|g__GGB3583|s__GGB3583_SGB101388|t__SGB101388"
SGB101389,"k__Bacteria|p__Proteobacteria|c__Gammaproteobacteria|o__Enterobacterales|f__Enterobacteriaceae|g__Klebsiella|s__Klebsiella_SGB101389|t__SGB101389","k__Bacteria|p__Firmicutes|c__Clostridia|o__Eubacteriales|f__Lachnospiraceae|g__Lachnospiraceae_unclassified|s__Lachnospiraceae_unclassified_SGB101389|t__SGB101389"
SGB10139,"k__Bacteria|p__Proteobacteria|c__Gammaproteobacteria|o__Enterobacterales|f__Enterobacteriaceae|g__Enterobacter|s__Enterobacter_roggenkampii|t__SGB10139","k__Bacteria|p__Proteobacteria|c__Gammaproteobacteria|o__Enterobacterales|f__Enterobacteriaceae|g__Enterobacter|s__Enterobacter_roggenkampii|t__SGB10139"
SGB101391,"k__Bacteria|p__Firmicutes|c__Clostridia|o__Eubacteriales|f__Eubacteriaceae|g__Eubacterium|s__Eubacterium_SGB101391|t__SGB101391","k__Bacteria|p__Firmicutes|c__Clostridia|o__Eubacteriales|f__Eubacteriaceae|g__Eubacterium|s__Eubacterium_SGB101391|t__SGB101391"
SGB101392,"k__Bacteria|p__Firmicutes|c__Clostridia|o__Eubacteriales|f__Eubacteriaceae|g__Eubacterium|s__Eubacterium_SGB101392|t__SGB101392","k__Bacteria|p__Firmicutes|c__Clostridia|o__Eubacteriales|f__Eubacteriaceae|g__Eubacterium|s__Eubacterium_SGB101392|t__SGB101392"
SGB101394,"k__Bacteria|p__Firmicutes|c__Clostridia|o__Eubacteriales|f__Eubacteriaceae|g__Eubacterium|s__Eubacterium_SGB101394|t__SGB101394","k__Bacteria|p__Firmicutes|c__Clostridia|o__Eubacteriales|f__Eubacteriaceae|g__Eubacterium|s__Eubacterium_SGB101394|t__SGB101394"
SGB101395,"k__Bacteria|p__Firmicutes|c__Erysipelotrichia|o__Erysipelotrichales|f__Erysipelotrichaceae|g__Dubosiella|s__Dubosiella_SGB101395|t__SGB101395","k__Bacteria|p__Firmicutes|c__CFGB1765|o__OFGB1765|f__FGB1765|g__GGB4603|s__GGB4603_SGB101395|t__SGB101395"
SGB101396,"k__Bacteria|p__Firmicutes|c__Clostridia|o__Eubacteriales|f__Eubacteriaceae|g__Eubacterium|s__Eubacterium_SGB101396|t__SGB101396","k__Bacteria|p__Firmicutes|c__Clostridia|o__Eubacteriales|f__Eubacteriaceae|g__Eubacterium|s__Eubacterium_SGB101396|t__SGB101396"
SGB10140,"k__Bacteria|p__Proteobacteria|c__Gammaproteobacteria|o__Enterobacterales|f__Enterobacteriaceae|g__Enterobacter|s__Enterobacter_asburiae|t__SGB10140","k__Bacteria|p__Proteobacteria|c__Gammaproteobacteria|o__Enterobacterales|f__Enterobacteriaceae|g__Enterobacter|s__Enterobacter_asburiae|t__SGB10140"
SGB101400,"k__Bacteria|p__Firmicutes|c__Clostridia|o__Eubacteriales|f__Eubacteriaceae|g__Eubacterium|s__Eubacterium_SGB101400|t__SGB101400","k__Bacteria|p__Firmicutes|c__Clostridia|o__Eubacteriales|f__Lachnospiraceae|g__Lachnospira|s__Lachnospira_SGB101400|t__SGB101400"
SGB101401,"k__Bacteria|p__Firmicutes|c__Clostridia|o__Eubacteriales|f__Eubacteriaceae|g__Eubacterium|s__Eubacterium_SGB101401|t__SGB101401","k__Bacteria|p__Firmicutes|c__Clostridia|o__Eubacteriales|f__Lachnospiraceae|g__Lachnospira|s__Lachnospira_SGB101401|t__SGB101401"
SGB101402,"k__Bacteria|p__Firmicutes|c__Clostridia|o__Eubacteriales|f__Eubacteriaceae|g__Eubacterium|s__Eubacterium_SGB101402|t__SGB101402","k__Bacteria|p__Firmicutes|c__Clostridia|o__Eubacteriales|f__Lachnospiraceae|g__Lachnospira|s__Lachnospira_SGB101402|t__SGB101402"
SGB101404,"k__Bacteria|p__Firmicutes|c__Clostridia|o__Eubacteriales|f__Eubacteriaceae|g__Eubacterium|s__Eubacterium_SGB101404|t__SGB101404","k__Bacteria|p__Firmicutes|c__Clostridia|o__Eubacteriales|f__Lachnospiraceae|g__Lachnospira|s__Lachnospira_SGB101404|t__SGB101404"
SGB101405,"k__Bacteria|p__Firmicutes|c__Clostridia|o__Eubacteriales|f__Lachnospiraceae|g__GGB3739|s__GGB3739_SGB101405|t__SGB101405","k__Bacteria|p__Firmicutes|c__Clostridia|o__Eubacteriales|f__Lachnospiraceae|g__GGB3739|s__GGB3739_SGB101405|t__SGB101405"
SGB10141,"k__Bacteria|p__Proteobacteria|c__Gammaproteobacteria|o__Enterobacterales|f__Enterobacteriaceae|g__Enterobacter|s__Enterobacter_asburiae|t__SGB10141","k__Bacteria|p__Proteobacteria|c__Gammaproteobacteria|o__Enterobacterales|f__Enterobacteriaceae|g__Enterobacter|s__Enterobacter_asburiae|t__SGB10141"
SGB101412,"k__Bacteria|p__Actinobacteria|c__Coriobacteriia|o__Coriobacteriales|f__Coriobacteriaceae|g__Collinsella|s__Collinsella_SGB101412|t__SGB101412","k__Bacteria|p__Firmicutes|c__Clostridia|o__Eubacteriales|f__Lachnospiraceae|g__Coprococcus|s__Coprococcus_SGB101412|t__SGB101412"
SGB101415,"k__Bacteria|p__Firmicutes|c__Clostridia|o__Eubacteriales|f__Lachnospiraceae|g__Lachnospiraceae_unclassified|s__Lachnospiraceae_unclassified_SGB101415|t__SGB101415","k__Bacteria|p__Firmicutes|c__Clostridia|o__Eubacteriales|f__Lachnospiraceae|g__Lachnospiraceae_unclassified|s__Lachnospiraceae_unclassified_SGB101415|t__SGB101415"
SGB101417,"k__Bacteria|p__Firmicutes|c__CFGB1354|o__OFGB1354|f__FGB1354|g__GGB3304|s__GGB3304_SGB101417|t__SGB101417","k__Bacteria|p__Firmicutes|c__CFGB1354|o__OFGB1354|f__FGB1354|g__GGB3304|s__GGB3304_SGB101417|t__SGB101417"
SGB101418,"k__Bacteria|p__Synergistetes|c__Synergistia|o__Synergistales|f__Synergistaceae|g__Jonquetella|s__Jonquetella_SGB101418|t__SGB101418","k__Bacteria|p__Firmicutes|c__Clostridia|o__Eubacteriales|f__Oscillospiraceae|g__Oscillospiraceae_unclassified|s__Oscillospiraceae_unclassified_SGB101418|t__SGB101418"
SGB101419,"k__Bacteria|p__Firmicutes|c__Clostridia|o__Eubacteriales|f__Lachnospiraceae|g__GGB9468|s__GGB9468_SGB101419|t__SGB101419","k__Bacteria|p__Firmicutes|c__Clostridia|o__Eubacteriales|f__Oscillospiraceae|g__Oscillospiraceae_unclassified|s__Oscillospiraceae_unclassified_SGB101419|t__SGB101419"
SGB10142,"k__Bacteria|p__Proteobacteria|c__Gammaproteobacteria|o__Enterobacterales|f__Enterobacteriaceae|g__Lelliottia|s__Lelliottia_amnigena|t__SGB10142","k__Bacteria|p__Proteobacteria|c__Gammaproteobacteria|o__Enterobacterales|f__Enterobacteriaceae|g__Lelliottia|s__Lelliottia_amnigena|t__SGB10142"
SGB101423,"k__Bacteria|p__Firmicutes|c__Clostridia|o__Eubacteriales|f__Oscillospiraceae|g__Hydrogeniiclostidium|s__Hydrogeniiclostidium_SGB101423|t__SGB101423","k__Bacteria|p__Firmicutes|c__Clostridia|o__Eubacteriales|f__Oscillospiraceae|g__Hydrogeniiclostridium|s__Hydrogeniiclostridium_SGB101423|t__SGB101423"
SGB101425,"k__Bacteria|p__Firmicutes|c__Bacilli|o__Lactobacillales|f__Lactobacillaceae|g__GGB4602|s__GGB4602_SGB101425|t__SGB101425","k__Bacteria|p__Firmicutes|c__CFGB1765|o__OFGB1765|f__FGB1765|g__GGB4602|s__GGB4602_SGB101425|t__SGB101425"
SGB101426,"k__Bacteria|p__Firmicutes|c__Clostridia|o__Eubacteriales|f__Oscillospiraceae|g__Oscillospiraceae_unclassified|s__Oscillospiraceae_unclassified_SGB101426|t__SGB101426","k__Bacteria|p__Firmicutes|c__Clostridia|o__Eubacteriales|f__Oscillospiraceae|g__Oscillospiraceae_unclassified|s__Oscillospiraceae_unclassified_SGB101426|t__SGB101426"
SGB101429,"k__Bacteria|p__Firmicutes|c__Clostridia|o__Eubacteriales|f__Oscillospiraceae|g__Oscillospiraceae_unclassified|s__Oscillospiraceae_unclassified_SGB101429|t__SGB101429","k__Bacteria|p__Firmicutes|c__Clostridia|o__Eubacteriales|f__Oscillospiraceae|g__Oscillospiraceae_unclassified|s__Oscillospiraceae_unclassified_SGB101429|t__SGB101429"
SGB10143,"k__Bacteria|p__Proteobacteria|c__Gammaproteobacteria|o__Enterobacterales|f__Enterobacteriaceae|g__Enterobacter|s__Enterobacter_sp_638|t__SGB10143","k__Bacteria|p__Proteobacteria|c__Gammaproteobacteria|o__Enterobacterales|f__Enterobacteriaceae|g__Lelliottia|s__Lelliottia_amnigena|t__SGB10143"
SGB101430,"k__Bacteria|p__Firmicutes|c__Clostridia|o__Eubacteriales|f__Oscillospiraceae|g__Oscillospiraceae_unclassified|s__Oscillospiraceae_unclassified_SGB101430|t__SGB101430","k__Bacteria|p__Firmicutes|c__Clostridia|o__Eubacteriales|f__Oscillospiraceae|g__Oscillospiraceae_unclassified|s__Oscillospiraceae_unclassified_SGB101430|t__SGB101430"
SGB10144,"k__Bacteria|p__Proteobacteria|c__Gammaproteobacteria|o__Enterobacterales|f__Enterobacteriaceae|g__Lelliottia|s__Lelliottia_amnigena|t__SGB10144","k__Bacteria|p__Proteobacteria|c__Gammaproteobacteria|o__Enterobacterales|f__Enterobacteriaceae|g__Lelliottia|s__Lelliottia_nimipressuralis|t__SGB10144"
SGB101441,"k__Bacteria|p__Firmicutes|c__Firmicutes_unclassified|o__Firmicutes_unclassified|f__Firmicutes_unclassified|g__Firmicutes_unclassified|s__Firmicutes_unclassified_SGB101441|t__SGB101441","k__Bacteria|p__Firmicutes|c__Firmicutes_unclassified|o__Firmicutes_unclassified|f__Firmicutes_unclassified|g__Firmicutes_unclassified|s__Firmicutes_unclassified_SGB101441|t__SGB101441"
SGB101442,"k__Bacteria|p__Firmicutes|c__CFGB25557|o__OFGB25557|f__FGB25557|g__GGB25556|s__GGB25556_SGB101442|t__SGB101442","k__Bacteria|p__Firmicutes|c__CFGB25557|o__OFGB25557|f__FGB25557|g__GGB25556|s__GGB25556_SGB101442|t__SGB101442"
SGB101444,"k__Bacteria|p__Firmicutes|c__Clostridia|o__Eubacteriales|f__Oscillospiraceae|g__Ruminococcus|s__Ruminococcus_SGB101444|t__SGB101444","k__Bacteria|p__Firmicutes|c__Clostridia|o__Eubacteriales|f__Oscillospiraceae|g__Ruminococcus|s__Ruminococcus_SGB101444|t__SGB101444"
SGB101446,"k__Bacteria|p__Firmicutes|c__Clostridia|o__Eubacteriales|f__Oscillospiraceae|g__Ruminococcus|s__Ruminococcus_bromii|t__SGB101446","k__Bacteria|p__Firmicutes|c__Clostridia|o__Eubacteriales|f__Oscillospiraceae|g__Ruminococcus|s__Ruminococcus_bromii|t__SGB101446"
SGB10145,"k__Bacteria|p__Proteobacteria|c__Gammaproteobacteria|o__Enterobacterales|f__Enterobacteriaceae|g__Lelliottia|s__Lelliottia_aquatilis|t__SGB10145","k__Bacteria|p__Proteobacteria|c__Gammaproteobacteria|o__Enterobacterales|f__Enterobacteriaceae|g__Lelliottia|s__Lelliottia_aquatilis|t__SGB10145"
SGB101450,"k__Bacteria|p__Firmicutes|c__CFGB1359|o__OFGB1359|f__FGB1359|g__GGB3321|s__GGB3321_SGB101450|t__SGB101450","k__Bacteria|p__Firmicutes|c__CFGB1359|o__OFGB1359|f__FGB1359|g__GGB3321|s__GGB3321_SGB101450|t__SGB101450"
SGB101453,"k__Bacteria|p__Firmicutes|c__CFGB14936|o__OFGB14936|f__FGB14936|g__GGB3256|s__GGB3256_SGB101453|t__SGB101453","k__Bacteria|p__Firmicutes|c__CFGB14936|o__OFGB14936|f__FGB14936|g__GGB3256|s__GGB3256_SGB101453|t__SGB101453"
SGB101454,"k__Bacteria|p__Bacteroidetes|c__Bacteroidia|o__Bacteroidales|f__Rikenellaceae|g__GGB3271|s__GGB3271_SGB101454|t__SGB101454","k__Bacteria|p__Firmicutes|c__Clostridia|o__Eubacteriales|f__Eubacteriaceae|g__GGB3271|s__GGB3271_SGB101454|t__SGB101454"
SGB101456,"k__Bacteria|p__Firmicutes|c__Bacilli|o__Lactobacillales|f__Streptococcaceae|g__Streptococcus|s__Streptococcus_SGB101456|t__SGB101456","k__Bacteria|p__Firmicutes|c__Clostridia|o__Eubacteriales|f__Eubacteriaceae|g__GGB3277|s__GGB3277_SGB101456|t__SGB101456"
SGB101457,"k__Bacteria|p__Firmicutes|c__Clostridia|o__Eubacteriales|f__Eubacteriales_unclassified|g__Fenollaria|s__Fenollaria_SGB101457|t__SGB101457","k__Bacteria|p__Firmicutes|c__Clostridia|o__Eubacteriales|f__Eubacteriales_unclassified|g__Fenollaria|s__Fenollaria_SGB101457|t__SGB101457"
SGB101458,"k__Bacteria|p__Firmicutes|c__Clostridia|o__Eubacteriales|f__Eubacteriales_unclassified|g__Fenollaria|s__Fenollaria_SGB101458|t__SGB101458","k__Bacteria|p__Firmicutes|c__Clostridia|o__Eubacteriales|f__Eubacteriales_unclassified|g__Fenollaria|s__Fenollaria_SGB101458|t__SGB101458"
SGB101459,"k__Bacteria|p__Firmicutes|c__Tissierellia|o__Tissierellia_unclassified|f__Tissierellia_unclassified|g__Ezakiella|s__Ezakiella_SGB101459|t__SGB101459","k__Bacteria|p__Firmicutes|c__Tissierellia|o__Tissierellia_unclassified|f__Tissierellia_unclassified|g__Ezakiella|s__Ezakiella_SGB101459|t__SGB101459"
SGB10146,"k__Bacteria|p__Proteobacteria|c__Gammaproteobacteria|o__Enterobacterales|f__Enterobacteriaceae|g__Lelliottia|s__Lelliottia_amnigena|t__SGB10146","k__Bacteria|p__Proteobacteria|c__Gammaproteobacteria|o__Enterobacterales|f__Enterobacteriaceae|g__Huaxiibacter|s__Huaxiibacter_chinensis|t__SGB10146"
SGB101463,"k__Bacteria|p__Firmicutes|c__Tissierellia|o__Tissierellales|f__Peptoniphilaceae|g__Finegoldia|s__Finegoldia_SGB101463|t__SGB101463","k__Bacteria|p__Firmicutes|c__Tissierellia|o__Tissierellales|f__Peptoniphilaceae|g__Finegoldia|s__Finegoldia_SGB101463|t__SGB101463"
SGB101467,"k__Bacteria|p__Fusobacteria|c__Fusobacteriia|o__Fusobacteriales|f__Leptotrichiaceae|g__Leptotrichia|s__Leptotrichia_SGB101467|t__SGB101467","k__Bacteria|p__Fusobacteria|c__Fusobacteriia|o__Fusobacteriales|f__Leptotrichiaceae|g__Leptotrichia|s__Leptotrichia_SGB101467|t__SGB101467"
SGB101468,"k__Bacteria|p__Fusobacteria|c__Fusobacteriia|o__Fusobacteriales|f__Leptotrichiaceae|g__Leptotrichia|s__Leptotrichia_SGB101468|t__SGB101468","k__Bacteria|p__Fusobacteria|c__Fusobacteriia|o__Fusobacteriales|f__Leptotrichiaceae|g__Leptotrichia|s__Leptotrichia_SGB101468|t__SGB101468"
SGB10147,"k__Bacteria|p__Proteobacteria|c__Gammaproteobacteria|o__Enterobacterales|f__Enterobacteriaceae|g__Leclercia|s__Leclercia_adecarboxylata|t__SGB10147","k__Bacteria|p__Proteobacteria|c__Gammaproteobacteria|o__Enterobacterales|f__Enterobacteriaceae|g__Leclercia|s__Leclercia_adecarboxylata|t__SGB10147"
SGB101470,"k__Bacteria|p__Fusobacteria|c__Fusobacteriia|o__Fusobacteriales|f__Leptotrichiaceae|g__Leptotrichia|s__Leptotrichia_SGB101470|t__SGB101470","k__Bacteria|p__Fusobacteria|c__Fusobacteriia|o__Fusobacteriales|f__Leptotrichiaceae|g__Leptotrichia|s__Leptotrichia_SGB101470|t__SGB101470"
SGB101471,"k__Bacteria|p__Fusobacteria|c__Fusobacteriia|o__Fusobacteriales|f__Fusobacteriaceae|g__Fusobacterium|s__Fusobacterium_SGB101471|t__SGB101471","k__Bacteria|p__Fusobacteria|c__Fusobacteriia|o__Fusobacteriales|f__Fusobacteriaceae|g__Fusobacterium|s__Fusobacterium_SGB101471|t__SGB101471"
SGB101473,"k__Bacteria|p__Fusobacteria|c__Fusobacteriia|o__Fusobacteriales|f__Fusobacteriaceae|g__Fusobacterium|s__Fusobacterium_SGB101473|t__SGB101473","k__Bacteria|p__Fusobacteria|c__Fusobacteriia|o__Fusobacteriales|f__Fusobacteriaceae|g__Fusobacterium|s__Fusobacterium_SGB101473|t__SGB101473"
SGB101474,"k__Bacteria|p__Fusobacteria|c__Fusobacteriia|o__Fusobacteriales|f__Fusobacteriaceae|g__Fusobacterium|s__Fusobacterium_SGB101474|t__SGB101474","k__Bacteria|p__Fusobacteria|c__Fusobacteriia|o__Fusobacteriales|f__Fusobacteriaceae|g__Fusobacterium|s__Fusobacterium_SGB101474|t__SGB101474"
SGB101475,"k__Bacteria|p__Fusobacteria|c__Fusobacteriia|o__Fusobacteriales|f__Fusobacteriaceae|g__Fusobacterium|s__Fusobacterium_SGB101475|t__SGB101475","k__Bacteria|p__Fusobacteria|c__Fusobacteriia|o__Fusobacteriales|f__Fusobacteriaceae|g__Fusobacterium|s__Fusobacterium_SGB101475|t__SGB101475"
SGB101476,"k__Bacteria|p__Fusobacteria|c__Fusobacteriia|o__Fusobacteriales|f__Fusobacteriaceae|g__Fusobacterium|s__Fusobacterium_SGB101476|t__SGB101476","k__Bacteria|p__Fusobacteria|c__Fusobacteriia|o__Fusobacteriales|f__Fusobacteriaceae|g__Fusobacterium|s__Fusobacterium_SGB101476|t__SGB101476"
SGB101477,"k__Bacteria|p__Fusobacteria|c__Fusobacteriia|o__Fusobacteriales|f__Fusobacteriaceae|g__Fusobacterium|s__Fusobacterium_SGB101477|t__SGB101477","k__Bacteria|p__Fusobacteria|c__Fusobacteriia|o__Fusobacteriales|f__Fusobacteriaceae|g__Fusobacterium|s__Fusobacterium_SGB101477|t__SGB101477"
SGB101478,"k__Bacteria|p__Fusobacteria|c__Fusobacteriia|o__Fusobacteriales|f__Fusobacteriaceae|g__Fusobacterium|s__Fusobacterium_SGB101478|t__SGB101478","k__Bacteria|p__Fusobacteria|c__Fusobacteriia|o__Fusobacteriales|f__Fusobacteriaceae|g__Fusobacterium|s__Fusobacterium_SGB101478|t__SGB101478"
SGB101481,"k__Bacteria|p__Fusobacteria|c__Fusobacteriia|o__Fusobacteriales|f__Fusobacteriaceae|g__Fusobacterium|s__Fusobacterium_SGB101481|t__SGB101481","k__Bacteria|p__Fusobacteria|c__Fusobacteriia|o__Fusobacteriales|f__Fusobacteriaceae|g__Fusobacterium|s__Fusobacterium_SGB101481|t__SGB101481"
SGB101482,"k__Bacteria|p__Fusobacteria|c__Fusobacteriia|o__Fusobacteriales|f__Fusobacteriaceae|g__Fusobacterium|s__Fusobacterium_nucleatum|t__SGB101482","k__Bacteria|p__Fusobacteria|c__Fusobacteriia|o__Fusobacteriales|f__Fusobacteriaceae|g__Fusobacterium|s__Fusobacterium_nucleatum|t__SGB101482"
SGB101484,"k__Bacteria|p__Fusobacteria|c__Fusobacteriia|o__Fusobacteriales|f__Fusobacteriaceae|g__Fusobacterium|s__Fusobacterium_SGB101484|t__SGB101484","k__Bacteria|p__Fusobacteria|c__Fusobacteriia|o__Fusobacteriales|f__Fusobacteriaceae|g__Fusobacterium|s__Fusobacterium_SGB101484|t__SGB101484"
SGB101485,"k__Bacteria|p__Fusobacteria|c__Fusobacteriia|o__Fusobacteriales|f__Fusobacteriaceae|g__Fusobacterium|s__Fusobacterium_SGB101485|t__SGB101485","k__Bacteria|p__Fusobacteria|c__Fusobacteriia|o__Fusobacteriales|f__Fusobacteriaceae|g__Fusobacterium|s__Fusobacterium_SGB101485|t__SGB101485"
SGB101487,"k__Bacteria|p__Fusobacteria|c__Fusobacteriia|o__Fusobacteriales|f__Fusobacteriaceae|g__Fusobacterium|s__Fusobacterium_SGB101487|t__SGB101487","k__Bacteria|p__Fusobacteria|c__Fusobacteriia|o__Fusobacteriales|f__Fusobacteriaceae|g__Fusobacterium|s__Fusobacterium_SGB101487|t__SGB101487"
SGB101488,"k__Bacteria|p__Fusobacteria|c__Fusobacteriia|o__Fusobacteriales|f__Fusobacteriaceae|g__Fusobacterium|s__Fusobacterium_SGB101488|t__SGB101488","k__Bacteria|p__Fusobacteria|c__Fusobacteriia|o__Fusobacteriales|f__Fusobacteriaceae|g__Fusobacterium|s__Fusobacterium_SGB101488|t__SGB101488"
SGB101491,"k__Bacteria|p__Firmicutes|c__Bacilli|o__Bacillales|f__Bacillales_unclassified|g__Gemella|s__Gemella_SGB101491|t__SGB101491","k__Bacteria|p__Firmicutes|c__Bacilli|o__Bacillales|f__Bacillales_unclassified|g__Gemella|s__Gemella_SGB101491|t__SGB101491"
SGB101492,"k__Bacteria|p__Firmicutes|c__Bacilli|o__Bacillales|f__Bacillales_unclassified|g__Gemella|s__Gemella_SGB101492|t__SGB101492","k__Bacteria|p__Firmicutes|c__Bacilli|o__Bacillales|f__Bacillales_unclassified|g__Gemella|s__Gemella_SGB101492|t__SGB101492"
SGB101493,"k__Bacteria|p__Firmicutes|c__Bacilli|o__Bacillales|f__Bacillales_unclassified|g__Gemella|s__Gemella_SGB101493|t__SGB101493","k__Bacteria|p__Firmicutes|c__Bacilli|o__Bacillales|f__Bacillales_unclassified|g__Gemella|s__Gemella_SGB101493|t__SGB101493"
SGB101494,"k__Bacteria|p__Firmicutes|c__Bacilli|o__Bacillales|f__Bacillales_unclassified|g__Gemella|s__Gemella_SGB101494|t__SGB101494","k__Bacteria|p__Firmicutes|c__Bacilli|o__Bacillales|f__Bacillales_unclassified|g__Gemella|s__Gemella_SGB101494|t__SGB101494"
SGB101495,"k__Bacteria|p__Firmicutes|c__Bacilli|o__Bacillales|f__Bacillales_unclassified|g__Gemella|s__Gemella_SGB101495|t__SGB101495","k__Bacteria|p__Firmicutes|c__Bacilli|o__Bacillales|f__Bacillales_unclassified|g__Gemella|s__Gemella_SGB101495|t__SGB101495"
SGB101498,"k__Bacteria|p__Firmicutes|c__Bacilli|o__Bacillales|f__Bacillales_unclassified|g__Gemella|s__Gemella_SGB101498|t__SGB101498","k__Bacteria|p__Firmicutes|c__Bacilli|o__Bacillales|f__Bacillales_unclassified|g__Gemella|s__Gemella_SGB101498|t__SGB101498"
SGB101499,"k__Bacteria|p__Firmicutes|c__Bacilli|o__Bacillales|f__Bacillales_unclassified|g__Gemella|s__Gemella_SGB101499|t__SGB101499","k__Bacteria|p__Firmicutes|c__Bacilli|o__Bacillales|f__Bacillales_unclassified|g__Gemella|s__Gemella_SGB101499|t__SGB101499"
SGB10150,"k__Bacteria|p__Proteobacteria|c__Gammaproteobacteria|o__Enterobacterales|f__Enterobacteriaceae|g__Leclercia|s__Leclercia_sp_Colony189|t__SGB10150","k__Bacteria|p__Proteobacteria|c__Gammaproteobacteria|o__Enterobacterales|f__Enterobacteriaceae|g__Leclercia|s__Leclercia_sp_Colony189|t__SGB10150"
SGB101500,"k__Bacteria|p__Firmicutes|c__Bacilli|o__Bacillales|f__Bacillales_unclassified|g__Gemella|s__Gemella_SGB101500|t__SGB101500","k__Bacteria|p__Firmicutes|c__Bacilli|o__Bacillales|f__Bacillales_unclassified|g__Gemella|s__Gemella_SGB101500|t__SGB101500"
SGB101501,"k__Bacteria|p__Firmicutes|c__Bacilli|o__Bacillales|f__Bacillales_unclassified|g__Gemella|s__Gemella_SGB101501|t__SGB101501","k__Bacteria|p__Firmicutes|c__Bacilli|o__Bacillales|f__Bacillales_unclassified|g__Gemella|s__Gemella_SGB101501|t__SGB101501"
SGB101502,"k__Bacteria|p__Fusobacteria|c__CFGB1764|o__OFGB1764|f__FGB1764|g__GGB4538|s__GGB4538_SGB101502|t__SGB101502","k__Bacteria|p__Firmicutes|c__CFGB1764|o__OFGB1764|f__FGB1764|g__GGB4538|s__GGB4538_SGB101502|t__SGB101502"
SGB101503,"k__Bacteria|p__Bacteroidetes|c__CFGB1764|o__OFGB1764|f__FGB1764|g__GGB4538|s__GGB4538_SGB101503|t__SGB101503","k__Bacteria|p__Firmicutes|c__CFGB1764|o__OFGB1764|f__FGB1764|g__GGB4538|s__GGB4538_SGB101503|t__SGB101503"
SGB101504,"k__Bacteria|p__Bacteria_unclassified|c__CFGB1764|o__OFGB1764|f__FGB1764|g__GGB4538|s__GGB4538_SGB101504|t__SGB101504","k__Bacteria|p__Firmicutes|c__CFGB1764|o__OFGB1764|f__FGB1764|g__GGB4538|s__GGB4538_SGB101504|t__SGB101504"
SGB101505,"k__Bacteria|p__Fusobacteria|c__CFGB1764|o__OFGB1764|f__FGB1764|g__GGB4538|s__GGB4538_SGB101505|t__SGB101505","k__Bacteria|p__Firmicutes|c__CFGB1764|o__OFGB1764|f__FGB1764|g__GGB4538|s__GGB4538_SGB101505|t__SGB101505"
SGB101506,"k__Bacteria|p__Fusobacteria|c__Fusobacteriia|o__Fusobacteriales|f__Leptotrichiaceae|g__Leptotrichia|s__Leptotrichia_SGB101506|t__SGB101506","k__Bacteria|p__Fusobacteria|c__Fusobacteriia|o__Fusobacteriales|f__Leptotrichiaceae|g__Leptotrichia|s__Leptotrichia_SGB101506|t__SGB101506"
SGB101507,"k__Bacteria|p__Firmicutes|c__Clostridia|o__Eubacteriales|f__Peptostreptococcaceae|g__Peptostreptococcaceae_unclassified|s__Peptostreptococcaceae_unclassified_SGB101507|t__SGB101507","k__Bacteria|p__Firmicutes|c__Clostridia|o__Eubacteriales|f__Peptostreptococcaceae|g__Peptostreptococcaceae_unclassified|s__Peptostreptococcaceae_unclassified_SGB101507|t__SGB101507"
SGB101508,"k__Bacteria|p__Firmicutes|c__Tissierellia|o__Tissierellales|f__Peptoniphilaceae|g__Parvimonas|s__Parvimonas_SGB101508|t__SGB101508","k__Bacteria|p__Firmicutes|c__Tissierellia|o__Tissierellales|f__Peptoniphilaceae|g__Parvimonas|s__Parvimonas_SGB101508|t__SGB101508"
SGB101513,"k__Bacteria|p__Firmicutes|c__Clostridia|o__Clostridiales|f__Peptostreptococcaceae|g__Romboutsia|s__Romboutsia_SGB101513|t__SGB101513","k__Bacteria|p__Firmicutes|c__Clostridia|o__Eubacteriales|f__Peptostreptococcaceae|g__Romboutsia|s__Romboutsia_SGB101513|t__SGB101513"
SGB101514,"k__Bacteria|p__Firmicutes|c__Clostridia|o__Eubacteriales|f__Clostridiaceae|g__Clostridium|s__Clostridium_SGB101514|t__SGB101514","k__Bacteria|p__Firmicutes|c__Clostridia|o__Eubacteriales|f__Clostridiaceae|g__Clostridium|s__Clostridium_SGB101514|t__SGB101514"
SGB101515,"k__Bacteria|p__Firmicutes|c__Clostridia|o__Eubacteriales|f__Peptostreptococcaceae|g__Clostridioides|s__Clostridioides_mangenotii|t__SGB101515","k__Bacteria|p__Firmicutes|c__Clostridia|o__Eubacteriales|f__Peptostreptococcaceae|g__Clostridioides|s__Clostridioides_mangenotii|t__SGB101515"
SGB101516,"k__Bacteria|p__Firmicutes|c__CFGB76469|o__OFGB76469|f__FGB76469|g__GGB79757|s__GGB79757_SGB101516|t__SGB101516","k__Bacteria|p__Firmicutes|c__Clostridia|o__Eubacteriales|f__Clostridiaceae|g__Clostridium|s__Clostridium_SGB101516|t__SGB101516"
SGB10152,"k__Bacteria|p__Proteobacteria|c__Gammaproteobacteria|o__Enterobacterales|f__Enterobacteriaceae|g__Enterobacter|s__Enterobacter_cloacae|t__SGB10152","k__Bacteria|p__Proteobacteria|c__Gammaproteobacteria|o__Enterobacterales|f__Enterobacteriaceae|g__Enterobacter|s__Enterobacter_cloacae|t__SGB10152"
SGB101522,"k__Bacteria|p__Firmicutes|c__Clostridia|o__Eubacteriales|f__Clostridiaceae|g__Clostridium|s__Clostridium_sartagoforme|t__SGB101522","k__Bacteria|p__Firmicutes|c__Clostridia|o__Eubacteriales|f__Clostridiaceae|g__Clostridium|s__Clostridium_sartagoforme|t__SGB101522"
SGB101525,"k__Bacteria|p__Firmicutes|c__Bacilli|o__Lactobacillales|f__Lactobacillaceae|g__GGB4601|s__GGB4601_SGB101525|t__SGB101525","k__Bacteria|p__Firmicutes|c__CFGB1765|o__OFGB1765|f__FGB1765|g__GGB4571|s__GGB4571_SGB101525|t__SGB101525"
SGB101526,"k__Bacteria|p__Firmicutes|c__Negativicutes|o__Veillonellales|f__Veillonellaceae|g__Veillonella|s__Veillonella_SGB101526|t__SGB101526","k__Bacteria|p__Firmicutes|c__CFGB1765|o__OFGB1765|f__FGB1765|g__GGB4552|s__GGB4552_SGB101526|t__SGB101526"
SGB101529,"k__Bacteria|p__Firmicutes|c__Clostridia|o__Eubacteriales|f__Lachnospiraceae|g__Mediterraneibacter|s__Mediterraneibacter_SGB101529|t__SGB101529","k__Bacteria|p__Firmicutes|c__CFGB1765|o__OFGB1765|f__FGB1765|g__GGB4552|s__GGB4552_SGB101529|t__SGB101529"
SGB101532,"k__Bacteria|p__Actinobacteria|c__Coriobacteriia|o__Eggerthellales|f__Eggerthellaceae|g__GGB4684|s__GGB4684_SGB101532|t__SGB101532","k__Bacteria|p__Firmicutes|c__CFGB1776|o__OFGB1776|f__FGB1776|g__GGB4684|s__GGB4684_SGB101532|t__SGB101532"
SGB101534,"k__Bacteria|p__Actinobacteria|c__Coriobacteriia|o__Eggerthellales|f__Eggerthellaceae|g__GGB4684|s__GGB4684_SGB101534|t__SGB101534","k__Bacteria|p__Firmicutes|c__CFGB1776|o__OFGB1776|f__FGB1776|g__GGB4684|s__GGB4684_SGB101534|t__SGB101534"
SGB101535,"k__Bacteria|p__Actinobacteria|c__Coriobacteriia|o__Eggerthellales|f__Eggerthellaceae|g__GGB4684|s__GGB4684_SGB101535|t__SGB101535","k__Bacteria|p__Firmicutes|c__CFGB1776|o__OFGB1776|f__FGB1776|g__GGB4684|s__GGB4684_SGB101535|t__SGB101535"
SGB101538,"k__Bacteria|p__Firmicutes|c__Bacilli|o__Bacillales|f__Staphylococcaceae|g__GGB4664|s__GGB4664_SGB101538|t__SGB101538","k__Bacteria|p__Firmicutes|c__CFGB10318|o__OFGB10318|f__FGB10318|g__GGB4664|s__GGB4664_SGB101538|t__SGB101538"
SGB101539,"k__Bacteria|p__Firmicutes|c__CFGB9120|o__OFGB9120|f__FGB9120|g__GGB4642|s__GGB4642_SGB101539|t__SGB101539","k__Bacteria|p__Firmicutes|c__CFGB9120|o__OFGB9120|f__FGB9120|g__GGB4642|s__GGB4642_SGB101539|t__SGB101539"
SGB10154,"k__Bacteria|p__Proteobacteria|c__Gammaproteobacteria|o__Enterobacterales|f__Enterobacteriaceae|g__Pluralibacter|s__Enterobacter_lignolyticus|t__SGB10154","k__Bacteria|p__Proteobacteria|c__Gammaproteobacteria|o__Enterobacterales|f__Enterobacteriaceae|g__Pluralibacter|s__Enterobacter_lignolyticus|t__SGB10154"
SGB101541,"k__Bacteria|p__Firmicutes|c__CFGB9120|o__OFGB9120|f__FGB9120|g__GGB4642|s__GGB4642_SGB101541|t__SGB101541","k__Bacteria|p__Firmicutes|c__CFGB9120|o__OFGB9120|f__FGB9120|g__GGB4642|s__GGB4642_SGB101541|t__SGB101541"
SGB101542,"k__Bacteria|p__Tenericutes|c__CFGB31455|o__OFGB31455|f__FGB31455|g__GGB4700|s__GGB4700_SGB101542|t__SGB101542","k__Bacteria|p__Firmicutes|c__CFGB31455|o__OFGB31455|f__FGB31455|g__GGB4700|s__GGB4700_SGB101542|t__SGB101542"
SGB101545,"k__Bacteria|p__Firmicutes|c__Erysipelotrichia|o__Erysipelotrichales|f__Erysipelotrichaceae|g__Solobacterium|s__Solobacterium_SGB101545|t__SGB101545","k__Bacteria|p__Firmicutes|c__Erysipelotrichia|o__Erysipelotrichales|f__Erysipelotrichaceae|g__Solobacterium|s__Solobacterium_SGB101545|t__SGB101545"
SGB101546,"k__Bacteria|p__Firmicutes|c__CFGB13273|o__OFGB13273|f__FGB13273|g__GGB4887|s__GGB4887_SGB101546|t__SGB101546","k__Bacteria|p__Firmicutes|c__Erysipelotrichia|o__Erysipelotrichales|f__Erysipelotrichaceae|g__Erysipelotrichaceae_unclassified|s__Erysipelotrichaceae_unclassified_SGB101546|t__SGB101546"
SGB101547,"k__Bacteria|p__Firmicutes|c__Clostridia|o__Eubacteriales|f__Peptostreptococcaceae|g__GGB4455|s__GGB4455_SGB101547|t__SGB101547","k__Bacteria|p__Firmicutes|c__Clostridia|o__Eubacteriales|f__Peptostreptococcaceae|g__Intestinibacter|s__Intestinibacter_SGB101547|t__SGB101547"
SGB101549,"k__Bacteria|p__Firmicutes|c__Clostridia|o__Eubacteriales|f__Eubacteriaceae|g__Eubacterium|s__Eubacterium_SGB101549|t__SGB101549","k__Bacteria|p__Firmicutes|c__Clostridia|o__Eubacteriales|f__Eubacteriaceae|g__Eubacterium|s__Eubacterium_SGB101549|t__SGB101549"
SGB10155,"k__Bacteria|p__Proteobacteria|c__Gammaproteobacteria|o__Enterobacterales|f__Enterobacteriaceae|g__Enterobacter|s__Enterobacter_sp_CC120223_11|t__SGB10155","k__Bacteria|p__Proteobacteria|c__Gammaproteobacteria|o__Enterobacterales|f__Enterobacteriaceae|g__Enterobacter|s__Enterobacter_sp_CC120223_11|t__SGB10155"
SGB101551,"k__Bacteria|p__Firmicutes|c__CFGB1422|o__OFGB1422|f__FGB1422|g__GGB3487|s__GGB3487_SGB101551|t__SGB101551","k__Bacteria|p__Firmicutes|c__Clostridia|o__Eubacteriales|f__Clostridiaceae|g__Clostridium|s__Clostridium_SGB101551|t__SGB101551"
SGB101552,"k__Bacteria|p__Firmicutes|c__Bacilli|o__Lactobacillales|f__Lactobacillaceae|g__GGB4549|s__GGB4549_SGB101552|t__SGB101552","k__Bacteria|p__Firmicutes|c__CFGB1765|o__OFGB1765|f__FGB1765|g__GGB4549|s__GGB4549_SGB101552|t__SGB101552"
SGB101554,"k__Bacteria|p__Firmicutes|c__Bacilli|o__Lactobacillales|f__Lactobacillaceae|g__GGB4546|s__GGB4546_SGB101554|t__SGB101554","k__Bacteria|p__Firmicutes|c__CFGB1765|o__OFGB1765|f__FGB1765|g__GGB4546|s__GGB4546_SGB101554|t__SGB101554"
SGB101555,"k__Bacteria|p__Bacteroidetes|c__CFGB1787|o__OFGB1787|f__FGB1787|g__GGB4745|s__GGB4745_SGB101555|t__SGB101555","k__Bacteria|p__Tenericutes|c__CFGB1787|o__OFGB1787|f__FGB1787|g__GGB4745|s__GGB4745_SGB101555|t__SGB101555"
SGB101556,"k__Bacteria|p__Bacteroidetes|c__CFGB1787|o__OFGB1787|f__FGB1787|g__GGB4745|s__GGB4745_SGB101556|t__SGB101556","k__Bacteria|p__Tenericutes|c__CFGB1787|o__OFGB1787|f__FGB1787|g__GGB4745|s__GGB4745_SGB101556|t__SGB101556"
SGB101557,"k__Bacteria|p__Firmicutes|c__Bacilli|o__Bacillales|f__Bacillaceae|g__Bacillus|s__Bacillus_SGB101557|t__SGB101557","k__Bacteria|p__Firmicutes|c__CFGB1765|o__OFGB1765|f__FGB1765|g__GGB4562|s__GGB4562_SGB101557|t__SGB101557"
SGB101558,"k__Bacteria|p__Bacteroidetes|c__Bacteroidia|o__Bacteroidales|f__Bacteroidaceae|g__Phocaeicola|s__Phocaeicola_SGB101558|t__SGB101558","k__Bacteria|p__Bacteroidota|c__Bacteroidia|o__Bacteroidales|f__Bacteroidaceae|g__Phocaeicola|s__Phocaeicola_SGB101558|t__SGB101558"
SGB101559,"k__Bacteria|p__Candidatus_Melainabacteria|c__Candidatus_Melainabacteria_unclassified|o__Candidatus_Gastranaerophilales|f__Candidatus_Gastranaerophilales_unclassified|g__Candidatus_Gastranaerophilales_unclassified|s__Candidatus_Gastranaerophilales_unclassified_SGB101559|t__SGB101559","k__Bacteria|p__Candidatus_Melainabacteria|c__Candidatus_Melainabacteria_unclassified|o__Candidatus_Gast…
SGB101562,"k__Bacteria|p__Firmicutes|c__Negativicutes|o__Veillonellales|f__Veillonellaceae|g__Dialister|s__Dialister_SGB101562|t__SGB101562","k__Bacteria|p__Firmicutes|c__Negativicutes|o__Veillonellales|f__Veillonellaceae|g__Dialister|s__Dialister_SGB101562|t__SGB101562"
SGB101563,"k__Bacteria|p__Firmicutes|c__Negativicutes|o__Veillonellales|f__Veillonellaceae|g__Dialister|s__Dialister_SGB101563|t__SGB101563","k__Bacteria|p__Firmicutes|c__Negativicutes|o__Veillonellales|f__Veillonellaceae|g__Dialister|s__Dialister_SGB101563|t__SGB101563"
SGB101564,"k__Bacteria|p__Firmicutes|c__Negativicutes|o__Veillonellales|f__Veillonellaceae|g__Dialister|s__Dialister_SGB101564|t__SGB101564","k__Bacteria|p__Firmicutes|c__Negativicutes|o__Veillonellales|f__Veillonellaceae|g__Dialister|s__Dialister_SGB101564|t__SGB101564"
SGB101565,"k__Bacteria|p__Firmicutes|c__Clostridia|o__Eubacteriales|f__Eubacteriales_Family_XIII_Incertae_Sedis|g__GGB44352|s__GGB44352_SGB101565|t__SGB101565","k__Bacteria|p__Firmicutes|c__Clostridia|o__Eubacteriales|f__Eubacteriales_Family_XIII_Incertae_Sedis|g__GGB2995|s__GGB2995_SGB101565|t__SGB101565"
SGB10157,"k__Bacteria|p__Proteobacteria|c__Gammaproteobacteria|o__Enterobacterales|f__Erwiniaceae|g__Erwinia|s__Erwinia_sp_OLTSP20|t__SGB10157","k__Bacteria|p__Proteobacteria|c__Gammaproteobacteria|o__Enterobacterales|f__Erwiniaceae|g__Erwinia|s__Erwinia_sp_OLTSP20|t__SGB10157"
SGB101571,"k__Bacteria|p__Firmicutes|c__Erysipelotrichia|o__Erysipelotrichales|f__Erysipelotrichaceae|g__Holdemanella|s__Holdemanella_SGB101571|t__SGB101571","k__Bacteria|p__Firmicutes|c__Erysipelotrichia|o__Erysipelotrichales|f__Erysipelotrichaceae|g__Holdemanella|s__Holdemanella_SGB101571|t__SGB101571"
SGB101572,"k__Bacteria|p__Proteobacteria|c__Gammaproteobacteria|o__Pasteurellales|f__Pasteurellaceae|g__Haemophilus|s__Haemophilus_SGB101572|t__SGB101572","k__Bacteria|p__Firmicutes|c__Erysipelotrichia|o__Erysipelotrichales|f__Erysipelotrichaceae|g__Holdemanella|s__Holdemanella_SGB101572|t__SGB101572"
SGB101573,"k__Bacteria|p__Proteobacteria|c__Gammaproteobacteria|o__Pasteurellales|f__Pasteurellaceae|g__Haemophilus|s__Haemophilus_SGB101573|t__SGB101573","k__Bacteria|p__Firmicutes|c__Erysipelotrichia|o__Erysipelotrichales|f__Erysipelotrichaceae|g__Holdemanella|s__Holdemanella_SGB101573|t__SGB101573"
SGB101578,"k__Bacteria|p__Proteobacteria|c__Gammaproteobacteria|o__Pasteurellales|f__Pasteurellaceae|g__Haemophilus|s__Haemophilus_SGB101578|t__SGB101578","k__Bacteria|p__Firmicutes|c__Erysipelotrichia|o__Erysipelotrichales|f__Erysipelotrichaceae|g__Holdemanella|s__Holdemanella_SGB101578|t__SGB101578"
SGB101579,"k__Bacteria|p__Proteobacteria|c__Gammaproteobacteria|o__Pasteurellales|f__Pasteurellaceae|g__Haemophilus|s__Haemophilus_SGB101579|t__SGB101579","k__Bacteria|p__Firmicutes|c__Erysipelotrichia|o__Erysipelotrichales|f__Erysipelotrichaceae|g__Holdemanella|s__Holdemanella_SGB101579|t__SGB101579"
SGB10158,"k__Bacteria|p__Proteobacteria|c__Gammaproteobacteria|o__Enterobacterales|f__Erwiniaceae|g__Izhakiella|s__Izhakiella_australiensis|t__SGB10158","k__Bacteria|p__Proteobacteria|c__Gammaproteobacteria|o__Enterobacterales|f__Erwiniaceae|g__Izhakiella|s__Izhakiella_australiensis|t__SGB10158"
SGB101580,"k__Bacteria|p__Proteobacteria|c__Gammaproteobacteria|o__Pasteurellales|f__Pasteurellaceae|g__Haemophilus|s__Haemophilus_SGB101580|t__SGB101580","k__Bacteria|p__Firmicutes|c__Erysipelotrichia|o__Erysipelotrichales|f__Erysipelotrichaceae|g__Holdemanella|s__Holdemanella_SGB101580|t__SGB101580"
SGB101582,"k__Bacteria|p__Proteobacteria|c__Gammaproteobacteria|o__Pasteurellales|f__Pasteurellaceae|g__Haemophilus|s__Haemophilus_SGB101582|t__SGB101582","k__Bacteria|p__Firmicutes|c__Erysipelotrichia|o__Erysipelotrichales|f__Erysipelotrichaceae|g__Holdemanella|s__Holdemanella_SGB101582|t__SGB101582"
SGB101583,"k__Bacteria|p__Proteobacteria|c__Gammaproteobacteria|o__Pasteurellales|f__Pasteurellaceae|g__Haemophilus|s__Haemophilus_SGB101583|t__SGB101583","k__Bacteria|p__Firmicutes|c__Erysipelotrichia|o__Erysipelotrichales|f__Erysipelotrichaceae|g__Holdemanella|s__Holdemanella_SGB101583|t__SGB101583"
SGB101584,"k__Bacteria|p__Proteobacteria|c__Gammaproteobacteria|o__Pasteurellales|f__Pasteurellaceae|g__Haemophilus|s__Haemophilus_SGB101584|t__SGB101584","k__Bacteria|p__Firmicutes|c__Erysipelotrichia|o__Erysipelotrichales|f__Erysipelotrichaceae|g__Holdemanella|s__Holdemanella_SGB101584|t__SGB101584"
SGB101585,"k__Bacteria|p__Proteobacteria|c__Gammaproteobacteria|o__Pasteurellales|f__Pasteurellaceae|g__Haemophilus|s__Haemophilus_SGB101585|t__SGB101585","k__Bacteria|p__Firmicutes|c__Erysipelotrichia|o__Erysipelotrichales|f__Erysipelotrichaceae|g__Holdemanella|s__Holdemanella_SGB101585|t__SGB101585"
SGB101586,"k__Bacteria|p__Proteobacteria|c__Gammaproteobacteria|o__Pasteurellales|f__Pasteurellaceae|g__Haemophilus|s__Haemophilus_SGB101586|t__SGB101586","k__Bacteria|p__Firmicutes|c__Erysipelotrichia|o__Erysipelotrichales|f__Erysipelotrichaceae|g__Holdemanella|s__Holdemanella_SGB101586|t__SGB101586"
SGB101587,"k__Bacteria|p__Proteobacteria|c__Gammaproteobacteria|o__Pasteurellales|f__Pasteurellaceae|g__Haemophilus|s__Haemophilus_SGB101587|t__SGB101587","k__Bacteria|p__Firmicutes|c__Erysipelotrichia|o__Erysipelotrichales|f__Erysipelotrichaceae|g__Holdemanella|s__Holdemanella_SGB101587|t__SGB101587"
SGB101588,"k__Bacteria|p__Firmicutes|c__Erysipelotrichia|o__Erysipelotrichales|f__Coprobacillaceae|g__Catenibacterium|s__Catenibacterium_SGB101588|t__SGB101588","k__Bacteria|p__Firmicutes|c__Erysipelotrichia|o__Erysipelotrichales|f__Coprobacillaceae|g__Catenibacterium|s__Catenibacterium_SGB101588|t__SGB101588"
SGB10159,"k__Bacteria|p__Proteobacteria|c__Gammaproteobacteria|o__Enterobacterales|f__Erwiniaceae|g__Mixta|s__Mixta_calida|t__SGB10159","k__Bacteria|p__Proteobacteria|c__Gammaproteobacteria|o__Enterobacterales|f__Erwiniaceae|g__Mixta|s__Mixta_calida|t__SGB10159"
SGB101592,"k__Bacteria|p__Firmicutes|c__Erysipelotrichia|o__Erysipelotrichales|f__Coprobacillaceae|g__Catenibacterium|s__Catenibacterium_SGB101592|t__SGB101592","k__Bacteria|p__Firmicutes|c__Erysipelotrichia|o__Erysipelotrichales|f__Coprobacillaceae|g__Catenibacterium|s__Catenibacterium_SGB101592|t__SGB101592"
SGB101593,"k__Bacteria|p__Firmicutes|c__Erysipelotrichia|o__Erysipelotrichales|f__Coprobacillaceae|g__Coprobacillus|s__Coprobacillus_SGB101593|t__SGB101593","k__Bacteria|p__Firmicutes|c__Erysipelotrichia|o__Erysipelotrichales|f__Erysipelotrichaceae|g__Faecalibacillus|s__Faecalibacillus_SGB101593|t__SGB101593"
SGB101596,"k__Bacteria|p__Firmicutes|c__Erysipelotrichia|o__Erysipelotrichales|f__Coprobacillaceae|g__Coprobacillus|s__Coprobacillus_SGB101596|t__SGB101596","k__Bacteria|p__Firmicutes|c__Erysipelotrichia|o__Erysipelotrichales|f__Erysipelotrichaceae|g__Faecalibacillus|s__Faecalibacillus_SGB101596|t__SGB101596"
SGB101599,"k__Bacteria|p__Firmicutes|c__Erysipelotrichia|o__Erysipelotrichales|f__Coprobacillaceae|g__Coprobacillus|s__Coprobacillus_SGB101599|t__SGB101599","k__Bacteria|p__Firmicutes|c__Erysipelotrichia|o__Erysipelotrichales|f__Erysipelotrichaceae|g__Faecalibacillus|s__Faecalibacillus_SGB101599|t__SGB101599"
SGB1016,"k__Bacteria|p__Tenericutes|c__CFGB341|o__OFGB341|f__FGB341|g__GGB775|s__GGB775_SGB1016|t__SGB1016","k__Bacteria|p__Tenericutes|c__CFGB341|o__OFGB341|f__FGB341|g__GGB775|s__GGB775_SGB1016|t__SGB1016"
SGB10160,"k__Bacteria|p__Proteobacteria|c__Gammaproteobacteria|o__Enterobacterales|f__Erwiniaceae|g__Mixta|s__Mixta_gaviniae|t__SGB10160","k__Bacteria|p__Proteobacteria|c__Gammaproteobacteria|o__Enterobacterales|f__Erwiniaceae|g__Mixta|s__Mixta_gaviniae|t__SGB10160"
SGB101600,"k__Bacteria|p__Firmicutes|c__Erysipelotrichia|o__Erysipelotrichales|f__Coprobacillaceae|g__Coprobacillus|s__Coprobacillus_SGB101600|t__SGB101600","k__Bacteria|p__Firmicutes|c__Erysipelotrichia|o__Erysipelotrichales|f__Erysipelotrichaceae|g__Faecalibacillus|s__Faecalibacillus_SGB101600|t__SGB101600"
SGB101601,"k__Bacteria|p__Firmicutes|c__Erysipelotrichia|o__Erysipelotrichales|f__Coprobacillaceae|g__Coprobacillus|s__Coprobacillus_SGB101601|t__SGB101601","k__Bacteria|p__Firmicutes|c__Erysipelotrichia|o__Erysipelotrichales|f__Erysipelotrichaceae|g__Faecalibacillus|s__Faecalibacillus_SGB101601|t__SGB101601"
SGB101602,"k__Bacteria|p__Firmicutes|c__Erysipelotrichia|o__Erysipelotrichales|f__Coprobacillaceae|g__Coprobacillus|s__Coprobacillus_SGB101602|t__SGB101602","k__Bacteria|p__Firmicutes|c__Erysipelotrichia|o__Erysipelotrichales|f__Erysipelotrichaceae|g__Faecalibacillus|s__Faecalibacillus_SGB101602|t__SGB101602"
SGB101604,"k__Bacteria|p__Firmicutes|c__Erysipelotrichia|o__Erysipelotrichales|f__Coprobacillaceae|g__Coprobacillus|s__Coprobacillus_SGB101604|t__SGB101604","k__Bacteria|p__Firmicutes|c__Erysipelotrichia|o__Erysipelotrichales|f__Erysipelotrichaceae|g__Faecalibacillus|s__Faecalibacillus_SGB101604|t__SGB101604"
SGB101606,"k__Bacteria|p__Firmicutes|c__Erysipelotrichia|o__Erysipelotrichales|f__Coprobacillaceae|g__Coprobacillus|s__Coprobacillus_SGB101606|t__SGB101606","k__Bacteria|p__Firmicutes|c__Erysipelotrichia|o__Erysipelotrichales|f__Erysipelotrichaceae|g__Faecalibacillus|s__Faecalibacillus_SGB101606|t__SGB101606"
SGB101607,"k__Bacteria|p__Firmicutes|c__Erysipelotrichia|o__Erysipelotrichales|f__Coprobacillaceae|g__Coprobacillus|s__Coprobacillus_SGB101607|t__SGB101607","k__Bacteria|p__Firmicutes|c__Erysipelotrichia|o__Erysipelotrichales|f__Erysipelotrichaceae|g__Faecalibacillus|s__Faecalibacillus_SGB101607|t__SGB101607"
SGB101608,"k__Bacteria|p__Firmicutes|c__Erysipelotrichia|o__Erysipelotrichales|f__Coprobacillaceae|g__Coprobacillus|s__Coprobacillus_SGB101608|t__SGB101608","k__Bacteria|p__Firmicutes|c__Erysipelotrichia|o__Erysipelotrichales|f__Erysipelotrichaceae|g__Faecalibacillus|s__Faecalibacillus_SGB101608|t__SGB101608"
SGB101609,"k__Bacteria|p__Firmicutes|c__Erysipelotrichia|o__Erysipelotrichales|f__Coprobacillaceae|g__Coprobacillus|s__Coprobacillus_SGB101609|t__SGB101609","k__Bacteria|p__Firmicutes|c__Erysipelotrichia|o__Erysipelotrichales|f__Erysipelotrichaceae|g__Faecalibacillus|s__Faecalibacillus_SGB101609|t__SGB101609"
SGB10161,"k__Bacteria|p__Proteobacteria|c__Gammaproteobacteria|o__Enterobacterales|f__Erwiniaceae|g__Pantoea|s__Pantoea_alhagi|t__SGB10161","k__Bacteria|p__Proteobacteria|c__Gammaproteobacteria|o__Enterobacterales|f__Erwiniaceae|g__Pantoea|s__Pantoea_alhagi|t__SGB10161"
SGB101611,"k__Bacteria|p__Firmicutes|c__Erysipelotrichia|o__Erysipelotrichales|f__Coprobacillaceae|g__Coprobacillus|s__Coprobacillus_SGB101611|t__SGB101611","k__Bacteria|p__Firmicutes|c__Erysipelotrichia|o__Erysipelotrichales|f__Erysipelotrichaceae|g__Faecalibacillus|s__Faecalibacillus_SGB101611|t__SGB101611"
SGB101612,"k__Bacteria|p__Firmicutes|c__Bacilli|o__Lactobacillales|f__Lactobacillaceae|g__GGB4583|s__GGB4583_SGB101612|t__SGB101612","k__Bacteria|p__Firmicutes|c__CFGB1765|o__OFGB1765|f__FGB1765|g__GGB4583|s__GGB4583_SGB101612|t__SGB101612"
SGB101613,"k__Bacteria|p__Firmicutes|c__Erysipelotrichia|o__Erysipelotrichales|f__Erysipelotrichaceae|g__Erysipelatoclostridium|s__Clostridium_saccharogumia|t__SGB101613","k__Bacteria|p__Firmicutes|c__Erysipelotrichia|o__Erysipelotrichales|f__Erysipelotrichaceae|g__Erysipelatoclostridium|s__Clostridium_saccharogumia|t__SGB101613"
SGB101614,"k__Bacteria|p__Firmicutes|c__Erysipelotrichia|o__Erysipelotrichales|f__Coprobacillaceae|g__Coprobacillus|s__Coprobacillus_SGB101614|t__SGB101614","k__Bacteria|p__Firmicutes|c__Erysipelotrichia|o__Erysipelotrichales|f__Coprobacillaceae|g__Coprobacillus|s__Coprobacillus_SGB101614|t__SGB101614"
SGB101616,"k__Bacteria|p__Firmicutes|c__Bacilli|o__Lactobacillales|f__Carnobacteriaceae|g__Granulicatella|s__Granulicatella_SGB101616|t__SGB101616","k__Bacteria|p__Firmicutes|c__Bacilli|o__Lactobacillales|f__Carnobacteriaceae|g__Granulicatella|s__Granulicatella_SGB101616|t__SGB101616"
SGB101617,"k__Bacteria|p__Firmicutes|c__Bacilli|o__Lactobacillales|f__Carnobacteriaceae|g__Granulicatella|s__Granulicatella_SGB101617|t__SGB101617","k__Bacteria|p__Firmicutes|c__Bacilli|o__Lactobacillales|f__Carnobacteriaceae|g__Granulicatella|s__Granulicatella_SGB101617|t__SGB101617"
SGB101618,"k__Bacteria|p__Firmicutes|c__Bacilli|o__Lactobacillales|f__Carnobacteriaceae|g__Granulicatella|s__Granulicatella_SGB101618|t__SGB101618","k__Bacteria|p__Firmicutes|c__Bacilli|o__Lactobacillales|f__Carnobacteriaceae|g__Granulicatella|s__Granulicatella_SGB101618|t__SGB101618"
SGB10162,"k__Bacteria|p__Proteobacteria|c__Gammaproteobacteria|o__Enterobacterales|f__Erwiniaceae|g__Mixta|s__Mixta_theicola|t__SGB10162","k__Bacteria|p__Proteobacteria|c__Gammaproteobacteria|o__Enterobacterales|f__Erwiniaceae|g__Mixta|s__Mixta_theicola|t__SGB10162"
SGB101624,"k__Bacteria|p__Firmicutes|c__Bacilli|o__Lactobacillales|f__Carnobacteriaceae|g__Granulicatella|s__Granulicatella_SGB101624|t__SGB101624","k__Bacteria|p__Firmicutes|c__Bacilli|o__Lactobacillales|f__Carnobacteriaceae|g__Granulicatella|s__Granulicatella_SGB101624|t__SGB101624"
SGB101626,"k__Bacteria|p__Firmicutes|c__Bacilli|o__Lactobacillales|f__Carnobacteriaceae|g__Granulicatella|s__Granulicatella_SGB101626|t__SGB101626","k__Bacteria|p__Firmicutes|c__Bacilli|o__Lactobacillales|f__Carnobacteriaceae|g__Granulicatella|s__Granulicatella_SGB101626|t__SGB101626"
SGB101627,"k__Bacteria|p__Firmicutes|c__Bacilli|o__Lactobacillales|f__Carnobacteriaceae|g__Granulicatella|s__Granulicatella_SGB101627|t__SGB101627","k__Bacteria|p__Firmicutes|c__Bacilli|o__Lactobacillales|f__Carnobacteriaceae|g__Granulicatella|s__Granulicatella_SGB101627|t__SGB101627"
SGB101628,"k__Bacteria|p__Firmicutes|c__Bacilli|o__Lactobacillales|f__Streptococcaceae|g__Streptococcus|s__Streptococcus_suis|t__SGB101628","k__Bacteria|p__Firmicutes|c__Bacilli|o__Lactobacillales|f__Streptococcaceae|g__Streptococcus|s__Streptococcus_suis|t__SGB101628"
SGB101629,"k__Bacteria|p__Firmicutes|c__Bacilli|o__Lactobacillales|f__Streptococcaceae|g__Streptococcus|s__Streptococcus_suis|t__SGB101629","k__Bacteria|p__Firmicutes|c__Bacilli|o__Lactobacillales|f__Streptococcaceae|g__Streptococcus|s__Streptococcus_suis|t__SGB101629"
SGB101634,"k__Bacteria|p__Firmicutes|c__Bacilli|o__Lactobacillales|f__Streptococcaceae|g__Streptococcus|s__Streptococcus_SGB101634|t__SGB101634","k__Bacteria|p__Firmicutes|c__Bacilli|o__Lactobacillales|f__Streptococcaceae|g__Streptococcus|s__Streptococcus_SGB101634|t__SGB101634"
SGB101635,"k__Bacteria|p__Firmicutes|c__Bacilli|o__Lactobacillales|f__Streptococcaceae|g__GGB5671|s__GGB5671_SGB101635|t__SGB101635","k__Bacteria|p__Firmicutes|c__Bacilli|o__Lactobacillales|f__Streptococcaceae|g__Streptococcus|s__Streptococcus_SGB101635|t__SGB101635"
SGB101637,"k__Bacteria|p__Actinobacteria|c__Coriobacteriia|o__Coriobacteriales|f__Coriobacteriaceae|g__Collinsella|s__Collinsella_SGB101637|t__SGB101637","k__Bacteria|p__Firmicutes|c__Bacilli|o__Lactobacillales|f__Streptococcaceae|g__Streptococcus|s__Streptococcus_SGB101637|t__SGB101637"
SGB101638,"k__Bacteria|p__Firmicutes|c__Bacilli|o__Lactobacillales|f__Streptococcaceae|g__GGB5671|s__GGB5671_SGB101638|t__SGB101638","k__Bacteria|p__Firmicutes|c__Bacilli|o__Lactobacillales|f__Streptococcaceae|g__Streptococcus|s__Streptococcus_SGB101638|t__SGB101638"
SGB101639,"k__Bacteria|p__Actinobacteria|c__Actinomycetia|o__Corynebacteriales|f__Corynebacteriaceae|g__Corynebacterium|s__Corynebacterium_SGB101639|t__SGB101639","k__Bacteria|p__Firmicutes|c__Bacilli|o__Lactobacillales|f__Streptococcaceae|g__Streptococcus|s__Streptococcus_SGB101639|t__SGB101639"
SGB101641,"k__Bacteria|p__Firmicutes|c__Bacilli|o__Lactobacillales|f__Streptococcaceae|g__Streptococcus|s__Streptococcus_SGB101641|t__SGB101641","k__Bacteria|p__Firmicutes|c__Bacilli|o__Lactobacillales|f__Streptococcaceae|g__Streptococcus|s__Streptococcus_SGB101641|t__SGB101641"
SGB101642,"k__Bacteria|p__Firmicutes|c__Bacilli|o__Lactobacillales|f__Streptococcaceae|g__Streptococcus|s__Streptococcus_SGB101642|t__SGB101642","k__Bacteria|p__Firmicutes|c__Bacilli|o__Lactobacillales|f__Streptococcaceae|g__Streptococcus|s__Streptococcus_SGB101642|t__SGB101642"
SGB101643,"k__Bacteria|p__Actinobacteria|c__Actinomycetia|o__Corynebacteriales|f__Corynebacteriaceae|g__Corynebacterium|s__Corynebacterium_SGB101643|t__SGB101643","k__Bacteria|p__Firmicutes|c__Bacilli|o__Lactobacillales|f__Streptococcaceae|g__Streptococcus|s__Streptococcus_SGB101643|t__SGB101643"
SGB101646,"k__Bacteria|p__Firmicutes|c__CFGB54693|o__OFGB54693|f__FGB54693|g__GGB77075|s__GGB77075_SGB101646|t__SGB101646","k__Bacteria|p__Firmicutes|c__Bacilli|o__Lactobacillales|f__Streptococcaceae|g__Streptococcus|s__Streptococcus_SGB101646|t__SGB101646"
SGB101648,"k__Bacteria|p__Firmicutes|c__Bacilli|o__Lactobacillales|f__Streptococcaceae|g__GGB79964|s__GGB79964_SGB101648|t__SGB101648","k__Bacteria|p__Firmicutes|c__Bacilli|o__Lactobacillales|f__Streptococcaceae|g__Streptococcus|s__Streptococcus_SGB101648|t__SGB101648"
SGB10165,"k__Bacteria|p__Proteobacteria|c__Gammaproteobacteria|o__Enterobacterales|f__Erwiniaceae|g__Pantoea|s__Pantoea_septica|t__SGB10165","k__Bacteria|p__Proteobacteria|c__Gammaproteobacteria|o__Enterobacterales|f__Erwiniaceae|g__Pantoea|s__Pantoea_septica|t__SGB10165"
SGB101652,"k__Bacteria|p__Firmicutes|c__Bacilli|o__Lactobacillales|f__Streptococcaceae|g__Streptococcus|s__Streptococcus_SGB101652|t__SGB101652","k__Bacteria|p__Firmicutes|c__Bacilli|o__Lactobacillales|f__Streptococcaceae|g__Streptococcus|s__Streptococcus_SGB101652|t__SGB101652"
SGB101653,"k__Bacteria|p__Firmicutes|c__Bacilli|o__Lactobacillales|f__Streptococcaceae|g__GGB79835|s__GGB79835_SGB101653|t__SGB101653","k__Bacteria|p__Firmicutes|c__Bacilli|o__Lactobacillales|f__Streptococcaceae|g__Streptococcus|s__Streptococcus_SGB101653|t__SGB101653"
SGB101654,"k__Bacteria|p__Firmicutes|c__Bacilli|o__Lactobacillales|f__Streptococcaceae|g__GGB79978|s__GGB79978_SGB101654|t__SGB101654","k__Bacteria|p__Firmicutes|c__Bacilli|o__Lactobacillales|f__Streptococcaceae|g__Streptococcus|s__Streptococcus_SGB101654|t__SGB101654"
SGB101657,"k__Bacteria|p__Firmicutes|c__Bacilli|o__Lactobacillales|f__Streptococcaceae|g__Streptococcus|s__Streptococcus_SGB101657|t__SGB101657","k__Bacteria|p__Firmicutes|c__Bacilli|o__Lactobacillales|f__Streptococcaceae|g__Streptococcus|s__Streptococcus_SGB101657|t__SGB101657"
SGB101659,"k__Bacteria|p__Firmicutes|c__Bacilli|o__Lactobacillales|f__Streptococcaceae|g__Streptococcus|s__Streptococcus_SGB101659|t__SGB101659","k__Bacteria|p__Firmicutes|c__Bacilli|o__Lactobacillales|f__Streptococcaceae|g__Streptococcus|s__Streptococcus_SGB101659|t__SGB101659"
SGB10166,"k__Bacteria|p__Proteobacteria|c__Gammaproteobacteria|o__Enterobacterales|f__Erwiniaceae|g__Pantoea|s__Pantoea_latae|t__SGB10166","k__Bacteria|p__Proteobacteria|c__Gammaproteobacteria|o__Enterobacterales|f__Erwiniaceae|g__Pantoea|s__Pantoea_latae|t__SGB10166"
SGB101660,"k__Bacteria|p__Firmicutes|c__Clostridia|o__Eubacteriales|f__Lachnospiraceae|g__Coprococcus|s__Coprococcus_SGB101660|t__SGB101660","k__Bacteria|p__Firmicutes|c__Bacilli|o__Lactobacillales|f__Streptococcaceae|g__Streptococcus|s__Streptococcus_SGB101660|t__SGB101660"
SGB101662,"k__Bacteria|p__Firmicutes|c__Bacilli|o__Lactobacillales|f__Streptococcaceae|g__GGB79835|s__GGB79835_SGB101662|t__SGB101662","k__Bacteria|p__Firmicutes|c__Bacilli|o__Lactobacillales|f__Streptococcaceae|g__Streptococcus|s__Streptococcus_SGB101662|t__SGB101662"
SGB101668,"k__Bacteria|p__Firmicutes|c__Bacilli|o__Lactobacillales|f__Streptococcaceae|g__Streptococcus|s__Streptococcus_SGB101668|t__SGB101668","k__Bacteria|p__Firmicutes|c__Bacilli|o__Lactobacillales|f__Streptococcaceae|g__Streptococcus|s__Streptococcus_SGB101668|t__SGB101668"
SGB101672,"k__Bacteria|p__Firmicutes|c__Bacilli|o__Lactobacillales|f__Streptococcaceae|g__Streptococcus|s__Streptococcus_SGB101672|t__SGB101672","k__Bacteria|p__Firmicutes|c__Bacilli|o__Lactobacillales|f__Streptococcaceae|g__Streptococcus|s__Streptococcus_SGB101672|t__SGB101672"
SGB101675,"k__Bacteria|p__Firmicutes|c__Bacilli|o__Lactobacillales|f__Enterococcaceae|g__Enterococcus|s__Enterococcus_SGB101675|t__SGB101675","k__Bacteria|p__Firmicutes|c__Bacilli|o__Lactobacillales|f__Streptococcaceae|g__Streptococcus|s__Streptococcus_SGB101675|t__SGB101675"
SGB101679,"k__Bacteria|p__Firmicutes|c__Bacilli|o__Lactobacillales|f__Streptococcaceae|g__Streptococcus|s__Streptococcus_SGB101679|t__SGB101679","k__Bacteria|p__Firmicutes|c__Bacilli|o__Lactobacillales|f__Streptococcaceae|g__Streptococcus|s__Streptococcus_SGB101679|t__SGB101679"
SGB10168,"k__Bacteria|p__Proteobacteria|c__Gammaproteobacteria|o__Enterobacterales|f__Erwiniaceae|g__Pantoea|s__Pantoea_eucrina|t__SGB10168","k__Bacteria|p__Proteobacteria|c__Gammaproteobacteria|o__Enterobacterales|f__Erwiniaceae|g__Pantoea|s__Pantoea_eucrina|t__SGB10168"
SGB101684,"k__Bacteria|p__Firmicutes|c__Bacilli|o__Lactobacillales|f__Streptococcaceae|g__Streptococcus|s__Streptococcus_sanguinis|t__SGB101684","k__Bacteria|p__Firmicutes|c__Bacilli|o__Lactobacillales|f__Streptococcaceae|g__Streptococcus|s__Streptococcus_sanguinis|t__SGB101684"
SGB101685,"k__Bacteria|p__Firmicutes|c__Bacilli|o__Lactobacillales|f__Streptococcaceae|g__Streptococcus|s__Streptococcus_sanguinis|t__SGB101685","k__Bacteria|p__Firmicutes|c__Bacilli|o__Lactobacillales|f__Streptococcaceae|g__Streptococcus|s__Streptococcus_sanguinis|t__SGB101685"
SGB101686,"k__Bacteria|p__Firmicutes|c__Bacilli|o__Lactobacillales|f__Streptococcaceae|g__Streptococcus|s__Streptococcus_SGB101686|t__SGB101686","k__Bacteria|p__Firmicutes|c__Bacilli|o__Lactobacillales|f__Streptococcaceae|g__Streptococcus|s__Streptococcus_SGB101686|t__SGB101686"
SGB101688,"k__Bacteria|p__Firmicutes|c__Bacilli|o__Lactobacillales|f__Streptococcaceae|g__Streptococcus|s__Streptococcus_SGB101688|t__SGB101688","k__Bacteria|p__Firmicutes|c__Bacilli|o__Lactobacillales|f__Streptococcaceae|g__Streptococcus|s__Streptococcus_SGB101688|t__SGB101688"
SGB10169,"k__Bacteria|p__Proteobacteria|c__Gammaproteobacteria|o__Enterobacterales|f__Erwiniaceae|g__Pantoea|s__Pantoea_sp_At_9b|t__SGB10169","k__Bacteria|p__Proteobacteria|c__Gammaproteobacteria|o__Enterobacterales|f__Erwiniaceae|g__Pantoea|s__Pantoea_sp_At_9b|t__SGB10169"
SGB101691,"k__Bacteria|p__Firmicutes|c__Bacilli|o__Lactobacillales|f__Streptococcaceae|g__Streptococcus|s__Streptococcus_SGB101691|t__SGB101691","k__Bacteria|p__Firmicutes|c__Bacilli|o__Lactobacillales|f__Streptococcaceae|g__Streptococcus|s__Streptococcus_SGB101691|t__SGB101691"
SGB101696,"k__Bacteria|p__Firmicutes|c__Bacilli|o__Lactobacillales|f__Streptococcaceae|g__Streptococcus|s__Streptococcus_SGB101696|t__SGB101696","k__Bacteria|p__Firmicutes|c__Bacilli|o__Lactobacillales|f__Streptococcaceae|g__Streptococcus|s__Streptococcus_SGB101696|t__SGB101696"
SGB101697,"k__Bacteria|p__Firmicutes|c__Bacilli|o__Lactobacillales|f__Streptococcaceae|g__Streptococcus|s__Streptococcus_SGB101697|t__SGB101697","k__Bacteria|p__Firmicutes|c__Bacilli|o__Lactobacillales|f__Streptococcaceae|g__Streptococcus|s__Streptococcus_SGB101697|t__SGB101697"
SGB101698,"k__Bacteria|p__Firmicutes|c__Bacilli|o__Lactobacillales|f__Streptococcaceae|g__Streptococcus|s__Streptococcus_mitis|t__SGB101698","k__Bacteria|p__Firmicutes|c__Bacilli|o__Lactobacillales|f__Streptococcaceae|g__Streptococcus|s__Streptococcus_mitis|t__SGB101698"
SGB1017,"k__Bacteria|p__Tenericutes|c__CFGB341|o__OFGB341|f__FGB341|g__GGB775|s__GGB775_SGB1017|t__SGB1017","k__Bacteria|p__Tenericutes|c__CFGB341|o__OFGB341|f__FGB341|g__GGB775|s__GGB775_SGB1017|t__SGB1017"
SGB10170,"k__Bacteria|p__Proteobacteria|c__Gammaproteobacteria|o__Enterobacterales|f__Erwiniaceae|g__Pantoea|s__Pantoea_sp_AS_PWVM4|t__SGB10170","k__Bacteria|p__Proteobacteria|c__Gammaproteobacteria|o__Enterobacterales|f__Erwiniaceae|g__Pantoea|s__Pantoea_sp_AS_PWVM4|t__SGB10170"
SGB101702,"k__Bacteria|p__Firmicutes|c__Bacilli|o__Lactobacillales|f__Lactobacillaceae|g__GGB79994|s__GGB79994_SGB101702|t__SGB101702","k__Bacteria|p__Firmicutes|c__Bacilli|o__Lactobacillales|f__Lactobacillaceae|g__Limosilactobacillus|s__Limosilactobacillus_SGB101702|t__SGB101702"
SGB101708,"k__Bacteria|p__Firmicutes|c__Bacilli|o__Lactobacillales|f__Lactobacillaceae|g__GGB9047|s__GGB9047_SGB101708|t__SGB101708","k__Bacteria|p__Firmicutes|c__Bacilli|o__Lactobacillales|f__Lactobacillaceae|g__Limosilactobacillus|s__Limosilactobacillus_SGB101708|t__SGB101708"
SGB101709,"k__Bacteria|p__Firmicutes|c__Bacilli|o__Lactobacillales|f__Lactobacillaceae|g__Lactobacillus|s__Lactobacillus_SGB101709|t__SGB101709","k__Bacteria|p__Firmicutes|c__Bacilli|o__Lactobacillales|f__Lactobacillaceae|g__Lactobacillus|s__Lactobacillus_iners|t__SGB101709"
SGB10171,"k__Bacteria|p__Proteobacteria|c__Gammaproteobacteria|o__Enterobacterales|f__Erwiniaceae|g__Pantoea|s__Pantoea_cypripedii|t__SGB10171","k__Bacteria|p__Proteobacteria|c__Gammaproteobacteria|o__Enterobacterales|f__Erwiniaceae|g__Pantoea|s__Pantoea_cypripedii|t__SGB10171"
SGB101710,"k__Bacteria|p__Firmicutes|c__Bacilli|o__Lactobacillales|f__Lactobacillaceae|g__GGB79991|s__GGB79991_SGB101710|t__SGB101710","k__Bacteria|p__Firmicutes|c__Bacilli|o__Lactobacillales|f__Lactobacillaceae|g__Lactobacillus|s__Lactobacillus_SGB101710|t__SGB101710"
SGB101711,"k__Bacteria|p__Firmicutes|c__Bacilli|o__Lactobacillales|f__Lactobacillaceae|g__Lactobacillus|s__Lactobacillus_SGB101711|t__SGB101711","k__Bacteria|p__Firmicutes|c__Bacilli|o__Lactobacillales|f__Lactobacillaceae|g__Lactobacillus|s__Lactobacillus_SGB101711|t__SGB101711"
SGB101715,"k__Bacteria|p__Firmicutes|c__Bacilli|o__Lactobacillales|f__Lactobacillaceae|g__Lactobacillus|s__Lactobacillus_SGB101715|t__SGB101715","k__Bacteria|p__Firmicutes|c__Bacilli|o__Lactobacillales|f__Lactobacillaceae|g__Lactobacillus|s__Lactobacillus_SGB101715|t__SGB101715"
SGB101719,"k__Bacteria|p__Firmicutes|c__Bacilli|o__Bacillales|f__Staphylococcaceae|g__Staphylococcus|s__Staphylococcus_SGB101719|t__SGB101719","k__Bacteria|p__Firmicutes|c__Bacilli|o__Bacillales|f__Staphylococcaceae|g__Staphylococcus|s__Staphylococcus_SGB101719|t__SGB101719"
SGB10172,"k__Bacteria|p__Proteobacteria|c__Gammaproteobacteria|o__Enterobacterales|f__Erwiniaceae|g__Pantoea|s__Pantoea_dispersa|t__SGB10172","k__Bacteria|p__Proteobacteria|c__Gammaproteobacteria|o__Enterobacterales|f__Erwiniaceae|g__Pantoea|s__Pantoea_dispersa|t__SGB10172"
SGB101720,"k__Bacteria|p__Candidatus_Absconditabacteria|c__Candidatus_Absconditabacteria_unclassified|o__Candidatus_Absconditabacteria_unclassified|f__Candidatus_Absconditabacteria_unclassified|g__GGB4937|s__GGB4937_SGB101720|t__SGB101720","k__Bacteria|p__Candidatus_Absconditabacteria|c__Candidatus_Absconditabacteria_unclassified|o__Candidatus_Absconditabacteria_unclassified|f__Candidatus_Abscond…
SGB101723,"k__Bacteria|p__Proteobacteria|c__Betaproteobacteria|o__Burkholderiales|f__Oxalobacteraceae|g__Undibacterium|s__Undibacterium_SGB101723|t__SGB101723","k__Bacteria|p__Proteobacteria|c__Betaproteobacteria|o__Burkholderiales|f__Oxalobacteraceae|g__Undibacterium|s__Undibacterium_SGB101723|t__SGB101723"
SGB101724,"k__Bacteria|p__Bacteroidetes|c__Bacteroidia|o__Bacteroidales|f__Prevotellaceae|g__Prevotella|s__Prevotella_SGB101724|t__SGB101724","k__Bacteria|p__Bacteroidota|c__CFGB775|o__OFGB775|f__FGB775|g__GGB24251|s__GGB24251_SGB101724|t__SGB101724"
SGB101725,"k__Bacteria|p__Bacteroidetes|c__CFGB24227|o__OFGB24227|f__FGB24227|g__GGB46724|s__GGB46724_SGB101725|t__SGB101725","k__Bacteria|p__Bacteroidota|c__CFGB24227|o__OFGB24227|f__FGB24227|g__GGB46724|s__GGB46724_SGB101725|t__SGB101725"
SGB101726,"k__Bacteria|p__Bacteroidetes|c__Sphingobacteriia|o__Sphingobacteriales|f__Sphingobacteriaceae|g__Pedobacter|s__Pedobacter_kyungheensis|t__SGB101726","k__Bacteria|p__Bacteroidota|c__Sphingobacteriia|o__Sphingobacteriales|f__Sphingobacteriaceae|g__Pedobacter|s__Pedobacter_kyungheensis|t__SGB101726"
SGB101727,"k__Bacteria|p__Proteobacteria|c__Gammaproteobacteria|o__Aeromonadales|f__Succinivibrionaceae|g__GGB2734|s__GGB2734_SGB101727|t__SGB101727","k__Bacteria|p__Proteobacteria|c__Gammaproteobacteria|o__Aeromonadales|f__Succinivibrionaceae|g__GGB2734|s__GGB2734_SGB101727|t__SGB101727"
SGB101729,"k__Bacteria|p__Firmicutes|c__Bacilli|o__Lactobacillales|f__Enterococcaceae|g__GGB6439|s__GGB6439_SGB101729|t__SGB101729","k__Bacteria|p__Proteobacteria|c__CFGB77520|o__OFGB77520|f__FGB77520|g__GGB6439|s__GGB6439_SGB101729|t__SGB101729"
SGB10173,"k__Bacteria|p__Proteobacteria|c__Gammaproteobacteria|o__Enterobacterales|f__Erwiniaceae|g__Pantoea|s__Pantoea_wallisii|t__SGB10173","k__Bacteria|p__Proteobacteria|c__Gammaproteobacteria|o__Enterobacterales|f__Erwiniaceae|g__Pantoea|s__Pantoea_wallisii|t__SGB10173"
SGB101730,"k__Bacteria|p__Proteobacteria|c__Gammaproteobacteria|o__Pseudomonadales|f__Marinobacteraceae|g__Marinobacter|s__Marinobacter_SGB101730|t__SGB101730","k__Bacteria|p__Proteobacteria|c__Gammaproteobacteria|o__Pseudomonadales|f__Marinobacteraceae|g__Marinobacter|s__Marinobacter_SGB101730|t__SGB101730"
SGB101732,"k__Bacteria|p__Proteobacteria|c__Betaproteobacteria|o__Neisseriales|f__Neisseriaceae|g__Neisseria|s__Neisseria_SGB101732|t__SGB101732","k__Bacteria|p__Proteobacteria|c__Betaproteobacteria|o__Neisseriales|f__Neisseriaceae|g__Neisseria|s__Neisseria_SGB101732|t__SGB101732"
SGB101736,"k__Bacteria|p__Proteobacteria|c__Betaproteobacteria|o__Neisseriales|f__Neisseriaceae|g__Neisseria|s__Neisseria_SGB101736|t__SGB101736","k__Bacteria|p__Proteobacteria|c__Betaproteobacteria|o__Neisseriales|f__Neisseriaceae|g__Neisseria|s__Neisseria_SGB101736|t__SGB101736"
SGB101737,"k__Bacteria|p__Proteobacteria|c__Betaproteobacteria|o__Neisseriales|f__Neisseriaceae|g__Neisseria|s__Neisseria_SGB101737|t__SGB101737","k__Bacteria|p__Proteobacteria|c__Betaproteobacteria|o__Neisseriales|f__Neisseriaceae|g__Neisseria|s__Neisseria_SGB101737|t__SGB101737"
SGB101738,"k__Bacteria|p__Proteobacteria|c__Betaproteobacteria|o__Neisseriales|f__Neisseriaceae|g__Neisseria|s__Neisseria_SGB101738|t__SGB101738","k__Bacteria|p__Proteobacteria|c__Betaproteobacteria|o__Neisseriales|f__Neisseriaceae|g__Neisseria|s__Neisseria_SGB101738|t__SGB101738"
SGB10174,"k__Bacteria|p__Proteobacteria|c__Gammaproteobacteria|o__Enterobacterales|f__Enterobacteriaceae|g__Enterobacteriaceae_unclassified|s__Enterobacteriaceae_bacterium_JKS000234|t__SGB10174","k__Bacteria|p__Proteobacteria|c__Gammaproteobacteria|o__Enterobacterales|f__Enterobacteriaceae|g__Enterobacteriaceae_unclassified|s__Enterobacteriaceae_bacterium_JKS000234|t__SGB10174"
SGB101740,"k__Bacteria|p__Proteobacteria|c__Betaproteobacteria|o__Neisseriales|f__Neisseriaceae|g__Neisseria|s__Neisseria_SGB101740|t__SGB101740","k__Bacteria|p__Proteobacteria|c__Betaproteobacteria|o__Neisseriales|f__Neisseriaceae|g__Neisseria|s__Neisseria_SGB101740|t__SGB101740"
SGB101744,"k__Bacteria|p__Proteobacteria|c__Betaproteobacteria|o__Neisseriales|f__Neisseriaceae|g__Neisseria|s__Neisseria_SGB101744|t__SGB101744","k__Bacteria|p__Proteobacteria|c__Betaproteobacteria|o__Neisseriales|f__Neisseriaceae|g__Neisseria|s__Neisseria_SGB101744|t__SGB101744"
SGB101749,"k__Bacteria|p__Proteobacteria|c__Gammaproteobacteria|o__Pasteurellales|f__Pasteurellaceae|g__Aggregatibacter|s__Aggregatibacter_SGB101749|t__SGB101749","k__Bacteria|p__Proteobacteria|c__Gammaproteobacteria|o__Pasteurellales|f__Pasteurellaceae|g__Aggregatibacter|s__Aggregatibacter_SGB101749|t__SGB101749"
SGB10175,"k__Bacteria|p__Proteobacteria|c__Gammaproteobacteria|o__Enterobacterales|f__Erwiniaceae|g__Pantoea|s__Pantoea_sp_BIGb0393|t__SGB10175","k__Bacteria|p__Proteobacteria|c__Gammaproteobacteria|o__Enterobacterales|f__Erwiniaceae|g__Pantoea|s__Pantoea_sp_BIGb0393|t__SGB10175"
SGB101752,"k__Bacteria|p__Proteobacteria|c__Gammaproteobacteria|o__Pasteurellales|f__Pasteurellaceae|g__Haemophilus|s__Haemophilus_SGB101752|t__SGB101752","k__Bacteria|p__Proteobacteria|c__Gammaproteobacteria|o__Pasteurellales|f__Pasteurellaceae|g__Haemophilus|s__Haemophilus_SGB101752|t__SGB101752"
SGB101753,"k__Bacteria|p__Actinobacteria|c__Coriobacteriia|o__Coriobacteriales|f__Coriobacteriaceae|g__Collinsella|s__Collinsella_SGB101753|t__SGB101753","k__Bacteria|p__Proteobacteria|c__Gammaproteobacteria|o__Pasteurellales|f__Pasteurellaceae|g__Haemophilus|s__Haemophilus_SGB101753|t__SGB101753"
SGB101755,"k__Bacteria|p__Proteobacteria|c__Gammaproteobacteria|o__Pasteurellales|f__Pasteurellaceae|g__Haemophilus|s__Haemophilus_SGB101755|t__SGB101755","k__Bacteria|p__Proteobacteria|c__Gammaproteobacteria|o__Pasteurellales|f__Pasteurellaceae|g__Haemophilus|s__Haemophilus_SGB101755|t__SGB101755"
SGB101757,"k__Bacteria|p__Proteobacteria|c__Gammaproteobacteria|o__Pasteurellales|f__Pasteurellaceae|g__Haemophilus|s__Haemophilus_SGB101757|t__SGB101757","k__Bacteria|p__Proteobacteria|c__Gammaproteobacteria|o__Pasteurellales|f__Pasteurellaceae|g__Haemophilus|s__Haemophilus_SGB101757|t__SGB101757"
SGB10176,"k__Bacteria|p__Proteobacteria|c__Gammaproteobacteria|o__Enterobacterales|f__Enterobacteriaceae|g__Enterobacter|s__Enterobacter_ludwigii|t__SGB10176","k__Bacteria|p__Proteobacteria|c__Gammaproteobacteria|o__Enterobacterales|f__Enterobacteriaceae|g__Enterobacteriaceae_unclassified|s__Enterobacteriaceae_bacterium_RIT692|t__SGB10176"
SGB101763,"k__Bacteria|p__Proteobacteria|c__Gammaproteobacteria|o__Pasteurellales|f__Pasteurellaceae|g__Haemophilus|s__Haemophilus_SGB101763|t__SGB101763","k__Bacteria|p__Proteobacteria|c__Gammaproteobacteria|o__Pasteurellales|f__Pasteurellaceae|g__Haemophilus|s__Haemophilus_SGB101763|t__SGB101763"
SGB101764,"k__Bacteria|p__Proteobacteria|c__Gammaproteobacteria|o__Pasteurellales|f__Pasteurellaceae|g__Haemophilus|s__Haemophilus_SGB101764|t__SGB101764","k__Bacteria|p__Proteobacteria|c__Gammaproteobacteria|o__Pasteurellales|f__Pasteurellaceae|g__Haemophilus|s__Haemophilus_SGB101764|t__SGB101764"
SGB10177,"k__Bacteria|p__Proteobacteria|c__Gammaproteobacteria|o__Enterobacterales|f__Erwiniaceae|g__Pantoea|s__Pantoea_endophytica|t__SGB10177","k__Bacteria|p__Proteobacteria|c__Gammaproteobacteria|o__Enterobacterales|f__Erwiniaceae|g__Pantoea|s__Pantoea_endophytica|t__SGB10177"
SGB101771,"k__Bacteria|p__Proteobacteria|c__Gammaproteobacteria|o__Pasteurellales|f__Pasteurellaceae|g__Haemophilus|s__Haemophilus_SGB101771|t__SGB101771","k__Bacteria|p__Proteobacteria|c__Gammaproteobacteria|o__Pasteurellales|f__Pasteurellaceae|g__Haemophilus|s__Haemophilus_SGB101771|t__SGB101771"
SGB101772,"k__Bacteria|p__Proteobacteria|c__Gammaproteobacteria|o__Pasteurellales|f__Pasteurellaceae|g__Haemophilus|s__Haemophilus_SGB101772|t__SGB101772","k__Bacteria|p__Proteobacteria|c__Gammaproteobacteria|o__Pasteurellales|f__Pasteurellaceae|g__Haemophilus|s__Haemophilus_SGB101772|t__SGB101772"
SGB101775,"k__Bacteria|p__Proteobacteria|c__CFGB76760|o__OFGB76760|f__FGB76760|g__GGB22650|s__GGB22650_SGB101775|t__SGB101775","k__Bacteria|p__Proteobacteria|c__Gammaproteobacteria|o__Pasteurellales|f__Pasteurellaceae|g__Haemophilus|s__Haemophilus_SGB101775|t__SGB101775"
SGB10178,"k__Bacteria|p__Proteobacteria|c__Gammaproteobacteria|o__Enterobacterales|f__Erwiniaceae|g__Pantoea|s__Pantoea_rodasii|t__SGB10178","k__Bacteria|p__Proteobacteria|c__Gammaproteobacteria|o__Enterobacterales|f__Erwiniaceae|g__Pantoea|s__Pantoea_rodasii|t__SGB10178"
SGB101782,"k__Bacteria|p__Proteobacteria|c__Gammaproteobacteria|o__Pasteurellales|f__Pasteurellaceae|g__Haemophilus|s__Haemophilus_SGB101782|t__SGB101782","k__Bacteria|p__Proteobacteria|c__Gammaproteobacteria|o__Pasteurellales|f__Pasteurellaceae|g__Haemophilus|s__Haemophilus_SGB101782|t__SGB101782"
SGB101783,"k__Bacteria|p__Proteobacteria|c__Gammaproteobacteria|o__Pasteurellales|f__Pasteurellaceae|g__Haemophilus|s__Haemophilus_SGB101783|t__SGB101783","k__Bacteria|p__Proteobacteria|c__Gammaproteobacteria|o__Pasteurellales|f__Pasteurellaceae|g__Haemophilus|s__Haemophilus_SGB101783|t__SGB101783"
SGB101785,"k__Bacteria|p__Proteobacteria|c__Gammaproteobacteria|o__Pasteurellales|f__Pasteurellaceae|g__Haemophilus|s__Haemophilus_SGB101785|t__SGB101785","k__Bacteria|p__Proteobacteria|c__Gammaproteobacteria|o__Pasteurellales|f__Pasteurellaceae|g__Haemophilus|s__Haemophilus_SGB101785|t__SGB101785"
SGB101787,"k__Bacteria|p__Proteobacteria|c__Gammaproteobacteria|o__Pasteurellales|f__Pasteurellaceae|g__Haemophilus|s__Haemophilus_SGB101787|t__SGB101787","k__Bacteria|p__Proteobacteria|c__Gammaproteobacteria|o__Pasteurellales|f__Pasteurellaceae|g__Haemophilus|s__Haemophilus_SGB101787|t__SGB101787"
SGB101789,"k__Bacteria|p__Proteobacteria|c__Gammaproteobacteria|o__Pasteurellales|f__Pasteurellaceae|g__Haemophilus|s__Haemophilus_SGB101789|t__SGB101789","k__Bacteria|p__Proteobacteria|c__Gammaproteobacteria|o__Pasteurellales|f__Pasteurellaceae|g__Haemophilus|s__Haemophilus_SGB101789|t__SGB101789"
SGB10179,"k__Bacteria|p__Proteobacteria|c__Gammaproteobacteria|o__Enterobacterales|f__Erwiniaceae|g__Pantoea|s__Pantoea_rodasii|t__SGB10179","k__Bacteria|p__Proteobacteria|c__Gammaproteobacteria|o__Enterobacterales|f__Erwiniaceae|g__Pantoea|s__Pantoea_rodasii|t__SGB10179"
SGB101792,"k__Bacteria|p__Proteobacteria|c__Gammaproteobacteria|o__Pasteurellales|f__Pasteurellaceae|g__Haemophilus|s__Haemophilus_SGB101792|t__SGB101792","k__Bacteria|p__Proteobacteria|c__Gammaproteobacteria|o__Pasteurellales|f__Pasteurellaceae|g__Haemophilus|s__Haemophilus_SGB101792|t__SGB101792"
SGB101793,"k__Bacteria|p__Proteobacteria|c__Gammaproteobacteria|o__Pasteurellales|f__Pasteurellaceae|g__Haemophilus|s__Haemophilus_SGB101793|t__SGB101793","k__Bacteria|p__Proteobacteria|c__Gammaproteobacteria|o__Pasteurellales|f__Pasteurellaceae|g__Haemophilus|s__Haemophilus_SGB101793|t__SGB101793"
SGB101795,"k__Bacteria|p__Proteobacteria|c__Gammaproteobacteria|o__Pasteurellales|f__Pasteurellaceae|g__Haemophilus|s__Haemophilus_SGB101795|t__SGB101795","k__Bacteria|p__Proteobacteria|c__Gammaproteobacteria|o__Pasteurellales|f__Pasteurellaceae|g__Haemophilus|s__Haemophilus_SGB101795|t__SGB101795"
SGB101797,"k__Bacteria|p__Proteobacteria|c__Gammaproteobacteria|o__Pasteurellales|f__Pasteurellaceae|g__Haemophilus|s__Haemophilus_SGB101797|t__SGB101797","k__Bacteria|p__Proteobacteria|c__Gammaproteobacteria|o__Pasteurellales|f__Pasteurellaceae|g__Haemophilus|s__Haemophilus_SGB101797|t__SGB101797"
SGB101799,"k__Bacteria|p__Proteobacteria|c__Gammaproteobacteria|o__Pasteurellales|f__Pasteurellaceae|g__Haemophilus|s__Haemophilus_SGB101799|t__SGB101799","k__Bacteria|p__Proteobacteria|c__Gammaproteobacteria|o__Pasteurellales|f__Pasteurellaceae|g__Haemophilus|s__Haemophilus_SGB101799|t__SGB101799"
SGB10180,"k__Bacteria|p__Proteobacteria|c__Gammaproteobacteria|o__Enterobacterales|f__Yersiniaceae|g__Serratia|s__Serratia_fonticola|t__SGB10180","k__Bacteria|p__Proteobacteria|c__Gammaproteobacteria|o__Enterobacterales|f__Yersiniaceae|g__Serratia|s__Serratia_fonticola|t__SGB10180"
SGB101800,"k__Bacteria|p__Proteobacteria|c__Gammaproteobacteria|o__Pasteurellales|f__Pasteurellaceae|g__Haemophilus|s__Haemophilus_SGB101800|t__SGB101800","k__Bacteria|p__Proteobacteria|c__Gammaproteobacteria|o__Pasteurellales|f__Pasteurellaceae|g__Haemophilus|s__Haemophilus_SGB101800|t__SGB101800"
SGB101801,"k__Bacteria|p__Proteobacteria|c__Gammaproteobacteria|o__Pasteurellales|f__Pasteurellaceae|g__Haemophilus|s__Haemophilus_SGB101801|t__SGB101801","k__Bacteria|p__Proteobacteria|c__Gammaproteobacteria|o__Pasteurellales|f__Pasteurellaceae|g__Haemophilus|s__Haemophilus_SGB101801|t__SGB101801"
[truncated: 84,476 more rows]
