# Supplementary material for: Comprehensive profile of the companion animal gut microbiome integrating reference-based and reference-free methods
Source: ISME J. 2024 Oct 12;18(1):wrae201. doi: 10.1093/ismejo/wrae201 (PMC11523182; doi:10.1093/ismejo/wrae201)
Supplement: Supplemental_Tables_README_wrae201 [file supplemental_tables_readme_wrae201.zip › S13_ARGs_abundance_table.csv]

	CB-045_S4	CB-044_S115	CB-043_S114	CB-042_S17	CB-041_S3	CB-040_S16	CB-039_S520	CB-038_S192	CB-037_S519	CB-036_S338	CB-035_S455	CB-033_S337	CB-032_S113	CB-031_S164	CB-030_S589	CB-029_S588	CB-028_S336	CB-027_S431	CB-026_S721	CB-025_S587	CB-024_S454	CB-023_S75	CB-022_S163	CB-020_S685	CB-019_S2	CB-018_S132	CB-017_S1	CB-016_S586	CB-015_S585	CB-014_S584	CB-013_S131	CB-011_S453	CB-010_S15	CB-009_S162	CB-008_S270	CB-007_S684	CB-005_S269	CB-004_S268	CB-003_S267	CB-002_S161	CB-001_S683	CB006_S61	CB012_S62	CN-030_S10	CN-029_S340	CN-027_S9	CN-026_S166	CN-025_S8	CN-024_S271
UniRef90_A0A059N1L2: Transporter, major facilitator family protein	0	0	0	0	0	0	0	0	0	0	0	0	0	0	0	0	0	0	0	0	0	0	0	0	0	0	0	0	0	0	5.34529e-07	0	0	0	0	0	0	0	0	0	0	0	0	0	0	0	3.06718e-06	0	0
UniRef90_A0A068NXG4: NO_NAME	0	0	0	0	0	0	0	0	0	0	0	0	0	0	0	0	0	0	0	0	0	0	0	0	0	0	0	0	0	0	0	0	0	0	0	0	0	0	0	0	0	0	0	0	0	0	0	0	0
UniRef90_A0A086ZQ37: DNA-directed RNA polymerase subunit beta	0	0	0	0	0	0	0	0	0	0	0	0	0	0	0	0	0	0	0	2.38393e-06	0	0	0	0	0	0	0	0	0	0	0	0	0	0	0	0	0	0	0	0	0	0	0	0	0	0	0	0	0
UniRef90_A0A089X2N7: VanW	0	0	0	0	0	0	0	0	0	0	0	0	0	0	0	0	0	0	0	0	0	0	0	0	0	0	0	0	0	0	0	0	0	0	0	0	0	0	0	0	0	0	0	0	0	0	0	0	0
UniRef90_A0A0B6EN45: Arabinose efflux permease family protein	0	0	0	0	0	0	0	0	0	0	0	0	0	0	0	0	0	0	0	0	0	0	0	0	0	0	0	0	0	0	0	0	0	0	0	0	0	0	0	0	0	0	0	0	0	0	0	0	0
UniRef90_A0A0F2CTG7: ABC transporter ATP-binding protein/permease	0	0	0	0	0	0	0	0	0	0	0	0	0	0	0	0	0	0	0	0	0	0	0	0	0	0	0	0	0	0	0	0	0	0	0	0	0	0	0	0	0	0	0	0	0	0	0	0	0
UniRef90_A0A0G3BFV1: Transcriptional regulator CmeR	0	0	0	0	0	0	0	0	0	0	0	0	0	0	0	0	0	0	0	0	0	0	0	0	0	0	0	0	0	0	0	0	0	0	0	0	0	0	0	0	0	0	0	0	0	0	0	0	0
UniRef90_A0A0G4E6H7: Chloramphenicol/florfenicol efflux MFS transporter FloR	0	0	0	0	0	0	0	0	0	0	0	0	0	0	0	0	0	0	0	0	0	0	0	0	0	0	0	0	0	0	0	0	0	0	0	0	0	0	0	0	0	0	0	0	0	0	0	0	0
UniRef90_A0A0H3H1V9: Aminoglycoside N(3)-acetyltransferase	0	0	0	0	0	0	0	0	0	0	0	0	0	0	0	0	0	0	0	0	0	0	0	0	0	0	0	0	0	0	0	0	0	0	0	0	0	0	0	0	0	0	0	0	0	0	0	0	0
UniRef90_A0A0H4JQQ7: Erythromycin esterase protein	0	0	0	0	0	0	0	0	0	0	0	0	0	0	0	0	0	0	0	0	0	0	0	0	0	0	0	0	0	0	0	0	0	0	0	0	0	0	0	0	0	0	0	0	0	0	0	0	0
UniRef90_A0A0K1TBR6: Ribosomal RNA large subunit methyltransferase Cfr	0	0	0	0	0	0	0	0	0	0	0	0	0	0	0	0	0	0	0	0	0	0	0	0	0	0	0	0	0	0	0	0	0	0	0	0	0	0	0	0	0	0	0	0	0	0	0	0	0
UniRef90_A0A0K9ES31: Tetracycline resistance protein	0	0	0	0	0	0	0	0	0	0	0	0	0	0	0	0	0	0	0	0	0	0	0	0	0	0	0	0	0	0	0	0	0	0	0	0	0	0	0	0	0	0	0	0	0	0	0	0	0
UniRef90_A0A0T5XFN5: Multidrug transporter	0	0	0	0	0	0	0	0	0	0	0	0	0	0	0	0	0	0	0	0	0	0	0	0	0	0	0	0	0	0	0	0	0	0	0	0	0	0	0	0	0	0	7.42291e-07	0	0	0	0	0	0
UniRef90_A0A0U3RZN5: MFS transporter	0	0	0	0	0	0	0	0	0	0	0	0	0	0	0	0	0	0	0	0	0	0	0	0	0	0	0	0	0	0	0	0	0	0	0	0	0	0	0	0	0	0	0	0	0	0	0	0	0
UniRef90_A0A111WMZ9: ATP-binding protein	0	0	0	0	0	0	0	0	0	0	0	0	0	0	0	0	0	0	0	0	0	0	0	0	0	0	0	0	0	0	4.26781e-07	0	0	0	0	0	0	0	0	0	0	0	0	0	0	0	3.02578e-06	0	0
UniRef90_A0A127SHY8: Beta-lactamase	0	0	0	0	0	0	0	1.94578e-07	0	0	0	0	1.80079e-07	3.95139e-06	0	0	0	0	0	0	0	0	0	4.23613e-06	0	0	0	0	0	0	0	0	0	0	0	6.07926e-07	5.15156e-07	0	0	0	0	0	0	0	0	0	0	0	0
UniRef90_A0A127SUT1: Beta-lactamase	0	0	0	0	0	0	0	0	0	0	0	0	0	0	0	0	0	0	0	0	0	0	0	0	0	0	0	0	0	0	0	0	0	0	0	0	0	0	0	0	0	0	0	0	0	0	0	0	0
UniRef90_A0A127SV09: Chloramphenicol acetyltransferase	0	0	0	0	0	0	0	0	0	0	0	0	0	0	0	0	0	0	0	0	0	0	0	0	0	0	0	0	0	0	0	0	0	0	0	0	0	0	0	0	0	0	0	0	0	0	0	0	0
UniRef90_A0A127SVB4: Streptomycin adenylyltransferase	0	0	2.31568e-06	0	0	0	0	0	0	0	0	0	0	0	0	0	0	0	0	0	0	0	0	0	0	0	0	0	0	0	0	0	0	0	0	0	0	0	0	0	0	0	0	0	0	0	0	0	0
UniRef90_A0A141RQC0: Beta-lactamase	0	0	0	0	0	0	0	0	0	0	0	0	0	0	0	0	0	0	0	0	0	0	0	0	0	0	0	0	0	0	0	0	0	0	0	0	0	0	0	0	0	0	0	0	0	0	0	0	0
UniRef90_A0A142EAN5: Streptomycin 3&apos &apos -adenylyltransferase	0	0	0	0	0	0	0	0	0	0	0	0	0	0	0	0	0	0	0	0	0	0	0	0	0	0	0	0	0	0	0	0	0	0	0	0	0	0	0	0	0	0	0	0	0	0	0	0	0
UniRef90_A0A142EC40: Beta-lactamase	0	0	0	0	0	0	0	1.68623e-07	0	0	0	0	1.86508e-07	0	0	0	0	0	0	0	0	0	0	0	0	0	0	0	0	0	0	4.74839e-08	0	0	0	0	4.46226e-07	0	0	0	0	0	0	0	0	0	0	0	0
UniRef90_A0A161VXW3: Lipid A export ATP-binding/permease protein MsbA	0	0	0	0	0	0	0	0	0	0	0	0	0	0	0	0	0	0	0	0	0	0	0	0	0	0	0	0	0	0	0	0	0	0	0	0	0	0	0	0	0	0	0	0	0	0	0	0	0
UniRef90_A0A174XA02: Beta-lactamase	0	7.34683e-05	0	0	0	5.11504e-05	0	0	0	0.000128669	0	7.60743e-05	0	0	0	8.26871e-05	0	9.0187e-05	0.000117376	4.57469e-05	4.13432e-05	0	3.86473e-05	0	0	0.000103542	7.40479e-06	0	1.75117e-06	0.000486753	0	0	0	4.73391e-05	6.47602e-05	0	5.10302e-05	0	2.26808e-05	1.08163e-05	0	0.00015525	0	5.11146e-05	0	0	0	0.000135616	0
UniRef90_A0A1A7KGZ5: Kynurenine 3-monooxygenase	0	0	0	0	0	0	0	0	0	0	0	0	0	0	0	0	0	0	0	0	0	0	0	0	0	0	0	0	0	0	0	0	0	0	0	0	0	0	0	0	0	0	0	0	0	0	0	0	0
UniRef90_A0A1A7TBT9: Replication initiation factor	0	0	0	0	0	0	0	0	0	0	0	0	0	0	0	0	0	0	0	0	0	0	0	0	0	0	0	0	0	0	1.44443e-06	0	0	0	0	0	0	0	0	0	0	0	0	0	0	0	0	0	0
UniRef90_A0A1D3KIL4: Acriflavin resistance protein A	0	0	0	0	0	0	0	0	0	0	0	0	0	0	0	0	0	0	0	0	0	0	0	0	0	0	0	0	0	0	3.30106e-06	0	0	0	0	0	0	0	0	0	0	0	1.67279e-05	0	0	0	0	0	0
UniRef90_A0A1D3KKI2: LPS-assembly protein LptD	0	0	0	0	0	0	1.14784e-06	0	0	0	0	0	0	0	0	0	0	0	0	0	0	0	0	0	0	0	0	0	0	0	3.16607e-06	0	0	0	0	0	0	0	0	0	0	0	9.95505e-06	0	0	0	0	0	0
UniRef90_A0A1D3KQL8: Phosphoethanolamine transferase	0	0	0	0	0	0	1.32408e-06	0	0	0	0	0	0	0	0	0	0	0	0	0	0	0	0	0	0	0	0	0	0	0	6.4698e-06	0	0	0	0	0	0	0	0	0	0	0	1.56651e-05	0	0	0	0	0	0
UniRef90_A0A1D3KSH0: Multidrug resistance protein A	0	0	0	0	0	0	0	0	0	0	0	0	0	0	0	0	0	0	0	0	0	0	0	0	0	0	0	0	0	0	2.80409e-06	0	0	0	0	0	0	0	0	0	0	0	1.49485e-05	0	0	0	0	0	0
UniRef90_A0A1D3U586: Outer membrane protein N (Porin)	0	0	0	0	0	0	0	0	0	0	0	0	0	0	0	0	0	0	0	0	0	0	0	0	0	0	0	0	0	0	2.33858e-06	0	0	0	0	0	0	0	0	0	0	0	0	0	0	0	0	0	0
UniRef90_A0A1G1SBI2: Dihydrofolate reductase	0	0	0	0	0	0	0	0	0	0	0	0	0	0	0	0	0	0	0	0	0	0	0	0	0	0	0	0	0	0	0	0	0	0	0	0	0	0	0	0	0	0	0	0	0	0	0	0	0
UniRef90_A0A1H0Z427: MFS transporter, DHA1 family, tetracycline resistance protein	0	0	0	0	0	0	0	0	0	0	0	0	0	0	0	0	0	0	0	0	0	0	0	0	0	0	0	0	0	0	0	0	0	0	0	0	0	0	0	0	0	0	0	0	0	0	0	0	0
UniRef90_A0A1L5KFA7: Phosphotransferase enzyme family	0	0	0	0	0	0	0	0	0	0	0	0	0	0	0	0	0	0	0	0	0	0	0	0	0	0	0	0	0	0	0	0	0	0	0	0	0	0	0	0	0	0	0	0	0	0	0	0	0
UniRef90_A0A1L5KFF7: COQ6 ubiquinone biosynthesis monooxygenase	0	0	2.30868e-06	0	0	0	0	0	0	0	0	0	0	0	0	0	0	0	0	0	0	0	0	0	0	0	0	0	0	0	0	0	0	0	0	0	0	0	0	0	0	0	0	0	0	0	0	0	0
UniRef90_A0A1L5KKZ3: Phosphotransferase enzyme family	0	0	0	0	0	0	0	0	0	0	0	0	0	0	0	0	0	0	0	0	0	0	0	0	0	0	0	0	0	0	0	0	0	0	0	0	0	0	0	0	0	0	0	0	0	0	0	0	0
UniRef90_A0A1L5KT89: Dihydrofolate reductase	0	0	0	0	0	0	0	0	0	0	0	0	0	0	0	0	0	0	0	0	0	0	0	0	3.96962e-07	0	0	0	0	0	5.2753e-07	0	0	0	0	0	0	0	0	0	0	0	0	0	0	0	1.17809e-05	0	0
UniRef90_A0A1L5KW26: Dihydrofolate reductase	0	0	0	0	0	0	2.71117e-06	0	0	0	0	0	4.41582e-07	0	0	0	0	0	0	0	0	0	1.42555e-06	0	0	0	0	0	0	1.55118e-06	0	0	0	0	0	0	0	0	0	0	0	0	0	0	0	0	0	0	0
UniRef90_A0A1L6C492: Beta-lactamase (Fragment)	0	0	0	0	0	0	0	0	0	0	0	0	0	0	0	0	0	0	0	0	0	0	0	0	0	0	0	0	0	0	0	0	0	0	0	0	0	0	0	0	0	0	0	0	0	0	0	0	0
UniRef90_A0A1N7T703: Bifunctional AacA/AphD	0	0	0	0	0	0	0	0	0	0	0	0	0	0	0	0	0	0	0	0	0	0	0	0	0	0	0	0	0	0	0	0	0	0	0	0	0	0	0	0	0	0	0	0	0	0	0	0	0
UniRef90_A0A1S7D640: Beta-lactamase (Fragment)	0	0	0	0	0	0	0	1.77262e-07	0	0	0	0	0	0	0	0	0	0	0	0	0	0	0	0	0	0	0	0	0	0	0	6.00801e-08	0	0	0	0	3.92633e-07	0	0	0	0	0	0	0	0	0	0	0	0
UniRef90_A0A1T1YUD0: Efflux pump membrane transporter	0	0	0	0	0	0	0	0	0	0	0	0	0	0	0	0	0	0	0	0	0	0	0	0	0	0	0	0	0	0	0	0	0	0	0	0	0	0	0	0	0	0	0	0	0	0	0	0	0
UniRef90_A0A218L4M5: Streptomycin aminoglycoside 6-adenyltransferase	0	0	0	0	0	0	0	0	0	1.14642e-07	0	0	2.17539e-07	0	0	0	0	0	0	0	0	0	0	0	0	0	0	0	0	0	0	0	0	0	0	1.77845e-07	0	0	0	0	0	0	0	0	0	0	3.68499e-06	0	0
UniRef90_A0A218L4M7: Streptothricin acetyltransferase	0	0	0	0	0	0	0	0	0	0	0	0	0	0	0	0	0	0	0	0	0	0	0	0	0	0	0	0	0	0	0	0	0	0	0	0	0	0	0	0	0	0	0	0	0	0	4.88544e-06	0	0
UniRef90_A0A243UXM4: HTH-type transcriptional regulator LeuO (Fragment)	2.43584e-07	2.18489e-07	0	0	0	0	0	0	0	0	0	0	0	5.7004e-06	0	0	0	0	0	0	0	0	8.21169e-07	4.97756e-06	0	0	0	0	0	0	0	0	0	0	0	0	0	0	0	0	0	0	0	0	0	0	2.50227e-06	0	0
UniRef90_A0A246NQ02: Lincosamide nucleotidyltransferase Lnu(G)	0	0	0	0	0	0	0	0	0	0	0	0	0	0	0	0	0	0	0	0	0	0	0	0	0	0	0	0	0	0	0	0	0	0	0	5.47737e-07	0	0	0	0	0	0	0	0	0	0	0	0	0
UniRef90_A0A2J0PBS8: Phosphoethanolamine transferase	0	0	0	0	0	0	0	0	0	0	0	0	0	0	0	0	0	0	0	0	0	0	0	0	0	0	0	0	0	0	0	0	0	0	0	0	0	0	0	0	0	0	0	0	0	0	0	0	0
UniRef90_A0A2J0TRW3: Efflux pump membrane transporter	0	0	0	0	0	0	0	0	0	0	0	0	0	0	0	0	0	0	0	0	0	0	0	0	0	0	0	0	0	0	0	0	0	0	0	0	0	0	0	0	0	0	0	0	0	0	0	0	0
UniRef90_A0A2J6A2K0: NimIJ family nitroimidazole resistance protein	0	0	0	0	0	0	0	0	0	4.2303e-06	0	0	0	0	0	0	0	0	0	0	0	0	0	0	0	0	0	0	0	0	0	0	0	0	0	0	0	0	0	0	0	0	0	0	0	0	0	0	0
UniRef90_A0A2K9JGM9: LnuC	0.00021511	4.75887e-05	0	0.000205041	7.2407e-05	1.60103e-05	2.02675e-05	0.000110849	7.52077e-05	4.71708e-05	5.64987e-06	0.000105287	6.95547e-06	4.8286e-06	0.000105723	7.05458e-05	5.7657e-05	2.95479e-05	0.000128538	4.34496e-05	0.000102465	2.66348e-05	2.3715e-05	0.000144162	0	1.65286e-05	6.96182e-06	8.22738e-06	2.95914e-05	6.26891e-05	2.65925e-06	6.4226e-05	6.00845e-05	1.80158e-05	7.17457e-05	5.10858e-06	6.65783e-05	2.96132e-05	5.58153e-05	5.35576e-05	0.000228111	1.9554e-05	2.60377e-06	1.42101e-05	6.59055e-06	7.20591e-05	7.10543e-05	4.5285e-05	5.3204e-05
UniRef90_A0A2N9DMG9: ATP-binding cassette (ABC-F family)	0	0	0	0	0	0	0	0	0	0	0	0	0	0	0	0	0	0	0	0	0	0	0	0	0	0	0	0	0	0	0	0	0	0	0	0	0	0	0	0	0	0	0	0	0	0	0	0	0
UniRef90_A0A2P1JHI0: Beta-lactamase (Fragment)	0	0	0	0	0	0	0	0	0	0	0	0	0	0	0	0	0	0	0	0	0	0	0	0	0	0	0	0	0	0	1.638e-07	0	0	0	0	0	0	0	0	0	0	0	0	0	0	0	0	0	0
UniRef90_A0A2R4H2Z9: rRNA methylase	0	0	0	0	0	0	0	0	0	0	0	0	0	0	0	0	0	0	0	0	0	0	0	0	0	0	0	0	0	0	0	0	0	0	0	0	0	0	0	0	0	0	0	0	0	0	0	0	0
UniRef90_A0A2S1CWY0: OXA-61 family class D beta-lactamase OXA-659	0	0	0	0	0	0	0	0	0	0	0	0	0	0	0	0	0	0	0	0	0	0	0	0	0	0	0	0	0	0	0	0	0	0	0	0	0	0	0	0	0	0	0	0	0	0	0	0	0
UniRef90_A0A2S1PKM6: Aminoglycoside phosphotransferase	0	0	0	0	0	5.17347e-06	0	0	0	0	0	0	0	0	0	0	0	0	0	0	0	0	0	0	0	2.60539e-06	0	0	0	0	0	0	0	0	0	0	0	0	0	0	0	0	0	0	0	0	0	0	0
UniRef90_A0A2U2P5G4: Aminoglycoside N-acetyltransferase AAC(6&apos )-Ii	0	0	0	0	0	0	0	0	0	0	1.56444e-06	0	0	0	0	0	0	0	0	0	0	0	0	0	0	0	0	0	0	0	0	2.17749e-06	0	0	0	1.06773e-05	0	0	0	0	0	0	0	0	0	0	0	0	0
UniRef90_A0A2X1JA38: DNA-binding protein	6.12112e-06	0	0	0	0	0	0	0	0	0	1.08559e-06	0	0	3.22113e-06	5.1827e-06	0	0	0	0	0	0	2.91664e-06	3.00791e-06	1.09935e-06	9.07542e-06	0	0	0	0	0	3.35424e-06	0	0	0	0	4.9545e-06	0	0	0	0	0	0	2.83014e-06	0	5.99931e-06	0	6.39607e-06	0	0
UniRef90_A0A2X9NMX0: Glutathione transferase fosA	0	0	0	0	0	0	0	0	0	0	0	0	0	0	0	0	0	0	0	0	0	0	0	0	0	0	0	0	0	0	0	0	0	0	0	0	0	0	0	0	0	0	0	0	0	0	0	0	0
UniRef90_A0A336QPR1: FmtC domain-containing protein	0	0	0	0	0	0	0	0	0	0	0	0	0	0	0	0	0	0	0	0	0	0	0	0	2.95298e-06	0	0	3.44612e-06	0	0	0	0	0	0	0	0	0	0	0	0	0	3.55824e-07	0	0	0	0	0	0	0
UniRef90_A0A376I5A8: Beta-lactamase	0	0	0	0	0	0	0	0	0	0	0	0	0	0	0	0	0	0	0	0	0	0	0	0	0	0	0	0	0	0	0	0	0	0	0	0	0	0	0	0	0	0	0	0	0	0	0	0	0
UniRef90_A0A376JWQ4: Beta-lactamase	2.46502e-06	0	0	4.59768e-06	0	0	0	0	0	0	0	0	0	8.24862e-06	8.57053e-07	0	0	0	0	0	0	0	4.03622e-06	2.27829e-06	0	0	0	0	0	0	1.07604e-06	0	0	0	0	0	0	0	0	0	0	0	4.59707e-06	0	6.7629e-07	8.60334e-07	4.71534e-06	0	0
UniRef90_A0A376P0L5: Beta-lactamase	2.63327e-07	0	0	0	0	0	0	0	0	0	4.43098e-06	0	0	1.485e-06	0	0	0	0	0	0	0	5.61517e-06	8.63278e-06	0	1.47395e-06	0	0	0	0	0	3.01417e-06	0	0	0	0	2.0093e-06	0	0	0	0	0	0	0	0	3.69792e-07	0	1.13495e-05	0	0
UniRef90_A0A377ZRY4: Beta-lactamase	0	0	0	0	0	0	0	0	0	0	0	0	0	0	0	0	0	0	0	0	0	0	0	0	0	0	0	0	0	0	5.40695e-07	0	0	0	0	0	0	0	0	0	0	0	0	0	0	0	0	0	0
UniRef90_A0A3A1YQQ5: Beta-lactamase	0	0	0	0	0	0	0	0	0	0	0	0	0	0	0	0	0	0	0	0	0	0	0	0	0	0	0	0	0	0	0	0	0	0	0	0	0	0	0	0	0	0	0	0	0	0	0	0	0
UniRef90_A0A3A6YNR6: Phosphatidylglycerol lysyltransferase	0	0	0	0	0	0	0	0	0	0	0	0	0	0	0	0	0	0	0	0	0	0	0	0	0	0	0	0	0	0	0	0	0	0	0	1.35421e-06	0	0	0	0	0	0	0	0	0	0	0	0	0
UniRef90_A0A3E4UGG9: Tetracycline efflux ABC transporter Tet(46) subunit A	0	0	0	0	0	0	0	0	0	0	0	0	0	0	0	0	0	0	0	0	0	0	0	0	0	0	0	0	0	0	0	0	0	0	0	1.1347e-06	0	0	0	0	0	0	0	0	0	0	0	0	0
UniRef90_A0QZ11: RNA polymerase-binding protein RbpA	0	0	0	0	0	0	0	0	0	0	0	0	0	0	0	0	0	0	0	0	0	0	0	0	0	0	0	0	0	0	0	0	0	0	0	0	0	0	0	0	0	0	0	0	0	0	0	0	0
UniRef90_A4ZYU9: Beta-lactamase	0	0	0	0	0	0	0	0	0	0	0	0	0	0	0	0	0	0	0	0	0	0	0	0	0	0	0	0	0	0	0	0	0	0	0	0	0	0	0	0	0	0	0	0	0	0	0	0	0
UniRef90_A5H8A5: Fluoroquinolone efflux MFS transporter QepA1	0	0	0	0	0	0	0	0	0	0	0	0	0	0	0	0	0	0	0	0	0	0	0	0	0	0	0	0	0	0	0	0	0	0	0	0	0	0	0	0	0	0	0	0	0	0	0	0	0
UniRef90_A6NA50: QnrB6	0.000309368	0	0	0	0	0	0	0	0	0	0	0	0	0	0	0	0	0	0	0	0	0	0	0	0	0	0	0	0	0	0	0	0	0	0	0	0	0	0	0	0	0	0	0	0	0	0	0	0
UniRef90_A6T8S5: Spermidine export protein MdtJ	0	0	0	0	0	0	0	0	0	0	0	0	0	0	0	0	0	0	0	0	0	0	0	0	0	0	0	0	0	0	7.58075e-06	0	0	0	0	0	0	0	0	0	0	0	0	0	0	0	0	0	0
UniRef90_A6T8S6: Spermidine export protein MdtI	0	0	0	0	0	0	0	0	0	0	0	0	0	0	0	0	0	0	0	0	0	0	0	0	0	0	0	0	0	0	3.63993e-06	0	0	0	0	0	0	0	0	0	0	0	0	0	0	0	0	0	0
UniRef90_A6TF96: Undecaprenyl phosphate-alpha-4-amino-4-deoxy-L-arabinose arabinosyl transferase	0	0	0	0	0	0	1.42478e-06	0	0	0	0	0	0	0	0	0	0	0	0	0	0	0	0	0	0	0	0	0	0	0	6.93685e-06	0	0	0	0	0	0	0	0	0	0	0	3.6158e-06	0	0	0	0	0	0
UniRef90_A7ZKF6: Multidrug resistance protein MdtG	1.88579e-06	1.29042e-06	0	1.11277e-06	0	0	0	0	0	0	1.50848e-06	0	6.81284e-07	8.88672e-06	4.19201e-07	0	0	0	0	0	0	4.77756e-07	1.64522e-06	2.24778e-07	2.17458e-05	0	0	0	0	0	1.50618e-05	0	0	0	0	4.56979e-06	0	0	0	0	2.92826e-07	1.33061e-07	1.55177e-06	0	1.97695e-05	0	4.38467e-06	0	0
UniRef90_A8AEE5: Multidrug resistance protein MdtC	0	0	0	0	0	0	0	0	0	0	1.2774e-06	0	0	0	0	0	0	0	0	0	0	0	0	0	5.87783e-06	0	0	0	0	0	5.68589e-06	0	0	0	0	1.32131e-06	0	0	0	0	0	0	1.31948e-05	0	3.76625e-06	0	2.37776e-06	0	0
UniRef90_A8SPZ5: StrA	0	0	0	0	0	0	0	0	0	0	0	0	0	0	0	0	0	0	0	0	0	0	0	0	0	0	0	0	0	0	2.98847e-07	0	0	0	0	0	0	0	0	0	0	0	0	0	0	0	0	0	0
UniRef90_A9QXC4: AAC(6&apos )-Ib-cr (Fragment)	0	0	0	0	0	0	0	0	0	0	0	0	0	0	0	0	0	0	0	0	0	0	0	0	0	0	0	0	0	0	0	0	0	0	0	0	0	0	0	0	0	0	0	0	0	0	0	0	0
UniRef90_B0B4B3: Mosaic tetracycline resistance protein	0	0	0	0	0	0	0	0	0	0	0	0	0	0	0	0	0	0	5.3528e-06	0	0	0	0	0	0	0	5.36598e-06	1.69562e-05	0	0	0	0	0	0	0	0	0	0	0	0	0	0	0	0	3.70338e-06	0	0	0	0
UniRef90_B1Q1F1: Beta-lactamase	0	0	0	0	0	0	0	0	0	0	0	0	0	0	0	0	0	0	0	0	0	0	0	0	0	0	0	0	0	0	0	0	0	0	0	0	0	0	0	0	0	0	0	0	0	0	0	0	0
UniRef90_B2RI48: Lipid A 4&apos -phosphatase	0	0	0	0	0	0	0	0	0	0	0	0	0	0	0	0	0	0	0	0	0	0	0	0	0	0	0	0	0	0	0	0	0	0	0	0	0	0	0	0	0	0	0	0	0	0	0	0	0
UniRef90_B3U538: Beta-lactamase OXA-133	0	0	0	0	0	0	0	0	0	0	0	0	0	0	0	0	0	0	0	0	0	0	0	0	0	0	0	0	0	0	0	0	0	0	0	0	0	0	0	0	0	0	0	0	0	0	0	0	0
UniRef90_B4EW87: Tetracycline resistance protein (MFS-family transporter)	0	0	0	0	0	0	0	0	0	0	0	0	0	0	0	0	0	0	0	0	0	0	0	0	0	0	0	0	0	0	0	0	0	0	0	0	0	0	0	0	0	0	0	0	0	0	0	0	0
UniRef90_B5M690: Plasmid-mediated quinolone resistance protein	0	0	0	0	0	0	0	0	0	0	0	0	0	0	0	0	0	0	0	0	0	0	0	0	0	0	0	0	0	0	0	0	0	0	0	0	0	0	0	0	0	0	0	0	0	0	0	0	0
UniRef90_B7LM77: Undecaprenyl-phosphate 4-deoxy-4-formamido-L-arabinose transferase	0	0	0	0	0	0	0	0	0	0	1.67658e-06	0	1.17092e-06	3.29156e-06	0	0	0	0	0	0	0	2.18571e-06	4.42938e-06	1.93386e-06	1.22696e-05	0	0	0	0	0	1.02151e-05	0	0	0	0	3.44189e-06	0	0	0	0	0	0	1.15191e-06	0	1.18166e-05	0	5.7947e-06	0	0
UniRef90_B7NL69: Multidrug resistance protein MdtH	1.96516e-06	0	0	6.42386e-07	0	0	0	0	0	0	3.31938e-06	0	2.09007e-06	8.66826e-06	2.58204e-06	0	0	0	2.45701e-07	0	0	4.66878e-07	0	2.87923e-06	2.9373e-07	0	0	0	0	0	1.12278e-05	0	0	0	0	1.07033e-05	0	0	0	0	0	0	1.9021e-07	0	0	1.28828e-07	2.66535e-06	0	0
UniRef90_B7TCK2: Bacilysin exporter BacE	0	0	0	0	0	0	0	0	0	0	0	0	0	0	0	0	0	0	0	0	0	0	0	0	0	0	0	0	0	0	0	0	0	0	0	0	0	0	0	0	0	0	0	0	0	0	0	0	0
UniRef90_B7UY29: Translational regulator CsrA	0	0	0	0	0	0	0	0	0	0	0	0	0	0	0	0	0	0	0	0	0	0	0	0	0	0	0	0	0	0	0	0	0	0	0	0	0	0	0	0	0	0	0	0	0	0	0	0	0
UniRef90_B8L7N1: Acriflavin resistance protein	0	0	0	0	0	0	0	0	0	0	0	0	0	0	0	0	0	0	0	0	0	0	0	0	0	0	0	0	0	0	0	0	0	0	0	0	0	0	0	0	0	0	0	0	0	0	0	0	0
UniRef90_B8L8V4: Outer membrane transport protein involved toxic tolerance	0	0	0	0	0	0	0	0	0	0	0	0	0	0	0	0	0	0	0	0	0	0	0	0	0	0	0	0	0	0	0	0	0	0	0	0	0	0	0	0	0	0	0	0	0	0	0	0	0
UniRef90_B8QUG9: Tet(32)	0	1.02509e-05	3.59456e-06	4.78411e-06	5.15539e-06	3.79819e-06	5.2844e-06	1.05262e-05	0	7.54246e-07	3.52556e-06	1.0002e-05	3.0212e-06	0	1.62953e-06	1.45891e-06	1.79399e-06	1.86055e-06	4.29718e-06	2.09071e-06	1.6157e-06	8.81056e-06	2.45878e-06	0	6.1882e-07	1.09751e-06	1.30153e-05	1.96895e-05	3.09111e-06	2.78818e-06	0	1.63228e-05	0	0	0	0	2.13146e-06	5.67358e-06	3.43889e-06	1.53775e-06	3.93224e-06	1.6404e-06	0	2.21826e-05	2.44661e-06	2.6349e-06	0	4.18706e-06	4.39579e-05
UniRef90_B9VUW1: QnrD	0	0	0	0	0	0	0	0	0	0	0	0	0	0	0	0	0	0	0	0	0	0	0	0	0	0	0	0	0	0	0	0	0	0	0	0	0	0	0	0	0	0	0	0	0	0	0	0	0
UniRef90_C4NV15: Aminoglycoside N(3)-acetyltransferase	0	0	0	0	0	0	0	0	0	0	0	0	0	0	0	0	0	0	0	0	0	0	0	0	0	0	0	0	0	0	0	0	0	0	0	0	0	0	0	0	0	0	0	0	0	0	0	0	0
UniRef90_C9WIW3: Lincosamide nucleotidyltransferase	8.47475e-06	0	0	0	0	0	0	0	0	0	0	1.54731e-06	0	0	2.54957e-05	1.04626e-06	4.27786e-06	0	0	0	0	2.93623e-06	0	0	6.41843e-06	0	0	0	0	0	0	0	0	0	0	0	0	0	0	0	0	0	0	0	0	0	2.28707e-06	0	0
UniRef90_D1LU77: Beta-lactamase (Fragment)	0	0	0	0	0	0	0	0	0	0	0	0	0	0	0	0	0	0	0	0	0	0	0	0	0	0	0	0	0	0	0	0	0	0	0	0	0	0	0	0	0	0	0	0	0	0	0	0	0
UniRef90_D2J684: Beta-lactamase	0	0	0	0	0	0	0	0	0	0	0	0	0	0	0	0	0	0	0	0	0	0	0	0	0	0	0	0	0	0	0	0	0	0	0	0	0	0	0	0	0	0	0	0	0	0	0	0	0
UniRef90_D4JSJ5: Small GTP-binding protein domain	0	0	0	0	0	0	0	0	0	0	0	0	0	0	6.83588e-07	0	0	0	0	0	0	0	0	0	0	0	0	0	0	0	0	0	0	0	0	4.44173e-07	0	0	0	0	0	0	0	0	0	0	0	0	0
UniRef90_D6PYN7: DfrA14 (Fragment)	0	0	0	0	0	0	0	0	0	0	0	0	0	0	0	0	0	0	0	0	0	0	0	0	0	0	0	0	0	0	0	0	0	0	0	0	0	0	0	0	0	0	0	0	0	0	0	0	0
UniRef90_D7RVH1: MFS transporter	0	0	0	0	0	0	0	0	0	0	0	0	0	0	0	0	0	0	0	0	0	0	0	0	0	0	0	0	0	0	0	0	0	0	0	0	0	0	0	0	0	0	0	0	0	0	0	0	0
UniRef90_D7UQM0: FosA3	0	0	0	0	0	0	0	0	0	0	0	0	0	0	0	0	0	0	0	0	0	0	0	0	0	0	0	0	0	0	0	0	0	0	0	0	0	0	0	0	0	0	0	0	0	0	0	0	0
UniRef90_E3PYR1: Aminoglycoside N(6&apos )-acetyltransferase	0	0	0	0	0	0	0	0	0	0	0	0	0	0	0	0	0	0	0	0	0	0	0	0	0	0	0	0	0	0	0	0	0	0	0	0	0	0	0	0	0	0	0	0	0	0	0	0	0
UniRef90_E7SA67: ABC transporter, ATP-binding protein	0	0	0	0	0	0	0	0	0	0	0	0	0	0	0	0	0	0	0	0	0	0	0	0	0	0	0	0	0	0	0	0	0	0	0	1.73594e-06	0	0	0	0	0	0	0	0	0	0	0	0	0
UniRef90_E9FPR1: ABC transporter, ATP-binding protein	0	0	0	0	0	0	0	0	0	0	0	0	0	0	0	0	0	0	0	0	0	0	0	0	0	0	0	0	0	0	0	0	0	0	0	0	0	0	0	0	0	0	0	0	0	0	0	0	0
UniRef90_E9LLI5: Streptomycin 3&apos &apos -adenylyltransferase	0	0	0	0	0	0	0	0	0	0	0	0	0	0	0	0	0	0	0	0	0	0	0	0	0	0	0	0	0	0	0	0	0	0	0	0	0	0	0	0	0	0	0	0	0	0	0	0	0
UniRef90_F1CNJ5: Macrolide 2&apos -phosphotransferase	0	0	0	0	0	0	0	0	0	0	0	0	0	0	0	0	0	0	0	0	0	0	0	0	0	0	0	0	0	0	0	0	0	0	0	0	0	0	0	0	0	0	0	0	0	0	0	0	0
UniRef90_F3ZU25: Small GTP-binding protein	0	0	0	0	0	0	0	0	0	0	0	0	0	0	0	0	0	0	0	0	0	0	0	0	0	0	0	0	0	0	0	0	0	0	0	0	0	0	0	0	0	0	0	0	0	0	0	0	0
UniRef90_F4LXH4: ABC transporter related protein	0	0	0	0	0	0	0	0	0	0	0	0	0	0	0	0	0	0	0	0	0	0	0	9.93947e-07	0	0	0	0	0	0	0	0	0	0	0	0	0	0	0	0	0	0	0	0	0	0	0	0	0
UniRef90_F8UVJ0: Ble	0	0	0	0	0	0	0	0	0	0	0	0	0	0	0	0	0	0	0	0	0	0	0	0	0	0	0	0	0	0	0	0	0	0	0	0	0	0	0	0	0	0	0	0	0	0	0	0	0
UniRef90_F9VD30: ABC transporter ATP-binding component	0	0	0	0	0	0	0	0	0	0	0	0	0	0	0	0	0	0	0	0	0	1.99635e-06	0	0	0	0	0	0	0	0	0	0	0	0	0	0	0	0	0	0	0	0	0	0	0	0	0	0	0
UniRef90_G1CSU8: Efflux pump membrane transporter	0	0	0	0	0	0	0	0	0	0	0	0	0	0	0	0	0	0	0	0	0	0	0	0	0	0	0	0	0	0	2.58321e-06	0	0	0	0	0	0	0	0	0	0	0	1.31076e-05	0	0	0	0	0	0
UniRef90_G8LCW0: Transcriptional activator ramA	0	0	0	0	0	0	0	0	0	0	0	0	0	0	0	0	0	0	0	0	0	0	0	0	0	0	0	0	0	0	0	0	0	0	0	0	0	0	0	0	0	0	1.56324e-06	0	0	0	0	0	0
UniRef90_H9CDJ3: Tetracycline resistance protein 40	9.79979e-06	9.70051e-06	0	1.00107e-05	0	1.61403e-06	2.0368e-05	0	0	7.32507e-06	4.41339e-06	2.61533e-05	2.10173e-06	0	4.59084e-05	5.36216e-06	2.11745e-06	2.80441e-06	1.0953e-06	4.94285e-06	1.44302e-05	2.97036e-05	2.22314e-05	0	6.48793e-06	5.55072e-06	2.74418e-05	0.000101472	6.12677e-05	4.49934e-05	4.20651e-05	1.09666e-05	1.27584e-05	3.68656e-06	6.64185e-06	0.000131704	2.79717e-06	2.39156e-05	3.83011e-05	3.89856e-06	4.6933e-06	1.06909e-06	9.83606e-07	2.73805e-06	1.71737e-05	2.6737e-05	0	2.7488e-06	6.7933e-06
UniRef90_I1YAX3: Beta-lactamase	0	0	0	0	0	0	0	2.20783e-07	0	0	0	0	1.07376e-06	1.57496e-06	0	0	0	0	0	0	0	0	0	4.43395e-06	0	0	0	0	0	0	0	6.22225e-08	0	0	0	9.10387e-07	5.52788e-07	0	0	0	0	0	0	0	0	0	0	0	0
UniRef90_I3RVP3: Tetracycline resistance protein O/32/O	0	0	0	0	0	0	0	0	0	0	0	0	0	0	0	0	0	0	0	0	0	0	0	0	0	0	0	0	0	0	0	0	0	0	0	0	0	0	0	0	0	0	0	0	0	0	0	0	0
UniRef90_I3TZJ0: MFS family major facilitator transporter	0	0	0	0	0	0	0	0	0	0	0	0	0	0	0	0	0	0	0	0	0	0	0	1.00353e-06	0	0	0	0	0	0	0	0	0	0	0	1.4586e-06	0	0	0	0	0	0	0	0	0	0	0	0	0
UniRef90_I7QYT2: Multidrug resistance protein imrP	0	0	0	0	0	0	0	0	0	0	0	0	0	0	0	0	0	0	0	0	0	0	0	0	0	0	0	0	0	0	0	0	0	0	0	0	0	0	0	0	0	0	0	0	0	0	0	0	0
UniRef90_K0JHQ1: Class D beta-lactamase	0	0	0	0	0	0	0	0	0	0	0	0	0	0	0	0	0	0	0	0	0	0	0	0	0	0	0	0	0	0	0	0	0	0	0	0	0	0	0	0	0	0	0	0	0	0	0	0	0
UniRef90_L1PB72: Beta-lactamase	0	2.71461e-06	0	0	0	0	4.60857e-05	0	0	1.03815e-05	0	0	0	1.21624e-05	0	0	0	0	4.51819e-07	1.50911e-05	3.81897e-06	0	0	0	0	2.01005e-07	0	3.87064e-06	0	0	0	1.59224e-05	0	8.7103e-06	7.88667e-06	0	6.79166e-06	0	0	0	0	1.42555e-06	0	0	0	0	0	1.00223e-06	0
UniRef90_M4R2Y6: Hydrolase, alpha/beta domain protein	0	0	0	0	0	0	0	0	0	0	0	0	0	0	0	0	0	0	0	0	0	0	0	0	0	0	0	0	0	0	0	0	0	0	0	0	0	0	0	0	0	0	0	0	0	0	0	0	0
UniRef90_M5CQX6: Acra3 protein	0	0	0	0	0	0	0	0	0	0	0	0	0	0	0	0	0	0	0	0	0	0	0	0	0	0	0	0	0	0	0	0	0	0	0	0	0	0	0	0	0	0	0	0	0	0	0	0	0
UniRef90_M5CRZ0: Two-component system, OmpR family, sensor histidine kinase BaeS	0	0	0	0	0	0	0	0	0	0	0	0	0	0	0	0	0	0	0	0	0	0	0	0	0	0	0	0	0	0	0	0	0	0	0	0	0	0	0	0	0	0	0	0	0	0	0	0	0
UniRef90_M5D4V8: Transcriptional regulatory protein resD	0	0	0	0	0	0	0	0	0	0	0	0	0	0	0	0	0	0	0	0	0	0	0	0	0	0	0	0	0	0	0	0	0	0	0	0	0	0	0	0	0	0	0	0	0	0	0	0	0
UniRef90_O07480: Erythromycin resistance methylase	0	0	0	0	0	0	0	0	0	0	0	0	0	0	0	0	0	0	0	0	0	0	0	0	0	0	0	0	0	0	0	0	0	0	0	0	0	0	0	0	0	0	0	0	0	0	0	0	0
UniRef90_O52836: Tetracycline resistance protein TetW	1.58869e-06	1.85323e-05	0	0	7.73455e-06	4.66889e-06	9.30433e-07	0	0	1.44527e-05	4.26891e-05	8.07661e-05	1.83372e-06	0	0	7.70038e-06	3.1288e-06	8.66082e-06	1.86317e-05	3.12476e-05	1.24913e-05	1.81822e-05	5.36373e-05	0	0	1.05677e-05	1.59655e-05	1.37205e-05	0.000118011	0.000137651	1.13758e-05	0.000107013	1.90578e-06	1.16295e-05	4.77134e-05	3.87849e-07	1.99702e-05	0.000155505	2.12704e-05	1.20645e-05	1.67114e-05	8.06669e-06	0	2.42443e-06	0	6.71834e-06	7.57644e-06	1.20108e-05	7.512e-07
UniRef90_O87866: Quaternary ammonium compound-resistance protein QacG	1.78524e-06	0	0	0	0	0	0	0	0	0	0	0	0	0	0	0	0	0	0	0	0	0	0	0	0	0	0	0	0	0	0	0	0	0	0	0	0	0	0	0	0	0	0	0	0	0	0	0	0
UniRef90_P00382: Dihydrofolate reductase type 1	0	0	0	0	0	0	0	0	0	0	0	0	0	0	0	0	0	0	0	0	0	0	0	0	0	0	0	0	0	0	0	0	0	0	0	0	0	0	0	0	0	0	0	0	0	0	0	0	0
UniRef90_P00485: Chloramphenicol acetyltransferase	0	0	0	0	0	0	0	0	0	0	0	0	0	0	0	0	0	0	0	0	0	0	0	0	0	0	0	0	0	0	0	0	0	0	0	0	0	0	0	0	0	0	0	0	0	0	0	0	0
UniRef90_P00551: Aminoglycoside 3&apos -phosphotransferase	0	0	0	0	0	0	0	0	0	0	0	0	0	0	0	0	0	0	0	0	0	0	0	0	0	0	0	0	0	0	0	0	0	0	0	1.64854e-06	0	0	0	0	0	0	0	0	0	0	0	0	0
UniRef90_P00552: Aminoglycoside 3&apos -phosphotransferase	0	0	0	0	0	0	0	0	0	0	0	0	0	0	0	0	0	0	0	0	0	0	0	0	0	0	0	0	0	0	0	0	0	0	0	0	0	0	0	0	0	0	0	0	0	0	0	0	0
UniRef90_P00557: Hygromycin-B 4-O-kinase	0	0	0	0	0	0	0	0	0	0	0	0	0	0	0	0	0	0	0	0	0	0	0	0	0	0	0	0	0	0	0	0	0	0	0	0	0	0	0	0	0	0	0	0	0	0	0	0	0
UniRef90_P00811: Beta-lactamase	1.40178e-06	0	0	0	0	0	0	0	0	0	1.1246e-06	0	7.81285e-07	2.99282e-06	3.26521e-07	0	0	0	0	0	0	0	0	0	3.16124e-05	0	0	0	0	0	1.86733e-05	0	0	0	0	6.41302e-06	0	0	0	0	0	0	5.64804e-07	0	2.90007e-05	0	4.54827e-06	0	0
UniRef90_P02930: Outer membrane protein TolC	4.6854e-06	3.12145e-06	0	1.33173e-06	0	0	0	0	0	0	7.65149e-06	0	6.53835e-06	1.81162e-05	3.70293e-06	0	0	0	0	5.39933e-07	0	0	1.43246e-05	5.74569e-06	1.79879e-05	0	0	1.12983e-06	0	0	1.87499e-05	0	0	0	0	2.11711e-05	0	0	0	0	0	7.18107e-07	4.37797e-06	0	1.38161e-05	3.23288e-07	8.20893e-06	0	0
UniRef90_P02980: Tetracycline resistance protein, class B	0	0	0	0	0	0	0	0	0	0	0	0	0	0	0	0	0	0	0	0	0	0	0	0	0	0	0	0	0	0	0	0	0	0	0	4.0289e-06	0	0	0	0	0	0	7.26335e-07	0	0	0	0	0	0
UniRef90_P02981: Tetracycline resistance protein, class C	0	0	0	0	0	0	0	0	0	0	0	0	0	0	0	0	0	0	0	0	0	0	0	0	0	0	0	0	0	0	1.1521e-06	0	0	0	0	0	0	0	0	0	0	0	0	0	0	0	0	0	0
UniRef90_P02982: Tetracycline resistance protein, class A	1.16674e-06	0	0	0	0	0	0	2.39039e-06	0	0	0	0	0	0	0	0	0	0	0	0	0	0	2.39309e-05	0	0	0	0	0	0	0	0	0	0	0	0	4.42052e-05	0	0	0	0	0	0	0	0	0	0	0	0	0
UniRef90_P02983: Tetracycline resistance protein	0	0	0	0	0	0	0	0	0	0	0	0	0	0	0	0	0	0	0	0	0	0	0	0	0	0	0	0	0	0	0	0	0	0	0	0	0	0	0	0	0	0	0	0	0	0	0	0	0
UniRef90_P05058: Kanamycin nucleotidyltransferase	0	0	0	0	0	0	0	0	0	0	0	0	0	0	2.99914e-06	0	0	0	0	0	0	0	0	0	0	0	0	0	0	0	0	0	0	0	0	1.00388e-06	0	0	0	0	0	0	0	0	0	0	0	0	0
UniRef90_P05192: Beta-lactamase	0	0	0	0	0	0	0	0	0	0	0	0	0	0	0	0	0	0	0	0	0	0	0	0	0	0	0	0	0	0	0	0	0	0	0	0	0	0	0	0	0	0	0	0	0	0	0	0	0
UniRef90_P05193: Beta-lactamase	0	0	0	0	0	0	0	0	0	0	0	0	0	0	0	0	0	0	0	0	0	0	7.61072e-06	0	0	0	0	0	0	0	0	0	0	0	0	0	0	0	0	0	0	0	0	0	0	0	3.1877e-05	0	0
UniRef90_P05364: Beta-lactamase	0	0	0	0	0	0	0	0	0	0	0	0	0	0	0	0	0	0	0	0	0	0	0	0	0	0	0	0	0	0	0	0	0	0	0	0	0	0	0	0	0	0	0	0	0	0	0	0	0
UniRef90_P06107: Lincosamide resistance protein	0	0	0	0	0	0	0	0	0	0	0	0	0	0	0	0	0	0	0	0	0	0	0	0	0	0	0	0	0	0	0	0	0	0	0	0	0	0	0	0	0	0	0	0	0	0	0	0	0
UniRef90_P06135: Chloramphenicol acetyltransferase	0	0	0	0	0	0	0	0	0	0	0	0	0	0	0	0	0	0	0	0	0	0	0	0	0	0	0	0	0	0	0	0	0	0	0	0	0	0	0	0	0	0	0	0	0	0	0	0	0
UniRef90_P06571: rRNA adenine N-6-methyltransferase	0	0	0	0	0	0	0	0	0	0	0	0	0	0	0	0	0	0	0	0	0	0	0	0	0	0	0	0	0	0	0	0	0	0	0	0	0	2.89714e-06	0	2.60829e-06	5.62254e-06	0	0	0	0	0	0	0	0
UniRef90_P07641: Chloramphenicol acetyltransferase	0	0	0	0	0	0	0	0	0	0	0	0	0	0	0	0	0	0	0	0	0	0	0	0	0	0	0	0	0	0	9.62952e-07	0	0	0	0	0	0	0	0	0	0	0	0	0	0	0	0	0	0
UniRef90_P08988: Aminoglycoside N(3)-acetyltransferase IV	0	0	0	0	0	0	0	0	0	0	0	0	0	0	0	0	0	0	0	0	0	0	0	0	0	0	0	0	0	0	0	0	0	0	0	0	0	0	0	0	0	0	0	0	0	0	0	0	0
UniRef90_P09885: Aminoglycoside 3&apos -phosphotransferase	0	0	0	0	0	0	0	0	0	0	0	0	0	0	0	0	0	0	0	0	0	0	0	0	0	0	0	0	0	0	0	0	0	0	0	0	0	0	0	0	0	0	0	0	0	0	0	0	0
UniRef90_P0A0C2: Bifunctional AAC/APH	0	0	0	0	0	0	0	0	0	0	0	0	0	0	0	0	0	0	0	0	0	0	0	0	0	0	0	0	0	0	0	0	0	0	0	0	0	0	0	0	0	0	0	0	0	0	0	0	0
UniRef90_P0A0D0: Streptomycin 3&apos &apos -adenylyltransferase	0	0	0	0	0	0	0	0	0	0	0	0	0	0	0	0	0	0	0	0	0	0	0	0	0	0	0	0	0	0	0	0	0	0	0	0	0	0	0	0	0	0	0	0	0	0	0	0	0
UniRef90_P0A0H1: rRNA adenine N-6-methyltransferase	0	0	0	0	0	0	0	0	0	0	0	0	0	0	0	0	0	0	0	0	0	0	0	0	0	0	0	0	0	0	0	0	0	0	0	0	0	0	0	0	0	0	0	0	0	0	0	0	0
UniRef90_P0A1V9: Beta-lactamase OXA-2	0	0	0	0	0	0	0	0	0	0	0	0	0	0	0	0	0	0	0	0	0	0	0	0	0	0	0	0	0	0	0	0	0	0	0	0	0	0	0	0	0	0	0	0	0	0	0	0	0
UniRef90_P0A256: Aminoglycoside N(3)-acetyltransferase III	0	0	0	0	0	0	0	0	0	0	0	0	0	0	0	0	0	0	0	0	0	0	0	0	0	0	0	0	0	0	0	0	0	0	0	0	0	0	0	0	0	0	0	0	0	0	0	0	0
UniRef90_P0A3M4: Beta-lactamase OXA-9	0	0	0	0	0	0	0	0	0	0	0	0	0	0	0	0	0	0	0	0	0	0	0	0	0	0	0	0	0	0	0	0	0	0	0	0	0	0	0	0	0	0	0	0	0	0	0	0	0
UniRef90_P0A3Y5: Aminoglycoside 3&apos -phosphotransferase	0	0	0	0	0	0	0	0	0	0	0	0	3.25011e-06	0	0	0	0	0	0	0	5.40332e-07	0	0	0	4.50702e-06	0	0	0	0	0	0	0	0	0	0	9.35635e-07	0	9.53652e-07	0	5.00132e-05	0.00049336	0	0	6.16163e-07	0	0	8.17545e-06	0	0
UniRef90_P0A4K4: Multi-drug resistance efflux pump PmrA	0	0	0	0	0	0	0	0	0	0	0	0	0	0	0	0	0	0	0	0	0	0	0	0	0	0	0	0	0	0	0	0	0	0	0	0	0	0	0	0	0	0	0	0	0	0	0	0	0
UniRef90_P0A4K7: Tetracycline resistance protein	0	0	0	0	0	0	0	0	0	0	0	0	9.98686e-07	0	0	0	0	0	0	0	0	0	0	0	9.8369e-06	0	0	0	0	0	0	0	0	0	0	1.23488e-05	0	0	0	0	0	0	0	0	0	0	0	0	0
UniRef90_P0AA22: Putative ethidium bromide resistance protein	0	0	0	0	0	0	0	0	0	0	0	0	0	0	0	0	0	0	0	0	0	0	0	0	0	0	0	0	0	0	0	0	0	0	0	0	0	0	0	0	0	0	0	0	0	0	0	0	0
UniRef90_P0ABQ7: Dihydrofolate reductase type 8	0	0	0	0	0	0	0	0	0	0	0	0	0	0	0	0	0	0	0	0	0	0	0	0	0	0	0	0	0	0	0	0	0	0	0	0	0	0	0	0	0	0	0	0	0	0	0	0	0
UniRef90_P0AC11: Dihydropteroate synthase type-2	0	0	0	0	8.2454e-07	0	0	0	0	0	0	0	1.03587e-05	0	0	0	0	0	0	0	0	0	7.83585e-06	0	0	0	0	0	0	0	0	0	0	5.86734e-06	0	1.03242e-06	0	0	4.69778e-06	0	0	0	0	0	0	0	0	0	0
UniRef90_P0ACH6: Multiple antibiotic resistance protein MarA	4.90892e-07	0	0	0	0	0	0	0	0	0	0	7.85587e-07	0	4.18859e-06	0	0	0	1.61118e-07	0	0	0	5.14802e-06	7.89537e-06	2.94117e-06	1.37096e-05	0	0	0	0	0	1.23519e-05	0	0	0	0	1.04785e-06	0	0	0	0	0	0	1.19407e-06	0	6.00326e-06	0	7.34416e-06	0	0
UniRef90_P0ACK0: cAMP-activated global transcriptional regulator CRP	5.70343e-06	1.33588e-06	0	1.99284e-06	0	0	0	2.3098e-06	0	0	4.65252e-06	0	1.31793e-06	1.34461e-05	5.2279e-06	0	0	0	0	0	0	0	1.30749e-05	9.06411e-06	5.33723e-05	0	0	0	0	0	2.43702e-05	0	0	0	0	5.5089e-06	0	0	0	0	0	0	4.3345e-06	0	2.65417e-05	6.67367e-07	1.16074e-05	0	0
UniRef90_P0ACS1: Transcriptional repressor MprA	2.55018e-06	8.20134e-07	0	2.72765e-06	2.8542e-07	0	3.29223e-07	0	0	0	0	0	4.91949e-07	7.06845e-06	3.66964e-07	0	0	0	0	0	0	1.17396e-06	3.63684e-06	1.39626e-06	4.81081e-06	0	0	7.84618e-07	0	0	6.79264e-06	0	0	0	0	1.43485e-06	0	0	0	0	4.20448e-07	0	3.78189e-06	0	3.42822e-06	0	5.03897e-06	0	0
UniRef90_P0ACT3: Probable acrEF/envCD operon repressor	0	1.25632e-06	0	0	0	0	0	0	0	0	0	0	4.3592e-07	4.61726e-06	9.71678e-07	0	0	5.36253e-07	0	0	0	5.06632e-07	0	0	1.96014e-05	0	0	0	0	0	1.19953e-05	0	0	0	0	7.17026e-06	0	0	0	0	0	0	0	0	1.27648e-05	0	3.49087e-06	0	0
UniRef90_P0ACZ6: DNA-binding transcriptional activator EvgA	0	1.17645e-06	0	0	0	0	0	0	0	0	2.11897e-06	0	8.04434e-07	2.42185e-06	0	0	0	0	7.24211e-07	0	0	6.77729e-07	0	0	1.09947e-05	0	0	6.67595e-07	0	0	1.0521e-05	0	0	0	0	7.74666e-06	0	0	0	0	0	1.00231e-07	2.96763e-06	0	1.07933e-05	0	3.90974e-06	0	0
UniRef90_P0AD63: Beta-lactamase SHV-1	0	0	0	0	0	0	9.27208e-07	0	0	0	0	0	0	0	0	0	0	0	0	0	0	0	0	0	0	0	0	0	0	0	2.28002e-06	0	0	0	0	0	0	0	0	0	0	0	0	0	0	0	0	0	0
UniRef90_P0AE04: 2&apos &apos -aminoglycoside nucleotidyltransferase	0	0	0	0	0	0	0	0	0	0	0	0	0	0	0	0	0	0	0	0	0	0	0	0	0	0	0	0	0	0	0	0	0	0	0	0	0	0	0	0	0	0	0	0	0	0	0	0	0
UniRef90_P0AE07: Multidrug efflux pump subunit AcrA	1.64138e-06	0	0	0	0	0	0	1.59104e-06	0	0	2.13583e-06	0	2.69292e-07	6.17211e-06	8.84321e-07	0	0	0	0	0	0	6.35827e-07	0	1.26614e-06	1.12728e-05	0	0	2.54538e-07	0	0	1.50002e-05	0	0	0	0	3.8108e-06	0	0	0	0	0	0	6.38239e-07	0	8.58713e-06	1.10164e-07	5.30556e-06	0	0
UniRef90_P0AE84: Sensor protein CpxA	4.6862e-06	3.35127e-06	0	4.35254e-06	0	0	0	5.75119e-07	0	0	1.02109e-05	0	9.66151e-06	1.55175e-05	4.75113e-06	0	0	0	2.76091e-07	0	0	7.39495e-07	1.49936e-05	4.40198e-06	2.04328e-06	0	0	1.843e-06	0	0	4.67545e-06	0	0	0	0	2.18814e-05	0	0	0	0	0	1.23469e-06	2.38254e-05	0	3.36438e-07	1.16731e-07	1.02147e-05	0	0
UniRef90_P0AEJ1: Multidrug export protein EmrB	1.14247e-06	5.16202e-07	0	8.91078e-07	0	0	7.23577e-07	6.28826e-07	0	0	2.86988e-06	0	6.79888e-06	5.45006e-06	7.56279e-07	0	0	0	0	0	0	3.31419e-07	7.61731e-06	2.34155e-06	8.47435e-07	0	0	0	0	0	5.70686e-06	0	0	0	0	1.14301e-05	0	0	0	0	2.34078e-07	3.15604e-07	1.75293e-05	0	5.76437e-06	0	5.56559e-06	0	0
UniRef90_P0AEZ0: Multidrug transporter MdfA	2.70807e-06	3.0046e-07	0	3.4718e-07	0	0	0	0	0	0	1.7248e-06	0	1.1977e-06	4.74634e-06	5.0286e-07	0	0	0	0	0	0	4.76352e-07	3.40262e-06	1.29758e-06	4.11629e-06	0	0	0	0	0	1.37809e-05	0	0	0	0	6.7336e-06	0	0	0	0	0	7.41815e-08	1.95391e-06	0	1.82072e-05	0	7.36397e-06	0	0
UniRef90_P0AG05: Streptomycin 3&apos &apos -adenylyltransferase	0	0	0	0	0	0	0	0	0	0	0	0	0	0	0	0	0	0	0	0	0	0	0	0	0	0	0	0	0	0	0	0	0	0	0	0	0	0	0	0	0	0	0	0	0	0	0	0	0
UniRef90_P0AG06: Streptomycin 3&apos &apos -adenylyltransferase	0	0	0	0	0	0	0	0	0	0	0	0	0	0	0	0	0	0	0	0	0	0	0	0	0	0	0	0	0	0	0	0	0	0	0	0	0	0	0	0	0	0	0	0	0	0	0	0	0
UniRef90_P0AGC9: Quaternary ammonium compound-resistance protein QacE	0	0	0	0	0	0	0	0	0	0	0	0	0	0	0	0	0	0	0	0	0	0	0	0	0	0	0	0	0	0	0	0	0	0	0	0	0	0	0	0	0	0	0	0	0	0	0	0	0
UniRef90_P0C002: Dihydropteroate synthase type-1	0	0	0	0	0	0	0	0	0	0	0	0	0	0	0	0	0	0	0	0	0	0	0	0	0	0	0	0	0	0	0	0	0	0	0	0	0	0	0	0	0	0	0	0	0	0	0	0	0
UniRef90_P10337: rRNA adenine N-6-methyltransferase	0	0	0	0	0	0	0	0	0	0	0	0	0	0	0	0	0	0	0	0	0	0	0	0	0	0	0	0	0	0	0	0	0	0	0	0	0	0	0	0	0	2.37419e-07	0	0	0	0	0	0	0
UniRef90_P10738: rRNA adenine N-6-methyltransferase	8.33388e-07	0	0	2.21803e-06	0	0	0	0	0	0	4.19787e-06	0	1.36286e-06	0	0	0	0	0	0	0	0	0	0	1.20603e-06	0	0	0	0	0	0	0	0	0	0	0	6.16913e-06	0	0	0	4.85464e-06	4.09355e-05	1.74622e-06	0	0	0	0	6.58063e-06	0	0
UniRef90_P10952: Tetracycline resistance protein TetO	0.000125306	3.20534e-05	4.17906e-05	8.05587e-05	2.12428e-05	5.29192e-05	7.86641e-05	0.000135088	9.38196e-05	1.40972e-05	0.00011051	7.15687e-05	0.000102846	0.000104295	0.000204373	4.77777e-05	6.82512e-05	1.65828e-05	3.67021e-05	7.32104e-05	4.61098e-05	0.00010019	0.000172407	0	7.25948e-06	2.4817e-05	7.28394e-05	0.000163813	7.37254e-05	0.000113284	0.000154139	4.59536e-05	0.000114403	1.74523e-05	3.0303e-05	0.000169537	3.60601e-05	8.6209e-05	8.58556e-05	1.26398e-05	6.87675e-05	4.11469e-06	3.17074e-06	5.09129e-05	6.44143e-05	0.000134668	1.60457e-06	3.00284e-05	2.7908e-05
UniRef90_P11504: Chloramphenicol acetyltransferase	0	0	0	0	0	0	0	0	0	0	0	0	0	0	0	0	0	0	0	0	0	0	0	0	0	0	0	0	0	0	0	0	0	0	0	0	0	0	0	0	0	0	0	0	0	0	0	1.30953e-06	0
UniRef90_P11731: Dihydrofolate reductase type 5	0	0	0	0	0	0	0	0	0	0	0	0	0	0	0	0	0	0	0	0	0	0	0	0	0	0	0	0	0	0	0	0	0	0	0	6.00215e-06	0	0	0	0	0	0	0	0	0	0	0	0	0
UniRef90_P13018: Streptothricin acetyltransferase	0	0	0	0	0	0	0	0	0	0	0	0	0	0	0	0	0	0	0	0	0	0	0	0	0	0	0	0	0	0	0	0	0	0	0	0	0	0	0	0	0	0	0	0	0	0	0	0	0
UniRef90_P13081: Bleomycin resistance protein	0	0	0	0	0	0	0	0	0	0	0	0	0	0	0	0	0	0	0	0	0	0	0	0	0	0	0	0	0	0	0	0	0	0	0	0	0	0	0	0	0	0	0	0	0	0	0	0	0
UniRef90_P13082: Streptomycin 3&apos &apos -kinase	0	0	0	0	0	0	0	0	0	0	0	0	0	0	0	0	0	0	0	0	0	0	0	0	0	0	0	0	0	0	0	0	0	0	0	0	0	0	0	0	0	0	0	0	0	0	0	0	0
UniRef90_P13661: Beta-lactamase OXA-1	0	0	0	0	0	0	0	0	0	0	0	0	0	0	0	0	0	0	0	0	0	0	0	0	0	0	0	0	0	0	0	0	0	0	0	0	0	0	0	0	0	0	0	0	0	0	0	0	0
UniRef90_P13956: rRNA adenine N-6-methyltransferase	0	0	0	0	0	0	0	0	0	0	0	0	0	0	0	0	0	0	0	0	0	0	0	0	0	0	0	0	0	0	0	0	0	0	0	0	0	0	0	0	0	0	0	0	0	0	0	0	0
UniRef90_P14559: Beta-lactamase	0	0	0	0	0	0	0	0	0	0	0	0	0	0	0	0	0	0	0	0	0	0	0	0	0	0	0	0	0	0	0	0	0	0	0	0	0	0	0	0	0	0	0	0	0	0	0	0	0
UniRef90_P16898: rRNA adenine N-6-methyltransferase	0	0	0	0	0	0	0	0	0	0	0	0	0	0	0	0	0	0	0	0	0	0	0	0	0	0	0	0	0	0	0	0	0	0	0	0	0	0	0	0	0	0	0	0	0	0	0	0	0
UniRef90_P19650: Aminoglycoside N(6&apos )-acetyltransferase type 1	0	0	0	0	0	0	0	0	0	0	0	0	0	0	0	0	0	0	0	0	0	0	0	0	0	0	0	0	0	0	0	0	0	0	0	0	0	0	0	0	0	0	0	0	0	0	0	0	0
UniRef90_P21866: KDP operon transcriptional regulatory protein KdpE	1.82881e-06	4.06965e-07	0	0	0	0	0	0	0	0	0	0	3.64247e-07	1.27487e-06	9.67549e-07	0	0	0	0	0	0	6.337e-07	3.46138e-06	2.13529e-06	6.13634e-06	0	0	1.56279e-07	0	0	9.16764e-06	0	0	0	0	4.82439e-06	0	0	0	0	1.79585e-07	1.17411e-07	2.94315e-07	0	8.50312e-06	0	2.83434e-06	0	0
UniRef90_P22615: Chloramphenicol acetyltransferase 2	0	0	0	0	0	0	0	0	0	0	0	0	0	0	0	0	0	0	0	0	0	0	0	0	0	0	0	0	0	0	1.47866e-06	0	0	0	0	0	0	0	0	0	0	0	0	0	0	0	0	0	0
UniRef90_P22782: Chloramphenicol acetyltransferase	0	0	0	0	0	0	0	0	0	0	0	0	0	0	0	0	0	7.89598e-07	0	0	0	0	0	0	0	0	0	0	0	0	0	0	0	0	0	0	0	0	0	0	0	0	0	0	0	0	0	0	0
UniRef90_P23895: Multidrug transporter EmrE	0	0	0	0	0	0	0	0	0	0	0	0	1.63618e-07	0	0	0	0	0	0	0	0	0	0	3.33736e-06	0	0	0	0	0	0	1.00589e-07	0	0	0	0	0	0	0	0	0	0	0	1.50167e-06	0	0	0	0	0	0
UniRef90_P24017: Outer membrane protein A	0	0	0	0	0	0	0	0	0	0	0	0	0	0	0	0	0	0	0	0	0	0	0	0	0	0	0	0	0	0	4.90359e-06	0	0	0	0	0	0	0	0	0	0	0	0	0	0	0	0	0	0
UniRef90_P24177: Probable aminoglycoside efflux pump	3.88433e-07	1.91622e-07	0	3.73398e-07	0	0	0	0	0	0	4.94168e-07	0	2.25371e-07	6.05143e-07	3.88033e-07	0	0	0	1.17828e-07	0	0	4.32755e-07	7.8296e-07	2.4795e-07	9.7174e-06	0	0	0	0	0	4.70565e-06	0	0	0	0	1.66401e-06	0	0	0	0	0	4.85289e-08	1.08393e-05	0	9.48422e-06	7.58111e-08	2.4473e-06	0	0
UniRef90_P24180: Multidrug export protein AcrE	3.80694e-07	1.7509e-06	0	8.88239e-07	0	4.48584e-07	0	5.64e-07	0	0	4.39332e-07	0	8.54856e-07	3.8659e-06	1.01602e-06	0	0	0	7.2696e-07	0	0	3.30221e-06	1.19928e-06	1.117e-06	1.1965e-05	0	0	0	0	0	7.61291e-06	0	0	0	0	2.38583e-06	0	0	0	0	0	1.2605e-07	1.67306e-06	0	9.09717e-06	1.30772e-07	1.90169e-06	0	0
UniRef90_P24181: Multidrug export protein AcrF	1.89847e-07	1.34237e-07	0	2.90328e-07	0	0	9.35691e-07	2.15621e-07	0	0	7.43943e-06	0	3.944e-06	7.79404e-06	4.69738e-07	0	0	0	1.14646e-07	0	0	3.09003e-07	7.12677e-07	2.26542e-07	2.24081e-06	0	0	1.78115e-06	0	0	5.50383e-06	0	0	0	0	1.2556e-05	0	0	0	0	8.74166e-07	8.09328e-07	6.62849e-07	0	2.2082e-07	7.34807e-08	5.94065e-07	0	0
UniRef90_P25910: Metallo-beta-lactamase type 2	0	0	0	0	0	0	0	0	0	0	0	0	0	0	0	0	0	0	0	0	0	0	0	0	0	0	0	0	0	0	0	0	0	0	0	0	0	0	0	0	0	0	0	0	0	0	0	0	0
UniRef90_P26825: Chloramphenicol acetyltransferase	0	0	0	0	0	0	0	0	0	0	0	0	0	0	0	0	0	0	0	0	0	0	0	0	0	0	0	0	0	0	0	0	0	0	0	0	0	0	0	0	0	0	0	0	0	0	0	0	0
UniRef90_P27303: Multidrug export protein EmrA	1.3058e-06	5.78109e-07	0	0	0	0	0	0	0	0	8.51882e-06	0	3.22181e-06	1.32739e-05	1.1222e-06	0	0	0	4.20637e-07	0	0	5.89439e-06	3.59227e-06	2.93182e-06	2.34916e-05	0	0	0	0	0	2.01999e-05	0	0	0	0	9.53994e-06	0	0	0	0	0	5.40148e-07	1.62726e-06	0	2.5014e-05	2.12384e-07	7.64916e-06	0	0
UniRef90_P27422: Dihydrofolate reductase type 7	0	0	0	0	0	0	0	0	0	0	0	0	0	0	0	0	0	0	0	0	0	0	0	0	0	0	0	0	0	0	0	0	0	0	0	0	0	0	0	0	0	0	0	0	0	0	0	0	0
UniRef90_P28585: Beta-lactamase CTX-M-1	0	0	0	0	0	0	0	0	0	0	0	0	0	0	0	0	0	0	0	0	0	0	0	0	0	0	0	0	0	0	0	0	0	0	0	0	0	0	0	0	0	0	0	0	0	0	0	0	0
UniRef90_P29753: Vancomycin C-type resistance protein VanC	0	0	0	0	0	0	0	0	0	0	0	0	0	0	0	0	0	0	0	0	0	0	0	0	0	0	0	0	0	0	0	0	0	0	0	1.39835e-06	0	0	0	0	0	0	0	0	0	0	0	0	0
UniRef90_P30845: Phosphoethanolamine transferase EptA	2.60071e-06	3.59312e-07	0	8.06627e-07	0	0	0	6.20635e-07	0	0	3.00146e-06	0	5.54805e-07	2.15167e-05	6.06419e-07	0	4.62572e-07	0	0	0	0	3.88499e-06	1.81884e-06	4.51944e-07	2.08716e-05	0	0	3.78634e-07	0	0	2.62284e-05	0	0	0	0	4.85419e-06	0	0	0	0	0	7.62644e-08	2.33502e-06	0	1.69042e-05	1.22481e-07	8.97653e-06	0	0
UniRef90_P30847: Signal transduction histidine-protein kinase BaeS	2.05057e-06	1.63254e-06	0	1.81108e-06	0	0	0	0	0	0	3.36016e-06	0	0	4.16686e-06	2.37242e-06	0	0	0	0	0	0	2.32019e-06	4.07234e-06	1.19629e-06	1.2231e-05	0	0	0	0	0	1.24639e-05	0	0	0	0	1.89397e-06	0	0	0	0	0	0	1.28287e-06	0	1.03376e-05	0	6.65363e-06	0	0
UniRef90_P30855: Sensor protein EvgS	2.13047e-07	0	0	0	0	0	0	0	0	0	1.81489e-06	0	3.86539e-06	5.47628e-06	3.90204e-07	0	0	0	0	0	0	1.30713e-06	0	2.12815e-06	4.90497e-07	0	0	0	0	0	4.55701e-06	0	0	0	0	7.25379e-06	0	0	0	0	0	5.09204e-07	1.68355e-07	0	0	0	4.55838e-07	0	0
UniRef90_P30897: Beta-lactamase	0	0	0	0	0	0	0	0	0	0	0	0	0	0	0	0	0	0	0	0	0	0	0	0	0	0	0	0	0	0	0	0	0	0	0	0	0	0	0	0	0	0	0	0	0	0	0	0	0
UniRef90_P30898: Beta-lactamase	0	0	0	0	0	0	0	0	0	0	0	0	0	0	0	0	0	0	0	0	0	0	0	0	0	0	3.3976e-05	1.62302e-06	0	0	0	0	5.31235e-06	0	0	0	0	0	0	3.01598e-06	7.50487e-06	0	0	1.35934e-06	0	2.35967e-05	0	0	0
UniRef90_P30899: Beta-lactamase	0	2.59606e-06	0	0	0	0	3.9409e-05	0	0	1.2214e-05	0	0	1.39212e-06	1.71277e-05	0	2.31578e-06	0	0	4.78353e-07	1.77208e-05	1.25197e-05	0	0	0	0	2.12874e-07	0	7.17488e-06	0	0	0	1.80771e-05	0	2.34173e-05	8.71883e-06	0	8.08848e-06	0	0	0	0	1.22618e-06	0	0	0	0	0	1.81748e-06	0
UniRef90_P31224: Multidrug efflux pump subunit AcrB	1.07994e-06	2.30828e-07	0	3.19579e-07	0	0	0	2.7852e-07	0	0	1.16769e-06	0	2.9685e-07	1.84791e-06	4.0714e-07	0	0	0	1.65312e-07	0	0	5.38573e-07	5.85994e-07	1.75763e-07	4.15427e-06	0	0	1.28535e-07	0	0	6.93076e-06	0	0	0	0	1.24173e-06	0	0	0	0	0	5.68676e-08	1.13608e-05	0	9.30147e-06	7.26203e-08	2.10661e-06	0	0
UniRef90_P32482: Chloramphenicol resistance protein	0	0	0	0	0	0	0	0	0	0	0	0	0	0	0	0	0	0	0	0	0	0	0	0	0	0	0	0	0	0	0	0	0	0	0	0	0	0	0	0	0	0	0	0	0	0	0	0	0
UniRef90_P32714: Multidrug resistance outer membrane protein MdtP	1.76501e-06	1.16741e-06	0	2.96043e-06	0	0	0	0	0	0	1.14376e-05	0	6.00769e-06	1.01392e-05	4.63372e-06	0	0	0	0	0	0	6.16004e-07	1.55753e-06	2.01516e-06	4.93026e-07	0	0	0	0	0	9.82721e-06	0	0	0	0	2.38031e-05	0	0	0	0	6.78315e-07	7.55495e-07	2.74521e-06	0	6.74228e-07	0	0	0	0
UniRef90_P32715: Multidrug resistance protein MdtO	1.73506e-06	9.5022e-07	0	0	0	0	0	0	0	0	2.29124e-06	0	3.4421e-07	1.05266e-05	5.90629e-07	0	0	0	0	0	0	5.97568e-07	3.90816e-06	1.76623e-06	1.12885e-05	0	0	0	0	0	1.49669e-05	0	0	0	0	3.80187e-06	0	0	0	0	0	7.84443e-08	1.2914e-06	0	1.07226e-05	0	3.86211e-06	0	0
UniRef90_P32716: Multidrug resistance protein MdtN	9.73759e-07	1.99978e-07	0	1.12739e-06	0	0	0	0	0	0	8.62477e-07	0	0	4.91871e-06	8.8359e-07	0	0	0	0	0	0	1.07105e-06	1.1319e-06	7.44913e-07	1.7081e-05	0	0	4.69619e-07	0	0	1.16107e-05	1.27596e-07	0	0	0	1.00626e-06	0	0	0	0	0	0	1.49818e-06	0	1.76891e-05	2.01849e-07	4.18207e-06	0	0
UniRef90_P33941: ABC transporter ATP-binding/permease protein YojI	2.25166e-07	2.41287e-07	0	0	0	0	0	3.41551e-07	0	0	4.59275e-07	0	3.58014e-07	3.8068e-06	3.99388e-07	0	0	0	0	0	0	8.72071e-07	9.26015e-07	2.93316e-07	3.67857e-07	0	0	0	0	0	7.46856e-07	0	0	0	0	7.53324e-06	0	0	0	0	0	3.70962e-07	1.06075e-06	0	6.66238e-07	0	7.28175e-07	0	0
UniRef90_P35695: Beta-lactamase OXA-7	0	0	0	0	0	0	0	0	0	0	0	0	0	0	0	0	0	0	0	0	0	0	0	0	0	0	0	0	0	0	0	0	0	0	0	0	0	0	0	0	0	0	0	0	0	0	0	0	0
UniRef90_P37636: Multidrug resistance protein MdtE	3.12349e-06	1.62156e-06	0	1.07374e-06	0	0	0	0	0	0	3.20202e-06	0	2.57762e-06	1.22346e-05	3.00235e-06	0	0	0	3.21088e-07	0	0	2.71285e-06	4.52841e-06	3.05712e-06	1.56749e-05	0	0	0	0	0	1.74411e-05	0	0	0	0	6.89144e-06	0	0	0	0	0	9.1561e-08	2.65317e-06	0	1.31958e-05	0	6.23771e-06	0	0
UniRef90_P37637: Multidrug resistance protein MdtF	2.20585e-06	4.36384e-07	0	5.79341e-07	0	0	0	0	0	0	3.15389e-07	0	0	2.6787e-06	6.78646e-07	0	0	0	1.23378e-07	0	0	4.00742e-07	4.02044e-06	1.15614e-06	1.54002e-05	0	0	0	0	0	1.28385e-05	0	0	0	0	1.57593e-06	0	0	0	0	0	0	1.05377e-06	0	1.4553e-05	1.25026e-07	3.69744e-06	0	0
UniRef90_P37639: HTH-type transcriptional regulator GadX	3.60073e-06	1.3388e-06	0	0	0	0	0	0	0	0	0	0	0	1.36915e-06	2.25815e-06	0	0	0	2.36049e-06	0	0	0	0	0	4.5028e-05	0	0	0	0	0	1.99383e-05	0	0	0	0	3.03104e-06	0	0	0	0	0	0	0	0	3.10558e-05	0	2.24771e-06	0	0
UniRef90_P39386: Multidrug resistance protein MdtM	4.25077e-06	0	0	2.69808e-06	0	0	0	0	0	0	0	0	0	6.05506e-07	4.70135e-06	0	0	0	7.96597e-07	0	0	8.42576e-06	1.6953e-05	2.76597e-06	0	0	0	0	0	0	3.12376e-06	0	0	0	0	3.41565e-06	0	0	0	0	0	3.64512e-07	2.42241e-07	0	0	5.17078e-07	8.74064e-06	0	0
UniRef90_P49417: Chloramphenicol acetyltransferase	0	0	0	0	0	0	0	0	0	0	0	0	0	0	0	0	0	0	0	0	0	0	0	0	0	0	0	0	0	0	0	0	0	0	0	0	0	0	0	0	0	0	0	0	0	0	0	0	0
UniRef90_P50868: Chloramphenicol acetyltransferase	0	0	0	0	0	0	0	0	0	0	0	0	0	0	0	0	0	0	0	0	0	0	0	0	0	0	0	0	0	0	0	0	0	0	0	0	0	0	0	0	0	0	0	0	0	0	0	0	0
UniRef90_P51563: Tetracycline resistance protein, class G	0	0	0	0	0	0	0	0	0	0	0	0	0	0	0	0	0	0	0	0	0	0	0	0	0	0	0	0	0	0	2.31531e-06	0	0	0	0	0	0	0	0	0	0	0	0	0	0	0	0	0	0
UniRef90_P51564: Tetracycline resistance protein, class H	0	0	0	0	0	0	0	0	0	0	0	0	0	0	0	0	0	0	0	0	0	0	0	0	0	0	0	0	0	0	0	0	0	0	0	0	0	0	0	0	0	0	0	0	0	0	0	0	0
UniRef90_P52599: Probable multidrug resistance protein EmrK	1.44712e-06	6.06196e-07	0	9.91015e-07	0	0	0	5.85127e-07	0	0	0	0	0	3.79396e-06	7.39115e-07	0	0	0	0	0	0	0	0	0	3.23586e-06	0	0	0	0	0	1.93353e-05	0	0	0	0	0	0	0	0	0	0	0	2.67706e-07	0	1.11823e-06	2.29136e-07	4.05226e-06	0	0
UniRef90_P52600: Probable multidrug resistance protein EmrY	2.97506e-07	2.44445e-07	0	4.42399e-07	0	0	0	0	0	0	6.09978e-07	0	2.82056e-06	4.11733e-06	5.75877e-07	0	0	0	0	0	0	0	0	2.01469e-07	0	0	0	2.18228e-07	0	0	4.35224e-06	0	0	0	0	1.17021e-05	0	0	0	0	0	1.99688e-07	4.14392e-07	0	0	1.94515e-07	6.75322e-07	0	0
UniRef90_P60753: Lipid A export ATP-binding/permease protein MsbA	6.08475e-07	2.92332e-07	0	8.11084e-07	0	0	0	0	0	0	1.86593e-06	0	7.61073e-07	3.68628e-06	7.75466e-07	0	0	0	4.46682e-07	0	0	3.31153e-07	4.04171e-06	1.3006e-06	8.24541e-07	0	0	0	0	0	5.5975e-06	0	0	0	0	3.06149e-06	0	0	0	0	0	1.4455e-07	1.6948e-05	0	7.80336e-07	0	2.179e-06	0	0
UniRef90_P60933: Undecaprenyl-diphosphatase	2.52264e-06	1.66495e-06	0	0	0	0	0	3.41665e-07	0	0	5.75746e-06	2.16927e-07	3.5965e-06	7.89687e-06	3.54768e-06	0	0	0	4.30212e-07	0	0	2.9986e-06	1.11834e-05	4.17621e-06	2.56618e-06	0	0	0	0	0	3.0508e-06	0	0	0	0	8.62175e-06	0	0	0	0	0	0	2.39977e-06	0	8.82438e-07	1.11598e-07	1.45703e-05	0	0
UniRef90_P62577: Chloramphenicol acetyltransferase	0	0	0	0	0	0	0	0	0	0	0	0	0	0	0	0	0	0	0	0	0	0	0	0	0	0	0	0	0	0	0	0	0	0	0	0	0	0	0	0	0	0	0	0	0	0	0	0	0
UniRef90_P62593: Beta-lactamase TEM	0	0	0	0	0	0	0	1.87322e-07	0	0	0	0	1.11605e-06	4.91842e-06	0	0	0	0	0	0	0	0	0	7.51522e-06	0	0	0	0	0	0	0	5.27649e-08	0	0	0	3.89763e-07	5.47002e-07	0	0	0	0	0	0	0	0	0	0	0	0
UniRef90_P69229: Transcriptional regulatory protein BaeR	1.48402e-06	3.74252e-07	0	1.00945e-06	0	0	0	0	0	0	8.71502e-07	0	6.00713e-07	0	2.32596e-06	0	0	0	0	0	0	9.35029e-07	0	7.35047e-07	5.14647e-06	0	0	4.11428e-07	0	0	3.98456e-06	0	0	0	0	1.29313e-06	0	0	0	0	0	0	2.68476e-07	0	5.82274e-06	0	2.19557e-06	0	0
UniRef90_P76373: UDP-glucose 6-dehydrogenase	1.55554e-06	0	0	0	0	0	0	1.0838e-06	0	0	3.89302e-07	0	1.57203e-06	1.18416e-06	0	0	0	0	0	0	0	1.63557e-06	1.42407e-06	9.73317e-07	5.24047e-06	0	0	0	0	0	1.3149e-06	0	0	0	0	4.41128e-06	0	0	0	0	0	0	0	0	6.3823e-06	0	5.67567e-06	0	0
UniRef90_P78218: Dihydrofolate reductase type 15	0	0	0	0	0	0	0	0	0	0	0	0	0	0	0	0	0	0	0	0	0	0	0	0	0	0	0	0	0	0	0	0	0	0	0	0	0	0	0	0	0	0	0	0	0	0	0	0	0
UniRef90_P94902: Chloramphenicol acetyltransferase	0	0	0	0	0	0	0	0	0	0	0	0	0	0	0	0	0	0	0	0	0	0	0	0	0	0	0	0	0	0	0	0	0	0	0	0	0	0	0	0	0	0	0	0	0	0	0	0	0
UniRef90_P94958: Beta-lactamase	0	0	0	0	0	0	0	0	0	0	0	0	0	0	0	0	0	0	0	0	0	0	0	0	0	0	0	0	0	0	2.08024e-06	0	0	0	0	0	0	0	0	0	0	0	0	0	0	0	0	0	0
UniRef90_Q00014: rRNA adenine N-6-methyltransferase	0	0	0	0	0	0	0	0	0	0	0	0	0	0	0	0	0	0	0	0	0	0	0	0	3.11841e-06	0	0	0	0	0	0	0	0	0	0	0	0	0	0	0	0	0	0	0	0	0	0	0	0
UniRef90_Q01911: Tetracycline resistance protein from transposon Tn4351/Tn4400	0	0	2.94897e-06	0	0	0	7.47602e-06	0	0	0	0	0	0	0	0	0	0	0	0	0	0	0	0	9.65521e-07	0	0	0	0	0	0	0	0	0	0	0	0	0	0	0	0	0	0	0	0	0	0	0	0	0
UniRef90_Q03170: Beta-lactamase PSE-1	0	0	0	0	0	0	0	0	0	0	0	0	0	0	0	0	0	0	0	0	0	0	0	0	0	0	0	0	0	0	0	0	0	0	0	0	0	0	0	0	0	0	0	0	0	0	0	0	0
UniRef90_Q08425: Tetracycline resistance protein TetQ	2.34831e-06	3.83683e-05	8.17452e-06	0	0	6.48924e-05	3.27835e-06	0	1.98542e-05	5.57863e-05	0	3.55241e-05	3.94447e-05	3.08574e-05	0	7.60613e-05	4.92082e-06	3.85726e-05	3.87538e-05	3.11093e-05	7.61825e-06	0	6.6363e-05	0	6.64909e-07	7.52502e-06	3.52919e-06	1.5236e-06	0	0	0	2.13981e-06	1.94058e-05	3.5686e-05	1.24523e-05	0	0.000100654	0.000108586	1.33721e-05	7.86557e-06	2.03817e-05	9.88033e-05	0	5.86757e-06	1.25544e-06	2.43797e-05	0	0.000130215	2.65071e-06
UniRef90_Q17U38: ABC-F type ribosomal protection protein Msr(E)	0	0	0	0	0	0	0	0	0	0	0	0	0	0	0	0	0	0	0	0	0	0	0	0	0	0	0	0	0	0	0	0	0	0	0	0	0	0	0	0	0	0	0	0	0	0	0	0	0
UniRef90_Q1MRZ1: Ribosomal protection tetracycline resistance protein	0	0	0	0	0	0	0	0	0	0	0	0	0	0	0	0	0	0	0	0	0	0	0	0	0	0	0	0	0	0	0	0	0	0	0	0	0	0	0	0	0	0	0	0	0	0	0	0	0
UniRef90_Q2G0B1: HTH-type transcriptional regulator MgrA	0	0	0	0	0	0	0	0	0	0	0	0	0	0	0	0	0	0	0	0	0	0	0	0	0	0	0	0	0	0	0	0	0	0	0	0	0	0	0	0	0	0	0	0	0	0	0	0	0
UniRef90_Q2PT27: Pentapeptide repeat protein QnrB4	0	0	0	0	0	0	0	0	0	0	0	0	0	0	0	0	0	0	0	0	0	0	0	0	0	0	0	0	0	0	0	0	0	0	0	0	0	0	0	0	0	0	0	0	0	0	0	0	0
UniRef90_Q45778: NimC protein	0	0	0	0	0	0	0	0	0	0	0	0	0	0	0	0	0	0	0	0	0	0	0	0	0	0	0	0	0	0	0	0	0	0	0	0	0	0	0	0	0	0	0	0	0	0	0	0	0
UniRef90_Q45801: NimA protein	0	0	0	0	0	0	0	0	0	0	0	0	0	0	0	0	0	0	0	0	0	0	8.57863e-06	0	0	0	0	0	0	0	0	0	0	0	0	0	0	0	0	0	0	0	0	0	0	0	0	0	0
UniRef90_Q46194: 23S rRNA methlyase	0	0	0	0	0	0	0	0	0	0	0	0	0	0	0	0	1.00167e-06	0	0	0	0	0	0	0	0	0	0	0	0	0	0	0	0	0	0	0	0	0	0	0	0	0	0	0	0	0	0	0	0
UniRef90_Q46305: Tetracycline efflux protein	3.06383e-06	0	0	0	0	0	0	0	0	0	0	0	0	0	1.22663e-05	0	0	0	0	0	0	0	0	2.13189e-06	1.08991e-05	0	3.41124e-06	1.05164e-05	0	0	0	0	0	1.63074e-06	0	0	0	0	0	0	0	9.63151e-07	0	0	0	0	0	0	0
UniRef90_Q46306: Tetracycline resistance protein TetP	0	0	0	7.35627e-06	2.01415e-06	2.75482e-06	5.18006e-06	1.31974e-05	0	3.09894e-07	0	3.07769e-06	0	0	0	2.20614e-06	8.51649e-06	0	2.50272e-06	2.50856e-06	1.71263e-06	5.30305e-06	0	0	1.10596e-05	7.15245e-07	3.54558e-06	0	6.32023e-06	7.83036e-06	0	2.48915e-06	0	0	3.23446e-06	4.14957e-06	0	0	0	0	0	7.01088e-07	0	6.68589e-07	0	1.9587e-06	0	1.87949e-06	2.34468e-06
UniRef90_Q47696: Macrolide phosphotransferase K	0	0	0	0	0	0	0	0	0	0	0	0	0	0	0	0	0	0	0	0	0	0	0	0	0	0	0	0	0	0	0	0	0	0	0	0	0	0	0	0	0	0	0	0	0	0	0	0	0
UniRef90_Q47749: D-alanyl-D-alanine dipeptidase	0	0	0	0	0	0	0	0	0	0	0	0	0	0	0	0	0	0	0	0	0	0	0	0	0	0	0	0	0	0	0	0	0	0	0	0	0	0	0	0	0	0	0	0	0	0	0	0	0
UniRef90_Q47764: Aac(6&apos )-Ii protein	0	0	0	0	0	0	0	0	0	0	0	0	0	0	0	0	0	0	0	0	0	0	0	0	4.58531e-07	0	0	0	0	0	0	0	0	0	0	0	0	0	0	0	0	0	1.71207e-05	0	0	0	0	0	0
UniRef90_Q47810: Tetracycline resistance protein TetM from transposon TnFO1	8.96248e-07	0	0	6.28366e-05	0	0	0	0	0	0	5.03938e-06	0	1.53016e-05	1.24574e-06	7.1867e-06	0	0	7.84456e-06	3.17976e-05	0	0	0	2.84516e-06	6.49731e-07	8.91062e-06	0	0	0	0	9.90413e-07	1.70056e-06	0	0	0	0	9.0987e-05	0	0	0	3.23071e-05	0	4.26254e-07	0	0	0	0	4.49795e-06	8.0458e-07	0
UniRef90_Q48712: Tetracycline resistance protein TetS	0	0	0	0	0	0	0	0	0	0	0	0	0	0	0	0	0	0	0	0	0	0	0	7.44991e-07	0	0	0	0	0	0	0	0	0	0	0	0	0	0	0	0	0	0	0	0	0	0	0	0	0
UniRef90_Q4LAM4: NimE nitroimidazole reductase (Fragment)	0	0	0	0	0	0	0	0	0	0	0	0	0	0	0	0	0	0	0	0	0	0	0	0	0	0	0	0	0	0	0	0	0	0	0	0	0	0	0	0	0	0	0	0	0	0	0	0	0
UniRef90_Q4PZA5: Sensor-histidine kinase	0	0	0	0	0	0	0	0	0	0	0	0	0	0	0	0	0	0	0	0	0	0	0	0	0	0	0	0	0	0	0	0	0	0	0	7.33662e-07	0	0	0	0	0	0	0	0	0	0	0	0	0
UniRef90_Q4U1X5: Chloramphenicol transporter	0	0	0	0	0	0	0	0	0	0	0	0	0	0	0	0	0	0	0	0	0	0	0	0	0	0	0	0	0	0	0	0	0	0	0	0	0	0	0	0	0	0	0	0	0	0	0	0	0
UniRef90_Q4VDP2: AacA4	0	0	0	0	0	0	0	0	0	0	0	0	0	0	0	0	0	0	0	0	0	0	0	0	0	0	0	0	0	0	0	0	0	0	0	0	0	0	0	0	0	0	0	0	0	0	0	0	0
UniRef90_Q51348: Streptomycin 3&apos &apos -adenylyltransferase	0	0	0	0	0	0	0	0	0	0	0	0	0	0	0	0	0	0	0	0	0	0	0	0	0	0	0	0	0	0	0	0	0	0	0	0	0	0	0	0	0	0	0	0	0	0	0	0	0
UniRef90_Q56415: Glutathione transferase FosA	0	0	0	0	0	0	0	0	0	0	0	0	0	0	0	0	0	0	0	0	0	0	0	0	0	0	0	0	0	0	0	0	0	0	0	0	0	0	0	0	0	0	4.04947e-07	0	0	0	0	0	0
UniRef90_Q57509: Beta-lactamase	0	0	0	0	0	0	0	0	0	0	0	0	0	0	0	0	0	0	0	0	0	0	0	0	4.82724e-07	0	0	0	0	0	0	0	0	0	0	0	0	0	0	0	0	0	0	0	0	0	0	0	7.73631e-05
UniRef90_Q5XBB2: Macrolide efflux protein A	0	2.47164e-06	0	1.08395e-05	0	3.78389e-06	0	1.18603e-05	0	0	0	0	0	0	0	4.58854e-06	0	2.2396e-06	2.51102e-06	0	0	0	0	0	0	2.16358e-06	0	0	0	8.19974e-06	0	0	0	0	0	0	0	8.7852e-06	0	0	0	0	0	0	0	0	0	0	0
UniRef90_Q69HW3: Membrane-fusion protein OqxA	0	0	0	0	0	0	5.25602e-07	0	0	0	0	0	0	0	0	0	0	0	0	0	0	0	0	0	0	0	0	0	0	0	5.17865e-06	0	0	0	0	0	0	0	0	0	0	0	1.25693e-05	0	0	0	0	0	0
UniRef90_Q6EZ46: Beta-lactamase	0	0	0	0	0	0	0	0	0	0	0	0	0	0	0	0	0	0	0	0	0	0	0	0	0	0	0	0	0	0	0	0	0	0	0	0	0	0	0	0	0	0	0	0	0	0	0	0	0
UniRef90_Q6WRY5: D-alanine--D-alanine ligase	0	0	0	0	0	0	0	0	0	0	0	0	0	0	0	0	0	0	0	0	0	0	0	0	0	0	0	0	0	0	0	0	0	0	0	0	0	0	0	0	0	0	0	0	0	0	0	0	0
UniRef90_Q6WRY8: Response regulator	0	0	0	0	0	0	0	0	0	0	0	0	0	0	0	0	0	0	0	0	0	0	0	0	0	0	0	0	0	0	0	0	0	0	0	0	0	0	0	0	0	0	0	0	0	0	0	0	0
UniRef90_Q6XL56: Class D beta-lactamase	0	0	0	0	0	1.05573e-06	0	0	0	0	0	0	0	0	0	0	1.11007e-06	0	3.4328e-06	0	0	0	0	0	0	0	0	0	0	0	0	0	0	0	0	0	0	0	0	0	0	0	0	0	0	1.90001e-06	0	0	2.09373e-06
UniRef90_Q76G15: 16S rRNA (guanine(1405)-N(7))-methyltransferase	0	0	0	0	0	0	0	0	0	0	0	0	0	0	0	0	0	0	0	0	0	0	0	0	0	0	0	0	0	0	0	0	0	0	0	0	0	0	0	0	0	0	0	0	0	0	0	0	0
UniRef90_Q79DQ2: Dihydrofolate reductase	0	0	0	0	0	0	0	0	0	0	0	0	0	0	0	0	0	0	0	0	0	0	0	0	0	0	0	0	0	0	0	0	0	0	0	0	0	0	0	0	0	0	0	0	0	0	0	0	0
UniRef90_Q79DR3: Beta-lactamase	0	0	0	0	0	0	0	0	0	0	0	0	0	4.33891e-06	0	0	0	0	0	0	0	0	0	4.90972e-06	0	0	0	0	0	0	0	5.22845e-08	0	0	0	1.12556e-06	4.12072e-07	0	0	0	0	0	0	0	0	0	0	0	0
UniRef90_Q7AFA1: Multidrug resistance protein MdtH	3.36252e-07	0	0	6.42386e-07	0	0	0	0	0	0	1.57221e-06	0	1.80241e-06	3.47005e-06	4.98457e-07	0	0	0	0	0	0	4.66878e-07	3.2408e-06	1.73236e-06	2.93609e-07	0	0	0	0	0	1.31855e-06	0	0	0	0	1.61029e-06	0	0	0	0	0	0	1.43548e-07	0	0	1.28828e-07	4.74069e-06	0	0
UniRef90_Q7ATJ6: 3&apos -kinase	0	0	0	0	0	0	0	0	0	0	0	0	3.27714e-06	0	0	0	0	4.00433e-07	0	0	0	0	7.97078e-06	0	0	0	0	0	0	0	1.12964e-06	0	0	0	0	9.23165e-06	0	0	0	0	0	0	0	0	0	0	0	0	0
UniRef90_Q7BPP7: DHFRXVII	0	0	0	0	0	6.70993e-07	0	0	0	0	0	0	0	0	0	0	0	0	0	0	0	0	0	0	0	0	0	0	0	0	0	0	0	0	0	0	0	0	0	0	0	0	0	0	0	0	0	0	0
UniRef90_Q7BVU7: Beta-lactamase	0	0	0	0	0	0	0	0	0	0	0	0	0	0	0	0	0	0	0	0	0	0	0	0	0	0	0	0	0	0	0	0	0	0	0	0	0	0	0	0	0	0	0	0	0	0	0	0	0
UniRef90_Q83KI5: Putative multidrug resistance protein MdtA	0	0	0	0	0	0	0	0	0	0	0	0	0	0	2.24351e-07	0	0	0	0	0	0	0	1.11504e-06	0	9.55552e-07	0	0	0	0	0	0	0	0	0	0	0	0	0	0	0	0	0	6.41394e-08	0	1.30203e-06	0	0	0	0
UniRef90_Q83ZU8: ADP-ribosylating transferase	0	0	0	0	0	0	0	0	0	0	0	0	0	0	0	0	0	0	0	0	0	0	0	0	0	0	0	0	0	0	0	0	0	0	0	0	0	0	0	0	0	0	0	0	0	0	0	0	0
UniRef90_Q84EW5: Streptogramin A resistance protein	0	0	0	0	0	0	0	0	0	0	0	0	0	0	0	0	0	0	0	0	0	0	0	0	0	0	0	0	0	0	0	0	0	0	0	1.17961e-05	0	0	0	0	0	0	0	0	0	0	0	0	0
UniRef90_Q84FH1: Tetracycline resistance protein	0	0	0	0	0	0	0	0	0	0	0	0	0	0	4.88853e-06	0	0	0	0	0	0	0	0	0	0	0	0	0	0	0	0	0	0	0	0	0	0	0	0	0	0	0	0	0	0	0	0	0	0
UniRef90_Q8FCI7: HTH-type transcriptional regulator GadW	0	0	0	0	0	0	0	0	0	0	3.43135e-06	0	9.46453e-06	1.04689e-05	0	0	0	0	0	0	0	0	0	3.96599e-06	5.46418e-07	0	0	1.27144e-06	0	0	3.12015e-07	0	0	0	0	2.10872e-05	0	0	0	0	0	1.96061e-06	4.56472e-07	0	0	0	0	0	0
UniRef90_Q8G3I2: Isoleucine--tRNA ligase	0	0	0	0	0	0	0	0	0	0	0	0	0	0	0	0	0	0	0	0	0	0	0	0	0	0	0	0	0	0	0	0	0	0	0	0	0	0	0	0	0	0	2.43563e-06	0	0	0	0	0	0
UniRef90_Q8GF07: Response regulator	0	0	0	0	0	0	0	0	0	0	0	0	0	0	0	0	0	0	0	0	0	0	0	0	0	0	0	0	0	0	0	0	0	0	0	0	0	0	0	0	0	0	0	0	0	0	0	0	0
UniRef90_Q8GJ22: Dihydropteroate synthase	0	0	0	0	0	0	0	0	0	0	0	0	0	0	0	0	0	0	0	0	0	0	0	0	0	0	0	0	0	0	0	0	0	0	0	0	0	0	0	0	0	0	0	0	0	0	0	0	0
UniRef90_Q8GJ54: Nitroimidazole resistance protein (Fragment)	0	0	0	0	0	0	0	0	0	0	0	0	0	0	0	0	0	0	0	0	0	0	0	0	0	0	0	0	0	0	0	0	0	0	0	0	0	0	0	0	0	0	0	0	0	0	0	0	0
UniRef90_Q8RTE3: CmeC	0	0	0	0	0	0	0	0	0	0	0	0	0	0	0	0	0	0	0	0	0	0	0	0	0	0	0	0	0	0	0	0	0	0	0	0	0	0	0	0	0	0	0	0	0	0	0	0	0
UniRef90_Q8RTE5: CmeA	0	0	0	0	0	0	0	0	0	0	0	0	0	0	0	0	0	0	0	0	0	0	0	0	0	0	0	0	0	0	0	0	0	0	0	0	0	0	0	0	0	0	0	0	0	0	0	0	0
UniRef90_Q8X7J4: Multidrug resistance protein MdtB	2.01663e-07	1.62998e-07	0	3.60953e-07	0	0	0	0	0	0	6.02671e-07	0	4.62136e-07	7.63853e-07	2.9925e-07	0	0	0	0	0	0	2.64132e-07	7.29274e-07	3.94075e-07	1.33638e-05	0	0	0	0	0	2.83131e-06	0	0	0	0	4.15884e-07	0	0	0	0	0	4.45834e-08	1.99112e-07	0	2.71229e-07	0	5.26614e-07	0	0
UniRef90_Q93ET8: Aminoglycoside acetyltransferase	1.53507e-05	2.85386e-05	1.33426e-05	4.026e-06	6.16942e-05	1.94945e-05	1.26957e-05	0	0	4.21312e-06	1.41092e-05	6.2903e-06	6.30392e-06	0	0	4.34972e-06	0	4.02813e-06	1.49853e-05	5.09511e-06	1.16701e-05	1.05522e-05	0	0	4.00074e-06	9.7343e-06	2.1159e-05	9.90238e-06	4.11698e-05	3.20033e-05	0	6.79301e-06	5.64144e-06	0	0	2.92975e-05	4.97007e-06	1.50728e-05	2.98805e-06	3.29869e-06	1.51962e-05	4.05006e-07	0	0	7.74101e-06	0.000126886	5.69381e-05	1.47109e-06	5.6708e-06
UniRef90_Q93ET9: Aminoglycoside phosphotransferase	1.16788e-05	8.4896e-06	4.05787e-06	1.92126e-06	2.60281e-05	1.29526e-05	1.22536e-05	0	0	3.43077e-06	3.38157e-06	3.91284e-06	3.24028e-06	0	1.58936e-06	3.18709e-06	0	0	5.84819e-06	4.58952e-06	3.23857e-06	3.9528e-06	1.3588e-06	0	2.73394e-06	1.68063e-06	1.19167e-05	3.01604e-06	2.23935e-05	1.25417e-05	0	2.40449e-06	0	0	0	1.33225e-05	1.06194e-06	3.15022e-06	0	5.49194e-06	3.81737e-06	4.2301e-07	0	0	3.99304e-06	5.78338e-05	3.30917e-05	2.20177e-06	1.93652e-06
UniRef90_Q9APB1: MsrC	0	0	0	0	0	0	0	0	0	0	0	0	0	0	0	0	0	0	0	0	0	0	0	2.24567e-06	7.54336e-07	0	0	0	0	0	0	0	0	0	0	2.21888e-06	0	0	0	0	0	0	1.56106e-05	0	0	0	0	0	0
UniRef90_Q9EZQ9: D-alanine--D-alanine ligase	0	0	0	0	0	0	0	0	0	0	0	0	0	0	0	0	0	0	0	0	0	0	0	0	0	0	0	0	0	0	0	0	0	0	0	0	0	0	0	0	0	0	0	0	0	0	0	0	0
UniRef90_Q9JN36: D,D-dipeptidase/D,D-carboxypeptidase	0	0	0	0	0	0	0	0	0	0	0	0	0	0	0	0	0	0	0	0	0	0	0	0	0	0	0	0	0	0	0	0	0	0	0	1.96597e-06	0	0	0	0	0	0	0	0	0	0	0	0	0
UniRef90_Q9KHL7: Amino-acid racemase	0	0	0	0	0	0	0	0	0	0	0	0	0	0	0	0	0	0	0	0	0	0	0	0	0	0	0	0	0	0	0	0	0	0	0	0	0	0	0	0	0	0	0	0	0	0	0	0	0
UniRef90_Q9KHL8: D,D-dipeptidase/D,D-carboxypeptidase	0	0	0	0	0	0	0	0	0	0	0	0	0	0	0	0	0	0	0	0	0	0	0	0	0	0	0	0	0	0	0	0	0	0	0	0	0	0	0	0	0	0	0	0	0	0	0	0	0
UniRef90_Q9KHQ6: MefEn2	0	0.000120111	0.00010442	0	0.000101683	0.000100413	0.000197498	7.3484e-05	0.0001354	3.43196e-05	2.12403e-05	0.000114374	3.4649e-05	1.49808e-05	0	4.92853e-05	0.00018273	6.74463e-05	6.04671e-05	3.0878e-05	4.78152e-05	7.45363e-05	4.7955e-05	0	0	0.000119761	3.34398e-05	2.94865e-05	9.04122e-05	0.000102787	0	0.000154671	7.374e-05	1.13919e-05	7.86899e-05	0	5.85813e-05	0.000275188	0.00016544	3.2105e-05	0.000142681	4.35948e-05	7.76125e-06	4.90787e-05	4.04083e-05	2.75208e-05	2.89746e-05	5.76451e-05	0
UniRef90_Q9KJT4: Reponse regulator	0	0	0	0	0	0	0	0	0	0	0	0	0	0	0	0	0	0	0	0	0	0	0	0	0	0	0	0	0	0	0	0	0	0	0	0	0	0	0	0	0	0	0	0	0	0	0	0	0
UniRef90_Q9L5C7: Beta-lactamase	0	0	0	0	0	0	0	0	0	0	0	0	0	0	0	0	0	0	0	0	0	0	0	0	0	0	0	0	0	0	0	0	0	0	0	0	0	0	0	0	0	0	0	0	0	0	0	0	0
UniRef90_Q9R3A9: ANT(3&apos &apos )-Ia family aminoglycoside nucleotidyltransferase AadA5	0	0	0	0	0	0	0	0	0	0	0	0	0	0	0	0	0	0	0	0	0	0	0	0	0	0	0	0	0	0	0	0	0	0	0	0	0	0	0	0	0	0	0	0	0	0	0	0	0
UniRef90_Q9RBY7: SmeC	0	0	0	0	0	0	0	0	0	0	0	0	0	0	0	0	0	0	0	0	0	0	0	0	0	0	0	0	0	0	0	0	0	0	0	0	0	0	0	0	0	0	0	0	0	0	0	0	0
UniRef90_Q9RBY8: Efflux pump membrane transporter	0	0	0	0	0	0	0	0	0	0	0	0	0	0	0	0	0	0	0	0	0	0	0	0	0	0	0	0	0	0	0	0	0	0	0	0	0	0	0	0	0	0	0	0	0	0	0	0	0
UniRef90_Q9S169: Beta-lactamase SHV-24	0	0	0	0	0	0	0	0	0	0	0	0	0	0	0	0	0	0	0	0	0	0	0	0	0	0	0	0	0	0	2.47675e-06	0	0	0	0	0	0	0	0	0	0	0	0	0	0	0	0	0	0
UniRef90_Q9S3T0: Sensor protein kinase	0	0	0	0	0	0	0	0	0	0	0	0	0	0	0	0	0	0	0	0	0	0	0	0	0	0	0	0	0	0	0	0	0	0	0	0	0	0	0	0	0	0	0	0	0	0	0	0	0
UniRef90_Q9WVY4: Lincosamide nucleotidyltransferase	0	0	0	0	0	0	0	0	0	0	0	0	0	0	0	0	0	0	0	0	0	0	0	1.17565e-06	0	0	0	0	0	0	0	0	0	0	0	0	0	0	0	0	0	0	0	0	0	0	0	0	0
UniRef90_Q9X2N9: Quaternary ammonium compound-resistance protein QacF	0	0	0	0	0	0	0	0	0	0	0	0	0	0	0	0	0	0	0	0	0	0	0	0	0	0	0	0	0	0	0	0	0	0	0	0	0	0	0	0	0	6.54159e-07	0	0	0	0	0	0	0
UniRef90_Q9X3P3: Serine/alanine racemase	0	0	0	0	0	0	0	0	0	0	0	0	0	0	0	0	0	0	0	0	0	0	0	0	0	0	0	0	0	0	0	0	0	0	0	1.70131e-06	0	0	0	0	0	0	0	0	0	0	0	0	0
UniRef90_R0AEZ0: Ribosomal RNA methyltransferase	0	0	0	0	0	0	0	0	0	0	0	0	0	0	0	0	0	0	0	0	0	0	0	0	0	0	0	0	0	0	0	0	0	0	0	0	0	0	0	0	0	0	0	0	0	0	0	0	0
UniRef90_R7M6A2: NO_NAME	0	0	0	0	0	0	0	0	0	0	0	0	0	0	0	0	0	0	0	0	0	0	0	0	0	0	0	0	0	0	0	0	0	0	0	0	0	0	0	0	0	3.38167e-07	0	0	0	0	0	0	0
UniRef90_R7MBA0: Small GTP-binding protein domain	0	0	0	0	0	0	0	0	0	0	0	4.08626e-07	0	0	0	0	0	0	0	0	0	0	0	0	0	0	0	0	0	0	0	0	0	0	0	0	0	0	0	0	0	1.703e-06	0	0	0	0	0	0	0
UniRef90_T2FKA3: FosA5	0	0	0	0	0	0	0	0	0	0	0	0	0	0	0	0	0	0	0	0	0	0	0	0	0	0	0	0	0	0	2.65825e-06	0	0	0	0	0	0	0	0	0	0	0	1.98244e-05	0	0	0	0	0	0
UniRef90_UPI0009A2989B: aminoglycoside 6-adenylyltransferase	0	0	0	0	0	0	0	0	0	0	0	0	0	0	0	0	0	0	0	0	0	0	0	0	0	0	0	0	0	0	0	0	0	0	0	2.04377e-07	0	0	0	0	0	0	0	0	0	0	0	0	0
UniRef90_UPI000CCC73CE: type A chloramphenicol O-acetyltransferase	0	0	0	0	0	0	0	0	0	0	0	0	0	0	0	0	0	0	0	0	0	0	0	0	0	0	0	0	0	0	0	0	0	0	0	0	0	0	0	0	0	0	0	0	0	0	0	0	0
UniRef90_UPI000F49E8B7: aminoglycoside 3-N-acetyltransferase	0	0	0	0	0	0	0	0	0	0	0	0	0	0	0	0	0	0	0	0	0	0	0	0	0	0	0	0	0	0	0	0	0	0	0	0	0	0	0	0	0	0	0	0	0	0	0	0	0
UniRef90_X5NWT8: ABC transporter ATP-binding protein uup	0	0	0	0	0	0	0	0	0	0	0	0	0	0	0	0	0	0	0	0	0	0	0	0	0	0	0	0	0	0	5.85292e-07	0	0	0	0	0	0	0	0	0	0	0	0	0	0	0	7.44271e-06	0	0
[truncated: 2,825 more columns]
