# Supplementary material for: Comprehensive profile of the companion animal gut microbiome integrating reference-based and reference-free methods
Source: ISME J. 2024 Oct 12;18(1):wrae201. doi: 10.1093/ismejo/wrae201 (PMC11523182; doi:10.1093/ismejo/wrae201)
Supplement: Supplemental_Tables_README_wrae201 [file supplemental_tables_readme_wrae201.zip › S14_ARGs_ABXclasses_abundance_table.csv]

	CB-001_S683	CB-002_S161	CB-003_S267	CB-004_S268	CB-005_S269	CB-007_S684	CB-008_S270	CB-009_S162	CB-010_S15	CB-011_S453	CB-013_S131	CB-014_S584	CB-015_S585	CB-016_S586	CB-017_S1	CB-018_S132	CB-019_S2	CB-020_S685	CB-022_S163	CB-023_S75	CB-024_S454	CB-025_S587	CB-026_S721	CB-027_S431	CB-028_S336	CB-029_S588	CB-030_S589	CB-031_S164	CB-032_S113	CB-033_S337	CB-035_S455	CB-036_S338	CB-037_S519	CB-038_S192	CB-039_S520	CB-040_S16	CB-041_S3	CB-042_S17	CB-043_S114	CB-044_S115	CB-045_S4	CB006_S61	CB012_S62	CN-002_S18	CN-003_S555	CN-004_S133	CN-005_S19	CN-006_S456	CN-007_S686
Aminocoumarins	0	0	0	0	0	4.7976794e-05	0	0	0	0	5.155708e-05	0	0	3.384258e-06	0	0	5.7605832e-05	1.2473082e-05	3.5234854e-05	4.258846e-06	0	5.39933e-07	2.76091e-07	0	0	0	1.3676041e-05	3.8564413e-05	1.7262709e-05	0	2.3974123e-05	0	0	5.75119e-07	1.14784e-06	0	0	8.865753e-06	0	8.64251e-06	1.3107853e-05	1.9973804e-06	5.31678174e-05	0	0	0	0	0	0
Aminoglycosides	0.000512553155	5.880383e-05	2.98805e-06	1.9176672e-05	6.03201e-06	0.000119227227	0	0	5.64144e-06	1.137499e-05	7.1858607e-05	4.4545e-05	6.35633e-05	1.6458957e-05	3.30757e-05	1.402032e-05	6.4962621e-05	1.4462247e-05	4.696446e-05	1.9566169e-05	1.5449002e-05	1.0224563e-05	2.1227409e-05	4.428563e-06	0	7.53681e-06	1.9096522e-05	3.9680573e-05	3.367918e-05	1.020314e-05	4.164343e-05	7.758532e-06	0	5.75119e-07	2.49493e-05	3.762057e-05	8.77223e-05	1.4825458e-05	1.971615e-05	4.6106299e-05	4.2762426e-05	3.2849199e-06	9.2781931e-05	4.281377e-06	4.637342e-05	3.96531e-06	9.53726e-06	9.35197e-06	1.602923e-05
Ansamycins	0	0	0	0	0	3.444174e-05	0	0	0	0	8.3142651e-05	0	0	1.512903e-06	0	0	6.672597e-05	1.055601e-05	2.2805964e-05	6.829052e-06	0	2.923863e-06	1.65312e-07	6.97371e-07	0	0	5.966069e-06	3.494207e-05	7.540412e-06	7.85587e-07	1.095501e-05	0	0	1.86956e-06	1.14784e-06	0	0	1.651309e-06	0	4.608598e-06	7.897612e-06	7.749746e-07	4.655956e-05	2.35758e-07	0	0	0	0	1.8715e-07
B-lactams	1.0127368e-05	1.383228e-05	2.26808e-05	0	7.7373848e-05	0.000283512274	8.13657e-05	7.94667e-05	5.31235e-06	3.50988436e-05	0.00049198771	0.000486753	1.75117e-06	2.6366321e-05	4.138079e-05	0.000103955879	0.000538387619	0.000162617832	0.000215477579	6.5053996e-05	5.768187e-05	8.1258465e-05	0.000134989181	9.2762467e-05	3.33021e-06	8.500288e-05	5.7085325e-05	0.00034248723	8.0738544e-05	8.0787822e-05	9.3972865e-05	0.0001512645	0	1.2182055e-05	9.1083397e-05	5.5663342e-05	0	1.907711e-05	0	0.000110181321	7.2268429e-05	0.0001670737402	0.000190024892	3.7164712e-05	3.59621e-06	4.078948e-05	0.00010608595	0.00056475101	9.572834e-05
Diaminopyrimidines	0	0	0	0	0	6.00215e-06	0	0	0	0	8.28939e-06	1.55118e-06	0	0	0	0	3.96962e-07	0	1.42555e-06	0	0	0	0	0	0	0	0	0	4.41582e-07	0	0	0	0	0	3.236772e-06	6.70993e-07	0	0	0	0	0	0	2.56769e-05	0	0	0	0	0	0
Disinfecting agents and antiseptics	6.78315e-07	0	0	0	0	7.320222e-05	0	0	0	1.27596e-07	0.000133393799	0	0	1.982522e-06	0	0	9.9704786e-05	2.3696176e-05	5.0580343e-05	1.8015786e-05	0	5.39933e-07	9.61909e-07	6.97371e-07	0	0	1.7278218e-05	7.1578826e-05	1.5090012e-05	7.85587e-07	2.7271127e-05	0	0	1.86956e-06	0	0	0	8.784389e-06	0	7.445155e-06	2.1359105e-05	2.7017664e-06	4.4335451e-05	2.170638e-06	0	0	0	0	1.8715e-07
Fusidanes	0	0	0	0	0	0	0	0	0	0	0	0	0	0	0	0	0	0	0	0	0	0	0	0	0	0	0	0	0	0	0	0	0	0	0	0	0	0	0	0	1.743e-06	0	0	0	0	0	0	0	0
Glycopeptides	0	0	0	0	0	5.799292e-06	0	0	0	0	0	0	0	0	0	0	0	0	0	0	0	4.29389e-07	0	0	0	0	0	0	0	0	0	0	0	0	0	0	0	0	0	0	0	0	0	0	0	0	0	0	0
Lincosamides	0.00027466904	6.102053e-05	5.58153e-05	3.251034e-05	6.65783e-05	1.5241097e-05	7.17457e-05	1.80158e-05	6.00845e-05	6.4226e-05	6.368302e-06	6.26891e-05	2.95914e-05	8.22738e-06	6.96182e-06	1.65286e-05	9.53684e-06	0.000150303597	4.0668e-05	3.999314e-05	0.000102465	4.34496e-05	0.000129334597	2.95479e-05	6.293653e-05	7.159206e-05	0.00013592005	5.434106e-06	8.31833e-06	0.00010683431	9.84774e-06	4.71708e-05	7.52077e-05	0.000110849	2.02675e-05	1.754044e-05	7.2407e-05	0.00020995711	0	4.75887e-05	0.000228668908	2.1902151e-05	2.846011e-06	4.06268e-05	0.000264385	3.34959e-05	3.23036e-05	2.7732e-05	6.29528e-05
Macrolides	0.00018923904	3.956793e-05	0.00016544	0.00028687034	5.85813e-05	8.906717e-05	7.86899e-05	1.13919e-05	7.374e-05	0.000154671	0.000126634405	0.00011098674	9.04122e-05	3.2555365e-05	3.34398e-05	0.00012192458	0.000172443081	3.4436387e-05	8.691126e-05	8.2551391e-05	4.78152e-05	3.1417933e-05	6.6507287e-05	6.96859e-05	0.00018373167	5.387384e-05	2.044288e-05	8.441371e-05	6.0743732e-05	0.000114374	4.9710389e-05	3.43196e-05	0.0001354	8.76541e-05	0.000197498	0.00010419689	0.000101683	1.8035181e-05	0.00010442	0.000131613164	2.6486455e-05	4.8958152e-05	5.8664027e-05	7.5363276e-05	9.138178e-05	0.000199525	0.000101697	6.36723e-05	0.000153272
Nitrofurans	0	0	0	0	0	0	0	0	0	0	7.76186e-06	0	0	0	0	0	0	0	0	0	0	0	0	0	0	0	0	0	0	0	0	0	0	0	5.25602e-07	0	0	0	0	0	0	0	2.56769e-05	0	0	0	0	0	0
Nitroimidazoles	0	0	0	0	0	3.06149e-06	0	0	0	0	5.5975e-06	0	0	0	0	0	8.24541e-07	1.3006e-06	1.262034e-05	3.31153e-07	0	0	4.46682e-07	0	0	0	7.75466e-07	3.68628e-06	7.61073e-07	0	1.86593e-06	4.2303e-06	0	0	0	0	0	8.11084e-07	0	2.92332e-07	6.08475e-07	1.4455e-07	1.6948e-05	3.88082e-07	0	0	0	0	0
Nucleosides	6.78315e-07	0	0	0	0	3.202688e-05	0	0	0	1.27596e-07	3.952857e-05	0	0	4.69619e-07	0	0	2.8862526e-05	1.2269833e-05	2.4371759e-05	1.0710382e-05	0	0	7.96597e-07	0	0	0	1.0809289e-05	3.1890416e-05	6.3519e-06	0	1.4591317e-05	0	0	0	0	0	0	6.7859e-06	0	2.536097e-06	8.968183e-06	1.1984513e-06	5.777031e-06	1.93488e-06	0	0	0	0	0
Oxazolidinones	0	0	0	0	0	0	0	0	0	0	0	0	0	0	0	0	0	0	0	0	0	0	0	0	0	0	0	0	0	0	0	0	0	0	0	1.53014e-06	0	0	0	0	0	0	0	0	0	0	0	0	0
Peptide antibiotics	0	0	0	0	0	5.138766e-05	0	0	0	0	9.5807036e-05	0	0	4.954584e-06	0	0	6.2256587e-05	1.3574337e-05	3.4106305e-05	1.1576941e-05	0	2.923863e-06	4.30212e-07	0	4.62572e-07	0	8.256417e-06	5.581229e-05	1.3790619e-05	2.16927e-07	1.8935567e-05	0	0	2.387651e-06	3.8967e-06	0	0	2.138357e-06	0	5.386999e-06	1.1589456e-05	1.5211574e-06	5.550987e-05	1.33086e-06	0	0	0	9.01661e-07	1.20772e-06
Phenicols	0	0	0	0	0	3.785739e-05	0	0	0	0	7.3894492e-05	0	0	1.512903e-06	0	0	6.672597e-05	1.2894733e-05	3.9758964e-05	1.5254812e-05	0	5.39933e-07	9.61909e-07	1.486969e-06	0	0	1.0667419e-05	3.5547576e-05	7.540412e-06	7.85587e-07	1.095501e-05	0	0	1.86956e-06	0	1.53014e-06	0	4.349389e-06	0	4.608598e-06	1.2148382e-05	1.1394866e-06	3.6846751e-05	2.35758e-07	0	0	0	0	1.8715e-07
Phosphonic acid antibiotics	2.92826e-07	0	0	0	0	4.56979e-06	0	0	0	0	1.772005e-05	0	0	0	0	0	2.17458e-05	2.24778e-07	1.64522e-06	4.77756e-07	0	0	0	0	0	0	4.19201e-07	8.88672e-06	6.81284e-07	0	1.50848e-06	0	0	0	0	0	0	1.11277e-06	0	1.29042e-06	1.88579e-06	1.33061e-07	2.1781117e-05	0	0	0	0	0	0
Pleuromutilins	0	0	0	0	0	0	0	0	0	0	5.85292e-07	0	0	0	0	0	0	9.93947e-07	0	1.99635e-06	0	0	0	0	0	0	0	0	0	0	0	0	0	0	0	0	0	0	0	0	0	0	2.43563e-06	0	0	0	0	0	0
Quinolones	1.528692e-06	0	0	0	0	0.00014702576	0	0	0	0	0.000236798716	0	0	6.017706e-06	0	0	0.000261251399	4.7421132e-05	8.4389801e-05	3.5214641e-05	0	5.39933e-07	5.99902e-06	6.97371e-07	0	0	3.4219067e-05	0.000136454946	4.4774291e-05	7.85587e-07	5.1734791e-05	0	0	5.587807e-06	2.514093e-06	4.48584e-07	2.8542e-07	1.4077377e-05	0	1.4317254e-05	0.000350354452	5.5922226e-06	0.000137368705	5.828357e-06	0	0	0	0	1.8715e-07
Streptogramins	0.00013967412	2.238879e-05	0	1.747662e-05	0	4.653735e-05	0	0	0	0	1.755876e-06	8.19974e-06	0	0	0	2.16358e-06	1.0863902e-05	9.103377e-06	0	3.9927e-06	0	0	2.51102e-06	2.2396e-06	3.00501e-06	4.58854e-06	0	0	4.08858e-06	0	1.259361e-05	0	0	1.18603e-05	0	5.31403e-06	0	1.749359e-05	0	2.47164e-06	2.500164e-06	5.950917e-06	3.12212e-05	0	4.08308e-06	0	0	0	0
Sulfonamides	0	0	4.69778e-06	0	0	1.03242e-06	0	5.86734e-06	0	0	0	0	0	0	0	0	0	0	7.83585e-06	0	0	0	0	0	0	0	0	0	1.03587e-05	0	0	0	0	0	0	0	8.2454e-07	0	0	0	0	0	0	0	0	0	0	0	0
Sulfones	0	0	4.69778e-06	0	0	1.03242e-06	0	5.86734e-06	0	0	0	0	0	0	0	0	0	0	7.83585e-06	0	0	0	0	0	0	0	0	0	1.03587e-05	0	0	0	0	0	0	0	8.2454e-07	0	0	0	0	0	0	0	0	0	0	0	0
Tetracyclines	0.00011448614	7.031328e-05	0.00016223809	0.00037988918	0.00016161293	0.000567937262	0.00010034501	7.00851e-05	0.00014847298	0.00018488496	0.00043594354	0.000307537353	0.00026241544	0.000331602829	0.00014511399	5.0273195e-05	0.000217102066	3.0441729e-05	0.000395895998	0.000181225365	8.397788e-05	0.000146189286	0.000140188035	7.7720482e-05	8.872875e-05	0.00014056659	0.000296258942	0.00023005917	0.000189316544	0.00022907169	0.000195441678	9.272541e-05	0.0001136738	0.000165526237	0.000129708587	0.00013064753	3.614689e-05	0.000170629592	6.17663e-05	0.000120450157	0.000170751695	0.0001199209167	0.000138045634	6.3441146e-05	0.00022466523	0.00010082257	6.915511e-05	8.368269e-05	0.00012122589
[truncated: 2,825 more columns]
