# Supplementary material for: Comprehensive profile of the companion animal gut microbiome integrating reference-based and reference-free methods
Source: ISME J. 2024 Oct 12;18(1):wrae201. doi: 10.1093/ismejo/wrae201 (PMC11523182; doi:10.1093/ismejo/wrae201)
Supplement: Supplemental_Tables_README_wrae201 [file supplemental_tables_readme_wrae201.zip › S15_metadata.csv]

sample_id	sample_id_metaphlan	subject_id	study_readable	species	sex	age	weight	antibiotics	medications	Hill's/Public	Facility/Household
SRS097920	SRS097920	SRS097920	HMP1-II	human	Male	NA	NA	NA	NA	NA	NA
SRS054590	SRS054590	SRS054590	HMP1-II	human	Female	NA	NA	NA	NA	NA	NA
SRS149879	SRS149879	SRS149879	HMP1-II	human	Female	NA	NA	NA	NA	NA	NA
SRS013382	SRS013382	SRS013382	HMP1-II	human	Male	NA	NA	NA	NA	NA	NA
SRS018888	SRS018888	SRS018888	HMP1-II	human	Male	NA	NA	NA	NA	NA	NA
SRS016438	SRS016438	SRS016438	HMP1-II	human	Male	NA	NA	NA	NA	NA	NA
SRS013476	SRS013476	SRS013476	HMP1-II	human	Male	NA	NA	NA	NA	NA	NA
SRS014287	SRS014287	SRS014287	HMP1-II	human	Male	NA	NA	NA	NA	NA	NA
SRS016335	SRS016335	SRS016335	HMP1-II	human	Male	NA	NA	NA	NA	NA	NA
SRS893259	SRS893259	SRS893259	HMP1-II	human	Male	NA	NA	NA	NA	NA	NA
SRS052697	SRS052697	SRS052697	HMP1-II	human	Female	NA	NA	NA	NA	NA	NA
SRS893378	SRS893378	SRS893378	HMP1-II	human	Female	NA	NA	NA	NA	NA	NA
SRS065397	SRS065397	SRS065397	HMP1-II	human	Female	NA	NA	NA	NA	NA	NA
SRS056481	SRS056481	SRS056481	HMP1-II	human	Female	NA	NA	NA	NA	NA	NA
SRS150029	SRS150029	SRS150029	HMP1-II	human	Male	NA	NA	NA	NA	NA	NA
SRS1055056	SRS1055056	SRS1055056	HMP1-II	human	Female	NA	NA	NA	NA	NA	NA
SRS014391	SRS014391	SRS014391	HMP1-II	human	Male	NA	NA	NA	NA	NA	NA
SRS020508	SRS020508	SRS020508	HMP1-II	human	Male	NA	NA	NA	NA	NA	NA
SRS1041095	SRS1041095	SRS1041095	HMP1-II	human	Male	NA	NA	NA	NA	NA	NA
SRS047741	SRS047741	SRS047741	HMP1-II	human	Male	NA	NA	NA	NA	NA	NA
SRS063190	SRS063190	SRS063190	HMP1-II	human	Female	NA	NA	NA	NA	NA	NA
SRS149784	SRS149784	SRS149784	HMP1-II	human	Female	NA	NA	NA	NA	NA	NA
SRS015663	SRS015663	SRS015663	HMP1-II	human	Male	NA	NA	NA	NA	NA	NA
SRS048164	SRS048164	SRS048164	HMP1-II	human	Male	NA	NA	NA	NA	NA	NA
SRS015694	SRS015694	SRS015694	HMP1-II	human	Female	NA	NA	NA	NA	NA	NA
SRS022524	SRS022524	SRS022524	HMP1-II	human	Female	NA	NA	NA	NA	NA	NA
SRS063928	SRS063928	SRS063928	HMP1-II	human	Female	NA	NA	NA	NA	NA	NA
SRS1041122	SRS1041122	SRS1041122	HMP1-II	human	Male	NA	NA	NA	NA	NA	NA
SRS021219	SRS021219	SRS021219	HMP1-II	human	Female	NA	NA	NA	NA	NA	NA
SRS1041037	SRS1041037	SRS1041037	HMP1-II	human	Female	NA	NA	NA	NA	NA	NA
SRS1041033	SRS1041033	SRS1041033	HMP1-II	human	Male	NA	NA	NA	NA	NA	NA
SRS015133	SRS015133	SRS015133	HMP1-II	human	Female	NA	NA	NA	NA	NA	NA
SRS019601	SRS019601	SRS019601	HMP1-II	human	Female	NA	NA	NA	NA	NA	NA
SRS046810	SRS046810	SRS046810	HMP1-II	human	Male	NA	NA	NA	NA	NA	NA
SRS044535	SRS044535	SRS044535	HMP1-II	human	Male	NA	NA	NA	NA	NA	NA
SRS011405	SRS011405	SRS011405	HMP1-II	human	Female	NA	NA	NA	NA	NA	NA
SRS021153	SRS021153	SRS021153	HMP1-II	human	Female	NA	NA	NA	NA	NA	NA
SRS014459	SRS014459	SRS014459	HMP1-II	human	Female	NA	NA	NA	NA	NA	NA
SRS018133	SRS018133	SRS018133	HMP1-II	human	Male	NA	NA	NA	NA	NA	NA
SRS047433	SRS047433	SRS047433	HMP1-II	human	Female	NA	NA	NA	NA	NA	NA
SRS076756	SRS076756	SRS076756	HMP1-II	human	Male	NA	NA	NA	NA	NA	NA
SRS1041132	SRS1041132	SRS1041132	HMP1-II	human	Female	NA	NA	NA	NA	NA	NA
SRS098655	SRS098655	SRS098655	HMP1-II	human	Female	NA	NA	NA	NA	NA	NA
SRS076876	SRS076876	SRS076876	HMP1-II	human	Male	NA	NA	NA	NA	NA	NA
SRS1041036	SRS1041036	SRS1041036	HMP1-II	human	Female	NA	NA	NA	NA	NA	NA
SRS020328	SRS020328	SRS020328	HMP1-II	human	Female	NA	NA	NA	NA	NA	NA
SRS015388	SRS015388	SRS015388	HMP1-II	human	Female	NA	NA	NA	NA	NA	NA
SRS018427	SRS018427	SRS018427	HMP1-II	human	Male	NA	NA	NA	NA	NA	NA
SRS017248	SRS017248	SRS017248	HMP1-II	human	Male	NA	NA	NA	NA	NA	NA
SRS075878	SRS075878	SRS075878	HMP1-II	human	Female	NA	NA	NA	NA	NA	NA
SRS017247	SRS017247	SRS017247	HMP1-II	human	Male	NA	NA	NA	NA	NA	NA
SRS1041031	SRS1041031	SRS1041031	HMP1-II	human	Male	NA	NA	NA	NA	NA	NA
SRS020622	SRS020622	SRS020622	HMP1-II	human	Male	NA	NA	NA	NA	NA	NA
SRS013951	SRS013951	SRS013951	HMP1-II	human	Male	NA	NA	NA	NA	NA	NA
SRS017521	SRS017521	SRS017521	HMP1-II	human	Female	NA	NA	NA	NA	NA	NA
SRS015453	SRS015453	SRS015453	HMP1-II	human	Male	NA	NA	NA	NA	NA	NA
SRS017375	SRS017375	SRS017375	HMP1-II	human	Male	NA	NA	NA	NA	NA	NA
SRS015246	SRS015246	SRS015246	HMP1-II	human	Female	NA	NA	NA	NA	NA	NA
SRS017191	SRS017191	SRS017191	HMP1-II	human	Male	NA	NA	NA	NA	NA	NA
SRS012849	SRS012849	SRS012849	HMP1-II	human	Male	NA	NA	NA	NA	NA	NA
SRS015217	SRS015217	SRS015217	HMP1-II	human	Female	NA	NA	NA	NA	NA	NA
SRS020394	SRS020394	SRS020394	HMP1-II	human	Male	NA	NA	NA	NA	NA	NA
SRS018606	SRS018606	SRS018606	HMP1-II	human	Male	NA	NA	NA	NA	NA	NA
SRS014948	SRS014948	SRS014948	HMP1-II	human	Male	NA	NA	NA	NA	NA	NA
SRS1054691	SRS1054691	SRS1054691	HMP1-II	human	Female	NA	NA	NA	NA	NA	NA
SRS045004	SRS045004	SRS045004	HMP1-II	human	Male	NA	NA	NA	NA	NA	NA
SRS016517	SRS016517	SRS016517	HMP1-II	human	Female	NA	NA	NA	NA	NA	NA
SRS050752	SRS050752	SRS050752	HMP1-II	human	Female	NA	NA	NA	NA	NA	NA
SRS011586	SRS011586	SRS011586	HMP1-II	human	Female	NA	NA	NA	NA	NA	NA
SRS011239	SRS011239	SRS011239	HMP1-II	human	Female	NA	NA	NA	NA	NA	NA
SRS015782	SRS015782	SRS015782	HMP1-II	human	Male	NA	NA	NA	NA	NA	NA
SRS054956	SRS054956	SRS054956	HMP1-II	human	Female	NA	NA	NA	NA	NA	NA
SRS043667	SRS043667	SRS043667	HMP1-II	human	Male	NA	NA	NA	NA	NA	NA
SRS064662	SRS064662	SRS064662	HMP1-II	human	Female	NA	NA	NA	NA	NA	NA
SRS013521	SRS013521	SRS013521	HMP1-II	human	Female	NA	NA	NA	NA	NA	NA
SRS014235	SRS014235	SRS014235	HMP1-II	human	Male	NA	NA	NA	NA	NA	NA
SRS022713	SRS022713	SRS022713	HMP1-II	human	Female	NA	NA	NA	NA	NA	NA
SRS043768	SRS043768	SRS043768	HMP1-II	human	Female	NA	NA	NA	NA	NA	NA
SRS063489	SRS063489	SRS063489	HMP1-II	human	Female	NA	NA	NA	NA	NA	NA
SRS893383	SRS893383	SRS893383	HMP1-II	human	Female	NA	NA	NA	NA	NA	NA
SRS020233	SRS020233	SRS020233	HMP1-II	human	Male	NA	NA	NA	NA	NA	NA
SRS019381	SRS019381	SRS019381	HMP1-II	human	Female	NA	NA	NA	NA	NA	NA
SRS013215	SRS013215	SRS013215	HMP1-II	human	Male	NA	NA	NA	NA	NA	NA
SRS046068	SRS046068	SRS046068	HMP1-II	human	Male	NA	NA	NA	NA	NA	NA
SRS1041118	SRS1041118	SRS1041118	HMP1-II	human	Male	NA	NA	NA	NA	NA	NA
SRS051610	SRS051610	SRS051610	HMP1-II	human	Female	NA	NA	NA	NA	NA	NA
SRS048262	SRS048262	SRS048262	HMP1-II	human	Male	NA	NA	NA	NA	NA	NA
SRS014998	SRS014998	SRS014998	HMP1-II	human	Female	NA	NA	NA	NA	NA	NA
SRS019428	SRS019428	SRS019428	HMP1-II	human	Male	NA	NA	NA	NA	NA	NA
SRS019638	SRS019638	SRS019638	HMP1-II	human	Female	NA	NA	NA	NA	NA	NA
SRS011271	SRS011271	SRS011271	HMP1-II	human	Male	NA	NA	NA	NA	NA	NA
SRS013687	SRS013687	SRS013687	HMP1-II	human	Male	NA	NA	NA	NA	NA	NA
SRS045324	SRS045324	SRS045324	HMP1-II	human	Female	NA	NA	NA	NA	NA	NA
SRS057049	SRS057049	SRS057049	HMP1-II	human	Male	NA	NA	NA	NA	NA	NA
SRS055017	SRS055017	SRS055017	HMP1-II	human	Male	NA	NA	NA	NA	NA	NA
SRS011061	SRS011061	SRS011061	HMP1-II	human	Female	NA	NA	NA	NA	NA	NA
SRS015190	SRS015190	SRS015190	HMP1-II	human	Female	NA	NA	NA	NA	NA	NA
SRS016203	SRS016203	SRS016203	HMP1-II	human	Female	NA	NA	NA	NA	NA	NA
SRS1041094	SRS1041094	SRS1041094	HMP1-II	human	Female	NA	NA	NA	NA	NA	NA
SRS014979	SRS014979	SRS014979	HMP1-II	human	Female	NA	NA	NA	NA	NA	NA
SRS893279	SRS893279	SRS893279	HMP1-II	human	Male	NA	NA	NA	NA	NA	NA
SRS019267	SRS019267	SRS019267	HMP1-II	human	Female	NA	NA	NA	NA	NA	NA
SRS053335	SRS053335	SRS053335	HMP1-II	human	Female	NA	NA	NA	NA	NA	NA
SRS016989	SRS016989	SRS016989	HMP1-II	human	Male	NA	NA	NA	NA	NA	NA
SRS893231	SRS893231	SRS893231	HMP1-II	human	Female	NA	NA	NA	NA	NA	NA
SRS011302	SRS011302	SRS011302	HMP1-II	human	Female	NA	NA	NA	NA	NA	NA
SRS016629	SRS016629	SRS016629	HMP1-II	human	Female	NA	NA	NA	NA	NA	NA
SRS012273	SRS012273	SRS012273	HMP1-II	human	Female	NA	NA	NA	NA	NA	NA
SRS017103	SRS017103	SRS017103	HMP1-II	human	Male	NA	NA	NA	NA	NA	NA
SRS022137	SRS022137	SRS022137	HMP1-II	human	Female	NA	NA	NA	NA	NA	NA
SRS075773	SRS075773	SRS075773	HMP1-II	human	Male	NA	NA	NA	NA	NA	NA
SRS065176	SRS065176	SRS065176	HMP1-II	human	Female	NA	NA	NA	NA	NA	NA
SRS893373	SRS893373	SRS893373	HMP1-II	human	Female	NA	NA	NA	NA	NA	NA
SRS046502	SRS046502	SRS046502	HMP1-II	human	Female	NA	NA	NA	NA	NA	NA
SRS042893	SRS042893	SRS042893	HMP1-II	human	Female	NA	NA	NA	NA	NA	NA
SRS893252	SRS893252	SRS893252	HMP1-II	human	Male	NA	NA	NA	NA	NA	NA
SRS016840	SRS016840	SRS016840	HMP1-II	human	Male	NA	NA	NA	NA	NA	NA
SRS053398	SRS053398	SRS053398	HMP1-II	human	Female	NA	NA	NA	NA	NA	NA
SRS1041113	SRS1041113	SRS1041113	HMP1-II	human	Female	NA	NA	NA	NA	NA	NA
SRS050974	SRS050974	SRS050974	HMP1-II	human	Male	NA	NA	NA	NA	NA	NA
SRS013098	SRS013098	SRS013098	HMP1-II	human	Female	NA	NA	NA	NA	NA	NA
SRS075984	SRS075984	SRS075984	HMP1-II	human	Female	NA	NA	NA	NA	NA	NA
SRS011452	SRS011452	SRS011452	HMP1-II	human	Male	NA	NA	NA	NA	NA	NA
SRS015912	SRS015912	SRS015912	HMP1-II	human	Male	NA	NA	NA	NA	NA	NA
SRS098061	SRS098061	SRS098061	HMP1-II	human	Female	NA	NA	NA	NA	NA	NA
SRS017622	SRS017622	SRS017622	HMP1-II	human	Male	NA	NA	NA	NA	NA	NA
SRS075716	SRS075716	SRS075716	HMP1-II	human	Female	NA	NA	NA	NA	NA	NA
SRS016095	SRS016095	SRS016095	HMP1-II	human	Female	NA	NA	NA	NA	NA	NA
SRS893292	SRS893292	SRS893292	HMP1-II	human	Male	NA	NA	NA	NA	NA	NA
SRS019178	SRS019178	SRS019178	HMP1-II	human	Male	NA	NA	NA	NA	NA	NA
SRS014855	SRS014855	SRS014855	HMP1-II	human	Male	NA	NA	NA	NA	NA	NA
SRS049712	SRS049712	SRS049712	HMP1-II	human	Male	NA	NA	NA	NA	NA	NA
SRS020869	SRS020869	SRS020869	HMP1-II	human	Male	NA	NA	NA	NA	NA	NA
SRS064757	SRS064757	SRS064757	HMP1-II	human	Female	NA	NA	NA	NA	NA	NA
SRS020271	SRS020271	SRS020271	HMP1-II	human	Male	NA	NA	NA	NA	NA	NA
SRS013940	SRS013940	SRS013940	HMP1-II	human	Male	NA	NA	NA	NA	NA	NA
SRS1055043	SRS1055043	SRS1055043	HMP1-II	human	Female	NA	NA	NA	NA	NA	NA
SRS015578	SRS015578	SRS015578	HMP1-II	human	Male	NA	NA	NA	NA	NA	NA
SRS1041039	SRS1041039	SRS1041039	HMP1-II	human	Male	NA	NA	NA	NA	NA	NA
SRS1054716	SRS1054716	SRS1054716	HMP1-II	human	Male	NA	NA	NA	NA	NA	NA
SRS045826	SRS045826	SRS045826	HMP1-II	human	Female	NA	NA	NA	NA	NA	NA
SRS012969	SRS012969	SRS012969	HMP1-II	human	Male	NA	NA	NA	NA	NA	NA
SRS1041090	SRS1041090	SRS1041090	HMP1-II	human	Male	NA	NA	NA	NA	NA	NA
SRS049446	SRS049446	SRS049446	HMP1-II	human	Female	NA	NA	NA	NA	NA	NA
SRS043841	SRS043841	SRS043841	HMP1-II	human	Male	NA	NA	NA	NA	NA	NA
SRS011134	SRS011134	SRS011134	HMP1-II	human	Male	NA	NA	NA	NA	NA	NA
SRS019808	SRS019808	SRS019808	HMP1-II	human	Female	NA	NA	NA	NA	NA	NA
SRS014344	SRS014344	SRS014344	HMP1-II	human	Female	NA	NA	NA	NA	NA	NA
SRS017745	SRS017745	SRS017745	HMP1-II	human	Male	NA	NA	NA	NA	NA	NA
SRS1041038	SRS1041038	SRS1041038	HMP1-II	human	Female	NA	NA	NA	NA	NA	NA
SRS045195	SRS045195	SRS045195	HMP1-II	human	Male	NA	NA	NA	NA	NA	NA
SRS063518	SRS063518	SRS063518	HMP1-II	human	Female	NA	NA	NA	NA	NA	NA
SRS893366	SRS893366	SRS893366	HMP1-II	human	Female	NA	NA	NA	NA	NA	NA
SRS013800	SRS013800	SRS013800	HMP1-II	human	Male	NA	NA	NA	NA	NA	NA
SRS016585	SRS016585	SRS016585	HMP1-II	human	Female	NA	NA	NA	NA	NA	NA
SRS018049	SRS018049	SRS018049	HMP1-II	human	Male	NA	NA	NA	NA	NA	NA
SRS011529	SRS011529	SRS011529	HMP1-II	human	Male	NA	NA	NA	NA	NA	NA
SRS014923	SRS014923	SRS014923	HMP1-II	human	Male	NA	NA	NA	NA	NA	NA
SRS013639	SRS013639	SRS013639	HMP1-II	human	Male	NA	NA	NA	NA	NA	NA
SRS016954	SRS016954	SRS016954	HMP1-II	human	Male	NA	NA	NA	NA	NA	NA
SRS019397	SRS019397	SRS019397	HMP1-II	human	Male	NA	NA	NA	NA	NA	NA
SRS016267	SRS016267	SRS016267	HMP1-II	human	Male	NA	NA	NA	NA	NA	NA
SRS1041129	SRS1041129	SRS1041129	HMP1-II	human	Female	NA	NA	NA	NA	NA	NA
SRS062716	SRS062716	SRS062716	HMP1-II	human	Female	NA	NA	NA	NA	NA	NA
SRS013158	SRS013158	SRS013158	HMP1-II	human	Male	NA	NA	NA	NA	NA	NA
SRS014683	SRS014683	SRS014683	HMP1-II	human	Male	NA	NA	NA	NA	NA	NA
SRS012902	SRS012902	SRS012902	HMP1-II	human	Female	NA	NA	NA	NA	NA	NA
SRS055966	SRS055966	SRS055966	HMP1-II	human	Male	NA	NA	NA	NA	NA	NA
SRS017821	SRS017821	SRS017821	HMP1-II	human	Male	NA	NA	NA	NA	NA	NA
SRS054905	SRS054905	SRS054905	HMP1-II	human	Female	NA	NA	NA	NA	NA	NA
SRS016897	SRS016897	SRS016897	HMP1-II	human	Male	NA	NA	NA	NA	NA	NA
SRS077641	SRS077641	SRS077641	HMP1-II	human	Female	NA	NA	NA	NA	NA	NA
SRS019968	SRS019968	SRS019968	HMP1-II	human	Female	NA	NA	NA	NA	NA	NA
SRS023346	SRS023346	SRS023346	HMP1-II	human	Female	NA	NA	NA	NA	NA	NA
SRS1041032	SRS1041032	SRS1041032	HMP1-II	human	Female	NA	NA	NA	NA	NA	NA
SRS018732	SRS018732	SRS018732	HMP1-II	human	Female	NA	NA	NA	NA	NA	NA
SRS1041116	SRS1041116	SRS1041116	HMP1-II	human	Male	NA	NA	NA	NA	NA	NA
SRS017701	SRS017701	SRS017701	HMP1-II	human	Female	NA	NA	NA	NA	NA	NA
SRS893256	SRS893256	SRS893256	HMP1-II	human	Female	NA	NA	NA	NA	NA	NA
SRS1041130	SRS1041130	SRS1041130	HMP1-II	human	Female	NA	NA	NA	NA	NA	NA
SRS018313	SRS018313	SRS018313	HMP1-II	human	Male	NA	NA	NA	NA	NA	NA
SRS049900	SRS049900	SRS049900	HMP1-II	human	Male	NA	NA	NA	NA	NA	NA
SRS077127	SRS077127	SRS077127	HMP1-II	human	Female	NA	NA	NA	NA	NA	NA
SRS019445	SRS019445	SRS019445	HMP1-II	human	Male	NA	NA	NA	NA	NA	NA
SRS019286	SRS019286	SRS019286	HMP1-II	human	Female	NA	NA	NA	NA	NA	NA
SRS015264	SRS015264	SRS015264	HMP1-II	human	Male	NA	NA	NA	NA	NA	NA
SRS077589	SRS077589	SRS077589	HMP1-II	human	Male	NA	NA	NA	NA	NA	NA
SRS014736	SRS014736	SRS014736	HMP1-II	human	Female	NA	NA	NA	NA	NA	NA
SRS077454	SRS077454	SRS077454	HMP1-II	human	Male	NA	NA	NA	NA	NA	NA
SRS054659	SRS054659	SRS054659	HMP1-II	human	Female	NA	NA	NA	NA	NA	NA
SRS050941	SRS050941	SRS050941	HMP1-II	human	Male	NA	NA	NA	NA	NA	NA
SRS1041091	SRS1041091	SRS1041091	HMP1-II	human	Male	NA	NA	NA	NA	NA	NA
SRS018351	SRS018351	SRS018351	HMP1-II	human	Male	NA	NA	NA	NA	NA	NA
SRS013638	SRS013638	SRS013638	HMP1-II	human	Male	NA	NA	NA	NA	NA	NA
SRS015579	SRS015579	SRS015579	HMP1-II	human	Female	NA	NA	NA	NA	NA	NA
SRS014534	SRS014534	SRS014534	HMP1-II	human	Female	NA	NA	NA	NA	NA	NA
SRS886701	SRS886701	SRS886701	HMP1-II	human	Female	NA	NA	NA	NA	NA	NA
SRS018817	SRS018817	SRS018817	HMP1-II	human	Male	NA	NA	NA	NA	NA	NA
SRS016495	SRS016495	SRS016495	HMP1-II	human	Female	NA	NA	NA	NA	NA	NA
SRS1041092	SRS1041092	SRS1041092	HMP1-II	human	Female	NA	NA	NA	NA	NA	NA
SRS018836	SRS018836	SRS018836	HMP1-II	human	Female	NA	NA	NA	NA	NA	NA
SRS015486	SRS015486	SRS015486	HMP1-II	human	Female	NA	NA	NA	NA	NA	NA
SRS016018	SRS016018	SRS016018	HMP1-II	human	Male	NA	NA	NA	NA	NA	NA
SRS013965	SRS013965	SRS013965	HMP1-II	human	Female	NA	NA	NA	NA	NA	NA
SRS097958	SRS097958	SRS097958	HMP1-II	human	Male	NA	NA	NA	NA	NA	NA
SRS1041093	SRS1041093	SRS1041093	HMP1-II	human	Female	NA	NA	NA	NA	NA	NA
SRS019693	SRS019693	SRS019693	HMP1-II	human	Female	NA	NA	NA	NA	NA	NA
SRS014613	SRS014613	SRS014613	HMP1-II	human	Female	NA	NA	NA	NA	NA	NA
SRS077231	SRS077231	SRS077231	HMP1-II	human	Male	NA	NA	NA	NA	NA	NA
SRS014412	SRS014412	SRS014412	HMP1-II	human	Female	NA	NA	NA	NA	NA	NA
SRS017307	SRS017307	SRS017307	HMP1-II	human	Male	NA	NA	NA	NA	NA	NA
SRS015280	SRS015280	SRS015280	HMP1-II	human	Male	NA	NA	NA	NA	NA	NA
SRS045713	SRS045713	SRS045713	HMP1-II	human	Male	NA	NA	NA	NA	NA	NA
SRS1041112	SRS1041112	SRS1041112	HMP1-II	human	Male	NA	NA	NA	NA	NA	NA
SRS015369	SRS015369	SRS015369	HMP1-II	human	Female	NA	NA	NA	NA	NA	NA
SRS016132	SRS016132	SRS016132	HMP1-II	human	Female	NA	NA	NA	NA	NA	NA
SRS018936	SRS018936	SRS018936	HMP1-II	human	Male	NA	NA	NA	NA	NA	NA
SRS014313	SRS014313	SRS014313	HMP1-II	human	Female	NA	NA	NA	NA	NA	NA
SRS017859	SRS017859	SRS017859	HMP1-II	human	Male	NA	NA	NA	NA	NA	NA
SRS046712	SRS046712	SRS046712	HMP1-II	human	Female	NA	NA	NA	NA	NA	NA
SRS024663	SRS024663	SRS024663	HMP1-II	human	Male	NA	NA	NA	NA	NA	NA
SRS015960	SRS015960	SRS015960	HMP1-II	human	Male	NA	NA	NA	NA	NA	NA
SRS018541	SRS018541	SRS018541	HMP1-II	human	Female	NA	NA	NA	NA	NA	NA
SRS019496	SRS019496	SRS019496	HMP1-II	human	Female	NA	NA	NA	NA	NA	NA
SRS043001	SRS043001	SRS043001	HMP1-II	human	Female	NA	NA	NA	NA	NA	NA
SRS055288	SRS055288	SRS055288	HMP1-II	human	Female	NA	NA	NA	NA	NA	NA
SRS017433	SRS017433	SRS017433	HMP1-II	human	Female	NA	NA	NA	NA	NA	NA
SRS077392	SRS077392	SRS077392	HMP1-II	human	Female	NA	NA	NA	NA	NA	NA
SRS016381	SRS016381	SRS016381	HMP1-II	human	Male	NA	NA	NA	NA	NA	NA
SRS016753	SRS016753	SRS016753	HMP1-II	human	Male	NA	NA	NA	NA	NA	NA
SRS016437	SRS016437	SRS016437	HMP1-II	human	Male	NA	NA	NA	NA	NA	NA
SRS018575	SRS018575	SRS018575	HMP1-II	human	Male	NA	NA	NA	NA	NA	NA
SRS016056	SRS016056	SRS016056	HMP1-II	human	Male	NA	NA	NA	NA	NA	NA
SRS018656	SRS018656	SRS018656	HMP1-II	human	Female	NA	NA	NA	NA	NA	NA
SRS018623	SRS018623	SRS018623	HMP1-II	human	Male	NA	NA	NA	NA	NA	NA
SRS064232	SRS064232	SRS064232	HMP1-II	human	Female	NA	NA	NA	NA	NA	NA
SRS1041124	SRS1041124	SRS1041124	HMP1-II	human	Female	NA	NA	NA	NA	NA	NA
SRS1041142	SRS1041142	SRS1041142	HMP1-II	human	Female	NA	NA	NA	NA	NA	NA
A55_01_1FE	A55_01_1FE	A55_01_1FE	Madagascar	human	NA	NA	NA	NA	NA	NA	NA
A32_01_1FE	A32_01_1FE	A32_01_1FE	Madagascar	human	NA	NA	NA	NA	NA	NA	NA
A94_01_1FE	A94_01_1FE	A94_01_1FE	Madagascar	human	NA	NA	NA	NA	NA	NA	NA
A04_01_1FE	A04_01_1FE	A04_01_1FE	Madagascar	human	NA	NA	NA	NA	NA	NA	NA
A53_01_1FE	A53_01_1FE	A53_01_1FE	Madagascar	human	NA	NA	NA	NA	NA	NA	NA
A25_01_1FE	A25_01_1FE	A25_01_1FE	Madagascar	human	NA	NA	NA	NA	NA	NA	NA
A46_02_1FE	A46_02_1FE	A46_02_1FE	Madagascar	human	NA	NA	NA	NA	NA	NA	NA
A73_01_1FE	A73_01_1FE	A73_01_1FE	Madagascar	human	NA	NA	NA	NA	NA	NA	NA
A24_02_1FE	A24_02_1FE	A24_02_1FE	Madagascar	human	NA	NA	NA	NA	NA	NA	NA
A82_02_1FE	A82_02_1FE	A82_02_1FE	Madagascar	human	NA	NA	NA	NA	NA	NA	NA
V32_02_2FE	V32_02_2FE	V32_02_2FE	Madagascar	human	NA	NA	NA	NA	NA	NA	NA
A19_03_1FE	A19_03_1FE	A19_03_1FE	Madagascar	human	NA	NA	NA	NA	NA	NA	NA
A91_01_1FE	A91_01_1FE	A91_01_1FE	Madagascar	human	NA	NA	NA	NA	NA	NA	NA
V50_02_1FE	V50_02_1FE	V50_02_1FE	Madagascar	human	NA	NA	NA	NA	NA	NA	NA
A85_01_1FE	A85_01_1FE	A85_01_1FE	Madagascar	human	NA	NA	NA	NA	NA	NA	NA
A01_02_1FE	A01_02_1FE	A01_02_1FE	Madagascar	human	NA	NA	NA	NA	NA	NA	NA
V19_02_2FE	V19_02_2FE	V19_02_2FE	Madagascar	human	NA	NA	NA	NA	NA	NA	NA
A39_02_1FE	A39_02_1FE	A39_02_1FE	Madagascar	human	NA	NA	NA	NA	NA	NA	NA
V30_01_1FE	V30_01_1FE	V30_01_1FE	Madagascar	human	NA	NA	NA	NA	NA	NA	NA
A79_02_1FE	A79_02_1FE	A79_02_1FE	Madagascar	human	NA	NA	NA	NA	NA	NA	NA
A62_01_1FE	A62_01_1FE	A62_01_1FE	Madagascar	human	NA	NA	NA	NA	NA	NA	NA
A47_02_1FE	A47_02_1FE	A47_02_1FE	Madagascar	human	NA	NA	NA	NA	NA	NA	NA
A94_03_1FE	A94_03_1FE	A94_03_1FE	Madagascar	human	NA	NA	NA	NA	NA	NA	NA
A69_02_1FE	A69_02_1FE	A69_02_1FE	Madagascar	human	NA	NA	NA	NA	NA	NA	NA
V40_01_1FE	V40_01_1FE	V40_01_1FE	Madagascar	human	NA	NA	NA	NA	NA	NA	NA
A68_01_1FE	A68_01_1FE	A68_01_1FE	Madagascar	human	NA	NA	NA	NA	NA	NA	NA
A90_04_1FE	A90_04_1FE	A90_04_1FE	Madagascar	human	NA	NA	NA	NA	NA	NA	NA
A88_02_1FE	A88_02_1FE	A88_02_1FE	Madagascar	human	NA	NA	NA	NA	NA	NA	NA
A89_02_1FE	A89_02_1FE	A89_02_1FE	Madagascar	human	NA	NA	NA	NA	NA	NA	NA
A09_01_1FE	A09_01_1FE	A09_01_1FE	Madagascar	human	NA	NA	NA	NA	NA	NA	NA
A56_01_1FE	A56_01_1FE	A56_01_1FE	Madagascar	human	NA	NA	NA	NA	NA	NA	NA
A20_01_1FE	A20_01_1FE	A20_01_1FE	Madagascar	human	NA	NA	NA	NA	NA	NA	NA
A36_02_1FE	A36_02_1FE	A36_02_1FE	Madagascar	human	NA	NA	NA	NA	NA	NA	NA
A39_04_1FE	A39_04_1FE	A39_04_1FE	Madagascar	human	NA	NA	NA	NA	NA	NA	NA
A13_03_1FE	A13_03_1FE	A13_03_1FE	Madagascar	human	NA	NA	NA	NA	NA	NA	NA
A70_03_1FE	A70_03_1FE	A70_03_1FE	Madagascar	human	NA	NA	NA	NA	NA	NA	NA
A07_01_1FE	A07_01_1FE	A07_01_1FE	Madagascar	human	NA	NA	NA	NA	NA	NA	NA
A62_03_1FE	A62_03_1FE	A62_03_1FE	Madagascar	human	NA	NA	NA	NA	NA	NA	NA
A91_02_1FE	A91_02_1FE	A91_02_1FE	Madagascar	human	NA	NA	NA	NA	NA	NA	NA
A72_01_1FE	A72_01_1FE	A72_01_1FE	Madagascar	human	NA	NA	NA	NA	NA	NA	NA
V36_02_2FE	V36_02_2FE	V36_02_2FE	Madagascar	human	NA	NA	NA	NA	NA	NA	NA
V50_01_2FE	V50_01_2FE	V50_01_2FE	Madagascar	human	NA	NA	NA	NA	NA	NA	NA
A05_01_1FE	A05_01_1FE	A05_01_1FE	Madagascar	human	NA	NA	NA	NA	NA	NA	NA
A03_01_1FE	A03_01_1FE	A03_01_1FE	Madagascar	human	NA	NA	NA	NA	NA	NA	NA
A67_01_1FE	A67_01_1FE	A67_01_1FE	Madagascar	human	NA	NA	NA	NA	NA	NA	NA
V50_01_1FE	V50_01_1FE	V50_01_1FE	Madagascar	human	NA	NA	NA	NA	NA	NA	NA
A27_02_1FE	A27_02_1FE	A27_02_1FE	Madagascar	human	NA	NA	NA	NA	NA	NA	NA
A10_01_1FE	A10_01_1FE	A10_01_1FE	Madagascar	human	NA	NA	NA	NA	NA	NA	NA
A81_03_1FE	A81_03_1FE	A81_03_1FE	Madagascar	human	NA	NA	NA	NA	NA	NA	NA
A20_03_1FE	A20_03_1FE	A20_03_1FE	Madagascar	human	NA	NA	NA	NA	NA	NA	NA
A34_02_1FE	A34_02_1FE	A34_02_1FE	Madagascar	human	NA	NA	NA	NA	NA	NA	NA
A36_01_1FE	A36_01_1FE	A36_01_1FE	Madagascar	human	NA	NA	NA	NA	NA	NA	NA
A72_02_1FE	A72_02_1FE	A72_02_1FE	Madagascar	human	NA	NA	NA	NA	NA	NA	NA
A40_02_1FE	A40_02_1FE	A40_02_1FE	Madagascar	human	NA	NA	NA	NA	NA	NA	NA
A42_02_1FE	A42_02_1FE	A42_02_1FE	Madagascar	human	NA	NA	NA	NA	NA	NA	NA
A41_01_1FE	A41_01_1FE	A41_01_1FE	Madagascar	human	NA	NA	NA	NA	NA	NA	NA
A81_01_1FE	A81_01_1FE	A81_01_1FE	Madagascar	human	NA	NA	NA	NA	NA	NA	NA
A73_02_1FE	A73_02_1FE	A73_02_1FE	Madagascar	human	NA	NA	NA	NA	NA	NA	NA
A92_01_1FE	A92_01_1FE	A92_01_1FE	Madagascar	human	NA	NA	NA	NA	NA	NA	NA
A04_04_1FE	A04_04_1FE	A04_04_1FE	Madagascar	human	NA	NA	NA	NA	NA	NA	NA
A55_02_1FE	A55_02_1FE	A55_02_1FE	Madagascar	human	NA	NA	NA	NA	NA	NA	NA
V01_01_1FE	V01_01_1FE	V01_01_1FE	Madagascar	human	NA	NA	NA	NA	NA	NA	NA
A95_01_1FE	A95_01_1FE	A95_01_1FE	Madagascar	human	NA	NA	NA	NA	NA	NA	NA
A39_01_1FE	A39_01_1FE	A39_01_1FE	Madagascar	human	NA	NA	NA	NA	NA	NA	NA
A69_01_1FE	A69_01_1FE	A69_01_1FE	Madagascar	human	NA	NA	NA	NA	NA	NA	NA
A90_03_1FE	A90_03_1FE	A90_03_1FE	Madagascar	human	NA	NA	NA	NA	NA	NA	NA
V54_01_1FE	V54_01_1FE	V54_01_1FE	Madagascar	human	NA	NA	NA	NA	NA	NA	NA
A15_02_1FE	A15_02_1FE	A15_02_1FE	Madagascar	human	NA	NA	NA	NA	NA	NA	NA
A89_01_1FE	A89_01_1FE	A89_01_1FE	Madagascar	human	NA	NA	NA	NA	NA	NA	NA
V18_02_1FE	V18_02_1FE	V18_02_1FE	Madagascar	human	NA	NA	NA	NA	NA	NA	NA
V53_02_1FE	V53_02_1FE	V53_02_1FE	Madagascar	human	NA	NA	NA	NA	NA	NA	NA
A28_02_1FE	A28_02_1FE	A28_02_1FE	Madagascar	human	NA	NA	NA	NA	NA	NA	NA
V19_01_2FE	V19_01_2FE	V19_01_2FE	Madagascar	human	NA	NA	NA	NA	NA	NA	NA
A13_01_1FE	A13_01_1FE	A13_01_1FE	Madagascar	human	NA	NA	NA	NA	NA	NA	NA
A58_01_1FE	A58_01_1FE	A58_01_1FE	Madagascar	human	NA	NA	NA	NA	NA	NA	NA
A48_01_1FE	A48_01_1FE	A48_01_1FE	Madagascar	human	NA	NA	NA	NA	NA	NA	NA
A10_02_1FE	A10_02_1FE	A10_02_1FE	Madagascar	human	NA	NA	NA	NA	NA	NA	NA
A45_02_1FE	A45_02_1FE	A45_02_1FE	Madagascar	human	NA	NA	NA	NA	NA	NA	NA
V12_01_2FE	V12_01_2FE	V12_01_2FE	Madagascar	human	NA	NA	NA	NA	NA	NA	NA
A54_02_1FE	A54_02_1FE	A54_02_1FE	Madagascar	human	NA	NA	NA	NA	NA	NA	NA
A58_03_1FE	A58_03_1FE	A58_03_1FE	Madagascar	human	NA	NA	NA	NA	NA	NA	NA
A48_05_1FE	A48_05_1FE	A48_05_1FE	Madagascar	human	NA	NA	NA	NA	NA	NA	NA
V07_01_2FE	V07_01_2FE	V07_01_2FE	Madagascar	human	NA	NA	NA	NA	NA	NA	NA
A49_01_1FE	A49_01_1FE	A49_01_1FE	Madagascar	human	NA	NA	NA	NA	NA	NA	NA
A34_01_1FE	A34_01_1FE	A34_01_1FE	Madagascar	human	NA	NA	NA	NA	NA	NA	NA
A47_01_1FE	A47_01_1FE	A47_01_1FE	Madagascar	human	NA	NA	NA	NA	NA	NA	NA
A43_02_1FE	A43_02_1FE	A43_02_1FE	Madagascar	human	NA	NA	NA	NA	NA	NA	NA
A29_01_1FE	A29_01_1FE	A29_01_1FE	Madagascar	human	NA	NA	NA	NA	NA	NA	NA
V48_03_2FE	V48_03_2FE	V48_03_2FE	Madagascar	human	NA	NA	NA	NA	NA	NA	NA
A70_01_1FE	A70_01_1FE	A70_01_1FE	Madagascar	human	NA	NA	NA	NA	NA	NA	NA
A06_01_1FE	A06_01_1FE	A06_01_1FE	Madagascar	human	NA	NA	NA	NA	NA	NA	NA
V07_02_2FE	V07_02_2FE	V07_02_2FE	Madagascar	human	NA	NA	NA	NA	NA	NA	NA
A24_04_1FE	A24_04_1FE	A24_04_1FE	Madagascar	human	NA	NA	NA	NA	NA	NA	NA
A44_01_1FE	A44_01_1FE	A44_01_1FE	Madagascar	human	NA	NA	NA	NA	NA	NA	NA
A14_01_1FE	A14_01_1FE	A14_01_1FE	Madagascar	human	NA	NA	NA	NA	NA	NA	NA
A19_01_1FE	A19_01_1FE	A19_01_1FE	Madagascar	human	NA	NA	NA	NA	NA	NA	NA
A93_01_1FE	A93_01_1FE	A93_01_1FE	Madagascar	human	NA	NA	NA	NA	NA	NA	NA
A83_02_1FE	A83_02_1FE	A83_02_1FE	Madagascar	human	NA	NA	NA	NA	NA	NA	NA
A08_01_1FE	A08_01_1FE	A08_01_1FE	Madagascar	human	NA	NA	NA	NA	NA	NA	NA
A59_01_1FE	A59_01_1FE	A59_01_1FE	Madagascar	human	NA	NA	NA	NA	NA	NA	NA
V31_01_2FE	V31_01_2FE	V31_01_2FE	Madagascar	human	NA	NA	NA	NA	NA	NA	NA
A75_02_1FE	A75_02_1FE	A75_02_1FE	Madagascar	human	NA	NA	NA	NA	NA	NA	NA
A09_02_1FE	A09_02_1FE	A09_02_1FE	Madagascar	human	NA	NA	NA	NA	NA	NA	NA
A94_02_1FE	A94_02_1FE	A94_02_1FE	Madagascar	human	NA	NA	NA	NA	NA	NA	NA
A46_01_1FE	A46_01_1FE	A46_01_1FE	Madagascar	human	NA	NA	NA	NA	NA	NA	NA
A66_02_1FE	A66_02_1FE	A66_02_1FE	Madagascar	human	NA	NA	NA	NA	NA	NA	NA
A11_01_1FE	A11_01_1FE	A11_01_1FE	Madagascar	human	NA	NA	NA	NA	NA	NA	NA
A23_01_1FE	A23_01_1FE	A23_01_1FE	Madagascar	human	NA	NA	NA	NA	NA	NA	NA
A35_01_1FE	A35_01_1FE	A35_01_1FE	Madagascar	human	NA	NA	NA	NA	NA	NA	NA
A22_01_1FE	A22_01_1FE	A22_01_1FE	Madagascar	human	NA	NA	NA	NA	NA	NA	NA
A02_01_1FE	A02_01_1FE	A02_01_1FE	Madagascar	human	NA	NA	NA	NA	NA	NA	NA
V06_02_1FE	V06_02_1FE	V06_02_1FE	Madagascar	human	NA	NA	NA	NA	NA	NA	NA
mgm4629293	mgm4629293	BY114	Young et al.	cat	NA	0.326027397260274	NA	NA	NA	Public	Facility
mgm4629288	mgm4629288	BY142	Young et al.	cat	NA	0.326027397260274	NA	NA	NA	Public	Facility
mgm4629274	mgm4629274	BY170	Young et al.	cat	NA	0.326027397260274	NA	NA	NA	Public	Facility
mgm4629277	mgm4629277	BY198	Young et al.	cat	NA	0.326027397260274	NA	NA	NA	Public	Facility
mgm4629291	mgm4629291	BY226	Young et al.	cat	NA	0.326027397260274	NA	NA	NA	Public	Facility
mgm4629276	mgm4629276	BY255	Young et al.	cat	NA	0.326027397260274	NA	NA	NA	Public	Facility
mgm4629280	mgm4629280	BY282	Young et al.	cat	NA	0.326027397260274	NA	NA	NA	Public	Facility
mgm4629281	mgm4629281	BY310	Young et al.	cat	NA	0.326027397260274	NA	NA	NA	Public	Facility
mgm4629279	mgm4629279	BY338	Young et al.	cat	NA	0.326027397260274	NA	NA	NA	Public	Facility
mgm4629275	mgm4629275	BY366	Young et al.	cat	NA	0.326027397260274	NA	NA	NA	Public	Facility
mgm4629287	mgm4629287	BY395	Young et al.	cat	NA	0.326027397260274	NA	NA	NA	Public	Facility
mgm4629290	mgm4629290	BY422	Young et al.	cat	NA	0.326027397260274	NA	NA	NA	Public	Facility
mgm4629282	mgm4629282	BY450	Young et al.	cat	NA	0.326027397260274	NA	NA	NA	Public	Facility
mgm4629278	mgm4629278	BY478	Young et al.	cat	NA	0.326027397260274	NA	NA	NA	Public	Facility
mgm4629285	mgm4629285	BY508	Young et al.	cat	NA	0.326027397260274	NA	NA	NA	Public	Facility
mgm4629289	mgm4629289	BY536	Young et al.	cat	NA	0.326027397260274	NA	NA	NA	Public	Facility
mgm4629292	mgm4629292	Dula_14	Young et al.	cat	NA	0.326027397260274	NA	NA	NA	Public	Facility
mgm4629283	mgm4629283	Emma_12	Young et al.	cat	NA	0.326027397260274	NA	NA	NA	Public	Facility
mgm4629284	mgm4629284	Katy_13	Young et al.	cat	NA	0.326027397260274	NA	NA	NA	Public	Facility
mgm4629286	mgm4629286	Smudge_11	Young et al.	cat	NA	0.326027397260274	NA	NA	NA	Public	Facility
SRR16235409	reSRR16235409	111468	Ma et al.	cat	Male	0.333333333333333	2.2	No	NA	Public	Facility
SRR16235408	reSRR16235408	111473	Ma et al.	cat	Male	0.333333333333333	2.6	No	NA	Public	Facility
SRR16235401	reSRR16235401	81392	Ma et al.	cat	Female	6	2.64	No	NA	Public	Facility
SRR16235400	reSRR16235400	111030	Ma et al.	cat	Female	6	3.26	No	NA	Public	Facility
SRR16235399	reSRR16235399	111041	Ma et al.	cat	Male	6	4.08	No	NA	Public	Facility
SRR16235398	reSRR16235398	9Z110	Ma et al.	cat	Female	0.666666666666667	2.41	No	NA	Public	Facility
SRR16235397	reSRR16235397	9Z113	Ma et al.	cat	Female	0.666666666666667	2.54	No	NA	Public	Facility
SRR16235396	reSRR16235396	9Z116	Ma et al.	cat	Male	0.666666666666667	3.38	No	NA	Public	Facility
SRR16235395	reSRR16235395	D001	Ma et al.	cat	Male	6	7	No	NA	Public	Facility
SRR16235394	reSRR16235394	F001	Ma et al.	cat	Male	6	5.55	No	NA	Public	Facility
SRR16235407	reSRR16235407	G001	Ma et al.	cat	Male	6	5.35	No	NA	Public	Facility
SRR16235406	reSRR16235406	H001	Ma et al.	cat	Male	6	6.25	No	NA	Public	Facility
SRR16235405	reSRR16235405	I001	Ma et al.	cat	Male	6	5.7	No	NA	Public	Facility
SRR16235404	reSRR16235404	J001	Ma et al.	cat	Male	6	7	No	NA	Public	Facility
SRR16235403	reSRR16235403	K001	Ma et al.	cat	Male	6	6.6	No	NA	Public	Facility
SRR16235402	reSRR16235402	L001	Ma et al.	cat	Male	6	6.5	No	NA	Public	Facility
SRR14842426	SRR14842426	L2	Yarlagadda et al.	dog	NA	NA	NA	NA	NA	Public	Household
SRR14842425	SRR14842425	Morgan	Yarlagadda et al.	dog	NA	NA	NA	NA	NA	Public	Facility
SRR14842407	SRR14842407	L22	Yarlagadda et al.	dog	NA	NA	NA	NA	NA	Public	Household
SRR14842396	SRR14842396	L3	Yarlagadda et al.	dog	NA	NA	NA	NA	NA	Public	Household
SRR14842385	SRR14842385	L21	Yarlagadda et al.	dog	NA	NA	NA	NA	NA	Public	Household
SRR14842374	SRR14842374	L23	Yarlagadda et al.	dog	NA	NA	NA	NA	NA	Public	Household
SRR14842363	SRR14842363	L8	Yarlagadda et al.	dog	NA	NA	NA	NA	NA	Public	Household
SRR14842352	SRR14842352	L13	Yarlagadda et al.	dog	NA	NA	NA	NA	NA	Public	Household
SRR14842341	SRR14842341	L15	Yarlagadda et al.	dog	NA	NA	NA	NA	NA	Public	Household
SRR14842330	SRR14842330	Brandy	Yarlagadda et al.	dog	NA	NA	NA	NA	NA	Public	Facility
SRR14842424	SRR14842424	L14	Yarlagadda et al.	dog	NA	NA	NA	NA	NA	Public	Household
SRR14842415	SRR14842415	L16	Yarlagadda et al.	dog	NA	NA	NA	NA	NA	Public	Household
SRR14842412	SRR14842412	SALPHOND4	Yarlagadda et al.	dog	Female	NA	NA	NA	NA	Public	Household
SRR14842410	SRR14842410	Dany	Yarlagadda et al.	dog	NA	NA	NA	NA	NA	Public	Facility
SRR14842409	SRR14842409	Jacky	Yarlagadda et al.	dog	NA	NA	NA	NA	NA	Public	Facility
SRR14842408	SRR14842408	Morgan	Yarlagadda et al.	dog	NA	NA	NA	NA	NA	Public	Facility
SRR14842405	SRR14842405	Brandy	Yarlagadda et al.	dog	NA	NA	NA	NA	NA	Public	Facility
SRR14842404	SRR14842404	I1	Yarlagadda et al.	dog	Female	NA	NA	No	NA	Public	Facility
SRR14842402	SRR14842402	Soyie	Yarlagadda et al.	dog	NA	NA	NA	No	NA	Public	Facility
SRR14842401	SRR14842401	I2	Yarlagadda et al.	dog	Female	NA	NA	No	NA	Public	Facility
SRR14842399	SRR14842399	I3	Yarlagadda et al.	dog	Male	NA	NA	No	NA	Public	Facility
SRR14842398	SRR14842398	I4	Yarlagadda et al.	dog	Female	NA	NA	No	NA	Public	Facility
SRR14842397	SRR14842397	I5	Yarlagadda et al.	dog	NA	NA	NA	No	NA	Public	Facility
SRR14842395	SRR14842395	I6	Yarlagadda et al.	dog	Male	NA	NA	No	NA	Public	Facility
SRR14842394	SRR14842394	IS8	Yarlagadda et al.	dog	Male	NA	NA	No	NA	Public	Stray
SRR14842393	SRR14842393	I8	Yarlagadda et al.	dog	Male	NA	NA	No	NA	Public	Facility
SRR14842392	SRR14842392	IS10	Yarlagadda et al.	dog	Male	NA	NA	No	NA	Public	Stray
SRR14842391	SRR14842391	IS9	Yarlagadda et al.	dog	Male	NA	NA	No	NA	Public	Stray
SRR14842390	SRR14842390	IS3	Yarlagadda et al.	dog	Male	NA	NA	No	NA	Public	Stray
SRR14842388	SRR14842388	IS12	Yarlagadda et al.	dog	Male	NA	NA	No	NA	Public	Stray
SRR14842387	SRR14842387	IS4	Yarlagadda et al.	dog	Male	NA	NA	No	NA	Public	Stray
SRR14842386	SRR14842386	IS5	Yarlagadda et al.	dog	Male	NA	NA	No	NA	Public	Stray
SRR14842384	SRR14842384	I7	Yarlagadda et al.	dog	Female	NA	NA	No	NA	Public	Facility
SRR14842383	SRR14842383	I9	Yarlagadda et al.	dog	Male	NA	NA	No	NA	Public	Facility
SRR14842381	SRR14842381	I10	Yarlagadda et al.	dog	Male	NA	NA	No	NA	Public	Facility
SRR14842380	SRR14842380	IS7	Yarlagadda et al.	dog	Male	NA	NA	No	NA	Public	Stray
SRR14842379	SRR14842379	SALPHOND3	Yarlagadda et al.	dog	Female	NA	NA	NA	NA	Public	Household
SRR14842378	SRR14842378	Laila	Yarlagadda et al.	dog	Female	NA	NA	No	NA	Public	Facility
SRR14842377	SRR14842377	IS2	Yarlagadda et al.	dog	Male	NA	NA	No	NA	Public	Stray
SRR14842376	SRR14842376	IS11	Yarlagadda et al.	dog	Female	NA	NA	No	NA	Public	Stray
SRR14842375	SRR14842375	IS1	Yarlagadda et al.	dog	Male	NA	NA	No	NA	Public	Stray
SRR14842373	SRR14842373	IS6	Yarlagadda et al.	dog	Male	NA	NA	No	NA	Public	Stray
SRR14842372	SRR14842372	IS13	Yarlagadda et al.	dog	Male	NA	NA	No	NA	Public	Stray
SRR14842371	SRR14842371	Sihar	Yarlagadda et al.	dog	Female	NA	NA	No	NA	Public	Facility
SRR14842369	SRR14842369	I11	Yarlagadda et al.	dog	Female	NA	NA	No	NA	Public	Facility
SRR14842368	SRR14842368	Scott	Yarlagadda et al.	dog	Male	NA	NA	No	NA	Public	Facility
SRR14842367	SRR14842367	SALPHOND7	Yarlagadda et al.	dog	Male	NA	NA	NA	NA	Public	Household
SRR14842366	SRR14842366	IS14	Yarlagadda et al.	dog	Male	NA	NA	No	NA	Public	Stray
SRR14842365	SRR14842365	I12	Yarlagadda et al.	dog	Male	NA	NA	No	NA	Public	Facility
SRR14842364	SRR14842364	Buddy	Yarlagadda et al.	dog	Female	NA	NA	No	NA	Public	Facility
SRR14842362	SRR14842362	I13	Yarlagadda et al.	dog	Male	NA	NA	No	NA	Public	Facility
SRR14842360	SRR14842360	I14	Yarlagadda et al.	dog	Male	NA	NA	No	NA	Public	Facility
SRR14842359	SRR14842359	SASSDOG1	Yarlagadda et al.	dog	Male	NA	NA	NA	NA	Public	Household
SRR14842358	SRR14842358	SACRHOND1	Yarlagadda et al.	dog	Male	NA	NA	NA	NA	Public	Household
SRR14842357	SRR14842357	SACRHOND2	Yarlagadda et al.	dog	Female	NA	NA	NA	NA	Public	Household
SRR14842356	SRR14842356	SAADFHOND2	Yarlagadda et al.	dog	Male	NA	NA	NA	NA	Public	Household
SRR14842355	SRR14842355	SASFHOND1()	Yarlagadda et al.	dog	Male	NA	NA	NA	NA	Public	Household
SRR14842354	SRR14842354	SAJHHOND2	Yarlagadda et al.	dog	Female	NA	NA	NA	NA	Public	Household
SRR14842353	SRR14842353	SALPHOND5	Yarlagadda et al.	dog	Male	NA	NA	NA	NA	Public	Household
SRR14842351	SRR14842351	LA20	Yarlagadda et al.	dog	NA	NA	NA	NA	NA	Public	Household
SRR14842350	SRR14842350	LA27	Yarlagadda et al.	dog	NA	NA	NA	NA	NA	Public	Household
SRR14842348	SRR14842348	LA19	Yarlagadda et al.	dog	NA	NA	NA	NA	NA	Public	Household
SRR14842347	SRR14842347	L28	Yarlagadda et al.	dog	NA	NA	NA	NA	NA	Public	Household
SRR14842346	SRR14842346	L17	Yarlagadda et al.	dog	NA	NA	NA	NA	NA	Public	Household
SRR14842345	SRR14842345	LA7	Yarlagadda et al.	dog	NA	NA	NA	NA	NA	Public	Household
SRR14842344	SRR14842344	L18	Yarlagadda et al.	dog	NA	NA	NA	NA	NA	Public	Household
SRR14842343	SRR14842343	SAJBHHOND1	Yarlagadda et al.	dog	Male	NA	NA	NA	NA	Public	Household
SRR14842342	SRR14842342	L4	Yarlagadda et al.	dog	NA	NA	NA	NA	NA	Public	Household
SRR14842340	SRR14842340	L12	Yarlagadda et al.	dog	NA	NA	NA	NA	NA	Public	Household
SRR14842338	SRR14842338	L5	Yarlagadda et al.	dog	NA	NA	NA	NA	NA	Public	Household
SRR14842337	SRR14842337	L25	Yarlagadda et al.	dog	NA	NA	NA	NA	NA	Public	Household
SRR14842336	SRR14842336	L9	Yarlagadda et al.	dog	NA	NA	NA	NA	NA	Public	Household
SRR14842335	SRR14842335	L1	Yarlagadda et al.	dog	NA	NA	NA	NA	NA	Public	Household
SRR14842334	SRR14842334	L6	Yarlagadda et al.	dog	NA	NA	NA	NA	NA	Public	Household
SRR14842333	SRR14842333	IPerm	Yarlagadda et al.	dog	NA	NA	NA	No	NA	Public	Facility
SRR14842332	SRR14842332	SASFHOND2	Yarlagadda et al.	dog	Male	NA	NA	NA	NA	Public	Household
SRR14842331	SRR14842331	Dany	Yarlagadda et al.	dog	NA	NA	NA	NA	NA	Public	Facility
SRR14842328	SRR14842328	L26	Yarlagadda et al.	dog	NA	NA	NA	NA	NA	Public	Household
SRR14842327	SRR14842327	LA24	Yarlagadda et al.	dog	NA	NA	NA	NA	NA	Public	Household
SRR14842325	SRR14842325	L10	Yarlagadda et al.	dog	NA	NA	NA	NA	NA	Public	Household
SRR14842324	SRR14842324	L11	Yarlagadda et al.	dog	NA	NA	NA	NA	NA	Public	Household
SRR14842323	SRR14842323	SALPHOND1	Yarlagadda et al.	dog	Female	NA	NA	NA	NA	Public	Household
SRR14842320	SRR14842320	SAJHHOND1	Yarlagadda et al.	dog	Female	NA	NA	NA	NA	Public	Household
SRR14842423	SRR14842423	Jacky	Yarlagadda et al.	dog	NA	NA	NA	NA	NA	Public	Facility
SRR14842422	SRR14842422	SAADFHOND3	Yarlagadda et al.	dog	Male	NA	NA	NA	NA	Public	Household
SRR14842420	SRR14842420	SAJHHOND4	Yarlagadda et al.	dog	Female	NA	NA	NA	NA	Public	Household
SRR14842419	SRR14842419	SALPHOND6	Yarlagadda et al.	dog	Female	NA	NA	NA	NA	Public	Household
SRR14842418	SRR14842418	SALPHOND2	Yarlagadda et al.	dog	Female	NA	NA	NA	NA	Public	Household
SRR13972939	reSRR13972939_1	S04	Tanprasertsuk et al.	dog	Female	2.25	NA	No	NA	Public	Household
SRR13972938	reSRR13972938_1	S08	Tanprasertsuk et al.	dog	Female	12.5	NA	No	NA	Public	Household
SRR13972927	reSRR13972927_1	S09	Tanprasertsuk et al.	dog	Male	4.666666667	NA	No	NA	Public	Household
SRR13972916	reSRR13972916_1	S10	Tanprasertsuk et al.	dog	Male	9.333333333	NA	No	NA	Public	Household
SRR13972905	reSRR13972905_1	S11	Tanprasertsuk et al.	dog	Female	2.166666667	NA	No	NA	Public	Household
SRR13972894	reSRR13972894_1	S16	Tanprasertsuk et al.	dog	Male	1.416666667	NA	No	NA	Public	Household
SRR13972887	reSRR13972887_1	S18	Tanprasertsuk et al.	dog	Male	4.75	NA	No	NA	Public	Household
SRR13972886	reSRR13972886_1	S21	Tanprasertsuk et al.	dog	Male	3.083333333	NA	No	NA	Public	Household
SRR13972885	reSRR13972885_1	S22	Tanprasertsuk et al.	dog	Male	7.5	NA	No	NA	Public	Household
SRR13972884	reSRR13972884_1	S23	Tanprasertsuk et al.	dog	Female	1.083333333	NA	No	NA	Public	Household
SRR13972937	reSRR13972937_1	S24	Tanprasertsuk et al.	dog	Female	4	NA	No	NA	Public	Household
SRR13972936	reSRR13972936_1	S26	Tanprasertsuk et al.	dog	Female	2.083333333	NA	No	NA	Public	Household
SRR13972935	reSRR13972935_1	S28	Tanprasertsuk et al.	dog	Male	8.916666667	NA	No	NA	Public	Household
SRR13972934	reSRR13972934_1	S31	Tanprasertsuk et al.	dog	Female	7.916666667	NA	No	NA	Public	Household
SRR13972933	reSRR13972933_1	S33	Tanprasertsuk et al.	dog	Male	5.583333333	NA	No	NA	Public	Household
SRR13972932	reSRR13972932_1	S35	Tanprasertsuk et al.	dog	Male	2.583333333	NA	No	NA	Public	Household
SRR13972931	reSRR13972931_1	S36	Tanprasertsuk et al.	dog	Female	2.416666667	NA	No	NA	Public	Household
SRR13972930	reSRR13972930_1	S37	Tanprasertsuk et al.	dog	Female	12.66666667	NA	No	NA	Public	Household
SRR13972929	reSRR13972929_1	S38	Tanprasertsuk et al.	dog	Female	2	NA	No	NA	Public	Household
SRR13972928	reSRR13972928_1	S39	Tanprasertsuk et al.	dog	Male	1	NA	No	NA	Public	Household
SRR13972926	reSRR13972926_1	S42	Tanprasertsuk et al.	dog	Female	4.666666667	NA	No	NA	Public	Household
SRR13972925	reSRR13972925_1	S45	Tanprasertsuk et al.	dog	Female	8.5	NA	No	NA	Public	Household
SRR13972924	reSRR13972924_1	S50	Tanprasertsuk et al.	dog	Female	3.083333333	NA	No	NA	Public	Household
SRR13972923	reSRR13972923_1	S52	Tanprasertsuk et al.	dog	Male	1.833333333	NA	No	NA	Public	Household
SRR13972922	reSRR13972922_1	S54	Tanprasertsuk et al.	dog	Male	2	NA	No	NA	Public	Household
SRR13972921	reSRR13972921_1	S56	Tanprasertsuk et al.	dog	Male	4.5	NA	No	NA	Public	Household
SRR13972920	reSRR13972920_1	S43	Tanprasertsuk et al.	dog	Female	9.333333333	NA	No	NA	Public	Household
SRR13972919	reSRR13972919_1	S47	Tanprasertsuk et al.	dog	Male	13.16666667	NA	No	NA	Public	Household
SRR13972918	reSRR13972918_1	S04	Tanprasertsuk et al.	dog	Female	2.25	NA	No	NA	Public	Household
SRR13972917	reSRR13972917_1	S08	Tanprasertsuk et al.	dog	Female	12.5	NA	No	NA	Public	Household
SRR13972915	reSRR13972915_1	S09	Tanprasertsuk et al.	dog	Male	4.666666667	NA	No	NA	Public	Household
SRR13972914	reSRR13972914_1	S10	Tanprasertsuk et al.	dog	Male	9.333333333	NA	No	NA	Public	Household
SRR13972913	reSRR13972913_1	S11	Tanprasertsuk et al.	dog	Female	2.166666667	NA	No	NA	Public	Household
SRR13972912	reSRR13972912_1	S16	Tanprasertsuk et al.	dog	Male	1.416666667	NA	No	NA	Public	Household
SRR13972911	reSRR13972911_1	S18	Tanprasertsuk et al.	dog	Male	4.75	NA	No	NA	Public	Household
SRR13972910	reSRR13972910_1	S21	Tanprasertsuk et al.	dog	Male	3.083333333	NA	No	NA	Public	Household
SRR13972909	reSRR13972909_1	S22	Tanprasertsuk et al.	dog	Male	7.5	NA	No	NA	Public	Household
SRR13972908	reSRR13972908_1	S23	Tanprasertsuk et al.	dog	Female	1.083333333	NA	No	NA	Public	Household
SRR13972907	reSRR13972907_1	S24	Tanprasertsuk et al.	dog	Female	4	NA	No	NA	Public	Household
SRR13972906	reSRR13972906_1	S26	Tanprasertsuk et al.	dog	Female	2.083333333	NA	No	NA	Public	Household
SRR13972904	reSRR13972904_1	S28	Tanprasertsuk et al.	dog	Male	8.916666667	NA	No	NA	Public	Household
SRR13972903	reSRR13972903_1	S31	Tanprasertsuk et al.	dog	Female	7.916666667	NA	No	NA	Public	Household
SRR13972902	reSRR13972902_1	S33	Tanprasertsuk et al.	dog	Male	5.583333333	NA	No	NA	Public	Household
SRR13972901	reSRR13972901_1	S35	Tanprasertsuk et al.	dog	Male	2.583333333	NA	No	NA	Public	Household
SRR13972900	reSRR13972900_1	S36	Tanprasertsuk et al.	dog	Female	2.416666667	NA	No	NA	Public	Household
SRR13972899	reSRR13972899_1	S37	Tanprasertsuk et al.	dog	Female	12.66666667	NA	No	NA	Public	Household
SRR13972898	reSRR13972898_1	S38	Tanprasertsuk et al.	dog	Female	2	NA	No	NA	Public	Household
SRR13972897	reSRR13972897_1	S39	Tanprasertsuk et al.	dog	Male	1	NA	No	NA	Public	Household
SRR13972896	reSRR13972896_1	S42	Tanprasertsuk et al.	dog	Female	4.666666667	NA	No	NA	Public	Household
SRR13972895	reSRR13972895_1	S45	Tanprasertsuk et al.	dog	Female	8.5	NA	No	NA	Public	Household
SRR13972893	reSRR13972893_1	S50	Tanprasertsuk et al.	dog	Female	3.083333333	NA	No	NA	Public	Household
SRR13972892	reSRR13972892_1	S52	Tanprasertsuk et al.	dog	Male	1.833333333	NA	No	NA	Public	Household
SRR13972891	reSRR13972891_1	S54	Tanprasertsuk et al.	dog	Male	2	NA	No	NA	Public	Household
SRR13972890	reSRR13972890_1	S56	Tanprasertsuk et al.	dog	Male	4.5	NA	No	NA	Public	Household
SRR13972889	reSRR13972889_1	S43	Tanprasertsuk et al.	dog	Female	NA	NA	No	NA	Public	Household
SRR13972888	reSRR13972888_1	S47	Tanprasertsuk et al.	dog	Male	13.16666667	NA	No	NA	Public	Household
SRR13765887	reSRR13765887	ASD04	Liu et al.	dog	NA	NA	NA	NA	NA	Public	Facility
SRR13765886	reSRR13765886	ASD05	Liu et al.	dog	NA	NA	NA	NA	NA	Public	Facility
SRR13765892	reSRR13765892	D19	Liu et al.	dog	NA	NA	NA	NA	NA	Public	Facility
SRR13765891	reSRR13765891	D20	Liu et al.	dog	NA	NA	NA	NA	NA	Public	Facility
SRR13765890	reSRR13765890	D23	Liu et al.	dog	NA	NA	NA	NA	NA	Public	Facility
SRR12454883	reSRR12454883	Sample D85	Ateba et al.	dog	NA	NA	NA	NA	NA	Public	Facility
SRR8861296	reSRR8861296	patient1	Maldonado-Contreras et al.	dog	NA	NA	NA	No	NA	Public	Household
SRR8861295	reSRR8861295	patient1	Maldonado-Contreras et al.	dog	NA	NA	NA	No	NA	Public	Household
SRR8861294	reSRR8861294	patient1	Maldonado-Contreras et al.	dog	NA	NA	NA	No	NA	Public	Household
SRR8861293	reSRR8861293	patient1	Maldonado-Contreras et al.	dog	NA	NA	NA	No	NA	Public	Household
SRR8861292	reSRR8861292	patient1	Maldonado-Contreras et al.	dog	NA	NA	NA	No	NA	Public	Household
SRR8861291	reSRR8861291	patient2	Maldonado-Contreras et al.	dog	NA	NA	NA	No	NA	Public	Household
SRR8861290	reSRR8861290	patient2	Maldonado-Contreras et al.	dog	NA	NA	NA	No	NA	Public	Household
SRR8861289	reSRR8861289	patient2	Maldonado-Contreras et al.	dog	NA	NA	NA	No	NA	Public	Household
SRR8861258	reSRR8861258	patient2	Maldonado-Contreras et al.	dog	NA	NA	NA	No	NA	Public	Household
SRR8861257	reSRR8861257	patient2	Maldonado-Contreras et al.	dog	NA	NA	NA	No	NA	Public	Household
SRR8861266	reSRR8861266	patient2	Maldonado-Contreras et al.	dog	NA	NA	NA	No	NA	Public	Household
SRR8861265	reSRR8861265	patient3	Maldonado-Contreras et al.	dog	NA	NA	NA	No	NA	Public	Household
SRR8861268	reSRR8861268	patient3	Maldonado-Contreras et al.	dog	NA	NA	NA	No	NA	Public	Household
SRR8861267	reSRR8861267	patient3	Maldonado-Contreras et al.	dog	NA	NA	NA	No	NA	Public	Household
SRR8861262	reSRR8861262	patient3	Maldonado-Contreras et al.	dog	NA	NA	NA	No	NA	Public	Household
SRR8861261	reSRR8861261	patient3	Maldonado-Contreras et al.	dog	NA	NA	NA	No	NA	Public	Household
SRR8861264	reSRR8861264	patient3	Maldonado-Contreras et al.	dog	NA	NA	NA	No	NA	Public	Household
SRR8861263	reSRR8861263	patient3	Maldonado-Contreras et al.	dog	NA	NA	NA	No	NA	Public	Household
SRR8861260	reSRR8861260	patient4	Maldonado-Contreras et al.	dog	NA	NA	NA	No	NA	Public	Household
SRR8861259	reSRR8861259	patient4	Maldonado-Contreras et al.	dog	NA	NA	NA	No	NA	Public	Household
SRR8861247	reSRR8861247	patient4	Maldonado-Contreras et al.	dog	NA	NA	NA	No	NA	Public	Household
SRR8861248	reSRR8861248	patient4	Maldonado-Contreras et al.	dog	NA	NA	NA	No	NA	Public	Household
SRR8861249	reSRR8861249	patient4	Maldonado-Contreras et al.	dog	NA	NA	NA	No	NA	Public	Household
SRR8861250	reSRR8861250	patient4	Maldonado-Contreras et al.	dog	NA	NA	NA	No	NA	Public	Household
SRR8861251	reSRR8861251	patient4	Maldonado-Contreras et al.	dog	NA	NA	NA	No	NA	Public	Household
SRR8861252	reSRR8861252	patient5	Maldonado-Contreras et al.	dog	NA	NA	NA	No	NA	Public	Household
SRR8861253	reSRR8861253	patient5	Maldonado-Contreras et al.	dog	NA	NA	NA	No	NA	Public	Household
SRR8861254	reSRR8861254	patient5	Maldonado-Contreras et al.	dog	NA	NA	NA	No	NA	Public	Household
SRR8861255	reSRR8861255	patient5	Maldonado-Contreras et al.	dog	NA	NA	NA	No	NA	Public	Household
SRR8861256	reSRR8861256	patient5	Maldonado-Contreras et al.	dog	NA	NA	NA	No	NA	Public	Household
SRR8861244	reSRR8861244	patient5	Maldonado-Contreras et al.	dog	NA	NA	NA	No	NA	Public	Household
SRR8861243	reSRR8861243	patient6	Maldonado-Contreras et al.	dog	NA	NA	NA	No	NA	Public	Household
SRR8861242	reSRR8861242	patient6	Maldonado-Contreras et al.	dog	NA	NA	NA	No	NA	Public	Household
SRR8861241	reSRR8861241	patient6	Maldonado-Contreras et al.	dog	NA	NA	NA	No	NA	Public	Household
SRR8861240	reSRR8861240	patient6	Maldonado-Contreras et al.	dog	NA	NA	NA	No	NA	Public	Household
SRR8861239	reSRR8861239	patient6	Maldonado-Contreras et al.	dog	NA	NA	NA	No	NA	Public	Household
SRR8861238	reSRR8861238	patient6	Maldonado-Contreras et al.	dog	NA	NA	NA	No	NA	Public	Household
SRR8861237	reSRR8861237	patient6	Maldonado-Contreras et al.	dog	NA	NA	NA	No	NA	Public	Household
SRR8861246	reSRR8861246	patient8	Maldonado-Contreras et al.	dog	NA	NA	NA	No	NA	Public	Household
SRR8861245	reSRR8861245	patient8	Maldonado-Contreras et al.	dog	NA	NA	NA	No	NA	Public	Household
SRR8861229	reSRR8861229	patient8	Maldonado-Contreras et al.	dog	NA	NA	NA	No	NA	Public	Household
SRR8861230	reSRR8861230	patient8	Maldonado-Contreras et al.	dog	NA	NA	NA	No	NA	Public	Household
SRR8861227	reSRR8861227	patient8	Maldonado-Contreras et al.	dog	NA	NA	NA	No	NA	Public	Household
SRR8861228	reSRR8861228	patient10	Maldonado-Contreras et al.	dog	NA	NA	NA	No	NA	Public	Household
SRR8861233	reSRR8861233	patient10	Maldonado-Contreras et al.	dog	NA	NA	NA	No	NA	Public	Household
SRR8861234	reSRR8861234	patient10	Maldonado-Contreras et al.	dog	NA	NA	NA	No	NA	Public	Household
SRR8861231	reSRR8861231	patient10	Maldonado-Contreras et al.	dog	NA	NA	NA	No	NA	Public	Household
SRR8861232	reSRR8861232	patient10	Maldonado-Contreras et al.	dog	NA	NA	NA	No	NA	Public	Household
SRR8861235	reSRR8861235	patient11	Maldonado-Contreras et al.	dog	NA	NA	NA	No	NA	Public	Household
SRR8861236	reSRR8861236	patient11	Maldonado-Contreras et al.	dog	NA	NA	NA	No	NA	Public	Household
SRR8861218	reSRR8861218	patient11	Maldonado-Contreras et al.	dog	NA	NA	NA	No	NA	Public	Household
SRR8861217	reSRR8861217	patient11	Maldonado-Contreras et al.	dog	NA	NA	NA	No	NA	Public	Household
SRR8861220	reSRR8861220	patient11	Maldonado-Contreras et al.	dog	NA	NA	NA	No	NA	Public	Household
SRR8861219	reSRR8861219	patient12	Maldonado-Contreras et al.	dog	NA	NA	NA	No	NA	Public	Household
SRR8861222	reSRR8861222	patient12	Maldonado-Contreras et al.	dog	NA	NA	NA	No	NA	Public	Household
SRR8861221	reSRR8861221	patient12	Maldonado-Contreras et al.	dog	NA	NA	NA	No	NA	Public	Household
SRR8861224	reSRR8861224	patient12	Maldonado-Contreras et al.	dog	NA	NA	NA	No	NA	Public	Household
SRR8861223	reSRR8861223	patient12	Maldonado-Contreras et al.	dog	NA	NA	NA	No	NA	Public	Household
SRR8861226	reSRR8861226	patient13	Maldonado-Contreras et al.	dog	NA	NA	NA	No	NA	Public	Household
SRR8861225	reSRR8861225	patient13	Maldonado-Contreras et al.	dog	NA	NA	NA	No	NA	Public	Household
SRR8861319	reSRR8861319	patient13	Maldonado-Contreras et al.	dog	NA	NA	NA	No	NA	Public	Household
SRR8861320	reSRR8861320	patient13	Maldonado-Contreras et al.	dog	NA	NA	NA	No	NA	Public	Household
SRR8861321	reSRR8861321	patient13	Maldonado-Contreras et al.	dog	NA	NA	NA	No	NA	Public	Household
SRR8861322	reSRR8861322	patient14	Maldonado-Contreras et al.	dog	NA	NA	NA	No	NA	Public	Household
SRR8861315	reSRR8861315	patient14	Maldonado-Contreras et al.	dog	NA	NA	NA	No	NA	Public	Household
SRR8861316	reSRR8861316	patient14	Maldonado-Contreras et al.	dog	NA	NA	NA	No	NA	Public	Household
SRR8861317	reSRR8861317	patient14	Maldonado-Contreras et al.	dog	NA	NA	NA	No	NA	Public	Household
SRR8861318	reSRR8861318	patient14	Maldonado-Contreras et al.	dog	NA	NA	NA	No	NA	Public	Household
SRR8861323	reSRR8861323	patient15	Maldonado-Contreras et al.	dog	NA	NA	NA	No	NA	Public	Household
SRR8861324	reSRR8861324	patient15	Maldonado-Contreras et al.	dog	NA	NA	NA	No	NA	Public	Household
SRR8861310	reSRR8861310	patient15	Maldonado-Contreras et al.	dog	NA	NA	NA	No	NA	Public	Household
SRR8861309	reSRR8861309	patient15	Maldonado-Contreras et al.	dog	NA	NA	NA	No	NA	Public	Household
SRR8861308	reSRR8861308	patient15	Maldonado-Contreras et al.	dog	NA	NA	NA	No	NA	Public	Household
SRR8861307	reSRR8861307	patient15	Maldonado-Contreras et al.	dog	NA	NA	NA	No	NA	Public	Household
SRR8861314	reSRR8861314	patient16	Maldonado-Contreras et al.	dog	NA	NA	NA	No	NA	Public	Household
SRR8861313	reSRR8861313	patient16	Maldonado-Contreras et al.	dog	NA	NA	NA	No	NA	Public	Household
SRR8861312	reSRR8861312	patient16	Maldonado-Contreras et al.	dog	NA	NA	NA	No	NA	Public	Household
SRR8861311	reSRR8861311	patient16	Maldonado-Contreras et al.	dog	NA	NA	NA	No	NA	Public	Household
SRR8861306	reSRR8861306	patient17	Maldonado-Contreras et al.	dog	NA	NA	NA	No	NA	Public	Household
SRR8861305	reSRR8861305	patient17	Maldonado-Contreras et al.	dog	NA	NA	NA	No	NA	Public	Household
SRR8861285	reSRR8861285	patient17	Maldonado-Contreras et al.	dog	NA	NA	NA	No	NA	Public	Household
SRR8861286	reSRR8861286	patient17	Maldonado-Contreras et al.	dog	NA	NA	NA	No	NA	Public	Household
SRR8861283	reSRR8861283	patient18	Maldonado-Contreras et al.	dog	NA	NA	NA	No	NA	Public	Household
SRR8861284	reSRR8861284	patient18	Maldonado-Contreras et al.	dog	NA	NA	NA	No	NA	Public	Household
SRR8861281	reSRR8861281	patient18	Maldonado-Contreras et al.	dog	NA	NA	NA	No	NA	Public	Household
SRR8861282	reSRR8861282	patient18	Maldonado-Contreras et al.	dog	NA	NA	NA	No	NA	Public	Household
SRR8861279	reSRR8861279	patient19	Maldonado-Contreras et al.	dog	NA	NA	NA	No	NA	Public	Household
SRR8861280	reSRR8861280	patient19	Maldonado-Contreras et al.	dog	NA	NA	NA	No	NA	Public	Household
SRR8861287	reSRR8861287	patient19	Maldonado-Contreras et al.	dog	NA	NA	NA	No	NA	Public	Household
SRR8861288	reSRR8861288	patient19	Maldonado-Contreras et al.	dog	NA	NA	NA	No	NA	Public	Household
SRR8861274	reSRR8861274	patient19	Maldonado-Contreras et al.	dog	NA	NA	NA	No	NA	Public	Household
SRR8861273	reSRR8861273	patient20	Maldonado-Contreras et al.	dog	NA	NA	NA	No	NA	Public	Household
SRR8861276	reSRR8861276	patient20	Maldonado-Contreras et al.	dog	NA	NA	NA	No	NA	Public	Household
SRR8861275	reSRR8861275	patient20	Maldonado-Contreras et al.	dog	NA	NA	NA	No	NA	Public	Household
SRR8861270	reSRR8861270	patient20	Maldonado-Contreras et al.	dog	NA	NA	NA	No	NA	Public	Household
SRR8861269	reSRR8861269	patient20	Maldonado-Contreras et al.	dog	NA	NA	NA	No	NA	Public	Household
SRR8861272	reSRR8861272	patient22	Maldonado-Contreras et al.	dog	NA	NA	NA	No	NA	Public	Household
SRR8861271	reSRR8861271	patient22	Maldonado-Contreras et al.	dog	NA	NA	NA	No	NA	Public	Household
SRR8861278	reSRR8861278	patient22	Maldonado-Contreras et al.	dog	NA	NA	NA	No	NA	Public	Household
SRR8861277	reSRR8861277	patient22	Maldonado-Contreras et al.	dog	NA	NA	NA	No	NA	Public	Household
SRR8861301	reSRR8861301	patient22	Maldonado-Contreras et al.	dog	NA	NA	NA	No	NA	Public	Household
SRR8861302	reSRR8861302	patient22	Maldonado-Contreras et al.	dog	NA	NA	NA	No	NA	Public	Household
SRR8861303	reSRR8861303	patient24	Maldonado-Contreras et al.	dog	NA	NA	NA	No	NA	Public	Household
SRR8861304	reSRR8861304	patient24	Maldonado-Contreras et al.	dog	NA	NA	NA	No	NA	Public	Household
SRR8861297	reSRR8861297	patient24	Maldonado-Contreras et al.	dog	NA	NA	NA	No	NA	Public	Household
SRR8861298	reSRR8861298	patient24	Maldonado-Contreras et al.	dog	NA	NA	NA	No	NA	Public	Household
SRR8861299	reSRR8861299	patient24	Maldonado-Contreras et al.	dog	NA	NA	NA	No	NA	Public	Household
SRR8861300	reSRR8861300	patient24	Maldonado-Contreras et al.	dog	NA	NA	NA	No	NA	Public	Household
SRR8452353	reSRR8452353	Opie	Wang et al.	dog	NA	NA	NA	No	No	Public	Household
SRR8452354	reSRR8452354	Ziggy	Wang et al.	dog	NA	NA	NA	No	No	Public	Household
SRR8452355	reSRR8452355	Ziggy	Wang et al.	dog	NA	NA	NA	No	No	Public	Household
SRR8452356	reSRR8452356	Daphne	Wang et al.	dog	NA	NA	NA	No	No	Public	Household
SRR8452357	reSRR8452357	Daphne	Wang et al.	dog	NA	NA	NA	No	No	Public	Household
SRR8452358	reSRR8452358	Daphne	Wang et al.	dog	NA	NA	NA	No	No	Public	Household
SRR8452359	reSRR8452359	Ziggy	Wang et al.	dog	NA	NA	NA	No	No	Public	Household
SRR8452360	reSRR8452360	Maude	Wang et al.	dog	NA	NA	NA	No	No	Public	Household
SRR8452361	reSRR8452361	Yukon	Wang et al.	dog	NA	NA	NA	No	No	Public	Household
SRR8452362	reSRR8452362	Yukon	Wang et al.	dog	NA	NA	NA	No	No	Public	Household
SRR8452363	reSRR8452363	Yukon	Wang et al.	dog	NA	NA	NA	No	No	Public	Household
SRR8452364	reSRR8452364	Jack	Wang et al.	dog	NA	NA	NA	No	No	Public	Household
SRR8452366	reSRR8452366	Juniata	Wang et al.	dog	NA	NA	NA	No	No	Public	Household
SRR8452367	reSRR8452367	Jack	Wang et al.	dog	NA	NA	NA	No	No	Public	Household
SRR8452368	reSRR8452368	Juniata	Wang et al.	dog	NA	NA	NA	No	No	Public	Household
SRR8452369	reSRR8452369	Juniata	Wang et al.	dog	NA	NA	NA	No	No	Public	Household
SRR8452370	reSRR8452370	Gunner	Wang et al.	dog	NA	NA	NA	No	No	Public	Household
SRR8452371	reSRR8452371	Gunner	Wang et al.	dog	NA	NA	NA	No	No	Public	Household
SRR8452372	reSRR8452372	Opie	Wang et al.	dog	NA	NA	NA	No	No	Public	Household
SRR8452375	reSRR8452375	Brock	Wang et al.	dog	NA	NA	NA	No	No	Public	Household
SRR8452376	reSRR8452376	Skyy	Wang et al.	dog	Male	NA	NA	No	No	Public	Household
SRR8452377	reSRR8452377	Bugsy	Wang et al.	dog	NA	NA	NA	No	No	Public	Household
SRR8452378	reSRR8452378	Bebe	Wang et al.	dog	NA	NA	NA	No	No	Public	Household
SRR8452379	reSRR8452379	Bebe	Wang et al.	dog	NA	NA	NA	No	No	Public	Household
SRR8452380	reSRR8452380	Bebe	Wang et al.	dog	NA	NA	NA	No	No	Public	Household
SRR8452381	reSRR8452381	Skyy	Wang et al.	dog	Male	NA	NA	No	No	Public	Household
SRR8452382	reSRR8452382	Skyy	Wang et al.	dog	Male	NA	NA	No	No	Public	Household
SRR8452383	reSRR8452383	Bugsy	Wang et al.	dog	NA	NA	NA	No	No	Public	Household
SRR8452384	reSRR8452384	Bugsy	Wang et al.	dog	NA	NA	NA	No	No	Public	Household
SRR8452385	reSRR8452385	Hera	Wang et al.	dog	NA	NA	NA	No	No	Public	Household
SRR8452386	reSRR8452386	Hera	Wang et al.	dog	NA	NA	NA	No	No	Public	Household
SRR8452387	reSRR8452387	Maude	Wang et al.	dog	NA	NA	NA	No	No	Public	Household
SRR8452388	reSRR8452388	Maude	Wang et al.	dog	NA	NA	NA	No	No	Public	Household
SRR8452389	reSRR8452389	Brock	Wang et al.	dog	NA	NA	NA	No	No	Public	Household
SRR8452390	reSRR8452390	Brock	Wang et al.	dog	NA	NA	NA	No	No	Public	Household
SRR8452391	reSRR8452391	Stella	Wang et al.	dog	NA	NA	NA	No	No	Public	Household
SRR8452392	reSRR8452392	Stella	Wang et al.	dog	NA	NA	NA	No	No	Public	Household
SRR8452393	reSRR8452393	Paisley	Wang et al.	dog	NA	NA	NA	No	No	Public	Household
SRR8452394	reSRR8452394	Stella	Wang et al.	dog	NA	NA	NA	No	No	Public	Household
SRR8452395	reSRR8452395	Paisley	Wang et al.	dog	NA	NA	NA	No	No	Public	Household
SRR8452396	reSRR8452396	Paisley	Wang et al.	dog	NA	NA	NA	No	No	Public	Household
SRR8452397	reSRR8452397	Sadie	Wang et al.	dog	NA	NA	NA	No	No	Public	Household
SRR8452398	reSRR8452398	Zeus	Wang et al.	dog	Male	NA	NA	No	No	Public	Household
SRR8452399	reSRR8452399	Zeus	Wang et al.	dog	Male	NA	NA	No	No	Public	Household
SRR8452400	reSRR8452400	Zeus	Wang et al.	dog	Male	NA	NA	No	No	Public	Household
SRR8452401	reSRR8452401	Georgio	Wang et al.	dog	NA	NA	NA	No	No	Public	Household
SRR8452402	reSRR8452402	Georgio	Wang et al.	dog	NA	NA	NA	No	No	Public	Household
SRR8452403	reSRR8452403	Sadie	Wang et al.	dog	NA	NA	NA	No	No	Public	Household
SRR8452404	reSRR8452404	Sadie	Wang et al.	dog	NA	NA	NA	No	No	Public	Household
SRR8452405	reSRR8452405	Hera	Wang et al.	dog	NA	NA	NA	No	No	Public	Household
SRR8452406	reSRR8452406	Gunner	Wang et al.	dog	NA	NA	NA	No	No	Public	Household
SRR8452407	reSRR8452407	Georgio	Wang et al.	dog	NA	NA	NA	No	No	Public	Household
SRR8452408	reSRR8452408	Opie	Wang et al.	dog	NA	NA	NA	No	No	Public	Household
SRR8164848	reSRR8164848	C41_shotgun	Alessandri et al.	dog	Male	3	40	No	No	Public	Household
SRR8164850	reSRR8164850	C99_shotgun	Alessandri et al.	dog	Female	3	33	No	No	Public	Household
SRR7530085	reSRR7530085	1	Xu et al.	dog	NA	NA	NA	NA	NA	Public	Facility
SRR7530084	reSRR7530084	2	Xu et al.	dog	NA	NA	NA	NA	NA	Public	Facility
SRR7530087	reSRR7530087	3	Xu et al.	dog	NA	NA	NA	NA	NA	Public	Facility
SRR7530086	reSRR7530086	4	Xu et al.	dog	NA	NA	NA	NA	NA	Public	Facility
SRR7530089	reSRR7530089	5	Xu et al.	dog	NA	NA	NA	NA	NA	Public	Facility
SRR7530088	reSRR7530088	6	Xu et al.	dog	NA	NA	NA	NA	NA	Public	Facility
SRR7530091	reSRR7530091	7	Xu et al.	dog	NA	NA	NA	NA	NA	Public	Facility
SRR7530090	reSRR7530090	8	Xu et al.	dog	NA	NA	NA	NA	NA	Public	Facility
SRR7530093	reSRR7530093	9	Xu et al.	dog	NA	NA	NA	NA	NA	Public	Facility
SRR7530092	reSRR7530092	10	Xu et al.	dog	NA	NA	NA	NA	NA	Public	Facility
SRR7530119	reSRR7530119	11	Xu et al.	dog	NA	NA	NA	NA	NA	Public	Facility
SRR7530118	reSRR7530118	12	Xu et al.	dog	NA	NA	NA	NA	NA	Public	Facility
SRR7530117	reSRR7530117	13	Xu et al.	dog	NA	NA	NA	NA	NA	Public	Facility
SRR7530116	reSRR7530116	14	Xu et al.	dog	NA	NA	NA	NA	NA	Public	Facility
SRR7530123	reSRR7530123	15	Xu et al.	dog	NA	NA	NA	NA	NA	Public	Facility
SRR7530122	reSRR7530122	16	Xu et al.	dog	NA	NA	NA	NA	NA	Public	Facility
SRR7530121	reSRR7530121	17	Xu et al.	dog	NA	NA	NA	NA	NA	Public	Facility
SRR7530120	reSRR7530120	18	Xu et al.	dog	NA	NA	NA	NA	NA	Public	Facility
SRR7530111	reSRR7530111	19	Xu et al.	dog	NA	NA	NA	NA	NA	Public	Facility
SRR7530110	reSRR7530110	20	Xu et al.	dog	NA	NA	NA	NA	NA	Public	Facility
SRR7530096	reSRR7530096	1	Xu et al.	dog	NA	NA	NA	NA	NA	Public	Facility
SRR7530097	reSRR7530097	2	Xu et al.	dog	NA	NA	NA	NA	NA	Public	Facility
SRR7530094	reSRR7530094	3	Xu et al.	dog	NA	NA	NA	NA	NA	Public	Facility
SRR7530095	reSRR7530095	4	Xu et al.	dog	NA	NA	NA	NA	NA	Public	Facility
SRR7530100	reSRR7530100	5	Xu et al.	dog	NA	NA	NA	NA	NA	Public	Facility
SRR7530101	reSRR7530101	6	Xu et al.	dog	NA	NA	NA	NA	NA	Public	Facility
SRR7530098	reSRR7530098	7	Xu et al.	dog	NA	NA	NA	NA	NA	Public	Facility
SRR7530099	reSRR7530099	8	Xu et al.	dog	NA	NA	NA	NA	NA	Public	Facility
SRR7530102	reSRR7530102	9	Xu et al.	dog	NA	NA	NA	NA	NA	Public	Facility
SRR7530103	reSRR7530103	10	Xu et al.	dog	NA	NA	NA	NA	NA	Public	Facility
SRR7530109	reSRR7530109	11	Xu et al.	dog	NA	NA	NA	NA	NA	Public	Facility
SRR7530108	reSRR7530108	12	Xu et al.	dog	NA	NA	NA	NA	NA	Public	Facility
SRR7530107	reSRR7530107	13	Xu et al.	dog	NA	NA	NA	NA	NA	Public	Facility
SRR7530104	reSRR7530104	14	Xu et al.	dog	NA	NA	NA	NA	NA	Public	Facility
SRR7530113	reSRR7530113	15	Xu et al.	dog	NA	NA	NA	NA	NA	Public	Facility
SRR7530112	reSRR7530112	16	Xu et al.	dog	NA	NA	NA	NA	NA	Public	Facility
SRR7530115	reSRR7530115	17	Xu et al.	dog	NA	NA	NA	NA	NA	Public	Facility
SRR7530114	reSRR7530114	18	Xu et al.	dog	NA	NA	NA	NA	NA	Public	Facility
SRR7530106	reSRR7530106	19	Xu et al.	dog	NA	NA	NA	NA	NA	Public	Facility
SRR7530105	reSRR7530105	20	Xu et al.	dog	NA	NA	NA	NA	NA	Public	Facility
SRR8638166	SRR8638166	16	Xu et al.	dog	NA	NA	NA	NA	NA	Public	Facility
SRR8638167	SRR8638167	20	Xu et al.	dog	NA	NA	NA	NA	NA	Public	Facility
SRR8638168	SRR8638168	21	Xu et al.	dog	NA	NA	NA	NA	NA	Public	Facility
SRR8638169	SRR8638169	22	Xu et al.	dog	NA	NA	NA	NA	NA	Public	Facility
SRR8638170	SRR8638170	23	Xu et al.	dog	NA	NA	NA	NA	NA	Public	Facility
SRR8638171	SRR8638171	27	Xu et al.	dog	NA	NA	NA	NA	NA	Public	Facility
SRR8638172	SRR8638172	43	Xu et al.	dog	NA	NA	NA	NA	NA	Public	Facility
SRR8638173	SRR8638173	47	Xu et al.	dog	NA	NA	NA	NA	NA	Public	Facility
SRR8638163	SRR8638163	49	Xu et al.	dog	NA	NA	NA	NA	NA	Public	Facility
SRR8638164	SRR8638164	50	Xu et al.	dog	NA	NA	NA	NA	NA	Public	Facility
SRR8638159	SRR8638159	51	Xu et al.	dog	NA	NA	NA	NA	NA	Public	Facility
SRR8638160	SRR8638160	52	Xu et al.	dog	NA	NA	NA	NA	NA	Public	Facility
SRR8638161	SRR8638161	53	Xu et al.	dog	NA	NA	NA	NA	NA	Public	Facility
SRR8638162	SRR8638162	54	Xu et al.	dog	NA	NA	NA	NA	NA	Public	Facility
SRR8638155	SRR8638155	74	Xu et al.	dog	NA	NA	NA	NA	NA	Public	Facility
SRR8638156	SRR8638156	77	Xu et al.	dog	NA	NA	NA	NA	NA	Public	Facility
SRR8638157	SRR8638157	78	Xu et al.	dog	NA	NA	NA	NA	NA	Public	Facility
SRR8638158	SRR8638158	79	Xu et al.	dog	NA	NA	NA	NA	NA	Public	Facility
SRR8638153	SRR8638153	80	Xu et al.	dog	NA	NA	NA	NA	NA	Public	Facility
SRR8638154	SRR8638154	91	Xu et al.	dog	NA	NA	NA	NA	NA	Public	Facility
SRR8638182	SRR8638182	16	Xu et al.	dog	NA	NA	NA	NA	NA	Public	Facility
SRR8638181	SRR8638181	20	Xu et al.	dog	NA	NA	NA	NA	NA	Public	Facility
SRR8638184	SRR8638184	21	Xu et al.	dog	NA	NA	NA	NA	NA	Public	Facility
SRR8638183	SRR8638183	22	Xu et al.	dog	NA	NA	NA	NA	NA	Public	Facility
SRR8638186	SRR8638186	23	Xu et al.	dog	NA	NA	NA	NA	NA	Public	Facility
SRR8638185	SRR8638185	27	Xu et al.	dog	NA	NA	NA	NA	NA	Public	Facility
SRR8638188	SRR8638188	43	Xu et al.	dog	NA	NA	NA	NA	NA	Public	Facility
SRR8638187	SRR8638187	47	Xu et al.	dog	NA	NA	NA	NA	NA	Public	Facility
SRR8638178	SRR8638178	49	Xu et al.	dog	NA	NA	NA	NA	NA	Public	Facility
SRR8638177	SRR8638177	50	Xu et al.	dog	NA	NA	NA	NA	NA	Public	Facility
SRR8638174	SRR8638174	51	Xu et al.	dog	NA	NA	NA	NA	NA	Public	Facility
SRR8638175	SRR8638175	52	Xu et al.	dog	NA	NA	NA	NA	NA	Public	Facility
SRR8638165	SRR8638165	53	Xu et al.	dog	NA	NA	NA	NA	NA	Public	Facility
SRR8638180	SRR8638180	54	Xu et al.	dog	NA	NA	NA	NA	NA	Public	Facility
SRR8638149	SRR8638149	74	Xu et al.	dog	NA	NA	NA	NA	NA	Public	Facility
SRR8638150	SRR8638150	77	Xu et al.	dog	NA	NA	NA	NA	NA	Public	Facility
SRR8638176	SRR8638176	78	Xu et al.	dog	NA	NA	NA	NA	NA	Public	Facility
SRR8638179	SRR8638179	79	Xu et al.	dog	NA	NA	NA	NA	NA	Public	Facility
SRR8638151	SRR8638151	80	Xu et al.	dog	NA	NA	NA	NA	NA	Public	Facility
SRR8638152	SRR8638152	91	Xu et al.	dog	NA	NA	NA	NA	NA	Public	Facility
ERR878241	reERR878241	Salem	Deusch et al. (2015)	cat	Male	0.352876712328767	NA	No	NA	Public	Facility
ERR878262	reERR878262	Orion	Deusch et al. (2015)	cat	Male	0.345205479452055	NA	No	NA	Public	Facility
ERR878283	reERR878283	Hutch	Deusch et al. (2015)	cat	Male	0.337534246575343	NA	No	NA	Public	Facility
ERR878294	reERR878294	Fat Louis	Deusch et al. (2015)	cat	Male	0.337534246575343	NA	No	NA	Public	Facility
ERR878303	reERR878303	Bellatrix	Deusch et al. (2015)	cat	Female	0.337534246575343	NA	No	NA	Public	Facility
ERR878216	reERR878216	Ludo	Deusch et al. (2015)	cat	Male	0.331780821917808	NA	No	NA	Public	Facility
ERR878217	reERR878217	Wussel	Deusch et al. (2015)	cat	Male	0.331780821917808	NA	No	NA	Public	Facility
ERR878218	reERR878218	Daphne	Deusch et al. (2015)	cat	Female	0.331780821917808	NA	No	NA	Public	Facility
ERR878219	reERR878219	Dexter	Deusch et al. (2015)	cat	Male	0.326027397260274	NA	No	NA	Public	Facility
ERR878220	reERR878220	Scooby	Deusch et al. (2015)	cat	Female	0.345205479452055	NA	No	NA	Public	Facility
ERR878221	reERR878221	Aston	Deusch et al. (2015)	cat	Male	0.324109589041096	NA	No	NA	Public	Facility
ERR878222	reERR878222	Freeby	Deusch et al. (2015)	cat	Female	0.324109589041096	NA	No	NA	Public	Facility
ERR878223	reERR878223	Donnatello	Deusch et al. (2015)	cat	Male	0.345205479452055	NA	No	NA	Public	Facility
ERR878224	reERR878224	Ginny Weasley	Deusch et al. (2015)	cat	Female	0.324109589041096	NA	No	NA	Public	Facility
ERR878225	reERR878225	Mr Bigglesworth	Deusch et al. (2015)	cat	Male	0.32027397260274	NA	No	NA	Public	Facility
ERR878226	reERR878226	Morgana	Deusch et al. (2015)	cat	Female	0.32027397260274	NA	No	NA	Public	Facility
ERR878227	reERR878227	Kalahari	Deusch et al. (2015)	cat	Female	0.318356164383562	NA	No	NA	Public	Facility
ERR878228	reERR878228	Noddy	Deusch et al. (2015)	cat	Male	0.314520547945205	NA	No	NA	Public	Facility
ERR878229	reERR878229	Duchess	Deusch et al. (2015)	cat	Female	0.312602739726027	NA	No	NA	Public	Facility
ERR878230	reERR878230	Rufus	Deusch et al. (2015)	cat	Male	0.308767123287671	NA	No	NA	Public	Facility
ERR878231	reERR878231	Ace	Deusch et al. (2015)	cat	Male	0.308767123287671	NA	No	NA	Public	Facility
ERR878232	reERR878232	Cookie	Deusch et al. (2015)	cat	Female	0.308767123287671	NA	No	NA	Public	Facility
ERR878233	reERR878233	Justice	Deusch et al. (2015)	cat	Female	0.304931506849315	NA	No	NA	Public	Facility
ERR878234	reERR878234	Squirt	Deusch et al. (2015)	cat	Male	0.299178082191781	NA	No	NA	Public	Facility
ERR878235	reERR878235	Sophia	Deusch et al. (2015)	cat	Female	0.345205479452055	NA	No	NA	Public	Facility
ERR878236	reERR878236	Winston	Deusch et al. (2015)	cat	Male	0.295342465753425	NA	No	NA	Public	Facility
ERR878237	reERR878237	Shrimp	Deusch et al. (2015)	cat	Female	0.295342465753425	NA	No	NA	Public	Facility
ERR878238	reERR878238	Liquorice	Deusch et al. (2015)	cat	Male	0.295342465753425	NA	No	NA	Public	Facility
ERR878239	reERR878239	Saffron	Deusch et al. (2015)	cat	Female	0.293424657534247	NA	No	NA	Public	Facility
ERR878240	reERR878240	Sassie	Deusch et al. (2015)	cat	Female	0.293424657534247	NA	No	NA	Public	Facility
ERR878242	reERR878242	Salem	Deusch et al. (2015)	cat	Male	0.583013698630137	NA	No	NA	Public	Facility
ERR878243	reERR878243	Orion	Deusch et al. (2015)	cat	Male	0.575342465753425	NA	No	NA	Public	Facility
ERR878244	reERR878244	Hutch	Deusch et al. (2015)	cat	Male	0.567671232876712	NA	No	NA	Public	Facility
ERR878245	reERR878245	Fat louis	Deusch et al. (2015)	cat	Male	0.575342465753425	NA	No	NA	Public	Facility
ERR878246	reERR878246	Bellatrix	Deusch et al. (2015)	cat	Female	0.567671232876712	NA	No	NA	Public	Facility
ERR878247	reERR878247	Ludo	Deusch et al. (2015)	cat	Male	0.561917808219178	NA	No	NA	Public	Facility
ERR878248	reERR878248	Wussel	Deusch et al. (2015)	cat	Male	0.561917808219178	NA	No	NA	Public	Facility
ERR878249	reERR878249	Daphne	Deusch et al. (2015)	cat	Female	0.561917808219178	NA	No	NA	Public	Facility
ERR878250	reERR878250	Dexter	Deusch et al. (2015)	cat	Male	0.556164383561644	NA	No	NA	Public	Facility
ERR878251	reERR878251	Scooby	Deusch et al. (2015)	cat	Female	0.575342465753425	NA	No	NA	Public	Facility
ERR878252	reERR878252	Aston	Deusch et al. (2015)	cat	Male	0.554246575342466	NA	No	NA	Public	Facility
ERR878253	reERR878253	Freeby	Deusch et al. (2015)	cat	Female	0.554246575342466	NA	No	NA	Public	Facility
ERR878254	reERR878254	Donnatello	Deusch et al. (2015)	cat	Male	0.575342465753425	NA	No	NA	Public	Facility
ERR878255	reERR878255	Ginny Weasley	Deusch et al. (2015)	cat	Female	0.554246575342466	NA	No	NA	Public	Facility
ERR878256	reERR878256	Mr Bigglesworth	Deusch et al. (2015)	cat	Male	0.55041095890411	NA	No	NA	Public	Facility
ERR878257	reERR878257	Morgana	Deusch et al. (2015)	cat	Female	0.55041095890411	NA	No	NA	Public	Facility
ERR878258	reERR878258	Kalahari	Deusch et al. (2015)	cat	Female	0.548493150684932	NA	No	NA	Public	Facility
ERR878259	reERR878259	Noddy	Deusch et al. (2015)	cat	Male	0.544657534246575	NA	No	NA	Public	Facility
ERR878260	reERR878260	Rufus	Deusch et al. (2015)	cat	Male	0.538904109589041	NA	No	NA	Public	Facility
ERR878261	reERR878261	Ace	Deusch et al. (2015)	cat	Male	0.538904109589041	NA	No	NA	Public	Facility
ERR878263	reERR878263	Cookie	Deusch et al. (2015)	cat	Female	0.538904109589041	NA	No	NA	Public	Facility
ERR878264	reERR878264	Justice	Deusch et al. (2015)	cat	Female	0.535068493150685	NA	No	NA	Public	Facility
ERR878265	reERR878265	Squirt	Deusch et al. (2015)	cat	Male	0.529315068493151	NA	No	NA	Public	Facility
ERR878266	reERR878266	Sophia	Deusch et al. (2015)	cat	Female	0.575342465753425	NA	No	NA	Public	Facility
ERR878267	reERR878267	Winston	Deusch et al. (2015)	cat	Male	0.525479452054795	NA	Yes	NA	Public	Facility
ERR878268	reERR878268	Shrimp	Deusch et al. (2015)	cat	Female	0.525479452054795	NA	No	NA	Public	Facility
ERR878269	reERR878269	Liquorice	Deusch et al. (2015)	cat	Male	0.525479452054795	NA	No	NA	Public	Facility
ERR878270	reERR878270	Saffron	Deusch et al. (2015)	cat	Female	0.523561643835616	NA	No	NA	Public	Facility
ERR878271	reERR878271	Sassie	Deusch et al. (2015)	cat	Female	0.523561643835616	NA	No	NA	Public	Facility
ERR878272	reERR878272	Salem	Deusch et al. (2015)	cat	Male	0.813150684931507	NA	No	NA	Public	Facility
ERR878273	reERR878273	Orion	Deusch et al. (2015)	cat	Male	0.805479452054795	NA	No	NA	Public	Facility
ERR878274	reERR878274	Hutch	Deusch et al. (2015)	cat	Male	0.797808219178082	NA	No	NA	Public	Facility
ERR878275	reERR878275	Fat louis	Deusch et al. (2015)	cat	Male	0.805479452054795	NA	No	NA	Public	Facility
ERR878276	reERR878276	Bellatrix	Deusch et al. (2015)	cat	Female	0.797808219178082	NA	No	NA	Public	Facility
ERR878277	reERR878277	Ludo	Deusch et al. (2015)	cat	Male	0.792054794520548	NA	No	NA	Public	Facility
ERR878278	reERR878278	Wussel	Deusch et al. (2015)	cat	Male	0.792054794520548	NA	No	NA	Public	Facility
ERR878279	reERR878279	Daphne	Deusch et al. (2015)	cat	Female	0.792054794520548	NA	No	NA	Public	Facility
ERR878280	reERR878280	Dexter	Deusch et al. (2015)	cat	Male	0.786301369863014	NA	No	NA	Public	Facility
ERR878281	reERR878281	Scooby	Deusch et al. (2015)	cat	Female	0.805479452054795	NA	No	NA	Public	Facility
ERR878282	reERR878282	Aston	Deusch et al. (2015)	cat	Male	0.784383561643836	NA	No	NA	Public	Facility
ERR878284	reERR878284	Freeby	Deusch et al. (2015)	cat	Female	0.784383561643836	NA	No	NA	Public	Facility
ERR878285	reERR878285	Donnatello	Deusch et al. (2015)	cat	Male	0.805479452054795	NA	No	NA	Public	Facility
ERR878286	reERR878286	Ginny Weasley	Deusch et al. (2015)	cat	Female	0.784383561643836	NA	No	NA	Public	Facility
ERR878287	reERR878287	Mr Bigglesworth	Deusch et al. (2015)	cat	Male	0.78054794520548	NA	No	NA	Public	Facility
ERR878288	reERR878288	Morgana	Deusch et al. (2015)	cat	Female	0.78054794520548	NA	No	NA	Public	Facility
ERR878289	reERR878289	Kalahari	Deusch et al. (2015)	cat	Female	0.778630136986301	NA	No	NA	Public	Facility
ERR878290	reERR878290	Noddy	Deusch et al. (2015)	cat	Male	0.774794520547945	NA	No	NA	Public	Facility
ERR878291	reERR878291	Rufus	Deusch et al. (2015)	cat	Male	0.769041095890411	NA	No	NA	Public	Facility
ERR878292	reERR878292	Ace	Deusch et al. (2015)	cat	Male	0.769041095890411	NA	No	NA	Public	Facility
ERR878293	reERR878293	Cookie	Deusch et al. (2015)	cat	Female	0.769041095890411	NA	No	NA	Public	Facility
ERR878295	reERR878295	Justice	Deusch et al. (2015)	cat	Female	0.765205479452055	NA	No	NA	Public	Facility
ERR878296	reERR878296	Squirt	Deusch et al. (2015)	cat	Male	0.75945205479452	NA	No	NA	Public	Facility
ERR878297	reERR878297	Sophia	Deusch et al. (2015)	cat	Female	0.805479452054795	NA	No	NA	Public	Facility
ERR878298	reERR878298	Winston	Deusch et al. (2015)	cat	Male	0.755616438356164	NA	No	NA	Public	Facility
ERR878299	reERR878299	Shrimp	Deusch et al. (2015)	cat	Female	0.755616438356164	NA	No	NA	Public	Facility
ERR878300	reERR878300	Liquorice	Deusch et al. (2015)	cat	Male	0.755616438356164	NA	No	NA	Public	Facility
ERR878301	reERR878301	Saffron	Deusch et al. (2015)	cat	Female	0.753698630136986	NA	No	NA	Public	Facility
ERR878302	reERR878302	Sassie	Deusch et al. (2015)	cat	Female	0.753698630136986	NA	No	NA	Public	Facility
ERR318686	reERR318686	MPMCS5	Deusch et al. (2014)	cat	NA	0.153424657534247	NA	NA	NA	Public	Facility
ERR318694	reERR318694	MPMCS1	Deusch et al. (2014)	cat	NA	0.23013698630137	NA	NA	NA	Public	Facility
ERR318709	reERR318709	MPMCS4	Deusch et al. (2014)	cat	NA	0.306849315068493	NA	NA	NA	Public	Facility
ERR318689	reERR318689	HPLCS2	Deusch et al. (2014)	cat	NA	0.23013698630137	NA	NA	NA	Public	Facility
ERR318703	reERR318703	HPLCS4	Deusch et al. (2014)	cat	NA	0.306849315068493	NA	NA	NA	Public	Facility
ERR318707	reERR318707	MPMCS2	Deusch et al. (2014)	cat	NA	0.306849315068493	NA	NA	NA	Public	Facility
ERR318683	reERR318683	MPMCS2	Deusch et al. (2014)	cat	NA	0.153424657534247	NA	NA	NA	Public	Facility
ERR318700	reERR318700	HPLCS1	Deusch et al. (2014)	cat	NA	0.306849315068493	NA	NA	NA	Public	Facility
ERR318691	reERR318691	HPLCS4	Deusch et al. (2014)	cat	NA	0.23013698630137	NA	NA	NA	Public	Facility
ERR318680	reERR318680	HPLCS5	Deusch et al. (2014)	cat	NA	0.153424657534247	NA	NA	NA	Public	Facility
ERR318710	reERR318710	MPMCS5	Deusch et al. (2014)	cat	NA	0.306849315068493	NA	NA	NA	Public	Facility
ERR318698	reERR318698	MPMCS5	Deusch et al. (2014)	cat	NA	0.23013698630137	NA	NA	NA	Public	Facility
ERR318676	reERR318676	HPLCS1	Deusch et al. (2014)	cat	NA	0.153424657534247	NA	NA	NA	Public	Facility
ERR318688	reERR318688	HPLCS1	Deusch et al. (2014)	cat	NA	0.23013698630137	NA	NA	NA	Public	Facility
ERR318681	reERR318681	HPLCS6	Deusch et al. (2014)	cat	NA	0.153424657534247	NA	NA	NA	Public	Facility
ERR318696	reERR318696	MPMCS3	Deusch et al. (2014)	cat	NA	0.23013698630137	NA	NA	NA	Public	Facility
ERR318702	reERR318702	HPLCS3	Deusch et al. (2014)	cat	NA	0.306849315068493	NA	NA	NA	Public	Facility
ERR318685	reERR318685	MPMCS4	Deusch et al. (2014)	cat	NA	0.153424657534247	NA	NA	NA	Public	Facility
ERR318706	reERR318706	MPMCS1	Deusch et al. (2014)	cat	NA	0.306849315068493	NA	NA	NA	Public	Facility
ERR318678	reERR318678	HPLCS3	Deusch et al. (2014)	cat	NA	0.153424657534247	NA	NA	NA	Public	Facility
ERR318693	reERR318693	HPLCS6	Deusch et al. (2014)	cat	NA	0.23013698630137	NA	NA	NA	Public	Facility
ERR318682	reERR318682	MPMCS1	Deusch et al. (2014)	cat	NA	0.153424657534247	NA	NA	NA	Public	Facility
ERR318697	reERR318697	MPMCS4	Deusch et al. (2014)	cat	NA	0.23013698630137	NA	NA	NA	Public	Facility
ERR318708	reERR318708	MPMCS3	Deusch et al. (2014)	cat	NA	0.306849315068493	NA	NA	NA	Public	Facility
ERR318695	reERR318695	MPMCS2	Deusch et al. (2014)	cat	NA	0.23013698630137	NA	NA	NA	Public	Facility
ERR318692	reERR318692	HPLCS5	Deusch et al. (2014)	cat	NA	0.23013698630137	NA	NA	NA	Public	Facility
ERR318711	reERR318711	MPMCS6	Deusch et al. (2014)	cat	NA	0.306849315068493	NA	NA	NA	Public	Facility
ERR318701	reERR318701	HPLCS2	Deusch et al. (2014)	cat	NA	0.306849315068493	NA	NA	NA	Public	Facility
ERR318679	reERR318679	HPLCS4	Deusch et al. (2014)	cat	NA	0.153424657534247	NA	NA	NA	Public	Facility
ERR318705	reERR318705	HPLCS6	Deusch et al. (2014)	cat	NA	0.306849315068493	NA	NA	NA	Public	Facility
ERR318687	reERR318687	MPMCS6	Deusch et al. (2014)	cat	NA	0.153424657534247	NA	NA	NA	Public	Facility
ERR318690	reERR318690	HPLCS3	Deusch et al. (2014)	cat	NA	0.23013698630137	NA	NA	NA	Public	Facility
ERR318704	reERR318704	HPLCS5	Deusch et al. (2014)	cat	NA	0.306849315068493	NA	NA	NA	Public	Facility
ERR318684	reERR318684	MPMCS3	Deusch et al. (2014)	cat	NA	0.153424657534247	NA	NA	NA	Public	Facility
ERR318699	reERR318699	MPMCS6	Deusch et al. (2014)	cat	NA	0.23013698630137	NA	NA	NA	Public	Facility
ERR318677	reERR318677	HPLCS2	Deusch et al. (2014)	cat	NA	0.153424657534247	NA	NA	NA	Public	Facility
ERR4183438	reERR4183438	NA	Allaway et al.	dog	Female	1	NA	NA	NA	Public	Facility
ERR4183439	reERR4183439	NA	Allaway et al.	dog	Female	1	NA	NA	NA	Public	Facility
ERR4183440	reERR4183440	NA	Allaway et al.	dog	Female	1	NA	NA	NA	Public	Facility
ERR4183441	reERR4183441	NA	Allaway et al.	dog	Female	1	NA	NA	NA	Public	Facility
ERR4183442	reERR4183442	NA	Allaway et al.	dog	Female	1	NA	NA	NA	Public	Facility
ERR4183443	reERR4183443	NA	Allaway et al.	dog	Female	1	NA	NA	NA	Public	Facility
ERR4183444	reERR4183444	NA	Allaway et al.	dog	Female	1	NA	NA	NA	Public	Facility
ERR4183445	reERR4183445	NA	Allaway et al.	dog	Female	1	NA	NA	NA	Public	Facility
ERR4183446	reERR4183446	NA	Allaway et al.	dog	Female	1	NA	NA	NA	Public	Facility
ERR4183447	reERR4183447	NA	Allaway et al.	dog	Female	1	NA	NA	NA	Public	Facility
ERR4183448	reERR4183448	NA	Allaway et al.	dog	Female	1	NA	NA	NA	Public	Facility
ERR4183449	reERR4183449	NA	Allaway et al.	dog	Female	1	NA	NA	NA	Public	Facility
ERR4183450	reERR4183450	NA	Allaway et al.	dog	Female	1	NA	NA	NA	Public	Facility
ERR4183451	reERR4183451	NA	Allaway et al.	dog	Female	1	NA	NA	NA	Public	Facility
ERR4183452	ERR4183452	NA	Allaway et al.	dog	Female	1	NA	NA	NA	Public	Facility
ERR4183454	reERR4183454	NA	Allaway et al.	dog	Female	1	NA	NA	NA	Public	Facility
ERR4183455	reERR4183455	NA	Allaway et al.	dog	Female	1	NA	NA	NA	Public	Facility
ERR4183456	reERR4183456	NA	Allaway et al.	dog	Female	1	NA	NA	NA	Public	Facility
ERR4183457	ERR4183457	NA	Allaway et al.	dog	Female	1	NA	NA	NA	Public	Facility
ERR4183459	reERR4183459	NA	Allaway et al.	dog	Female	1	NA	NA	NA	Public	Facility
ERR4183460	reERR4183460	NA	Allaway et al.	dog	Female	1	NA	NA	NA	Public	Facility
ERR4183461	reERR4183461	NA	Allaway et al.	dog	Female	1	NA	NA	NA	Public	Facility
ERR4183462	reERR4183462	NA	Allaway et al.	dog	Female	1	NA	NA	NA	Public	Facility
ERR4183463	reERR4183463	NA	Allaway et al.	dog	Female	1	NA	NA	NA	Public	Facility
ERR4183464	reERR4183464	NA	Allaway et al.	dog	Female	1	NA	NA	NA	Public	Facility
ERR4183465	reERR4183465	NA	Allaway et al.	dog	Female	1	NA	NA	NA	Public	Facility
ERR4183466	reERR4183466	NA	Allaway et al.	dog	Female	1	NA	NA	NA	Public	Facility
ERR4183467	reERR4183467	NA	Allaway et al.	dog	Female	1	NA	NA	NA	Public	Facility
ERR4183468	ERR4183468	NA	Allaway et al.	dog	Female	1	NA	NA	NA	Public	Facility
ERR4183470	reERR4183470	NA	Allaway et al.	dog	Female	1	NA	NA	NA	Public	Facility
ERR4183471	ERR4183471	NA	Allaway et al.	dog	Female	1	NA	NA	NA	Public	Facility
ERR4183473	reERR4183473	NA	Allaway et al.	dog	Female	1	NA	NA	NA	Public	Facility
ERR4183474	reERR4183474	NA	Allaway et al.	dog	Female	1	NA	NA	NA	Public	Facility
ERR4183475	ERR4183475	NA	Allaway et al.	dog	Female	1	NA	NA	NA	Public	Facility
ERR4183477	reERR4183477	NA	Allaway et al.	dog	Female	1	NA	NA	NA	Public	Facility
ERR4183478	ERR4183478	NA	Allaway et al.	dog	Female	1	NA	NA	NA	Public	Facility
ERR4183480	ERR4183480	NA	Allaway et al.	dog	Female	1	NA	NA	NA	Public	Facility
ERR4183482	ERR4183482	NA	Allaway et al.	dog	Female	1	NA	NA	NA	Public	Facility
ERR4183484	ERR4183484	NA	Allaway et al.	dog	Female	1	NA	NA	NA	Public	Facility
ERR4183486	ERR4183486	NA	Allaway et al.	dog	Female	1	NA	NA	NA	Public	Facility
ERR4183488	ERR4183488	NA	Allaway et al.	dog	Female	1	NA	NA	NA	Public	Facility
ERR4183490	reERR4183490	NA	Allaway et al.	dog	Female	1	NA	NA	NA	Public	Facility
ERR4183491	ERR4183491	NA	Allaway et al.	dog	Female	1	NA	NA	NA	Public	Facility
ERR4183493	ERR4183493	NA	Allaway et al.	dog	Female	1	NA	NA	NA	Public	Facility
ERR4183495	ERR4183495	NA	Allaway et al.	dog	Female	1	NA	NA	NA	Public	Facility
ERR4183497	reERR4183497	NA	Allaway et al.	dog	Female	1	NA	NA	NA	Public	Facility
ERR4183498	reERR4183498	NA	Allaway et al.	dog	Female	1	NA	NA	NA	Public	Facility
ERR4183499	reERR4183499	NA	Allaway et al.	dog	Female	1	NA	NA	NA	Public	Facility
SAMEA103957793	SAMEA103957793	Boron.8816	Coelho et al.	dog	Male	3.15	NA	Yes	NA	Public	Facility
SAMEA103957794	SAMEA103957794	Jeb	Coelho et al.	dog	Male	7.97	NA	No	NA	Public	Facility
SAMEA103957795	SAMEA103957795	Boron.8815	Coelho et al.	dog	Male	3.15	NA	No	NA	Public	Facility
SAMEA103957796	SAMEA103957796	Boron.8815	Coelho et al.	dog	Male	3.15	NA	No	NA	Public	Facility
SAMN06172400	SAMN06172400	Ash	Coelho et al.	dog	Male	4.49	NA	No	NA	Public	Facility
SAMN06172401	SAMN06172401	Ash	Coelho et al.	dog	Male	4.49	NA	No	NA	Public	Facility
SAMN06172402	SAMN06172402	Avalanche	Coelho et al.	dog	Female	1.54	NA	No	NA	Public	Facility
SAMN06172403	SAMN06172403	Avalanche	Coelho et al.	dog	Female	1.54	NA	No	NA	Public	Facility
SAMN06172404	SAMN06172404	Bandit	Coelho et al.	dog	Male	8.78	NA	No	NA	Public	Facility
SAMN06172405	SAMN06172405	Bandit	Coelho et al.	dog	Male	8.78	NA	No	NA	Public	Facility
SAMN06172406	SAMN06172406	Belle	Coelho et al.	dog	Female	7.81	NA	No	NA	Public	Facility
SAMN06172407	SAMN06172407	Belle	Coelho et al.	dog	Female	7.81	NA	No	NA	Public	Facility
SAMN06172408	SAMN06172408	Bissell	Coelho et al.	dog	Female	10.29	NA	No	NA	Public	Facility
SAMN06172409	SAMN06172409	Bissell	Coelho et al.	dog	Female	10.29	NA	No	NA	Public	Facility
SAMN06172410	SAMN06172410	Briea	Coelho et al.	dog	Female	10.57	NA	No	NA	Public	Facility
SAMN06172411	SAMN06172411	Briea	Coelho et al.	dog	Female	10.57	NA	No	NA	Public	Facility
SAMN06172412	SAMN06172412	Burrito	Coelho et al.	dog	Male	4.01	NA	No	NA	Public	Facility
SAMN06172413	SAMN06172413	Burrito	Coelho et al.	dog	Male	4.01	NA	No	NA	Public	Facility
SAMN06172414	SAMN06172414	Cam	Coelho et al.	dog	Male	8.75	NA	No	NA	Public	Facility
SAMN06172415	SAMN06172415	Cam	Coelho et al.	dog	Male	8.75	NA	No	NA	Public	Facility
SAMN06172416	SAMN06172416	Carbon	Coelho et al.	dog	Male	10.57	NA	No	NA	Public	Facility
SAMN06172417	SAMN06172417	Carbon	Coelho et al.	dog	Male	10.57	NA	No	NA	Public	Facility
SAMN06172418	SAMN06172418	Charlie	Coelho et al.	dog	Male	10.07	NA	No	NA	Public	Facility
SAMN06172419	SAMN06172419	Charlie	Coelho et al.	dog	Male	10.07	NA	No	NA	Public	Facility
SAMN06172420	SAMN06172420	Cinder	Coelho et al.	dog	Female	4.49	NA	No	NA	Public	Facility
SAMN06172421	SAMN06172421	Cinder	Coelho et al.	dog	Female	4.49	NA	No	NA	Public	Facility
SAMN06172422	SAMN06172422	Cobain	Coelho et al.	dog	Male	4.87	NA	No	NA	Public	Facility
SAMN06172423	SAMN06172423	Cobain	Coelho et al.	dog	Male	4.87	NA	No	NA	Public	Facility
SAMN06172424	SAMN06172424	Connie	Coelho et al.	dog	Female	7.49	NA	No	NA	Public	Facility
SAMN06172425	SAMN06172425	Connie	Coelho et al.	dog	Female	7.49	NA	No	NA	Public	Facility
SAMN06172426	SAMN06172426	Dunbar	Coelho et al.	dog	Male	7.5	NA	No	NA	Public	Facility
SAMN06172427	SAMN06172427	Dunbar	Coelho et al.	dog	Male	7.5	NA	No	NA	Public	Facility
SAMN06172428	SAMN06172428	Ed	Coelho et al.	dog	Male	4.41	NA	No	NA	Public	Facility
SAMN06172429	SAMN06172429	Ed	Coelho et al.	dog	Male	4.41	NA	No	NA	Public	Facility
SAMN06172430	SAMN06172430	Elaine	Coelho et al.	dog	Female	1.97	NA	No	NA	Public	Facility
SAMN06172431	SAMN06172431	Elaine	Coelho et al.	dog	Female	1.97	NA	No	NA	Public	Facility
SAMN06172432	SAMN06172432	Escalade	Coelho et al.	dog	Female	9.63	NA	No	NA	Public	Facility
SAMN06172433	SAMN06172433	Escalade	Coelho et al.	dog	Female	9.63	NA	No	NA	Public	Facility
SAMN06172434	SAMN06172434	Faulkner	Coelho et al.	dog	Male	6	NA	No	NA	Public	Facility
SAMN06172435	SAMN06172435	Faulkner	Coelho et al.	dog	Male	6	NA	No	NA	Public	Facility
SAMN06172436	SAMN06172436	Flurry	Coelho et al.	dog	Female	1.54	NA	No	NA	Public	Facility
SAMN06172437	SAMN06172437	Flurry	Coelho et al.	dog	Female	1.54	NA	No	NA	Public	Facility
SAMN06172438	SAMN06172438	Freddie	Coelho et al.	dog	Male	6	NA	No	NA	Public	Facility
SAMN06172439	SAMN06172439	Freddie	Coelho et al.	dog	Male	6	NA	No	NA	Public	Facility
SAMN06172440	SAMN06172440	Garnier	Coelho et al.	dog	Female	10.77	NA	No	NA	Public	Facility
SAMN06172441	SAMN06172441	Garnier	Coelho et al.	dog	Female	10.77	NA	No	NA	Public	Facility
SAMN06172442	SAMN06172442	Garth	Coelho et al.	dog	Male	2.36	NA	No	NA	Public	Facility
SAMN06172443	SAMN06172443	Garth	Coelho et al.	dog	Male	2.36	NA	No	NA	Public	Facility
SAMN06172444	SAMN06172444	Gatling	Coelho et al.	dog	Male	4.38	NA	No	NA	Public	Facility
SAMN06172445	SAMN06172445	Gatling	Coelho et al.	dog	Male	4.38	NA	No	NA	Public	Facility
SAMN06172446	SAMN06172446	George	Coelho et al.	dog	Male	2.02	NA	No	NA	Public	Facility
SAMN06172447	SAMN06172447	George	Coelho et al.	dog	Male	2.02	NA	No	NA	Public	Facility
SAMN06172448	SAMN06172448	Glacier	Coelho et al.	dog	Male	5.12	NA	No	NA	Public	Facility
SAMN06172449	SAMN06172449	Glacier	Coelho et al.	dog	Male	5.12	NA	No	NA	Public	Facility
SAMN06172450	SAMN06172450	Gold	Coelho et al.	dog	Female	3.09	NA	No	NA	Public	Facility
SAMN06172451	SAMN06172451	Gold	Coelho et al.	dog	Female	3.09	NA	No	NA	Public	Facility
SAMN06172452	SAMN06172452	Granny Smith	Coelho et al.	dog	Female	6.56	NA	No	NA	Public	Facility
SAMN06172453	SAMN06172453	Granny Smith	Coelho et al.	dog	Female	6.56	NA	No	NA	Public	Facility
SAMN06172454	SAMN06172454	Jeb	Coelho et al.	dog	Male	7.97	NA	No	NA	Public	Facility
SAMN06172455	SAMN06172455	Jenna	Coelho et al.	dog	Female	8.03	NA	No	NA	Public	Facility
SAMN06172456	SAMN06172456	Jenna	Coelho et al.	dog	Female	8.03	NA	No	NA	Public	Facility
SAMN06172457	SAMN06172457	Juniper	Coelho et al.	dog	Female	3.19	NA	No	NA	Public	Facility
SAMN06172458	SAMN06172458	Juniper	Coelho et al.	dog	Female	3.19	NA	No	NA	Public	Facility
SAMN06172459	SAMN06172459	Kenny	Coelho et al.	dog	Male	2.36	NA	No	NA	Public	Facility
SAMN06172460	SAMN06172460	Kenny	Coelho et al.	dog	Male	2.36	NA	No	NA	Public	Facility
SAMN06172461	SAMN06172461	Kit	Coelho et al.	dog	Male	4.99	NA	No	NA	Public	Facility
SAMN06172462	SAMN06172462	Kit	Coelho et al.	dog	Male	4.99	NA	No	NA	Public	Facility
SAMN06172463	SAMN06172463	Lana	Coelho et al.	dog	Female	6.72	NA	No	NA	Public	Facility
SAMN06172464	SAMN06172464	Lana	Coelho et al.	dog	Female	6.72	NA	No	NA	Public	Facility
SAMN06172465	SAMN06172465	Linus II	Coelho et al.	dog	Male	7.87	NA	No	NA	Public	Facility
SAMN06172466	SAMN06172466	Linus II	Coelho et al.	dog	Male	7.87	NA	No	NA	Public	Facility
SAMN06172467	SAMN06172467	Mack	Coelho et al.	dog	Male	2.3	NA	No	NA	Public	Facility
SAMN06172468	SAMN06172468	Mack	Coelho et al.	dog	Male	2.3	NA	No	NA	Public	Facility
SAMN06172469	SAMN06172469	Magnolia	Coelho et al.	dog	Female	3.14	NA	No	NA	Public	Facility
SAMN06172470	SAMN06172470	Magnolia	Coelho et al.	dog	Female	3.14	NA	No	NA	Public	Facility
SAMN06172471	SAMN06172471	Michael	Coelho et al.	dog	Male	2.95	NA	No	NA	Public	Facility
SAMN06172472	SAMN06172472	Michael	Coelho et al.	dog	Male	2.95	NA	No	NA	Public	Facility
SAMN06172473	SAMN06172473	Monroe	Coelho et al.	dog	Female	4.92	NA	No	NA	Public	Facility
SAMN06172474	SAMN06172474	Monroe	Coelho et al.	dog	Female	4.92	NA	No	NA	Public	Facility
SAMN06172475	SAMN06172475	Mummy	Coelho et al.	dog	Female	6.86	NA	No	NA	Public	Facility
SAMN06172476	SAMN06172476	Mummy	Coelho et al.	dog	Female	6.86	NA	No	NA	Public	Facility
SAMN06172477	SAMN06172477	Mya	Coelho et al.	dog	Female	10.05	NA	No	NA	Public	Facility
SAMN06172478	SAMN06172478	Mya	Coelho et al.	dog	Female	10.05	NA	No	NA	Public	Facility
SAMN06172479	SAMN06172479	Oklahoma	Coelho et al.	dog	Male	8.72	NA	No	NA	Public	Facility
SAMN06172480	SAMN06172480	Oklahoma	Coelho et al.	dog	Male	8.72	NA	No	NA	Public	Facility
SAMN06172481	SAMN06172481	Peterbilt	Coelho et al.	dog	Male	2.24	NA	No	NA	Public	Facility
SAMN06172482	SAMN06172482	Peterbilt	Coelho et al.	dog	Male	2.24	NA	No	NA	Public	Facility
SAMN06172483	SAMN06172483	Pinky	Coelho et al.	dog	Female	4.3	NA	No	NA	Public	Facility
SAMN06172484	SAMN06172484	Pinky	Coelho et al.	dog	Female	4.3	NA	No	NA	Public	Facility
SAMN06172485	SAMN06172485	Rahab	Coelho et al.	dog	Female	9.81	NA	No	NA	Public	Facility
SAMN06172486	SAMN06172486	Rahab	Coelho et al.	dog	Female	9.81	NA	No	NA	Public	Facility
SAMN06172487	SAMN06172487	Reba	Coelho et al.	dog	Female	2.3	NA	No	NA	Public	Facility
SAMN06172488	SAMN06172488	Reba	Coelho et al.	dog	Female	2.3	NA	No	NA	Public	Facility
SAMN06172489	SAMN06172489	Red	Coelho et al.	dog	Female	4.99	NA	No	NA	Public	Facility
SAMN06172490	SAMN06172490	Red	Coelho et al.	dog	Female	4.99	NA	No	NA	Public	Facility
SAMN06172491	SAMN06172491	Reese's	Coelho et al.	dog	Female	3.51	NA	No	NA	Public	Facility
SAMN06172492	SAMN06172492	Reese's	Coelho et al.	dog	Female	3.51	NA	No	NA	Public	Facility
SAMN06172493	SAMN06172493	Saki	Coelho et al.	dog	Female	7.28	NA	No	NA	Public	Facility
SAMN06172494	SAMN06172494	Saki	Coelho et al.	dog	Female	7.28	NA	No	NA	Public	Facility
SAMN06172495	SAMN06172495	Scooby	Coelho et al.	dog	Male	6.06	NA	No	NA	Public	Facility
SAMN06172496	SAMN06172496	Scooby	Coelho et al.	dog	Male	6.06	NA	No	NA	Public	Facility
SAMN06172497	SAMN06172497	Scrappy	Coelho et al.	dog	Male	6	NA	No	NA	Public	Facility
SAMN06172498	SAMN06172498	Scrappy	Coelho et al.	dog	Male	6	NA	No	NA	Public	Facility
SAMN06172499	SAMN06172499	Shorty	Coelho et al.	dog	Male	5.99	NA	No	NA	Public	Facility
SAMN06172500	SAMN06172500	Shorty	Coelho et al.	dog	Male	5.99	NA	No	NA	Public	Facility
SAMN06172501	SAMN06172501	Skinner	Coelho et al.	dog	Male	7.55	NA	No	NA	Public	Facility
SAMN06172502	SAMN06172502	Skinner	Coelho et al.	dog	Male	7.55	NA	No	NA	Public	Facility
SAMN06172503	SAMN06172503	Snoopy	Coelho et al.	dog	Male	7.87	NA	No	NA	Public	Facility
SAMN06172504	SAMN06172504	Snoopy	Coelho et al.	dog	Male	7.87	NA	No	NA	Public	Facility
SAMN06172505	SAMN06172505	Stewie	Coelho et al.	dog	Male	5.22	NA	No	NA	Public	Facility
SAMN06172506	SAMN06172506	Stewie	Coelho et al.	dog	Male	5.22	NA	No	NA	Public	Facility
SAMN06172507	SAMN06172507	Strait	Coelho et al.	dog	Male	5.12	NA	No	NA	Public	Facility
SAMN06172508	SAMN06172508	Strait	Coelho et al.	dog	Male	5.12	NA	No	NA	Public	Facility
SAMN06172509	SAMN06172509	Strawberry	Coelho et al.	dog	Female	9.09	NA	No	NA	Public	Facility
SAMN06172510	SAMN06172510	Strawberry	Coelho et al.	dog	Female	9.09	NA	No	NA	Public	Facility
SAMN06172511	SAMN06172511	Susan	Coelho et al.	dog	Female	2.02	NA	No	NA	Public	Facility
SAMN06172512	SAMN06172512	Susan	Coelho et al.	dog	Female	2.02	NA	No	NA	Public	Facility
SAMN06172513	SAMN06172513	Tephra	Coelho et al.	dog	Female	4.43	NA	No	NA	Public	Facility
SAMN06172514	SAMN06172514	Tephra	Coelho et al.	dog	Female	4.43	NA	No	NA	Public	Facility
SAMN06172515	SAMN06172515	Tibetan	Coelho et al.	dog	Male	4.99	NA	No	NA	Public	Facility
SAMN06172516	SAMN06172516	Tibetan	Coelho et al.	dog	Male	4.99	NA	No	NA	Public	Facility
SAMN06172517	SAMN06172517	Tim	Coelho et al.	dog	Male	2.36	NA	No	NA	Public	Facility
SAMN06172518	SAMN06172518	Tim	Coelho et al.	dog	Male	2.36	NA	No	NA	Public	Facility
SAMN06172519	SAMN06172519	Trix	Coelho et al.	dog	Female	8.44	NA	No	NA	Public	Facility
SAMN06172520	SAMN06172520	Trix	Coelho et al.	dog	Female	8.44	NA	No	NA	Public	Facility
SAMN06172521	SAMN06172521	Uncle Jesse	Coelho et al.	dog	Male	4.87	NA	No	NA	Public	Facility
SAMN06172522	SAMN06172522	Uncle Jesse	Coelho et al.	dog	Male	4.87	NA	No	NA	Public	Facility
SAMN06172523	SAMN06172523	Virginia	Coelho et al.	dog	Female	6.05	NA	No	NA	Public	Facility
SAMN06172524	SAMN06172524	Virginia	Coelho et al.	dog	Female	6.05	NA	No	NA	Public	Facility
F-50190384-002S_HPN1875_S219	F-50190384-002S_HPN1875_S219	7050	DietInt Study1	dog	Female	13.5	8.9	No	Yes	Hill's	Facility
F-50190386-002S_HPN1875_S209	F-50190386-002S_HPN1875_S209	7185	DietInt Study1	dog	Male	11.91	9.3	No	Yes	Hill's	Facility
F-50190388-002S_HPN1875_S205	F-50190388-002S_HPN1875_S205	13832	DietInt Study1	dog	Male	10.15	10.7	No	Yes	Hill's	Facility
F-50190390-002S_HPN1875_S216	F-50190390-002S_HPN1875_S216	15306	DietInt Study1	dog	Female	6.02	9.4	No	Yes	Hill's	Facility
F-50190392-002S_HPN1875_S185	F-50190392-002S_HPN1875_S185	13742	DietInt Study1	dog	Male	10.95	14.7	No	Yes	Hill's	Facility
F-50190394-002S_HPN1875_S186	F-50190394-002S_HPN1875_S186	8272	DietInt Study1	dog	Female	13.49	8.6	Yes	Yes	Hill's	Facility
F-50190396-002S_HPN1875_S195	F-50190396-002S_HPN1875_S195	15211	DietInt Study1	dog	Male	6.39	11.1	No	Yes	Hill's	Facility
F-50190398-002S_HPN1875_S201	F-50190398-002S_HPN1875_S201	14703	DietInt Study1	dog	Male	8.66	14.1	No	Yes	Hill's	Facility
F-50190400-002S_HPN1875_S199	F-50190400-002S_HPN1875_S199	7840	DietInt Study1	dog	Female	13.48	9.8	No	Yes	Hill's	Facility
F-50190403-002S_HPN1875_S193	F-50190403-002S_HPN1875_S193	8735	DietInt Study1	dog	Female	11.15	8.9	No	Yes	Hill's	Facility
F-50190405-002S_HPN1875_S202	F-50190405-002S_HPN1875_S202	7768	DietInt Study1	dog	Female	13.29	9.1	No	Yes	Hill's	Facility
F-50190407-002S_HPN1875_S206	F-50190407-002S_HPN1875_S206	15096	DietInt Study1	dog	Male	5.89	13.9	No	Yes	Hill's	Facility
F-50190409-002S_HPN1875_S213	F-50190409-002S_HPN1875_S213	14679	DietInt Study1	dog	Male	8.84	12.3	No	Yes	Hill's	Facility
F-50190411-002S_HPN1875_S211	F-50190411-002S_HPN1875_S211	7839	DietInt Study1	dog	Male	13.5	11.3	No	Yes	Hill's	Facility
F-50190413-002S_HPN1875_S200	F-50190413-002S_HPN1875_S200	15067	DietInt Study1	dog	Male	6.05	11	No	Yes	Hill's	Facility
F-50190415-002S_HPN1875_S194	F-50190415-002S_HPN1875_S194	15271	DietInt Study1	dog	Male	4.9	11.2	No	Yes	Hill's	Facility
F-50190417-002S_HPN1875_S212	F-50190417-002S_HPN1875_S212	14701	DietInt Study1	dog	Male	8.6	14.6	No	Yes	Hill's	Facility
F-50190419-002S_HPN1875_S215	F-50190419-002S_HPN1875_S215	14709	DietInt Study1	dog	Male	8.85	10.2	No	Yes	Hill's	Facility
F-50190421-002S_HPN1875_S187	F-50190421-002S_HPN1875_S187	7496	DietInt Study1	dog	Male	15.44	13.1	No	Yes	Hill's	Facility
F-50190423-002S_HPN1875_S203	F-50190423-002S_HPN1875_S203	8441	DietInt Study1	dog	Male	13.49	10	No	Yes	Hill's	Facility
F-50190427-002S_HPN1875_S214	F-50190427-002S_HPN1875_S214	7576	DietInt Study1	dog	Male	15.45	12.02	No	Yes	Hill's	Facility
F-50190429-002S_HPN1875_S190	F-50190429-002S_HPN1875_S190	14675	DietInt Study1	dog	Male	8.85	9.7	No	Yes	Hill's	Facility
F-50190431-002S_HPN1875_S191	F-50190431-002S_HPN1875_S191	13743	DietInt Study1	dog	Female	11	10.8	No	Yes	Hill's	Facility
F-50190433-002S_HPN1875_S207	F-50190433-002S_HPN1875_S207	13828	DietInt Study1	dog	Male	10.21	11.9	No	Yes	Hill's	Facility
F-50190435-002S_HPN1875_S197	F-50190435-002S_HPN1875_S197	14708	DietInt Study1	dog	Male	8.86	10.5	No	Yes	Hill's	Facility
F-50190438-002S_HPN1875_S222	F-50190438-002S_HPN1875_S222	13742	DietInt Study1	dog	Male	11.05	14.2	No	Yes	Hill's	Facility
F-50190442-002S_HPN1875_S223	F-50190442-002S_HPN1875_S223	8272	DietInt Study1	dog	Female	13.59	8.9	No	Yes	Hill's	Facility
F-50190446-002S_HPN1875_S236	F-50190446-002S_HPN1875_S236	7840	DietInt Study1	dog	Female	13.58	9.7	No	Yes	Hill's	Facility
F-50190450-002S_HPN1875_S245	F-50190450-002S_HPN1875_S245	7185	DietInt Study1	dog	Male	12.01	9.1	No	Yes	Hill's	Facility
F-50190454-002S_HPN1875_S241	F-50190454-002S_HPN1875_S241	13832	DietInt Study1	dog	Male	10.24	10.6	No	Yes	Hill's	Facility
F-50190458-002S_HPN1875_S252	F-50190458-002S_HPN1875_S252	15306	DietInt Study1	dog	Female	6.11	9.7	No	Yes	Hill's	Facility
F-50190462-002S_HPN1875_S231	F-50190462-002S_HPN1875_S231	15271	DietInt Study1	dog	Male	4.99	10.9	No	Yes	Hill's	Facility
F-50190466-002S_HPN1875_S248	F-50190466-002S_HPN1875_S248	14701	DietInt Study1	dog	Male	8.7	14.6	No	Yes	Hill's	Facility
F-50190470-002S_HPN1875_S255	F-50190470-002S_HPN1875_S255	7050	DietInt Study1	dog	Female	13.6	8.4	No	Yes	Hill's	Facility
F-50190474-002S_HPN1875_S249	F-50190474-002S_HPN1875_S249	14679	DietInt Study1	dog	Male	8.93	12.4	No	Yes	Hill's	Facility
F-50190478-002S_HPN1875_S247	F-50190478-002S_HPN1875_S247	7839	DietInt Study1	dog	Male	13.59	11.4	No	Yes	Hill's	Facility
F-50190482-002S_HPN1875_S237	F-50190482-002S_HPN1875_S237	15067	DietInt Study1	dog	Male	6.15	10.7	No	Yes	Hill's	Facility
F-50190486-002S_HPN1875_S230	F-50190486-002S_HPN1875_S230	8735	DietInt Study1	dog	Female	11.25	8.9	No	Yes	Hill's	Facility
F-50190490-002S_HPN1875_S239	F-50190490-002S_HPN1875_S239	7768	DietInt Study1	dog	Female	13.39	9	No	Yes	Hill's	Facility
F-50190494-002S_HPN1875_S242	F-50190494-002S_HPN1875_S242	15096	DietInt Study1	dog	Male	5.98	13.9	No	Yes	Hill's	Facility
F-50190498-002S_HPN1875_S228	F-50190498-002S_HPN1875_S228	13743	DietInt Study1	dog	Female	11.09	10.5	No	Yes	Hill's	Facility
F-50190502-002S_HPN1875_S243	F-50190502-002S_HPN1875_S243	13828	DietInt Study1	dog	Male	10.31	11.3	No	Yes	Hill's	Facility
F-50190506-002S_HPN1875_S234	F-50190506-002S_HPN1875_S234	14708	DietInt Study1	dog	Male	8.96	10.7	No	Yes	Hill's	Facility
F-50190510-002S_HPN1875_S256	F-50190510-002S_HPN1875_S256	7437	DietInt Study1	dog	Female	13.6	8.1	No	Yes	Hill's	Facility
F-50190514-002S_HPN1875_S250	F-50190514-002S_HPN1875_S250	7576	DietInt Study1	dog	Male	15.54	11.5	No	Yes	Hill's	Facility
F-50190518-002S_HPN1875_S227	F-50190518-002S_HPN1875_S227	14675	DietInt Study1	dog	Male	8.94	9.6	No	Yes	Hill's	Facility
F-50190522-002S_HPN1875_S251	F-50190522-002S_HPN1875_S251	14709	DietInt Study1	dog	Male	8.94	11.1	No	Yes	Hill's	Facility
F-50190526-002S_HPN1875_S226	F-50190526-002S_HPN1875_S226	15310	DietInt Study1	dog	Male	6.07	14.9	No	Yes	Hill's	Facility
F-50190533-002S_HPN1875_S254	F-50190533-002S_HPN1875_S254	13975	DietInt Study1	dog	Male	8.1	10.6	No	Yes	Hill's	Facility
F-50190537-002S_HPN1875_S244	F-50190537-002S_HPN1875_S244	14667	DietInt Study1	dog	Male	9.9	11.5	No	Yes	Hill's	Facility
F-50190541-002S_HPN1875_S225	F-50190541-002S_HPN1875_S225	7496	DietInt Study1	dog	Male	15.54	13	No	Yes	Hill's	Facility
F-50190543-002S_HPN1875_S224	F-50190543-002S_HPN1875_S224	15272	DietInt Study1	dog	Female	4.99	8.9	No	Yes	Hill's	Facility
F-50190547-002S_HPN1875_S235	F-50190547-002S_HPN1875_S235	15269	DietInt Study1	dog	Male	4.99	12.1	No	Yes	Hill's	Facility
F-50190551-002S_HPN1875_S258	F-50190551-002S_HPN1875_S258	15346	DietInt Study1	dog	Female	5.07	9.2	No	Yes	Hill's	Facility
F-50190554-002S_HPN1875_S240	F-50190554-002S_HPN1875_S240	7842	DietInt Study1	dog	Female	13.38	9.8	No	Yes	Hill's	Facility
F-50190558-002S_HPN1875_S253	F-50190558-002S_HPN1875_S253	13976	DietInt Study1	dog	Male	8.1	10.7	No	Yes	Hill's	Facility
F-50190562-002S_HPN1875_S257	F-50190562-002S_HPN1875_S257	14695	DietInt Study1	dog	Female	8.93	8.5	No	Yes	Hill's	Facility
F-50190566-002S_HPN1875_S246	F-50190566-002S_HPN1875_S246	13841	DietInt Study1	dog	Male	10.09	8.8	No	Yes	Hill's	Facility
F-50190570-002S_HPN1875_S233	F-50190570-002S_HPN1875_S233	15270	DietInt Study1	dog	Male	4.99	10.4	No	Yes	Hill's	Facility
F-50190574-002S_HPN1875_S229	F-50190574-002S_HPN1875_S229	14705	DietInt Study1	dog	Male	8.93	14.2	No	Yes	Hill's	Facility
F-50190578-002S_HPN1875_S218	F-50190578-002S_HPN1875_S218	13975	DietInt Study1	dog	Male	8.01	11.3	No	Yes	Hill's	Facility
F-50190580-002S_HPN1875_S208	F-50190580-002S_HPN1875_S208	14667	DietInt Study1	dog	Male	9.81	12.2	No	Yes	Hill's	Facility
F-50190582-002S_HPN1875_S189	F-50190582-002S_HPN1875_S189	15310	DietInt Study1	dog	Male	5.97	14.3	No	Yes	Hill's	Facility
F-50190584-002S_HPN1875_S238	F-50190584-002S_HPN1875_S238	14703	DietInt Study1	dog	Male	8.75	13.9	No	Yes	Hill's	Facility
F-50190588-002S_HPN1875_S232	F-50190588-002S_HPN1875_S232	15211	DietInt Study1	dog	Male	6.49	10.6	No	Yes	Hill's	Facility
F-50190592-002S_HPN1875_S210	F-50190592-002S_HPN1875_S210	13841	DietInt Study1	dog	Male	9.99	8.8	No	Yes	Hill's	Facility
F-50190594-002S_HPN1875_S196	F-50190594-002S_HPN1875_S196	15270	DietInt Study1	dog	Male	4.9	10.7	No	Yes	Hill's	Facility
F-50190596-002S_HPN1875_S192	F-50190596-002S_HPN1875_S192	14705	DietInt Study1	dog	Male	8.84	14.3	No	Yes	Hill's	Facility
F-50190598-002S_HPN1875_S204	F-50190598-002S_HPN1875_S204	7842	DietInt Study1	dog	Female	13.28	9.9	No	Yes	Hill's	Facility
F-50190600-002S_HPN1875_S217	F-50190600-002S_HPN1875_S217	13976	DietInt Study1	dog	Male	8.01	11.3	No	Yes	Hill's	Facility
F-50190602-002S_HPN1875_S220	F-50190602-002S_HPN1875_S220	14695	DietInt Study1	dog	Female	8.84	8.5	No	Yes	Hill's	Facility
F-50190604-002S_HPN1875_S188	F-50190604-002S_HPN1875_S188	15272	DietInt Study1	dog	Female	4.9	8.9	No	Yes	Hill's	Facility
F-50190606-002S_HPN1875_S198	F-50190606-002S_HPN1875_S198	15269	DietInt Study1	dog	Male	4.9	11.7	No	Yes	Hill's	Facility
F-50190608-002S_HPN1875_S221	F-50190608-002S_HPN1875_S221	15346	DietInt Study1	dog	Female	4.97	9.6	No	Yes	Hill's	Facility
F-50190817-005S_HPN1875_S406	F-50190817-005S_HPN1875_S406	15234	DietInt Study1	cat	Male	5.96	5.21	No	Yes	Hill's	Facility
F-50190819-005S_HPN1875_S438	F-50190819-005S_HPN1875_S438	15234	DietInt Study1	cat	Male	6.06	5.36	No	Yes	Hill's	Facility
F-50190821-005S_HPN1875_S405	F-50190821-005S_HPN1875_S405	8746	DietInt Study1	cat	Female	11.74	3.1	No	Yes	Hill's	Facility
F-50190823-005S_HPN1875_S437	F-50190823-005S_HPN1875_S437	8746	DietInt Study1	cat	Female	11.83	3.35	No	Yes	Hill's	Facility
F-50190825-005S_HPN1875_S393	F-50190825-005S_HPN1875_S393	15959	DietInt Study1	cat	Female	4.44	4.24	No	Yes	Hill's	Facility
F-50190827-005S_HPN1875_S425	F-50190827-005S_HPN1875_S425	15959	DietInt Study1	cat	Female	4.54	4.33	No	Yes	Hill's	Facility
F-50190828-005S_HPN1875_S404	F-50190828-005S_HPN1875_S404	13875	DietInt Study1	cat	Female	10.24	4.06	No	Yes	Hill's	Facility
F-50190830-005S_HPN1875_S436	F-50190830-005S_HPN1875_S436	13875	DietInt Study1	cat	Female	10.33	4.28	No	Yes	Hill's	Facility
F-50190832-005S_HPN1875_S411	F-50190832-005S_HPN1875_S411	14015	DietInt Study1	cat	Female	8.92	4.26	No	Yes	Hill's	Facility
F-50190834-005S_HPN1875_S443	F-50190834-005S_HPN1875_S443	14015	DietInt Study1	cat	Female	9.02	4.25	No	Yes	Hill's	Facility
F-50190840-005S_HPN1875_S403	F-50190840-005S_HPN1875_S403	16031	DietInt Study1	cat	Male	4.47	7.38	No	Yes	Hill's	Facility
F-50190842-005S_HPN1875_S435	F-50190842-005S_HPN1875_S435	16031	DietInt Study1	cat	Male	4.56	7.4	No	Yes	Hill's	Facility
F-50190844-005S_HPN1875_S408	F-50190844-005S_HPN1875_S408	14061	DietInt Study1	cat	Male	8.79	5.95	No	Yes	Hill's	Facility
F-50190846-005S_HPN1875_S440	F-50190846-005S_HPN1875_S440	14061	DietInt Study1	cat	Male	8.89	6.3	No	Yes	Hill's	Facility
F-50190848-005S_HPN1875_S409	F-50190848-005S_HPN1875_S409	13768	DietInt Study1	cat	Male	10.93	6.86	No	Yes	Hill's	Facility
F-50190850-005S_HPN1875_S441	F-50190850-005S_HPN1875_S441	13768	DietInt Study1	cat	Male	11.02	6.87	No	Yes	Hill's	Facility
F-50190854-005S_HPN1875_S429	F-50190854-005S_HPN1875_S429	7656	DietInt Study1	cat	Female	13.95	4.56	No	Yes	Hill's	Facility
F-50190856-005S_HPN1875_S394	F-50190856-005S_HPN1875_S394	13897	DietInt Study1	cat	Female	8.62	4.54	No	Yes	Hill's	Facility
F-50190858-005S_HPN1875_S426	F-50190858-005S_HPN1875_S426	13897	DietInt Study1	cat	Female	8.72	4.55	No	Yes	Hill's	Facility
F-50190860-005S_HPN1875_S402	F-50190860-005S_HPN1875_S402	16388	DietInt Study1	cat	Male	3.21	5.22	No	Yes	Hill's	Facility
F-50190862-005S_HPN1875_S434	F-50190862-005S_HPN1875_S434	16388	DietInt Study1	cat	Male	3.3	5.1	No	Yes	Hill's	Facility
F-50190866-005S_HPN1875_S444	F-50190866-005S_HPN1875_S444	15243	DietInt Study1	cat	Male	6.26	4.78	No	Yes	Hill's	Facility
F-50190868-005S_HPN1875_S419	F-50190868-005S_HPN1875_S419	14924	DietInt Study1	cat	Female	7.04	4.99	No	Yes	Hill's	Facility
F-50190870-005S_HPN1875_S453	F-50190870-005S_HPN1875_S453	14924	DietInt Study1	cat	Female	7.14	5.12	No	Yes	Hill's	Facility
F-50190872-005S_HPN1875_S390	F-50190872-005S_HPN1875_S390	13765	DietInt Study1	cat	Male	10.82	5.56	No	Yes	Hill's	Facility
F-50190874-005S_HPN1875_S422	F-50190874-005S_HPN1875_S422	13765	DietInt Study1	cat	Male	10.92	5.7	No	Yes	Hill's	Facility
F-50190876-005S_HPN1875_S412	F-50190876-005S_HPN1875_S412	13934	DietInt Study1	cat	Male	8.61	5.74	No	Yes	Hill's	Facility
F-50190878-005S_HPN1875_S445	F-50190878-005S_HPN1875_S445	13934	DietInt Study1	cat	Male	8.7	5.83	No	Yes	Hill's	Facility
F-50190884-005S_HPN1875_S413	F-50190884-005S_HPN1875_S413	13801	DietInt Study1	cat	Male	10.78	5.42	No	Yes	Hill's	Facility
F-50190886-005S_HPN1875_S446	F-50190886-005S_HPN1875_S446	13801	DietInt Study1	cat	Male	10.88	5.46	No	Yes	Hill's	Facility
F-50190888-005S_HPN1875_S407	F-50190888-005S_HPN1875_S407	8071	DietInt Study1	cat	Female	11.39	5.27	No	Yes	Hill's	Facility
F-50190890-005S_HPN1875_S439	F-50190890-005S_HPN1875_S439	8071	DietInt Study1	cat	Female	11.48	5.28	No	Yes	Hill's	Facility
F-50190892-005S_HPN1875_S414	F-50190892-005S_HPN1875_S414	15667	DietInt Study1	cat	Male	4.79	6.7	No	Yes	Hill's	Facility
F-50190894-005S_HPN1875_S448	F-50190894-005S_HPN1875_S448	15667	DietInt Study1	cat	Male	4.88	6.64	No	Yes	Hill's	Facility
F-50190896-005S_HPN1875_S415	F-50190896-005S_HPN1875_S415	8773	DietInt Study1	cat	Female	11.38	4.76	No	Yes	Hill's	Facility
F-50190898-005S_HPN1875_S449	F-50190898-005S_HPN1875_S449	8773	DietInt Study1	cat	Female	11.48	4.73	Yes	Yes	Hill's	Facility
F-50190900-005S_HPN1875_S416	F-50190900-005S_HPN1875_S416	13789	DietInt Study1	cat	Female	10.73	4.74	No	Yes	Hill's	Facility
F-50190902-005S_HPN1875_S450	F-50190902-005S_HPN1875_S450	13789	DietInt Study1	cat	Female	10.82	4.87	No	Yes	Hill's	Facility
F-50190906-005S_HPN1875_S432	F-50190906-005S_HPN1875_S432	14973	DietInt Study1	cat	Male	6.61	5.69	No	Yes	Hill's	Facility
F-50190908-005S_HPN1875_S399	F-50190908-005S_HPN1875_S399	13903	DietInt Study1	cat	Female	8.61	5.21	No	Yes	Hill's	Facility
F-50190912-005S_HPN1875_S400	F-50190912-005S_HPN1875_S400	15670	DietInt Study1	cat	Male	4.78	5.69	No	Yes	Hill's	Facility
F-50190916-005S_HPN1875_S410	F-50190916-005S_HPN1875_S410	15242	DietInt Study1	cat	Male	6.18	6.06	No	Yes	Hill's	Facility
F-50190918-005S_HPN1875_S442	F-50190918-005S_HPN1875_S442	15242	DietInt Study1	cat	Male	6.28	6.11	No	Yes	Hill's	Facility
F-50190922-005S_HPN1875_S447	F-50190922-005S_HPN1875_S447	14956	DietInt Study1	cat	Female	6.63	5.28	No	Yes	Hill's	Facility
F-50190924-005S_HPN1875_S418	F-50190924-005S_HPN1875_S418	7115	DietInt Study1	cat	Male	13.11	4.6	No	Yes	Hill's	Facility
F-50190926-005S_HPN1875_S452	F-50190926-005S_HPN1875_S452	7115	DietInt Study1	cat	Male	13.2	4.75	No	Yes	Hill's	Facility
F-50190928-005S_HPN1875_S398	F-50190928-005S_HPN1875_S398	14857	DietInt Study1	cat	Male	7.15	6.14	No	Yes	Hill's	Facility
F-50190930-005S_HPN1875_S431	F-50190930-005S_HPN1875_S431	14857	DietInt Study1	cat	Male	7.25	6.11	No	Yes	Hill's	Facility
F-50190932-005S_HPN1875_S389	F-50190932-005S_HPN1875_S389	14021	DietInt Study1	cat	Female	8.87	5.63	No	Yes	Hill's	Facility
F-50190938-005S_HPN1875_S421	F-50190938-005S_HPN1875_S421	13924	DietInt Study1	cat	Female	8.71	5.25	No	Yes	Hill's	Facility
F-50190940-005S_HPN1875_S397	F-50190940-005S_HPN1875_S397	14045	DietInt Study1	cat	Male	8.73	6.26	No	Yes	Hill's	Facility
F-50190942-005S_HPN1875_S430	F-50190942-005S_HPN1875_S430	14045	DietInt Study1	cat	Male	8.82	6.2	No	Yes	Hill's	Facility
F-50190948-005S_HPN1875_S417	F-50190948-005S_HPN1875_S417	13807	DietInt Study1	cat	Male	10.55	5.37	No	Yes	Hill's	Facility
F-50190950-005S_HPN1875_S451	F-50190950-005S_HPN1875_S451	13807	DietInt Study1	cat	Male	10.65	5.45	No	Yes	Hill's	Facility
F-50190952-005S_HPN1875_S395	F-50190952-005S_HPN1875_S395	8243	DietInt Study1	cat	Male	11.4	5.91	No	Yes	Hill's	Facility
F-50190954-005S_HPN1875_S427	F-50190954-005S_HPN1875_S427	8243	DietInt Study1	cat	Male	11.49	6.09	No	Yes	Hill's	Facility
F-50190956-005S_HPN1875_S392	F-50190956-005S_HPN1875_S392	13757	DietInt Study1	cat	Female	10.71	3.75	No	Yes	Hill's	Facility
F-50190958-005S_HPN1875_S424	F-50190958-005S_HPN1875_S424	13757	DietInt Study1	cat	Female	10.8	3.5	No	Yes	Hill's	Facility
F-50190960-005S_HPN1875_S396	F-50190960-005S_HPN1875_S396	7546	DietInt Study1	cat	Male	13.1	5.3	No	Yes	Hill's	Facility
F-50190962-005S_HPN1875_S428	F-50190962-005S_HPN1875_S428	7546	DietInt Study1	cat	Male	13.2	5.3	No	Yes	Hill's	Facility
F-50190964-005S_HPN1875_S401	F-50190964-005S_HPN1875_S401	14031	DietInt Study1	cat	Female	8.79	4.79	No	Yes	Hill's	Facility
F-50190966-005S_HPN1875_S433	F-50190966-005S_HPN1875_S433	14031	DietInt Study1	cat	Female	8.88	4.83	No	Yes	Hill's	Facility
F-50190968-005S_HPN1875_S388	F-50190968-005S_HPN1875_S388	14043	DietInt Study1	cat	Male	8.73	5.28	No	Yes	Hill's	Facility
F-50190970-005S_HPN1875_S420	F-50190970-005S_HPN1875_S420	14043	DietInt Study1	cat	Male	8.83	5.38	No	Yes	Hill's	Facility
F-50190973-005S_HPN1875_S378	F-50190973-005S_HPN1875_S378	14015	DietInt Study1	cat	Female	8.82	4.3	No	No	Hill's	Facility
F-50190977-005S_HPN1875_S370	F-50190977-005S_HPN1875_S370	15234	DietInt Study1	cat	Male	5.87	5.32	No	No	Hill's	Facility
F-50190981-005S_HPN1875_S355	F-50190981-005S_HPN1875_S355	15959	DietInt Study1	cat	Female	4.34	4.31	No	Yes	Hill's	Facility
F-50190983-005S_HPN1875_S391	F-50190983-005S_HPN1875_S391	7088	DietInt Study1	cat	Female	13.11	4.67	No	Yes	Hill's	Facility
F-50190985-005S_HPN1875_S423	F-50190985-005S_HPN1875_S423	7088	DietInt Study1	cat	Female	13.2	4.79	No	Yes	Hill's	Facility
F-50190987-005S_HPN1875_S387	F-50190987-005S_HPN1875_S387	14924	DietInt Study1	cat	Female	6.95	4.84	No	No	Hill's	Facility
F-50190989-005S_HPN1875_S352	F-50190989-005S_HPN1875_S352	13765	DietInt Study1	cat	Male	10.72	5.43	No	No	Hill's	Facility
F-50190991-005S_HPN1875_S359	F-50190991-005S_HPN1875_S359	7656	DietInt Study1	cat	Female	13.76	4.39	No	Yes	Hill's	Facility
F-50190993-005S_HPN1875_S356	F-50190993-005S_HPN1875_S356	13897	DietInt Study1	cat	Female	8.53	4.58	No	Yes	Hill's	Facility
F-50190995-005S_HPN1875_S367	F-50190995-005S_HPN1875_S367	16388	DietInt Study1	cat	Male	3.11	5.2	No	No	Hill's	Facility
F-50190997-005S_HPN1875_S368	F-50190997-005S_HPN1875_S368	16031	DietInt Study1	cat	Male	4.37	7.55	No	No	Hill's	Facility
F-50190999-005S_HPN1875_S372	F-50190999-005S_HPN1875_S372	14061	DietInt Study1	cat	Male	8.7	6.1	No	No	Hill's	Facility
F-50191001-005S_HPN1875_S376	F-50191001-005S_HPN1875_S376	13768	DietInt Study1	cat	Male	10.84	6.76	Yes	Yes	Hill's	Facility
F-50191003-005S_HPN1875_S369	F-50191003-005S_HPN1875_S369	13875	DietInt Study1	cat	Female	10.14	4.22	No	No	Hill's	Facility
F-50191004-005S_HPN1875_S364	F-50191004-005S_HPN1875_S364	14973	DietInt Study1	cat	Male	6.42	5.7	No	No	Hill's	Facility
F-50191006-005S_HPN1875_S363	F-50191006-005S_HPN1875_S363	13903	DietInt Study1	cat	Female	8.52	5	No	No	Hill's	Facility
F-50191008-005S_HPN1875_S371	F-50191008-005S_HPN1875_S371	8071	DietInt Study1	cat	Female	11.29	5.33	No	No	Hill's	Facility
F-50191010-005S_HPN1875_S382	F-50191010-005S_HPN1875_S382	15667	DietInt Study1	cat	Male	4.69	6.67	No	No	Hill's	Facility
F-50191012-005S_HPN1875_S383	F-50191012-005S_HPN1875_S383	8773	DietInt Study1	cat	Female	11.29	4.78	No	No	Hill's	Facility
F-50191014-005S_HPN1875_S379	F-50191014-005S_HPN1875_S379	13934	DietInt Study1	cat	Male	8.51	5.51	No	Yes	Hill's	Facility
F-50191016-005S_HPN1875_S360	F-50191016-005S_HPN1875_S360	7338	DietInt Study1	cat	Male	13.01	4.57	No	No	Hill's	Facility
F-50191018-005S_HPN1875_S380	F-50191018-005S_HPN1875_S380	13801	DietInt Study1	cat	Male	10.68	5.41	No	No	Hill's	Facility
F-50191022-005S_HPN1875_S353	F-50191022-005S_HPN1875_S353	7088	DietInt Study1	cat	Female	13.01	4.76	No	Yes	Hill's	Facility
F-50191024-005S_HPN1875_S358	F-50191024-005S_HPN1875_S358	7546	DietInt Study1	cat	Male	13	5.09	No	No	Hill's	Facility
F-50191026-005S_HPN1875_S366	F-50191026-005S_HPN1875_S366	14031	DietInt Study1	cat	Female	8.7	4.87	No	No	Hill's	Facility
F-50191028-005S_HPN1875_S349	F-50191028-005S_HPN1875_S349	14043	DietInt Study1	cat	Male	8.64	5.42	No	No	Hill's	Facility
F-50191030-005S_HPN1875_S385	F-50191030-005S_HPN1875_S385	13807	DietInt Study1	cat	Male	10.45	5.62	No	Yes	Hill's	Facility
F-50191032-005S_HPN1875_S357	F-50191032-005S_HPN1875_S357	8243	DietInt Study1	cat	Male	11.31	5.92	No	Yes	Hill's	Facility
F-50191034-005S_HPN1875_S354	F-50191034-005S_HPN1875_S354	13757	DietInt Study1	cat	Female	10.62	4.05	No	No	Hill's	Facility
F-50191036-005S_HPN1875_S351	F-50191036-005S_HPN1875_S351	13924	DietInt Study1	cat	Female	8.52	5.35	No	Yes	Hill's	Facility
F-50191038-005S_HPN1875_S361	F-50191038-005S_HPN1875_S361	14045	DietInt Study1	cat	Male	8.63	6.3	No	No	Hill's	Facility
F-50191042-005S_HPN1875_S386	F-50191042-005S_HPN1875_S386	7115	DietInt Study1	cat	Male	13.01	4.7	No	Yes	Hill's	Facility
F-50191044-005S_HPN1875_S362	F-50191044-005S_HPN1875_S362	14857	DietInt Study1	cat	Male	7.05	6.12	No	Yes	Hill's	Facility
F-50191046-005S_HPN1875_S350	F-50191046-005S_HPN1875_S350	14021	DietInt Study1	cat	Female	8.78	5.76	No	No	Hill's	Facility
F-50191048-005S_HPN1875_S365	F-50191048-005S_HPN1875_S365	15670	DietInt Study1	cat	Male	4.69	5.62	No	Yes	Hill's	Facility
F-50191050-005S_HPN1875_S377	F-50191050-005S_HPN1875_S377	15242	DietInt Study1	cat	Male	6.08	6.12	No	Yes	Hill's	Facility
F-50191052-005S_HPN1875_S381	F-50191052-005S_HPN1875_S381	14956	DietInt Study1	cat	Female	6.44	5.2	No	No	Hill's	Facility
F-50191054-005S_HPN1875_S384	F-50191054-005S_HPN1875_S384	13789	DietInt Study1	cat	Female	10.63	4.72	No	Yes	Hill's	Facility
F-50191721-003S_HPN1875_S147	F-50191721-003S_HPN1875_S147	13939	DietInt Study1	dog	Male	8.48	10.2	No	Yes	Hill's	Facility
F-50191723-003S_HPN1875_S171	F-50191723-003S_HPN1875_S171	17505	DietInt Study1	dog	Male	1.15	9.6	No	Yes	Hill's	Facility
F-50191725-003S_HPN1875_S144	F-50191725-003S_HPN1875_S144	15215	DietInt Study1	dog	Female	6.4	9.4	No	Yes	Hill's	Facility
F-50191727-003S_HPN1875_S162	F-50191727-003S_HPN1875_S162	16329	DietInt Study1	dog	Female	2.97	14.6	No	Yes	Hill's	Facility
F-50191729-003S_HPN1875_S149	F-50191729-003S_HPN1875_S149	13830	DietInt Study1	dog	Male	10.27	10.9	No	Yes	Hill's	Facility
F-50191731-003S_HPN1875_S168	F-50191731-003S_HPN1875_S168	16325	DietInt Study1	dog	Male	2.97	18	No	Yes	Hill's	Facility
F-50191733-003S_HPN1875_S153	F-50191733-003S_HPN1875_S153	16355	DietInt Study1	dog	Female	2.93	12	No	Yes	Hill's	Facility
F-50191735-003S_HPN1875_S170	F-50191735-003S_HPN1875_S170	17527	DietInt Study1	dog	Female	1.14	8.5	No	Yes	Hill's	Facility
F-50191737-003S_HPN1875_S175	F-50191737-003S_HPN1875_S175	17156	DietInt Study1	dog	Male	2.79	10.1	No	Yes	Hill's	Facility
F-50191739-003S_HPN1875_S178	F-50191739-003S_HPN1875_S178	13966	DietInt Study1	dog	Female	8.47	8.8	No	Yes	Hill's	Facility
F-50191741-003S_HPN1875_S151	F-50191741-003S_HPN1875_S151	15345	DietInt Study1	dog	Female	5.03	9.1	No	Yes	Hill's	Facility
F-50191743-003S_HPN1875_S177	F-50191743-003S_HPN1875_S177	16246	DietInt Study1	dog	Female	3.92	9.8	No	Yes	Hill's	Facility
F-50191745-003S_HPN1875_S154	F-50191745-003S_HPN1875_S154	13944	DietInt Study1	dog	Male	8.47	10.5	No	Yes	Hill's	Facility
F-50191747-003S_HPN1875_S163	F-50191747-003S_HPN1875_S163	16024	DietInt Study1	dog	Male	4.29	12	No	Yes	Hill's	Facility
F-50191749-003S_HPN1875_S159	F-50191749-003S_HPN1875_S159	15214	DietInt Study1	dog	Female	6.42	8.8	No	Yes	Hill's	Facility
F-50191751-003S_HPN1875_S174	F-50191751-003S_HPN1875_S174	17240	DietInt Study1	dog	Female	2.28	8.7	No	Yes	Hill's	Facility
F-50191753-003S_HPN1875_S150	F-50191753-003S_HPN1875_S150	13941	DietInt Study1	dog	Male	8.48	11.4	No	Yes	Hill's	Facility
F-50191755-003S_HPN1875_S152	F-50191755-003S_HPN1875_S152	13942	DietInt Study1	dog	Male	8.48	12.9	No	Yes	Hill's	Facility
F-50191757-003S_HPN1875_S165	F-50191757-003S_HPN1875_S165	15106	DietInt Study1	dog	Male	6.84	10.3	No	Yes	Hill's	Facility
F-50191759-003S_HPN1875_S157	F-50191759-003S_HPN1875_S157	14640	DietInt Study1	dog	Male	7.79	10.8	No	Yes	Hill's	Facility
F-50191761-003S_HPN1875_S167	F-50191761-003S_HPN1875_S167	13961	DietInt Study1	dog	Female	8.47	8.6	No	Yes	Hill's	Facility
F-50191763-003S_HPN1875_S169	F-50191763-003S_HPN1875_S169	16354	DietInt Study1	dog	Female	2.93	11.3	No	Yes	Hill's	Facility
F-50191765-003S_HPN1875_S145	F-50191765-003S_HPN1875_S145	16029	DietInt Study1	dog	Female	4.29	11.5	No	Yes	Hill's	Facility
F-50191767-003S_HPN1875_S166	F-50191767-003S_HPN1875_S166	16348	DietInt Study1	dog	Male	2.92	15	No	Yes	Hill's	Facility
F-50191769-003S_HPN1875_S164	F-50191769-003S_HPN1875_S164	16027	DietInt Study1	dog	Female	4.29	8.4	No	Yes	Hill's	Facility
F-50191771-003S_HPN1875_S161	F-50191771-003S_HPN1875_S161	17236	DietInt Study1	dog	Male	2.28	11.5	No	Yes	Hill's	Facility
F-50191773-003S_HPN1875_S160	F-50191773-003S_HPN1875_S160	13957	DietInt Study1	dog	Female	8.47	9.4	No	Yes	Hill's	Facility
F-50191775-003S_HPN1875_S155	F-50191775-003S_HPN1875_S155	15075	DietInt Study1	dog	Female	7.08	9.7	No	Yes	Hill's	Facility
F-50191777-003S_HPN1875_S179	F-50191777-003S_HPN1875_S179	17509	DietInt Study1	dog	Male	1.15	9.6	No	Yes	Hill's	Facility
F-50191779-003S_HPN1875_S156	F-50191779-003S_HPN1875_S156	16349	DietInt Study1	dog	Male	2.92	16.3	No	Yes	Hill's	Facility
F-50191781-003S_HPN1875_S173	F-50191781-003S_HPN1875_S173	17513	DietInt Study1	dog	Male	1.14	10.1	No	Yes	Hill's	Facility
F-50191783-003S_HPN1875_S158	F-50191783-003S_HPN1875_S158	15335	DietInt Study1	dog	Male	5.01	12	No	Yes	Hill's	Facility
F-50191785-003S_HPN1875_S309	F-50191785-003S_HPN1875_S309	17520	DietInt Study1	dog	Female	1.24	9	No	Yes	Hill's	Facility
F-50191787-003S_HPN1875_S345	F-50191787-003S_HPN1875_S345	17520	DietInt Study1	dog	Female	1.34	8.9	No	Yes	Hill's	Facility
F-50191789-003S_HPN1875_S182	F-50191789-003S_HPN1875_S182	17157	DietInt Study1	dog	Male	2.89	11.2	No	Yes	Hill's	Facility
F-50191791-003S_HPN1875_S315	F-50191791-003S_HPN1875_S315	17157	DietInt Study1	dog	Male	2.98	11.1	No	Yes	Hill's	Facility
F-50191793-003S_HPN1875_S308	F-50191793-003S_HPN1875_S308	17156	DietInt Study1	dog	Male	2.89	9.9	No	Yes	Hill's	Facility
F-50191795-003S_HPN1875_S344	F-50191795-003S_HPN1875_S344	17156	DietInt Study1	dog	Male	2.99	9.6	No	Yes	Hill's	Facility
F-50191797-003S_HPN1875_S305	F-50191797-003S_HPN1875_S305	16026	DietInt Study1	dog	Male	4.39	13	No	Yes	Hill's	Facility
F-50191799-003S_HPN1875_S341	F-50191799-003S_HPN1875_S341	16026	DietInt Study1	dog	Male	4.48	12.5	No	Yes	Hill's	Facility
F-50191801-003S_HPN1875_S281	F-50191801-003S_HPN1875_S281	17518	DietInt Study1	dog	Female	1.24	8.6	No	Yes	Hill's	Facility
F-50191803-003S_HPN1875_S317	F-50191803-003S_HPN1875_S317	17518	DietInt Study1	dog	Female	1.34	8.1	No	Yes	Hill's	Facility
F-50191805-003S_HPN1875_S301	F-50191805-003S_HPN1875_S301	16325	DietInt Study1	dog	Male	3.07	18	No	Yes	Hill's	Facility
F-50191807-003S_HPN1875_S337	F-50191807-003S_HPN1875_S337	16325	DietInt Study1	dog	Male	3.16	18	No	Yes	Hill's	Facility
F-50191809-003S_HPN1875_S286	F-50191809-003S_HPN1875_S286	16355	DietInt Study1	dog	Female	3.02	12	No	Yes	Hill's	Facility
F-50191811-003S_HPN1875_S322	F-50191811-003S_HPN1875_S322	16355	DietInt Study1	dog	Female	3.12	12	No	Yes	Hill's	Facility
F-50191813-003S_HPN1875_S303	F-50191813-003S_HPN1875_S303	17527	DietInt Study1	dog	Female	1.24	8.5	No	Yes	Hill's	Facility
F-50191815-003S_HPN1875_S339	F-50191815-003S_HPN1875_S339	17527	DietInt Study1	dog	Female	1.33	8.4	No	Yes	Hill's	Facility
F-50191817-003S_HPN1875_S180	F-50191817-003S_HPN1875_S180	15215	DietInt Study1	dog	Female	6.5	9.3	No	Yes	Hill's	Facility
F-50191819-003S_HPN1875_S313	F-50191819-003S_HPN1875_S313	15215	DietInt Study1	dog	Female	6.59	9.5	No	Yes	Hill's	Facility
F-50191821-003S_HPN1875_S295	F-50191821-003S_HPN1875_S295	16329	DietInt Study1	dog	Female	3.07	14.7	No	Yes	Hill's	Facility
F-50191823-003S_HPN1875_S331	F-50191823-003S_HPN1875_S331	16329	DietInt Study1	dog	Female	3.16	14.9	No	Yes	Hill's	Facility
F-50191825-003S_HPN1875_S282	F-50191825-003S_HPN1875_S282	13830	DietInt Study1	dog	Male	10.36	10.6	No	Yes	Hill's	Facility
F-50191827-003S_HPN1875_S318	F-50191827-003S_HPN1875_S318	13830	DietInt Study1	dog	Male	10.46	10.7	No	Yes	Hill's	Facility
F-50191829-003S_HPN1875_S285	F-50191829-003S_HPN1875_S285	13942	DietInt Study1	dog	Male	8.57	12.7	No	Yes	Hill's	Facility
F-50191831-003S_HPN1875_S321	F-50191831-003S_HPN1875_S321	13942	DietInt Study1	dog	Male	8.67	12.5	No	Yes	Hill's	Facility
F-50191833-003S_HPN1875_S280	F-50191833-003S_HPN1875_S280	13939	DietInt Study1	dog	Male	8.58	10.1	No	Yes	Hill's	Facility
F-50191835-003S_HPN1875_S316	F-50191835-003S_HPN1875_S316	13939	DietInt Study1	dog	Male	8.67	10.2	No	Yes	Hill's	Facility
F-50191837-003S_HPN1875_S304	F-50191837-003S_HPN1875_S304	17505	DietInt Study1	dog	Male	1.24	9.6	No	Yes	Hill's	Facility
F-50191839-003S_HPN1875_S340	F-50191839-003S_HPN1875_S340	17505	DietInt Study1	dog	Male	1.34	9.6	No	Yes	Hill's	Facility
F-50191841-003S_HPN1875_S292	F-50191841-003S_HPN1875_S292	15214	DietInt Study1	dog	Female	6.52	9	No	Yes	Hill's	Facility
F-50191843-003S_HPN1875_S328	F-50191843-003S_HPN1875_S328	15214	DietInt Study1	dog	Female	6.61	8.8	No	Yes	Hill's	Facility
F-50191845-003S_HPN1875_S307	F-50191845-003S_HPN1875_S307	17240	DietInt Study1	dog	Female	2.39	8.7	No	Yes	Hill's	Facility
F-50191847-003S_HPN1875_S343	F-50191847-003S_HPN1875_S343	17240	DietInt Study1	dog	Female	2.48	8.9	No	Yes	Hill's	Facility
F-50191849-003S_HPN1875_S283	F-50191849-003S_HPN1875_S283	13941	DietInt Study1	dog	Male	8.57	11.3	No	Yes	Hill's	Facility
F-50191851-003S_HPN1875_S319	F-50191851-003S_HPN1875_S319	13941	DietInt Study1	dog	Male	8.67	10.9	No	Yes	Hill's	Facility
F-50191853-003S_HPN1875_S310	F-50191853-003S_HPN1875_S310	16246	DietInt Study1	dog	Female	4.01	9.4	No	Yes	Hill's	Facility
F-50191855-003S_HPN1875_S346	F-50191855-003S_HPN1875_S346	16246	DietInt Study1	dog	Female	4.11	9.6	No	Yes	Hill's	Facility
F-50191857-003S_HPN1875_S287	F-50191857-003S_HPN1875_S287	13944	DietInt Study1	dog	Male	8.57	10.7	No	Yes	Hill's	Facility
F-50191859-003S_HPN1875_S323	F-50191859-003S_HPN1875_S323	13944	DietInt Study1	dog	Male	8.66	10.6	No	Yes	Hill's	Facility
F-50191861-003S_HPN1875_S296	F-50191861-003S_HPN1875_S296	16024	DietInt Study1	dog	Male	4.39	12.2	No	Yes	Hill's	Facility
F-50191863-003S_HPN1875_S332	F-50191863-003S_HPN1875_S332	16024	DietInt Study1	dog	Male	4.48	11.9	No	Yes	Hill's	Facility
F-50191865-003S_HPN1875_S294	F-50191865-003S_HPN1875_S294	17236	DietInt Study1	dog	Male	2.38	11.1	No	Yes	Hill's	Facility
F-50191867-003S_HPN1875_S330	F-50191867-003S_HPN1875_S330	17236	DietInt Study1	dog	Male	2.48	11	No	Yes	Hill's	Facility
F-50191869-003S_HPN1875_S311	F-50191869-003S_HPN1875_S311	13966	DietInt Study1	dog	Female	8.56	8.3	No	Yes	Hill's	Facility
F-50191871-003S_HPN1875_S347	F-50191871-003S_HPN1875_S347	13966	DietInt Study1	dog	Female	8.66	8.3	No	Yes	Hill's	Facility
F-50191873-003S_HPN1875_S284	F-50191873-003S_HPN1875_S284	15345	DietInt Study1	dog	Female	5.12	9	No	Yes	Hill's	Facility
F-50191875-003S_HPN1875_S320	F-50191875-003S_HPN1875_S320	15345	DietInt Study1	dog	Female	5.22	9.1	No	Yes	Hill's	Facility
F-50191878-003S_HPN1875_S314	F-50191878-003S_HPN1875_S314	16029	DietInt Study1	dog	Female	4.48	11.5	No	Yes	Hill's	Facility
F-50191880-003S_HPN1875_S299	F-50191880-003S_HPN1875_S299	16348	DietInt Study1	dog	Male	3.02	14.7	No	Yes	Hill's	Facility
F-50191882-003S_HPN1875_S335	F-50191882-003S_HPN1875_S335	16348	DietInt Study1	dog	Male	3.12	14.3	No	Yes	Hill's	Facility
F-50191884-003S_HPN1875_S297	F-50191884-003S_HPN1875_S297	16027	DietInt Study1	dog	Female	4.39	8.8	No	Yes	Hill's	Facility
F-50191886-003S_HPN1875_S333	F-50191886-003S_HPN1875_S333	16027	DietInt Study1	dog	Female	4.48	9.3	No	Yes	Hill's	Facility
F-50191888-003S_HPN1875_S326	F-50191888-003S_HPN1875_S326	14640	DietInt Study1	dog	Male	7.98	10.5	No	Yes	Hill's	Facility
F-50191890-003S_HPN1875_S300	F-50191890-003S_HPN1875_S300	13961	DietInt Study1	dog	Female	8.57	8.8	No	Yes	Hill's	Facility
F-50191892-003S_HPN1875_S336	F-50191892-003S_HPN1875_S336	13961	DietInt Study1	dog	Female	8.66	8.5	No	Yes	Hill's	Facility
F-50191894-003S_HPN1875_S302	F-50191894-003S_HPN1875_S302	16354	DietInt Study1	dog	Female	3.02	11.2	No	Yes	Hill's	Facility
F-50191896-003S_HPN1875_S338	F-50191896-003S_HPN1875_S338	16354	DietInt Study1	dog	Female	3.12	11.7	No	Yes	Hill's	Facility
F-50191898-003S_HPN1875_S181	F-50191898-003S_HPN1875_S181	16029	DietInt Study1	dog	Female	4.39	11.5	No	Yes	Hill's	Facility
F-50191899-003S_HPN1875_S342	F-50191899-003S_HPN1875_S342	17513	DietInt Study1	dog	Male	1.33	9.9	No	Yes	Hill's	Facility
F-50191901-003S_HPN1875_S291	F-50191901-003S_HPN1875_S291	15335	DietInt Study1	dog	Male	5.1	11.5	No	Yes	Hill's	Facility
F-50191903-003S_HPN1875_S327	F-50191903-003S_HPN1875_S327	15335	DietInt Study1	dog	Male	5.2	11.2	No	Yes	Hill's	Facility
F-50191905-003S_HPN1875_S298	F-50191905-003S_HPN1875_S298	15106	DietInt Study1	dog	Male	6.93	10.5	No	Yes	Hill's	Facility
F-50191907-003S_HPN1875_S334	F-50191907-003S_HPN1875_S334	15106	DietInt Study1	dog	Male	7.03	9.9	No	Yes	Hill's	Facility
F-50191909-003S_HPN1875_S290	F-50191909-003S_HPN1875_S290	14640	DietInt Study1	dog	Male	7.89	10.8	No	Yes	Hill's	Facility
F-50191911-003S_HPN1875_S324	F-50191911-003S_HPN1875_S324	15075	DietInt Study1	dog	Female	7.28	9.1	No	Yes	Hill's	Facility
F-50191913-003S_HPN1875_S312	F-50191913-003S_HPN1875_S312	17509	DietInt Study1	dog	Male	1.24	9.1	No	Yes	Hill's	Facility
F-50191915-003S_HPN1875_S348	F-50191915-003S_HPN1875_S348	17509	DietInt Study1	dog	Male	1.34	9	No	Yes	Hill's	Facility
F-50191917-003S_HPN1875_S289	F-50191917-003S_HPN1875_S289	16349	DietInt Study1	dog	Male	3.02	15.7	No	Yes	Hill's	Facility
F-50191919-003S_HPN1875_S325	F-50191919-003S_HPN1875_S325	16349	DietInt Study1	dog	Male	3.12	15.7	No	Yes	Hill's	Facility
F-50191921-003S_HPN1875_S306	F-50191921-003S_HPN1875_S306	17513	DietInt Study1	dog	Male	1.24	10.1	No	Yes	Hill's	Facility
F-50191923-003S_HPN1875_S172	F-50191923-003S_HPN1875_S172	16026	DietInt Study1	dog	Male	4.3	12.8	No	Yes	Hill's	Facility
F-50191925-003S_HPN1875_S148	F-50191925-003S_HPN1875_S148	17518	DietInt Study1	dog	Female	1.15	8.5	No	Yes	Hill's	Facility
F-50191927-003S_HPN1875_S176	F-50191927-003S_HPN1875_S176	17520	DietInt Study1	dog	Female	1.15	9.2	No	Yes	Hill's	Facility
F-50191929-003S_HPN1875_S146	F-50191929-003S_HPN1875_S146	17157	DietInt Study1	dog	Male	2.79	11.3	No	Yes	Hill's	Facility
F-50191931-003S_HPN1875_S293	F-50191931-003S_HPN1875_S293	13957	DietInt Study1	dog	Female	8.57	9.1	Yes	Yes	Hill's	Facility
F-50191933-003S_HPN1875_S329	F-50191933-003S_HPN1875_S329	13957	DietInt Study1	dog	Female	8.67	9.1	No	Yes	Hill's	Facility
F-50191935-003S_HPN1875_S288	F-50191935-003S_HPN1875_S288	15075	DietInt Study1	dog	Female	7.18	9.4	No	Yes	Hill's	Facility
F-50195366-002S_HPN1875_S260	F-50195366-002S_HPN1875_S260	8272	DietInt Study1	dog	Female	13.68	9	No	Yes	Hill's	Facility
F-50195368-002S_HPN1875_S269	F-50195368-002S_HPN1875_S269	15211	DietInt Study1	dog	Male	6.58	10.5	No	Yes	Hill's	Facility
F-50195370-002S_HPN1875_S126	F-50195370-002S_HPN1875_S126	13832	DietInt Study1	dog	Male	10.34	7.9	Yes	Yes	Hill's	Facility
F-50195372-002S_HPN1875_S259	F-50195372-002S_HPN1875_S259	13742	DietInt Study1	dog	Male	11.15	14	No	Yes	Hill's	Facility
F-50195374-002S_HPN1875_S137	F-50195374-002S_HPN1875_S137	15306	DietInt Study1	dog	Female	6.2	9.6	No	Yes	Hill's	Facility
F-50195376-002S_HPN1875_S133	F-50195376-002S_HPN1875_S133	14701	DietInt Study1	dog	Male	8.79	14.4	No	Yes	Hill's	Facility
F-50195378-002S_HPN1875_S130	F-50195378-002S_HPN1875_S130	7185	DietInt Study1	dog	Male	12.11	8.8	No	Yes	Hill's	Facility
F-50195380-002S_HPN1875_S140	F-50195380-002S_HPN1875_S140	7050	DietInt Study1	dog	Female	13.69	9	No	Yes	Hill's	Facility
F-50195382-002S_HPN1875_S132	F-50195382-002S_HPN1875_S132	7839	DietInt Study1	dog	Male	13.69	10.9	No	Yes	Hill's	Facility
F-50195384-002S_HPN1875_S268	F-50195384-002S_HPN1875_S268	15271	DietInt Study1	dog	Male	5.09	10.4	No	Yes	Hill's	Facility
F-50195386-002S_HPN1875_S274	F-50195386-002S_HPN1875_S274	15067	DietInt Study1	dog	Male	6.25	10.8	No	Yes	Hill's	Facility
F-50195388-002S_HPN1875_S276	F-50195388-002S_HPN1875_S276	7768	DietInt Study1	dog	Female	13.48	9.2	No	Yes	Hill's	Facility
F-50195390-002S_HPN1875_S134	F-50195390-002S_HPN1875_S134	14679	DietInt Study1	dog	Male	9.03	12.3	No	Yes	Hill's	Facility
F-50195392-002S_HPN1875_S127	F-50195392-002S_HPN1875_S127	15096	DietInt Study1	dog	Male	6.08	14.3	No	Yes	Hill's	Facility
F-50195394-002S_HPN1875_S128	F-50195394-002S_HPN1875_S128	13828	DietInt Study1	dog	Male	10.4	11.4	No	Yes	Hill's	Facility
F-50195396-002S_HPN1875_S267	F-50195396-002S_HPN1875_S267	8735	DietInt Study1	dog	Female	11.34	8.7	No	Yes	Hill's	Facility
F-50195398-002S_HPN1875_S271	F-50195398-002S_HPN1875_S271	14708	DietInt Study1	dog	Male	9.05	10.7	No	Yes	Hill's	Facility
F-50195400-002S_HPN1875_S135	F-50195400-002S_HPN1875_S135	7576	DietInt Study1	dog	Male	15.64	11.5	No	Yes	Hill's	Facility
F-50195402-002S_HPN1875_S265	F-50195402-002S_HPN1875_S265	13743	DietInt Study1	dog	Female	11.19	10.1	No	Yes	Hill's	Facility
F-50195404-002S_HPN1875_S264	F-50195404-002S_HPN1875_S264	14675	DietInt Study1	dog	Male	9.04	9.6	No	Yes	Hill's	Facility
F-50195406-002S_HPN1875_S136	F-50195406-002S_HPN1875_S136	14709	DietInt Study1	dog	Male	9.04	11.3	No	Yes	Hill's	Facility
F-50195408-002S_HPN1875_S141	F-50195408-002S_HPN1875_S141	7437	DietInt Study1	dog	Female	13.69	8.1	No	Yes	Hill's	Facility
F-50195410-002S_HPN1875_S263	F-50195410-002S_HPN1875_S263	15310	DietInt Study1	dog	Male	6.16	13.7	No	Yes	Hill's	Facility
F-50195412-002S_HPN1875_S139	F-50195412-002S_HPN1875_S139	13975	DietInt Study1	dog	Male	8.2	10.3	No	Yes	Hill's	Facility
F-50195414-002S_HPN1875_S129	F-50195414-002S_HPN1875_S129	14667	DietInt Study1	dog	Male	10	11.9	No	Yes	Hill's	Facility
F-50195416-002S_HPN1875_S262	F-50195416-002S_HPN1875_S262	7496	DietInt Study1	dog	Male	15.63	12.6	No	Yes	Hill's	Facility
F-50195418-002S_HPN1875_S261	F-50195418-002S_HPN1875_S261	15272	DietInt Study1	dog	Female	5.09	9	No	Yes	Hill's	Facility
F-50195420-002S_HPN1875_S272	F-50195420-002S_HPN1875_S272	15269	DietInt Study1	dog	Male	5.09	12.3	No	Yes	Hill's	Facility
F-50195422-002S_HPN1875_S143	F-50195422-002S_HPN1875_S143	15346	DietInt Study1	dog	Female	5.16	9.3	No	Yes	Hill's	Facility
F-50195424-002S_HPN1875_S277	F-50195424-002S_HPN1875_S277	7842	DietInt Study1	dog	Female	13.47	9.8	No	Yes	Hill's	Facility
F-50195426-002S_HPN1875_S138	F-50195426-002S_HPN1875_S138	13976	DietInt Study1	dog	Male	8.2	10.9	No	Yes	Hill's	Facility
F-50195428-002S_HPN1875_S142	F-50195428-002S_HPN1875_S142	14695	DietInt Study1	dog	Female	9.03	8.5	No	Yes	Hill's	Facility
F-50195430-002S_HPN1875_S131	F-50195430-002S_HPN1875_S131	13841	DietInt Study1	dog	Male	10.18	8.6	No	Yes	Hill's	Facility
F-50195432-002S_HPN1875_S270	F-50195432-002S_HPN1875_S270	15270	DietInt Study1	dog	Male	5.09	10.6	No	Yes	Hill's	Facility
F-50195434-002S_HPN1875_S266	F-50195434-002S_HPN1875_S266	14705	DietInt Study1	dog	Male	9.03	13.9	No	Yes	Hill's	Facility
F-50195436-002S_HPN1875_S275	F-50195436-002S_HPN1875_S275	14703	DietInt Study1	dog	Male	8.85	14	Yes	Yes	Hill's	Facility
F-50195438-002S_HPN1875_S273	F-50195438-002S_HPN1875_S273	7840	DietInt Study1	dog	Female	13.68	9.6	No	Yes	Hill's	Facility
F-50155351-005S_S104_L004	F-50155351-005S_S104_L004	7248	DietInt Study4	dog	Female	11.64	8.4	No	Yes	Hill's	Facility
F-50155352-005S_S135_L005	F-50155352-005S_S135_L005	13795	DietInt Study4	dog	Female	7.82	10.3	No	Yes	Hill's	Facility
F-50155353-005S_S129_L005	F-50155353-005S_S129_L005	7426	DietInt Study4	dog	Male	11.65	9.7	No	Yes	Hill's	Facility
F-50155354-005S_S136_L005	F-50155354-005S_S136_L005	8439	DietInt Study4	dog	Female	13.21	9.9	No	Yes	Hill's	Facility
F-50155355-005S_S143_L005	F-50155355-005S_S143_L005	13964	DietInt Study4	dog	Female	6.56	9.1	No	Yes	Hill's	Facility
F-50155356-005S_S142_L005	F-50155356-005S_S142_L005	8177	DietInt Study4	dog	Female	10.07	10.5	No	Yes	Hill's	Facility
F-50155357-005S_S147_L005	F-50155357-005S_S147_L005	15080	DietInt Study4	dog	Male	4.92	10.7	No	Yes	Hill's	Facility
F-50155358-005S_S144_L005	F-50155358-005S_S144_L005	13833	DietInt Study4	dog	Male	8.37	11.2	No	Yes	Hill's	Facility
F-50155359-005S_S141_L005	F-50155359-005S_S141_L005	13739	DietInt Study4	dog	Male	9.11	14.2	No	Yes	Hill's	Facility
F-50155360-005S_S146_L005	F-50155360-005S_S146_L005	8105	DietInt Study4	dog	Female	12.28	10.6	No	Yes	Hill's	Facility
F-50155361-005S_S140_L005	F-50155361-005S_S140_L005	15082	DietInt Study4	dog	Female	5.17	9.2	No	Yes	Hill's	Facility
F-50155362-005S_S139_L005	F-50155362-005S_S139_L005	13871	DietInt Study4	dog	Male	8.19	9.3	No	Yes	Hill's	Facility
F-50155363-005S_S108_L004	F-50155363-005S_S108_L004	8279	DietInt Study4	dog	Male	13.67	10.7	No	Yes	Hill's	Facility
F-50155364-005S_S111_L004	F-50155364-005S_S111_L004	8739	DietInt Study4	dog	Female	9.3	12.2	No	Yes	Hill's	Facility
F-50155365-005S_S110_L004	F-50155365-005S_S110_L004	13837	DietInt Study4	dog	Female	8.34	8.1	No	Yes	Hill's	Facility
F-50155366-005S_S109_L004	F-50155366-005S_S109_L004	7287	DietInt Study4	dog	Female	16.24	7.8	Yes	Yes	Hill's	Facility
F-50155367-005S_S112_L004	F-50155367-005S_S112_L004	15076	DietInt Study4	dog	Female	5.18	9.5	No	Yes	Hill's	Facility
F-50155368-005S_S113_L004	F-50155368-005S_S113_L004	13735	DietInt Study4	dog	Female	9.3	10.9	No	Yes	Hill's	Facility
F-50155422-005S_S106_L004	F-50155422-005S_S106_L004	7426	DietInt Study4	dog	Male	11.67	9.7	No	Yes	Hill's	Facility
F-50155423-005S_S107_L004	F-50155423-005S_S107_L004	8177	DietInt Study4	dog	Female	10.08	10.4	No	Yes	Hill's	Facility
F-50155424-005S_S120_L004	F-50155424-005S_S120_L004	8439	DietInt Study4	dog	Female	13.23	9.9	No	Yes	Hill's	Facility
F-50155425-005S_S119_L004	F-50155425-005S_S119_L004	7248	DietInt Study4	dog	Female	11.66	8.2	No	Yes	Hill's	Facility
F-50155426-005S_S105_L004	F-50155426-005S_S105_L004	13795	DietInt Study4	dog	Female	7.84	10	No	Yes	Hill's	Facility
F-50155427-005S_S1_L001	F-50155427-005S_S1_L001	13964	DietInt Study4	dog	Female	6.58	9	No	Yes	Hill's	Facility
F-50155428-005S_S138_L005	F-50155428-005S_S138_L005	13739	DietInt Study4	dog	Male	9.13	13.9	No	Yes	Hill's	Facility
F-50155429-005S_S137_L005	F-50155429-005S_S137_L005	13871	DietInt Study4	dog	Male	8.21	9.3	No	Yes	Hill's	Facility
F-50155430-005S_S114_L004	F-50155430-005S_S114_L004	13833	DietInt Study4	dog	Male	8.39	11.2	No	Yes	Hill's	Facility
F-50155431-005S_S123_L005	F-50155431-005S_S123_L005	15082	DietInt Study4	dog	Female	5.19	9.2	No	Yes	Hill's	Facility
F-50155432-005S_S122_L005	F-50155432-005S_S122_L005	15080	DietInt Study4	dog	Male	4.94	10.6	No	Yes	Hill's	Facility
F-50155433-005S_S121_L005	F-50155433-005S_S121_L005	8105	DietInt Study4	dog	Female	12.3	10.7	No	Yes	Hill's	Facility
F-50155434-005S_S2_L001	F-50155434-005S_S2_L001	15076	DietInt Study4	dog	Female	5.19	9.5	No	Yes	Hill's	Facility
F-50155435-005S_S115_L004	F-50155435-005S_S115_L004	13837	DietInt Study4	dog	Female	8.36	8.1	No	Yes	Hill's	Facility
F-50155436-005S_S118_L004	F-50155436-005S_S118_L004	13735	DietInt Study4	dog	Female	9.32	10.7	No	Yes	Hill's	Facility
F-50155437-005S_S145_L005	F-50155437-005S_S145_L005	8739	DietInt Study4	dog	Female	9.32	12	No	Yes	Hill's	Facility
F-50155438-005S_S116_L004	F-50155438-005S_S116_L004	8279	DietInt Study4	dog	Male	13.68	11	No	Yes	Hill's	Facility
F-50155439-005S_S117_L004	F-50155439-005S_S117_L004	7287	DietInt Study4	dog	Female	16.26	7.7	Yes	Yes	Hill's	Facility
F-50155499-004S_S96_L004	F-50155499-004S_S96_L004	13964	DietInt Study4	dog	Female	6.6	9.1	No	Yes	Hill's	Facility
F-50155500-004S_S3_L001	F-50155500-004S_S3_L001	7248	DietInt Study4	dog	Female	11.68	8.5	No	Yes	Hill's	Facility
F-50155501-004S_S89_L004	F-50155501-004S_S89_L004	8439	DietInt Study4	dog	Female	13.25	10.1	No	Yes	Hill's	Facility
F-50155502-004S_S92_L004	F-50155502-004S_S92_L004	13795	DietInt Study4	dog	Female	7.86	10.1	No	Yes	Hill's	Facility
F-50155503-004S_S91_L004	F-50155503-004S_S91_L004	8177	DietInt Study4	dog	Female	10.1	10.5	No	Yes	Hill's	Facility
F-50155504-004S_S90_L004	F-50155504-004S_S90_L004	7426	DietInt Study4	dog	Male	11.68	9.7	No	Yes	Hill's	Facility
F-50155505-005S_S97_L004	F-50155505-005S_S97_L004	13739	DietInt Study4	dog	Male	9.15	13.9	No	Yes	Hill's	Facility
F-50155506-005S_S102_L004	F-50155506-005S_S102_L004	8105	DietInt Study4	dog	Female	12.32	10.6	No	Yes	Hill's	Facility
F-50155507-005S_S98_L004	F-50155507-005S_S98_L004	13833	DietInt Study4	dog	Male	8.41	11.2	No	Yes	Hill's	Facility
F-50155508-005S_S100_L004	F-50155508-005S_S100_L004	15080	DietInt Study4	dog	Male	4.96	10.7	No	Yes	Hill's	Facility
F-50155509-005S_S99_L004	F-50155509-005S_S99_L004	13871	DietInt Study4	dog	Male	8.23	9.3	No	Yes	Hill's	Facility
F-50155510-005S_S101_L004	F-50155510-005S_S101_L004	15082	DietInt Study4	dog	Female	5.21	9.2	No	Yes	Hill's	Facility
F-50155511-004S_S124_L005	F-50155511-004S_S124_L005	13837	DietInt Study4	dog	Female	8.38	8	No	Yes	Hill's	Facility
F-50155512-004S_S103_L004	F-50155512-004S_S103_L004	8739	DietInt Study4	dog	Female	9.34	12.2	No	Yes	Hill's	Facility
F-50155513-004S_S126_L005	F-50155513-004S_S126_L005	7287	DietInt Study4	dog	Female	16.28	7.5	Yes	Yes	Hill's	Facility
F-50155514-004S_S127_L005	F-50155514-004S_S127_L005	8279	DietInt Study4	dog	Male	13.7	11	No	Yes	Hill's	Facility
F-50155515-004S_S125_L005	F-50155515-004S_S125_L005	15076	DietInt Study4	dog	Female	5.21	9	No	Yes	Hill's	Facility
F-50155516-004S_S128_L005	F-50155516-004S_S128_L005	13735	DietInt Study4	dog	Female	9.34	10.5	No	Yes	Hill's	Facility
F-50155517-005S_S194_L005	F-50155517-005S_S194_L005	7426	DietInt Study4	dog	Male	11.7	9.7	No	Yes	Hill's	Facility
F-50155518-005S_S191_L005	F-50155518-005S_S191_L005	8177	DietInt Study4	dog	Female	10.12	10.5	No	Yes	Hill's	Facility
F-50155519-005S_S193_L005	F-50155519-005S_S193_L005	13964	DietInt Study4	dog	Female	6.62	9.1	No	Yes	Hill's	Facility
F-50155520-005S_S192_L005	F-50155520-005S_S192_L005	7248	DietInt Study4	dog	Female	11.7	8.2	No	Yes	Hill's	Facility
F-50155521-005S_S197_L005	F-50155521-005S_S197_L005	13795	DietInt Study4	dog	Female	7.88	10.2	No	Yes	Hill's	Facility
F-50155522-005S_S198_L005	F-50155522-005S_S198_L005	8439	DietInt Study4	dog	Female	13.27	10	No	Yes	Hill's	Facility
F-50155523-005S_S183_L005	F-50155523-005S_S183_L005	13833	DietInt Study4	dog	Male	8.42	11.2	No	Yes	Hill's	Facility
F-50155524-005S_S182_L005	F-50155524-005S_S182_L005	8105	DietInt Study4	dog	Female	12.34	10.6	No	Yes	Hill's	Facility
F-50155525-005S_S199_L005	F-50155525-005S_S199_L005	15082	DietInt Study4	dog	Female	5.22	9.3	No	Yes	Hill's	Facility
F-50155526-005S_S205_L005	F-50155526-005S_S205_L005	13871	DietInt Study4	dog	Male	8.25	8.9	No	Yes	Hill's	Facility
F-50155527-005S_S195_L005	F-50155527-005S_S195_L005	13739	DietInt Study4	dog	Male	9.16	13.9	No	Yes	Hill's	Facility
F-50155528-005S_S196_L005	F-50155528-005S_S196_L005	15080	DietInt Study4	dog	Male	4.98	10.4	No	Yes	Hill's	Facility
F-50155529-005S_S175_L005	F-50155529-005S_S175_L005	15076	DietInt Study4	dog	Female	5.23	8.6	No	Yes	Hill's	Facility
F-50155530-005S_S174_L005	F-50155530-005S_S174_L005	7287	DietInt Study4	dog	Female	16.3	7.5	No	Yes	Hill's	Facility
F-50155531-005S_S187_L005	F-50155531-005S_S187_L005	8739	DietInt Study4	dog	Female	9.36	11.9	No	Yes	Hill's	Facility
F-50155532-005S_S190_L005	F-50155532-005S_S190_L005	13837	DietInt Study4	dog	Female	8.4	7.9	No	Yes	Hill's	Facility
F-50155533-005S_S189_L005	F-50155533-005S_S189_L005	13735	DietInt Study4	dog	Female	9.36	10.2	No	Yes	Hill's	Facility
F-50155534-005S_S188_L005	F-50155534-005S_S188_L005	8279	DietInt Study4	dog	Male	13.72	10.9	No	Yes	Hill's	Facility
F-50155850-004S_S78_L004	F-50155850-004S_S78_L004	13795	DietInt Study4	dog	Female	7.9	10.2	No	Yes	Hill's	Facility
F-50155851-004S_S77_L004	F-50155851-004S_S77_L004	8177	DietInt Study4	dog	Female	10.14	10.3	No	Yes	Hill's	Facility
F-50155852-004S_S75_L004	F-50155852-004S_S75_L004	7426	DietInt Study4	dog	Male	11.72	9.6	No	Yes	Hill's	Facility
F-50155853-004S_S80_L004	F-50155853-004S_S80_L004	13964	DietInt Study4	dog	Female	6.64	9	No	Yes	Hill's	Facility
F-50155854-004S_S74_L004	F-50155854-004S_S74_L004	7248	DietInt Study4	dog	Female	11.72	8.2	No	Yes	Hill's	Facility
F-50155855-004S_S79_L004	F-50155855-004S_S79_L004	8439	DietInt Study4	dog	Female	13.29	9.9	No	Yes	Hill's	Facility
F-50155856-004S_S86_L004	F-50155856-004S_S86_L004	15080	DietInt Study4	dog	Male	4.99	10.4	No	Yes	Hill's	Facility
F-50155857-004S_S85_L004	F-50155857-004S_S85_L004	13833	DietInt Study4	dog	Male	8.44	11.2	No	Yes	Hill's	Facility
F-50155858-004S_S81_L004	F-50155858-004S_S81_L004	8105	DietInt Study4	dog	Female	12.36	10.5	No	Yes	Hill's	Facility
F-50155859-004S_S83_L004	F-50155859-004S_S83_L004	13739	DietInt Study4	dog	Male	9.18	14.3	No	Yes	Hill's	Facility
F-50155860-004S_S82_L004	F-50155860-004S_S82_L004	13871	DietInt Study4	dog	Male	8.27	9.1	No	Yes	Hill's	Facility
F-50155861-004S_S84_L004	F-50155861-004S_S84_L004	15082	DietInt Study4	dog	Female	5.24	9.1	No	Yes	Hill's	Facility
F-50155862-004S_S87_L004	F-50155862-004S_S87_L004	15076	DietInt Study4	dog	Female	5.25	8.7	No	Yes	Hill's	Facility
F-50155863-004S_S88_L004	F-50155863-004S_S88_L004	8739	DietInt Study4	dog	Female	9.38	12	No	Yes	Hill's	Facility
F-50155864-004S_S4_L001	F-50155864-004S_S4_L001	8279	DietInt Study4	dog	Male	13.74	10.6	No	Yes	Hill's	Facility
F-50155865-004S_S94_L004	F-50155865-004S_S94_L004	7287	DietInt Study4	dog	Female	16.32	7.5	No	Yes	Hill's	Facility
F-50155866-004S_S95_L004	F-50155866-004S_S95_L004	13837	DietInt Study4	dog	Female	8.42	7.9	Yes	Yes	Hill's	Facility
F-50155867-004S_S93_L004	F-50155867-004S_S93_L004	13735	DietInt Study4	dog	Female	9.38	10.1	No	Yes	Hill's	Facility
F-50155868-005S_S8_L001	F-50155868-005S_S8_L001	13964	DietInt Study4	dog	Female	6.65	8.9	No	Yes	Hill's	Facility
F-50155869-005S_S9_L001	F-50155869-005S_S9_L001	13795	DietInt Study4	dog	Female	7.92	10.1	No	Yes	Hill's	Facility
F-50155870-005S_S10_L001	F-50155870-005S_S10_L001	8439	DietInt Study4	dog	Female	13.31	9.9	No	Yes	Hill's	Facility
F-50155871-005S_S6_L001	F-50155871-005S_S6_L001	7426	DietInt Study4	dog	Male	11.74	9.6	No	Yes	Hill's	Facility
F-50155872-005S_S7_L001	F-50155872-005S_S7_L001	8177	DietInt Study4	dog	Female	10.16	10.3	No	Yes	Hill's	Facility
F-50155873-005S_S5_L001	F-50155873-005S_S5_L001	7248	DietInt Study4	dog	Female	11.74	8.2	No	Yes	Hill's	Facility
F-50155874-005S_S14_L001	F-50155874-005S_S14_L001	13739	DietInt Study4	dog	Male	9.2	13.8	No	Yes	Hill's	Facility
F-50155875-005S_S12_L001	F-50155875-005S_S12_L001	13871	DietInt Study4	dog	Male	8.28	9	No	Yes	Hill's	Facility
F-50155876-005S_S16_L001	F-50155876-005S_S16_L001	15082	DietInt Study4	dog	Female	5.26	8.9	No	Yes	Hill's	Facility
F-50155877-005S_S15_L001	F-50155877-005S_S15_L001	13833	DietInt Study4	dog	Male	8.46	10.9	No	Yes	Hill's	Facility
F-50155878-005S_S13_L001	F-50155878-005S_S13_L001	15080	DietInt Study4	dog	Male	5.01	10.3	No	Yes	Hill's	Facility
F-50155879-005S_S11_L001	F-50155879-005S_S11_L001	8105	DietInt Study4	dog	Female	12.38	10.6	No	Yes	Hill's	Facility
F-50155880-005S_S17_L001	F-50155880-005S_S17_L001	8739	DietInt Study4	dog	Female	9.4	11.9	No	Yes	Hill's	Facility
F-50155881-005S_S20_L001	F-50155881-005S_S20_L001	15076	DietInt Study4	dog	Female	5.27	8.7	No	Yes	Hill's	Facility
F-50155882-005S_S19_L001	F-50155882-005S_S19_L001	13735	DietInt Study4	dog	Female	9.4	10.6	No	Yes	Hill's	Facility
F-50155883-005S_S18_L001	F-50155883-005S_S18_L001	8279	DietInt Study4	dog	Male	13.76	10.9	No	Yes	Hill's	Facility
F-50155884-005S_S21_L001	F-50155884-005S_S21_L001	7287	DietInt Study4	dog	Female	16.34	7.3	No	Yes	Hill's	Facility
F-50155885-005S_S22_L001	F-50155885-005S_S22_L001	13837	DietInt Study4	dog	Female	8.44	7.9	Yes	Yes	Hill's	Facility
F-50155961-005S_S24_L001	F-50155961-005S_S24_L001	7426	DietInt Study4	dog	Male	11.76	9.7	No	Yes	Hill's	Facility
F-50155962-005S_S27_L001	F-50155962-005S_S27_L001	13795	DietInt Study4	dog	Female	7.94	10.5	No	Yes	Hill's	Facility
F-50155963-005S_S25_L001	F-50155963-005S_S25_L001	8177	DietInt Study4	dog	Female	10.18	10.5	No	Yes	Hill's	Facility
F-50155964-005S_S28_L001	F-50155964-005S_S28_L001	8439	DietInt Study4	dog	Female	13.33	9.8	No	Yes	Hill's	Facility
F-50155965-005S_S26_L001	F-50155965-005S_S26_L001	13964	DietInt Study4	dog	Female	6.67	9.1	No	Yes	Hill's	Facility
F-50155966-005S_S23_L001	F-50155966-005S_S23_L001	7248	DietInt Study4	dog	Female	11.76	8.2	No	Yes	Hill's	Facility
F-50155967-005S_S32_L001	F-50155967-005S_S32_L001	13739	DietInt Study4	dog	Male	9.22	14.2	No	Yes	Hill's	Facility
F-50155968-005S_S29_L001	F-50155968-005S_S29_L001	8105	DietInt Study4	dog	Female	12.4	10.7	No	Yes	Hill's	Facility
F-50155969-005S_S34_L001	F-50155969-005S_S34_L001	15082	DietInt Study4	dog	Female	5.28	9.4	No	Yes	Hill's	Facility
F-50155970-005S_S31_L001	F-50155970-005S_S31_L001	15080	DietInt Study4	dog	Male	5.03	10.4	No	Yes	Hill's	Facility
F-50155971-005S_S33_L001	F-50155971-005S_S33_L001	13833	DietInt Study4	dog	Male	8.48	11.2	No	Yes	Hill's	Facility
F-50155972-005S_S30_L001	F-50155972-005S_S30_L001	13871	DietInt Study4	dog	Male	8.3	8.8	No	Yes	Hill's	Facility
F-50155973-005S_S35_L001	F-50155973-005S_S35_L001	8739	DietInt Study4	dog	Female	9.42	12	No	Yes	Hill's	Facility
F-50155974-005S_S37_L001	F-50155974-005S_S37_L001	13735	DietInt Study4	dog	Female	9.42	10.1	No	Yes	Hill's	Facility
F-50155975-005S_S38_L001	F-50155975-005S_S38_L001	15076	DietInt Study4	dog	Female	5.29	8.6	No	Yes	Hill's	Facility
F-50155976-005S_S36_L001	F-50155976-005S_S36_L001	8279	DietInt Study4	dog	Male	13.78	11	No	Yes	Hill's	Facility
F-50155977-005S_S39_L001	F-50155977-005S_S39_L001	7287	DietInt Study4	dog	Female	16.36	7.3	No	Yes	Hill's	Facility
F-50155978-005S_S40_L001	F-50155978-005S_S40_L001	13837	DietInt Study4	dog	Female	8.46	7.9	Yes	Yes	Hill's	Facility
F-50156583-005S_S160_L005	F-50156583-005S_S160_L005	7426	DietInt Study4	dog	Male	11.78	9.6	No	Yes	Hill's	Facility
F-50156584-005S_S150_L005	F-50156584-005S_S150_L005	13795	DietInt Study4	dog	Female	7.96	10.3	No	Yes	Hill's	Facility
F-50156585-005S_S151_L005	F-50156585-005S_S151_L005	7248	DietInt Study4	dog	Female	11.78	8.1	No	Yes	Hill's	Facility
F-50156586-005S_S164_L005	F-50156586-005S_S164_L005	8177	DietInt Study4	dog	Female	10.2	10.5	No	Yes	Hill's	Facility
F-50156587-005S_S41_L001	F-50156587-005S_S41_L001	8439	DietInt Study4	dog	Female	13.35	9.8	No	Yes	Hill's	Facility
F-50156588-005S_S163_L005	F-50156588-005S_S163_L005	13964	DietInt Study4	dog	Female	6.69	8.8	No	Yes	Hill's	Facility
F-50156589-005S_S148_L005	F-50156589-005S_S148_L005	15080	DietInt Study4	dog	Male	5.05	10.2	No	Yes	Hill's	Facility
F-50156590-005S_S155_L005	F-50156590-005S_S155_L005	13833	DietInt Study4	dog	Male	8.5	11.2	No	Yes	Hill's	Facility
F-50156591-005S_S157_L005	F-50156591-005S_S157_L005	15082	DietInt Study4	dog	Female	5.3	9.2	No	Yes	Hill's	Facility
F-50156592-005S_S156_L005	F-50156592-005S_S156_L005	13739	DietInt Study4	dog	Male	9.24	14.3	No	Yes	Hill's	Facility
F-50156593-005S_S154_L005	F-50156593-005S_S154_L005	13871	DietInt Study4	dog	Male	8.32	9.1	No	Yes	Hill's	Facility
F-50156594-005S_S153_L005	F-50156594-005S_S153_L005	8105	DietInt Study4	dog	Female	12.42	10.5	No	Yes	Hill's	Facility
F-50156595-005S_S44_L001	F-50156595-005S_S44_L001	13837	DietInt Study4	dog	Female	8.48	7.8	Yes	Yes	Hill's	Facility
F-50156596-005S_S152_L005	F-50156596-005S_S152_L005	7287	DietInt Study4	dog	Female	16.38	7.4	No	Yes	Hill's	Facility
F-50156597-005S_S149_L005	F-50156597-005S_S149_L005	8739	DietInt Study4	dog	Female	9.44	11.9	No	Yes	Hill's	Facility
F-50156598-005S_S159_L005	F-50156598-005S_S159_L005	13735	DietInt Study4	dog	Female	9.44	10.6	No	Yes	Hill's	Facility
F-50156599-005S_S43_L001	F-50156599-005S_S43_L001	15076	DietInt Study4	dog	Female	5.31	8.8	No	Yes	Hill's	Facility
F-50156600-005S_S42_L001	F-50156600-005S_S42_L001	8279	DietInt Study4	dog	Male	13.8	11	No	Yes	Hill's	Facility
F-50157207-005S_S47_L001	F-50157207-005S_S47_L001	8177	DietInt Study4	dog	Female	10.22	10.6	No	Yes	Hill's	Facility
F-50157208-005S_S50_L001	F-50157208-005S_S50_L001	8439	DietInt Study4	dog	Female	13.37	9.5	No	Yes	Hill's	Facility
F-50157209-005S_S49_L001	F-50157209-005S_S49_L001	13795	DietInt Study4	dog	Female	7.98	10.3	No	Yes	Hill's	Facility
F-50157210-005S_S48_L001	F-50157210-005S_S48_L001	13964	DietInt Study4	dog	Female	6.71	8.9	No	Yes	Hill's	Facility
F-50157211-005S_S45_L001	F-50157211-005S_S45_L001	7248	DietInt Study4	dog	Female	11.8	8.1	No	Yes	Hill's	Facility
F-50157212-005S_S46_L001	F-50157212-005S_S46_L001	7426	DietInt Study4	dog	Male	11.8	9.6	No	Yes	Hill's	Facility
F-50157213-005S_S56_L001	F-50157213-005S_S56_L001	15082	DietInt Study4	dog	Female	5.32	9.1	No	Yes	Hill's	Facility
F-50157214-005S_S52_L001	F-50157214-005S_S52_L001	13871	DietInt Study4	dog	Male	8.34	9.1	No	Yes	Hill's	Facility
F-50157215-005S_S51_L001	F-50157215-005S_S51_L001	8105	DietInt Study4	dog	Female	12.44	10.6	No	Yes	Hill's	Facility
F-50157216-005S_S53_L001	F-50157216-005S_S53_L001	15080	DietInt Study4	dog	Male	5.07	10.3	No	Yes	Hill's	Facility
F-50157217-005S_S55_L001	F-50157217-005S_S55_L001	13833	DietInt Study4	dog	Male	8.52	11.6	No	Yes	Hill's	Facility
F-50157218-005S_S54_L001	F-50157218-005S_S54_L001	13739	DietInt Study4	dog	Male	9.26	14.1	No	Yes	Hill's	Facility
F-50157219-005S_S58_L001	F-50157219-005S_S58_L001	8279	DietInt Study4	dog	Male	13.82	11.1	No	Yes	Hill's	Facility
F-50157220-005S_S71_L004	F-50157220-005S_S71_L004	13837	DietInt Study4	dog	Female	8.5	7.7	Yes	Yes	Hill's	Facility
F-50157222-005S_S57_L001	F-50157222-005S_S57_L001	8739	DietInt Study4	dog	Female	9.46	11.4	No	Yes	Hill's	Facility
F-50157223-005S_S59_L001	F-50157223-005S_S59_L001	13735	DietInt Study4	dog	Female	9.46	10.4	No	Yes	Hill's	Facility
F-50157224-005S_S60_L001	F-50157224-005S_S60_L001	15076	DietInt Study4	dog	Female	5.33	8.8	No	Yes	Hill's	Facility
F-50158433-003S_S63_L001	F-50158433-003S_S63_L001	13739	DietInt Study4	dog	Male	9.28	14.4	No	Yes	Hill's	Facility
F-50158434-003S_S204_L005	F-50158434-003S_S204_L005	8105	DietInt Study4	dog	Female	12.45	10.6	No	Yes	Hill's	Facility
F-50158435-003S_S62_L001	F-50158435-003S_S62_L001	13871	DietInt Study4	dog	Male	8.36	9.1	No	Yes	Hill's	Facility
F-50158436-003S_S208_L005	F-50158436-003S_S208_L005	13833	DietInt Study4	dog	Male	8.54	11.2	No	Yes	Hill's	Facility
F-50158437-003S_S202_L005	F-50158437-003S_S202_L005	15082	DietInt Study4	dog	Female	5.34	9.4	No	Yes	Hill's	Facility
F-50158438-003S_S207_L005	F-50158438-003S_S207_L005	15080	DietInt Study4	dog	Male	5.09	10	No	Yes	Hill's	Facility
F-50158439-003S_S61_L001	F-50158439-003S_S61_L001	13964	DietInt Study4	dog	Female	6.73	9.2	No	Yes	Hill's	Facility
F-50158440-003S_S210_L005	F-50158440-003S_S210_L005	7426	DietInt Study4	dog	Male	11.82	9.6	No	Yes	Hill's	Facility
F-50158441-003S_S209_L005	F-50158441-003S_S209_L005	13795	DietInt Study4	dog	Female	7.99	10.3	No	Yes	Hill's	Facility
F-50158442-003S_S213_L005	F-50158442-003S_S213_L005	8439	DietInt Study4	dog	Female	13.38	9.5	No	Yes	Hill's	Facility
F-50158443-003S_S212_L005	F-50158443-003S_S212_L005	7248	DietInt Study4	dog	Female	11.82	8.3	No	Yes	Hill's	Facility
F-50158444-003S_S211_L005	F-50158444-003S_S211_L005	8177	DietInt Study4	dog	Female	10.24	10.4	No	Yes	Hill's	Facility
F-50158445-002S_S203_L005	F-50158445-002S_S203_L005	8739	DietInt Study4	dog	Female	9.48	11.8	No	Yes	Hill's	Facility
F-50158446-002S_S200_L005	F-50158446-002S_S200_L005	13837	DietInt Study4	dog	Female	8.52	7.6	Yes	Yes	Hill's	Facility
F-50158448-002S_S64_L001	F-50158448-002S_S64_L001	15076	DietInt Study4	dog	Female	5.35	8.7	No	Yes	Hill's	Facility
F-50158449-002S_S206_L005	F-50158449-002S_S206_L005	13735	DietInt Study4	dog	Female	9.48	10.5	No	Yes	Hill's	Facility
F-50158450-002S_S201_L005	F-50158450-002S_S201_L005	8279	DietInt Study4	dog	Male	13.84	11	No	Yes	Hill's	Facility
F-50159276-005S_S66_L001	F-50159276-005S_S66_L001	7426	DietInt Study4	dog	Male	11.86	9.5	No	Yes	Hill's	Facility
F-50159277-005S_S69_L001	F-50159277-005S_S69_L001	13795	DietInt Study4	dog	Female	8.03	10.3	No	Yes	Hill's	Facility
F-50159278-005S_S65_L001	F-50159278-005S_S65_L001	7248	DietInt Study4	dog	Female	11.85	8.3	No	Yes	Hill's	Facility
F-50159279-005S_S70_L001	F-50159279-005S_S70_L001	8439	DietInt Study4	dog	Female	13.42	9.4	No	Yes	Hill's	Facility
F-50159280-005S_S68_L001	F-50159280-005S_S68_L001	13964	DietInt Study4	dog	Female	6.77	9.2	No	Yes	Hill's	Facility
F-50159281-005S_S67_L001	F-50159281-005S_S67_L001	8177	DietInt Study4	dog	Female	10.28	10.5	No	Yes	Hill's	Facility
F-50159282-005S_S72_L001	F-50159282-005S_S72_L001	15080	DietInt Study4	dog	Male	5.13	10.1	No	Yes	Hill's	Facility
F-50159283-005S_S73_L001	F-50159283-005S_S73_L001	13739	DietInt Study4	dog	Male	9.32	14.5	No	Yes	Hill's	Facility
F-50159284-005S_S158_L005	F-50159284-005S_S158_L005	8105	DietInt Study4	dog	Female	12.49	10.8	No	Yes	Hill's	Facility
F-50159285-005S_S75_L001	F-50159285-005S_S75_L001	15082	DietInt Study4	dog	Female	5.38	9.3	No	Yes	Hill's	Facility
F-50159286-005S_S71_L001	F-50159286-005S_S71_L001	13871	DietInt Study4	dog	Male	8.4	9.1	No	Yes	Hill's	Facility
F-50159287-005S_S74_L001	F-50159287-005S_S74_L001	13833	DietInt Study4	dog	Male	8.58	11.2	No	Yes	Hill's	Facility
F-50159288-005S_S79_L001	F-50159288-005S_S79_L001	15076	DietInt Study4	dog	Female	5.39	8.6	No	Yes	Hill's	Facility
F-50159289-005S_S77_L001	F-50159289-005S_S77_L001	8279	DietInt Study4	dog	Male	13.88	10.8	Yes	Yes	Hill's	Facility
F-50159290-005S_S76_L001	F-50159290-005S_S76_L001	8739	DietInt Study4	dog	Female	9.52	11.7	No	Yes	Hill's	Facility
F-50159291-005S_S80_L001	F-50159291-005S_S80_L001	13837	DietInt Study4	dog	Female	8.55	7.5	No	Yes	Hill's	Facility
F-50159292-005S_S78_L001	F-50159292-005S_S78_L001	13735	DietInt Study4	dog	Female	9.52	10.4	No	Yes	Hill's	Facility
F-50159528-005S_S82_L001	F-50159528-005S_S82_L001	7426	DietInt Study4	dog	Male	11.88	9.5	No	Yes	Hill's	Facility
F-50159529-005S_S83_L001	F-50159529-005S_S83_L001	8177	DietInt Study4	dog	Female	10.3	10.7	No	Yes	Hill's	Facility
F-50159530-005S_S85_L001	F-50159530-005S_S85_L001	13795	DietInt Study4	dog	Female	8.05	10.4	No	Yes	Hill's	Facility
F-50159531-005S_S86_L001	F-50159531-005S_S86_L001	8439	DietInt Study4	dog	Female	13.44	9.3	No	Yes	Hill's	Facility
F-50159532-005S_S81_L001	F-50159532-005S_S81_L001	7248	DietInt Study4	dog	Female	11.87	8.3	No	Yes	Hill's	Facility
F-50159533-005S_S84_L001	F-50159533-005S_S84_L001	13964	DietInt Study4	dog	Female	6.79	9	No	Yes	Hill's	Facility
F-50159534-005S_S72_L004	F-50159534-005S_S72_L004	13739	DietInt Study4	dog	Male	9.34	14.4	No	Yes	Hill's	Facility
F-50159535-005S_S87_L001	F-50159535-005S_S87_L001	13871	DietInt Study4	dog	Male	8.42	8.9	No	Yes	Hill's	Facility
F-50159536-005S_S88_L001	F-50159536-005S_S88_L001	15080	DietInt Study4	dog	Male	5.15	9.9	No	Yes	Hill's	Facility
F-50159538-005S_S73_L004	F-50159538-005S_S73_L004	15082	DietInt Study4	dog	Female	5.4	9	No	Yes	Hill's	Facility
F-50159539-005S_S89_L001	F-50159539-005S_S89_L001	13833	DietInt Study4	dog	Male	8.6	11.2	No	Yes	Hill's	Facility
F-50159540-005S_S184_L005	F-50159540-005S_S184_L005	8739	DietInt Study4	dog	Female	9.53	11.7	No	Yes	Hill's	Facility
F-50159541-005S_S185_L005	F-50159541-005S_S185_L005	13837	DietInt Study4	dog	Female	8.57	7.3	No	Yes	Hill's	Facility
F-50159542-005S_S176_L005	F-50159542-005S_S176_L005	13735	DietInt Study4	dog	Female	9.53	10.4	No	Yes	Hill's	Facility
F-50159543-005S_S186_L005	F-50159543-005S_S186_L005	15076	DietInt Study4	dog	Female	5.41	8.5	No	Yes	Hill's	Facility
F-50159544-005S_S173_L005	F-50159544-005S_S173_L005	8279	DietInt Study4	dog	Male	13.9	11.2	Yes	Yes	Hill's	Facility
F-50159545-005S_S168_L005	F-50159545-005S_S168_L005	7426	DietInt Study4	dog	Male	11.9	9.4	No	Yes	Hill's	Facility
F-50159546-005S_S167_L005	F-50159546-005S_S167_L005	13795	DietInt Study4	dog	Female	8.07	10.4	No	Yes	Hill's	Facility
F-50159547-005S_S180_L005	F-50159547-005S_S180_L005	7248	DietInt Study4	dog	Female	11.89	8.1	No	Yes	Hill's	Facility
F-50159548-005S_S169_L005	F-50159548-005S_S169_L005	13964	DietInt Study4	dog	Female	6.81	9	No	Yes	Hill's	Facility
F-50159549-005S_S172_L005	F-50159549-005S_S172_L005	8177	DietInt Study4	dog	Female	10.32	10.2	No	Yes	Hill's	Facility
F-50159550-005S_S90_L001	F-50159550-005S_S90_L001	8439	DietInt Study4	dog	Female	13.46	9.2	No	Yes	Hill's	Facility
F-50159552-005S_S91_L001	F-50159552-005S_S91_L001	8105	DietInt Study4	dog	Female	12.53	10.2	No	Yes	Hill's	Facility
F-50159553-005S_S76_L004	F-50159553-005S_S76_L004	13833	DietInt Study4	dog	Male	8.62	11	No	Yes	Hill's	Facility
F-50159554-005S_S93_L001	F-50159554-005S_S93_L001	15080	DietInt Study4	dog	Male	5.17	10	No	Yes	Hill's	Facility
F-50159555-005S_S92_L001	F-50159555-005S_S92_L001	13871	DietInt Study4	dog	Male	8.44	8.6	No	Yes	Hill's	Facility
F-50159556-005S_S94_L001	F-50159556-005S_S94_L001	15082	DietInt Study4	dog	Female	5.42	9.3	No	Yes	Hill's	Facility
F-50159557-005S_S97_L001	F-50159557-005S_S97_L001	8739	DietInt Study4	dog	Female	9.55	11.5	No	Yes	Hill's	Facility
F-50159558-005S_S99_L001	F-50159558-005S_S99_L001	13735	DietInt Study4	dog	Female	9.55	10.1	No	Yes	Hill's	Facility
F-50159559-005S_S100_L001	F-50159559-005S_S100_L001	15076	DietInt Study4	dog	Female	5.43	8.3	No	Yes	Hill's	Facility
F-50159560-005S_S101_L001	F-50159560-005S_S101_L001	13837	DietInt Study4	dog	Female	8.59	7.3	No	Yes	Hill's	Facility
F-50159561-005S_S98_L001	F-50159561-005S_S98_L001	8279	DietInt Study4	dog	Male	13.92	11	Yes	Yes	Hill's	Facility
F-50159628-005S_S171_L005	F-50159628-005S_S171_L005	13795	DietInt Study4	dog	Female	8.09	10.2	No	Yes	Hill's	Facility
F-50159629-005S_S181_L005	F-50159629-005S_S181_L005	7248	DietInt Study4	dog	Female	11.91	7.8	No	Yes	Hill's	Facility
F-50159630-005S_S179_L005	F-50159630-005S_S179_L005	13964	DietInt Study4	dog	Female	6.83	8.9	No	Yes	Hill's	Facility
F-50159631-005S_S178_L005	F-50159631-005S_S178_L005	8439	DietInt Study4	dog	Female	13.48	8.9	No	Yes	Hill's	Facility
F-50159632-005S_S170_L005	F-50159632-005S_S170_L005	8177	DietInt Study4	dog	Female	10.33	10.1	No	Yes	Hill's	Facility
F-50159633-005S_S177_L005	F-50159633-005S_S177_L005	7426	DietInt Study4	dog	Male	11.92	9.3	No	Yes	Hill's	Facility
F-50159634-005S_S102_L001	F-50159634-005S_S102_L001	8105	DietInt Study4	dog	Female	12.55	10.2	No	Yes	Hill's	Facility
F-50159635-005S_S105_L001	F-50159635-005S_S105_L001	13739	DietInt Study4	dog	Male	9.38	13.6	No	Yes	Hill's	Facility
F-50159636-005S_S106_L001	F-50159636-005S_S106_L001	13833	DietInt Study4	dog	Male	8.64	11.5	No	Yes	Hill's	Facility
F-50159637-005S_S107_L001	F-50159637-005S_S107_L001	15082	DietInt Study4	dog	Female	5.44	9.1	No	Yes	Hill's	Facility
F-50159638-005S_S103_L001	F-50159638-005S_S103_L001	13871	DietInt Study4	dog	Male	8.46	8.8	No	Yes	Hill's	Facility
F-50159639-005S_S104_L001	F-50159639-005S_S104_L001	15080	DietInt Study4	dog	Male	5.19	10	No	Yes	Hill's	Facility
F-50159640-005S_S133_L005	F-50159640-005S_S133_L005	8739	DietInt Study4	dog	Female	9.57	11.4	No	Yes	Hill's	Facility
F-50159641-005S_S132_L005	F-50159641-005S_S132_L005	8279	DietInt Study4	dog	Male	13.93	10.4	Yes	Yes	Hill's	Facility
F-50159642-005S_S131_L005	F-50159642-005S_S131_L005	15076	DietInt Study4	dog	Female	5.44	8.3	No	Yes	Hill's	Facility
F-50159643-005S_S130_L005	F-50159643-005S_S130_L005	13735	DietInt Study4	dog	Female	9.57	10.1	No	Yes	Hill's	Facility
F-50159644-005S_S134_L005	F-50159644-005S_S134_L005	13837	DietInt Study4	dog	Female	8.61	7.1	No	Yes	Hill's	Facility
F-50200638-005S_HP2247_S89	F-50200638-005S_HP2247_S89	13959	DietInt Study3	dog	Female	9.07	8.5	No	Yes	Hill's	Facility
F-50200640-005S_HP2247_S78	F-50200640-005S_HP2247_S78	13938	DietInt Study3	dog	Male	9.07	11.7	No	Yes	Hill's	Facility
F-50200642-005S_HP2247_S93	F-50200642-005S_HP2247_S93	7079	DietInt Study3	dog	Male	14.15	9.9	No	Yes	Hill's	Facility
F-50200644-005S_HP2247_S83	F-50200644-005S_HP2247_S83	13797	DietInt Study3	dog	Male	10.33	9.7	No	Yes	Hill's	Facility
F-50200646-005S_HP2247_S88	F-50200646-005S_HP2247_S88	8120	DietInt Study3	dog	Male	14.15	12.2	No	Yes	Hill's	Facility
F-50200648-005S_HP2247_S97	F-50200648-005S_HP2247_S97	15065	DietInt Study3	dog	Male	6.71	13	No	Yes	Hill's	Facility
F-50200650-005S_HP2247_S107	F-50200650-005S_HP2247_S107	8587	DietInt Study3	dog	Female	12.68	9.1	No	Yes	Hill's	Facility
F-50200652-005S_HP2247_S134	F-50200652-005S_HP2247_S134	8587	DietInt Study3	dog	Female	12.79	9.5	No	No	Hill's	Facility
F-50200655-005S_HP2247_S148	F-50200655-005S_HP2247_S148	13833	DietInt Study3	dog	Male	11.1	9.3	No	No	Hill's	Facility
F-50200657-005S_HP2247_S127	F-50200657-005S_HP2247_S127	13795	DietInt Study3	dog	Female	10.44	9.6	No	Yes	Hill's	Facility
F-50200659-005S_HP2247_S154	F-50200659-005S_HP2247_S154	13795	DietInt Study3	dog	Female	10.56	9.5	No	No	Hill's	Facility
F-50200661-005S_HP2247_S113	F-50200661-005S_HP2247_S113	13870	DietInt Study3	dog	Male	10.81	8.3	No	Yes	Hill's	Facility
F-50200663-005S_HP2247_S140	F-50200663-005S_HP2247_S140	13870	DietInt Study3	dog	Male	10.93	8	No	No	Hill's	Facility
F-50200665-005S_HP2247_S106	F-50200665-005S_HP2247_S106	15048	DietInt Study3	dog	Female	6.97	11.9	No	Yes	Hill's	Facility
F-50200667-005S_HP2247_S133	F-50200667-005S_HP2247_S133	15048	DietInt Study3	dog	Female	7.08	11.3	No	No	Hill's	Facility
F-50200669-005S_HP2247_S111	F-50200669-005S_HP2247_S111	15097	DietInt Study3	dog	Female	6.65	10.1	No	Yes	Hill's	Facility
F-50200671-005S_HP2247_S138	F-50200671-005S_HP2247_S138	15097	DietInt Study3	dog	Female	6.77	9.6	No	No	Hill's	Facility
F-50200673-005S_HP2247_S121	F-50200673-005S_HP2247_S121	13833	DietInt Study3	dog	Male	10.99	9.1	No	Yes	Hill's	Facility
F-50200674-005S_HP2247_S114	F-50200674-005S_HP2247_S114	13735	DietInt Study3	dog	Female	11.92	10.3	No	Yes	Hill's	Facility
F-50200676-005S_HP2247_S141	F-50200676-005S_HP2247_S141	13735	DietInt Study3	dog	Female	12.04	10.5	No	No	Hill's	Facility
F-50200678-005S_HP2247_S122	F-50200678-005S_HP2247_S122	13840	DietInt Study3	dog	Female	10.81	7.9	No	Yes	Hill's	Facility
F-50200680-005S_HP2247_S149	F-50200680-005S_HP2247_S149	13840	DietInt Study3	dog	Female	10.93	8.2	No	No	Hill's	Facility
F-50200682-005S_HP2247_S117	F-50200682-005S_HP2247_S117	8612	DietInt Study3	dog	Female	14.27	8.4	No	Yes	Hill's	Facility
F-50200684-005S_HP2247_S144	F-50200684-005S_HP2247_S144	8612	DietInt Study3	dog	Female	14.38	8.4	No	Yes	Hill's	Facility
F-50200686-005S_HP2247_S150	F-50200686-005S_HP2247_S150	13964	DietInt Study3	dog	Female	9.29	8.8	No	Yes	Hill's	Facility
F-50200688-005S_HP2247_S104	F-50200688-005S_HP2247_S104	13871	DietInt Study3	dog	Male	10.81	8.6	No	Yes	Hill's	Facility
F-50200690-005S_HP2247_S131	F-50200690-005S_HP2247_S131	13871	DietInt Study3	dog	Male	10.92	8.9	No	Yes	Hill's	Facility
F-50200692-005S_HP2247_S128	F-50200692-005S_HP2247_S128	15340	DietInt Study3	dog	Male	5.71	12.5	No	Yes	Hill's	Facility
F-50200694-005S_HP2247_S155	F-50200694-005S_HP2247_S155	15340	DietInt Study3	dog	Male	5.83	11.8	No	No	Hill's	Facility
F-50200696-005S_HP2247_S108	F-50200696-005S_HP2247_S108	15080	DietInt Study3	dog	Male	7.54	10.4	No	Yes	Hill's	Facility
F-50200698-005S_HP2247_S135	F-50200698-005S_HP2247_S135	15080	DietInt Study3	dog	Male	7.65	10.2	No	No	Hill's	Facility
F-50200700-005S_HP2247_S125	F-50200700-005S_HP2247_S125	15411	DietInt Study3	dog	Male	5.36	10.6	No	Yes	Hill's	Facility
F-50200702-005S_HP2247_S152	F-50200702-005S_HP2247_S152	15411	DietInt Study3	dog	Male	5.47	11	No	No	Hill's	Facility
F-50200704-005S_HP2247_S123	F-50200704-005S_HP2247_S123	13964	DietInt Study3	dog	Female	9.18	9.1	No	Yes	Hill's	Facility
F-50200706-005S_HP2247_S156	F-50200706-005S_HP2247_S156	13837	DietInt Study3	dog	Female	11.08	6.5	No	Yes	Hill's	Facility
F-50200708-005S_HP2247_S119	F-50200708-005S_HP2247_S119	7354	DietInt Study3	dog	Male	14.27	10.1	No	Yes	Hill's	Facility
F-50200710-005S_HP2247_S146	F-50200710-005S_HP2247_S146	7354	DietInt Study3	dog	Male	14.38	9.9	No	No	Hill's	Facility
F-50200712-005S_HP2247_S126	F-50200712-005S_HP2247_S126	8159	DietInt Study3	dog	Male	14.26	11.1	No	Yes	Hill's	Facility
F-50200714-005S_HP2247_S153	F-50200714-005S_HP2247_S153	8159	DietInt Study3	dog	Male	14.37	10.9	No	No	Hill's	Facility
F-50200716-005S_HP2247_S118	F-50200716-005S_HP2247_S118	13825	DietInt Study3	dog	Male	10.95	12.4	No	Yes	Hill's	Facility
F-50200718-005S_HP2247_S145	F-50200718-005S_HP2247_S145	13825	DietInt Study3	dog	Male	11.07	12.9	Yes	Yes	Hill's	Facility
F-50200720-005S_HP2247_S103	F-50200720-005S_HP2247_S103	13937	DietInt Study3	dog	Male	9.19	12.3	No	Yes	Hill's	Facility
F-50200722-005S_HP2247_S130	F-50200722-005S_HP2247_S130	13937	DietInt Study3	dog	Male	9.3	12.4	No	No	Hill's	Facility
F-50200724-005S_HP2247_S129	F-50200724-005S_HP2247_S129	13837	DietInt Study3	dog	Female	10.96	6.5	No	Yes	Hill's	Facility
F-50200726-005S_HP2247_S139	F-50200726-005S_HP2247_S139	13944	DietInt Study3	dog	Male	9.3	11.7	No	No	Hill's	Facility
F-50200728-005S_HP2247_S109	F-50200728-005S_HP2247_S109	8739	DietInt Study3	dog	Female	11.92	12.2	No	Yes	Hill's	Facility
F-50200730-005S_HP2247_S136	F-50200730-005S_HP2247_S136	8739	DietInt Study3	dog	Female	12.04	12	No	No	Hill's	Facility
F-50200736-005S_HP2247_S115	F-50200736-005S_HP2247_S115	8120	DietInt Study3	dog	Male	14.27	11.9	No	Yes	Hill's	Facility
F-50200738-005S_HP2247_S142	F-50200738-005S_HP2247_S142	8120	DietInt Study3	dog	Male	14.36	12	Yes	Yes	Hill's	Facility
F-50200740-005S_HP2247_S124	F-50200740-005S_HP2247_S124	15065	DietInt Study3	dog	Male	6.82	13.4	No	Yes	Hill's	Facility
F-50200742-005S_HP2247_S151	F-50200742-005S_HP2247_S151	15065	DietInt Study3	dog	Male	6.94	13.5	No	No	Hill's	Facility
F-50200744-005S_HP2247_S112	F-50200744-005S_HP2247_S112	13944	DietInt Study3	dog	Male	9.18	11.1	No	Yes	Hill's	Facility
F-50200746-005S_HP2247_S132	F-50200746-005S_HP2247_S132	13938	DietInt Study3	dog	Male	9.3	11.4	No	No	Hill's	Facility
F-50200748-005S_HP2247_S120	F-50200748-005S_HP2247_S120	7079	DietInt Study3	dog	Male	14.27	9.8	No	Yes	Hill's	Facility
F-50200750-005S_HP2247_S147	F-50200750-005S_HP2247_S147	7079	DietInt Study3	dog	Male	14.38	9.8	No	No	Hill's	Facility
F-50200752-005S_HP2247_S110	F-50200752-005S_HP2247_S110	13797	DietInt Study3	dog	Male	10.45	9.4	No	Yes	Hill's	Facility
F-50200754-005S_HP2247_S137	F-50200754-005S_HP2247_S137	13797	DietInt Study3	dog	Male	10.56	9.9	No	Yes	Hill's	Facility
F-50200756-005S_HP2247_S94	F-50200756-005S_HP2247_S94	13833	DietInt Study3	dog	Male	10.87	9.5	No	Yes	Hill's	Facility
F-50200758-005S_HP2247_S100	F-50200758-005S_HP2247_S100	13795	DietInt Study3	dog	Female	10.33	9	No	Yes	Hill's	Facility
F-50200760-005S_HP2247_S86	F-50200760-005S_HP2247_S86	13870	DietInt Study3	dog	Male	10.7	8.2	No	Yes	Hill's	Facility
F-50200762-005S_HP2247_S80	F-50200762-005S_HP2247_S80	8587	DietInt Study3	dog	Female	12.56	9.6	No	Yes	Hill's	Facility
F-50200764-005S_HP2247_S116	F-50200764-005S_HP2247_S116	13959	DietInt Study3	dog	Female	9.18	7.9	No	Yes	Hill's	Facility
F-50200766-005S_HP2247_S143	F-50200766-005S_HP2247_S143	13959	DietInt Study3	dog	Female	9.3	8	No	No	Hill's	Facility
F-50200768-005S_HP2247_S105	F-50200768-005S_HP2247_S105	13938	DietInt Study3	dog	Male	9.19	11.3	No	Yes	Hill's	Facility
F-50200770-005S_HP2247_S98	F-50200770-005S_HP2247_S98	15411	DietInt Study3	dog	Male	5.24	9.9	No	Yes	Hill's	Facility
F-50200772-005S_HP2247_S96	F-50200772-005S_HP2247_S96	13964	DietInt Study3	dog	Female	9.06	9.8	No	Yes	Hill's	Facility
F-50200774-005S_HP2247_S77	F-50200774-005S_HP2247_S77	13871	DietInt Study3	dog	Male	10.69	8.6	No	Yes	Hill's	Facility
F-50200776-005S_HP2247_S101	F-50200776-005S_HP2247_S101	15340	DietInt Study3	dog	Male	5.59	12.6	No	Yes	Hill's	Facility
F-50200778-005S_HP2247_S87	F-50200778-005S_HP2247_S87	13735	DietInt Study3	dog	Female	11.81	10.2	No	Yes	Hill's	Facility
F-50200780-005S_HP2247_S95	F-50200780-005S_HP2247_S95	13840	DietInt Study3	dog	Female	10.7	7.9	No	Yes	Hill's	Facility
F-50200782-005S_HP2247_S90	F-50200782-005S_HP2247_S90	8612	DietInt Study3	dog	Female	14.15	8.3	No	Yes	Hill's	Facility
F-50200784-005S_HP2247_S79	F-50200784-005S_HP2247_S79	15048	DietInt Study3	dog	Female	6.85	11.4	No	Yes	Hill's	Facility
F-50200786-005S_HP2247_S84	F-50200786-005S_HP2247_S84	15097	DietInt Study3	dog	Female	6.54	10.7	No	Yes	Hill's	Facility
F-50200788-005S_HP2247_S85	F-50200788-005S_HP2247_S85	13944	DietInt Study3	dog	Male	9.07	10.6	No	Yes	Hill's	Facility
F-50200790-005S_HP2247_S82	F-50200790-005S_HP2247_S82	8739	DietInt Study3	dog	Female	11.81	12.5	No	Yes	Hill's	Facility
F-50200792-005S_HP2247_S75	F-50200792-005S_HP2247_S75	8105	DietInt Study3	dog	Female	14.79	9.5	No	Yes	Hill's	Facility
F-50200794-005S_HP2247_S91	F-50200794-005S_HP2247_S91	13825	DietInt Study3	dog	Male	10.84	12.7	No	Yes	Hill's	Facility
F-50200796-005S_HP2247_S76	F-50200796-005S_HP2247_S76	13937	DietInt Study3	dog	Male	9.07	12	No	Yes	Hill's	Facility
F-50200798-005S_HP2247_S102	F-50200798-005S_HP2247_S102	13837	DietInt Study3	dog	Female	10.85	6.6	No	Yes	Hill's	Facility
F-50200800-005S_HP2247_S92	F-50200800-005S_HP2247_S92	7354	DietInt Study3	dog	Male	14.15	10	No	Yes	Hill's	Facility
F-50200802-005S_HP2247_S99	F-50200802-005S_HP2247_S99	8159	DietInt Study3	dog	Male	14.14	11.4	No	Yes	Hill's	Facility
F-50200804-005S_HP2247_S81	F-50200804-005S_HP2247_S81	15080	DietInt Study3	dog	Male	7.42	10.1	No	Yes	Hill's	Facility
F-50183809-003S_HPN2131_S467	F-50183809-003S_HPN2131_S467	17427	Cross-sectional Study1	dog	Female	1.22	6.1	No	No	Hill's	Facility
F-50183811-003S_HPN2131_S436	F-50183811-003S_HPN2131_S436	17421	Cross-sectional Study1	dog	Male	0.51	2.9	No	No	Hill's	Facility
F-50183812-003S_HPN2131_S445	F-50183812-003S_HPN2131_S445	17421	Cross-sectional Study1	dog	Male	0.76	3.5	No	No	Hill's	Facility
F-50183813-003S_HPN2131_S440	F-50183813-003S_HPN2131_S440	17427	Cross-sectional Study1	dog	Female	0.47	4.4	No	No	Hill's	Facility
F-50183814-003S_HPN2131_S449	F-50183814-003S_HPN2131_S449	17427	Cross-sectional Study1	dog	Female	0.72	5.5	No	No	Hill's	Facility
F-50183815-003S_HPN2131_S458	F-50183815-003S_HPN2131_S458	17427	Cross-sectional Study1	dog	Female	0.97	5.8	No	No	Hill's	Facility
F-50183816-003S_HPN2131_S466	F-50183816-003S_HPN2131_S466	17426	Cross-sectional Study1	dog	Female	1.22	4	No	No	Hill's	Facility
F-50183818-003S_HPN2131_S439	F-50183818-003S_HPN2131_S439	17426	Cross-sectional Study1	dog	Female	0.47	3	No	No	Hill's	Facility
F-50183819-003S_HPN2131_S448	F-50183819-003S_HPN2131_S448	17426	Cross-sectional Study1	dog	Female	0.72	3.3	No	No	Hill's	Facility
F-50183820-003S_HPN2131_S457	F-50183820-003S_HPN2131_S457	17426	Cross-sectional Study1	dog	Female	0.97	3.5	No	No	Hill's	Facility
F-50183821-003S_HPN2131_S455	F-50183821-003S_HPN2131_S455	17420	Cross-sectional Study1	dog	Male	1.01	4.3	No	No	Hill's	Facility
F-50183822-003S_HPN2131_S464	F-50183822-003S_HPN2131_S464	17420	Cross-sectional Study1	dog	Male	1.26	4.5	No	No	Hill's	Facility
F-50183824-003S_HPN2131_S465	F-50183824-003S_HPN2131_S465	17424	Cross-sectional Study1	dog	Male	1.22	5.5	No	No	Hill's	Facility
F-50183826-003S_HPN2131_S437	F-50183826-003S_HPN2131_S437	17420	Cross-sectional Study1	dog	Male	0.51	3.6	No	No	Hill's	Facility
F-50183827-003S_HPN2131_S446	F-50183827-003S_HPN2131_S446	17420	Cross-sectional Study1	dog	Male	0.76	4.5	No	No	Hill's	Facility
F-50183828-003S_HPN2131_S438	F-50183828-003S_HPN2131_S438	17424	Cross-sectional Study1	dog	Male	0.47	4.13	No	No	Hill's	Facility
F-50183829-003S_HPN2131_S447	F-50183829-003S_HPN2131_S447	17424	Cross-sectional Study1	dog	Male	0.72	5.6	No	No	Hill's	Facility
F-50183830-003S_HPN2131_S456	F-50183830-003S_HPN2131_S456	17424	Cross-sectional Study1	dog	Male	0.97	5.4	No	No	Hill's	Facility
F-50183831-003S_HPN2131_S461	F-50183831-003S_HPN2131_S461	17428	Cross-sectional Study1	dog	Female	1	4.5	No	No	Hill's	Facility
F-50183832-003S_HPN2131_S470	F-50183832-003S_HPN2131_S470	17428	Cross-sectional Study1	dog	Female	1.25	4.2	No	No	Hill's	Facility
F-50183834-003S_HPN2131_S469	F-50183834-003S_HPN2131_S469	17419	Cross-sectional Study1	dog	Male	1.27	4.4	No	No	Hill's	Facility
F-50183836-003S_HPN2131_S443	F-50183836-003S_HPN2131_S443	17428	Cross-sectional Study1	dog	Female	0.49	3.8	No	No	Hill's	Facility
F-50183837-003S_HPN2131_S452	F-50183837-003S_HPN2131_S452	17428	Cross-sectional Study1	dog	Female	0.74	4.4	No	No	Hill's	Facility
F-50183838-003S_HPN2131_S442	F-50183838-003S_HPN2131_S442	17419	Cross-sectional Study1	dog	Male	0.52	3.7	No	No	Hill's	Facility
F-50183839-003S_HPN2131_S451	F-50183839-003S_HPN2131_S451	17419	Cross-sectional Study1	dog	Male	0.77	4.7	No	No	Hill's	Facility
F-50183840-003S_HPN2131_S460	F-50183840-003S_HPN2131_S460	17419	Cross-sectional Study1	dog	Male	1.02	4.3	No	No	Hill's	Facility
F-50183841-003S_HPN2131_S459	F-50183841-003S_HPN2131_S459	17425	Cross-sectional Study1	dog	Male	0.99	4.4	No	No	Hill's	Facility
F-50183842-003S_HPN2131_S468	F-50183842-003S_HPN2131_S468	17425	Cross-sectional Study1	dog	Male	1.24	4.5	No	No	Hill's	Facility
F-50183844-003S_HPN2131_S462	F-50183844-003S_HPN2131_S462	17423	Cross-sectional Study1	dog	Male	1.24	8.8	No	No	Hill's	Facility
F-50183846-003S_HPN2131_S441	F-50183846-003S_HPN2131_S441	17425	Cross-sectional Study1	dog	Male	0.49	4	No	No	Hill's	Facility
F-50183847-003S_HPN2131_S450	F-50183847-003S_HPN2131_S450	17425	Cross-sectional Study1	dog	Male	0.74	4.9	No	No	Hill's	Facility
F-50183848-003S_HPN2131_S435	F-50183848-003S_HPN2131_S435	17423	Cross-sectional Study1	dog	Male	0.49	6	No	No	Hill's	Facility
F-50183849-003S_HPN2131_S444	F-50183849-003S_HPN2131_S444	17423	Cross-sectional Study1	dog	Male	0.74	8.1	No	No	Hill's	Facility
F-50183850-003S_HPN2131_S453	F-50183850-003S_HPN2131_S453	17423	Cross-sectional Study1	dog	Male	0.99	9	No	No	Hill's	Facility
F-50183851-003S_HPN2131_S454	F-50183851-003S_HPN2131_S454	17421	Cross-sectional Study1	dog	Male	1.01	3.3	No	No	Hill's	Facility
F-50183852-003S_HPN2131_S463	F-50183852-003S_HPN2131_S463	17421	Cross-sectional Study1	dog	Male	1.27	3.9	No	No	Hill's	Facility
F-50183967-003S_HPN2131_S512	F-50183967-003S_HPN2131_S512	17391	Cross-sectional Study1	dog	Male	1.19	7.7	No	No	Hill's	Facility
F-50183972-003S_HPN2131_S497	F-50183972-003S_HPN2131_S497	17391	Cross-sectional Study1	dog	Male	0.72	6.9	No	No	Hill's	Facility
F-50183973-003S_HPN2131_S506	F-50183973-003S_HPN2131_S506	17391	Cross-sectional Study1	dog	Male	0.96	7.6	No	No	Hill's	Facility
F-50183974-003S_HPN2131_S502	F-50183974-003S_HPN2131_S502	17393	Cross-sectional Study1	dog	Female	0.73	4.3	No	No	Hill's	Facility
F-50183975-003S_HPN2131_S508	F-50183975-003S_HPN2131_S508	17393	Cross-sectional Study1	dog	Female	0.98	4.5	No	No	Hill's	Facility
F-50183976-003S_HPN2131_S514	F-50183976-003S_HPN2131_S514	17393	Cross-sectional Study1	dog	Female	1.21	4.5	No	No	Hill's	Facility
F-50183977-003S_HPN2131_S513	F-50183977-003S_HPN2131_S513	17377	Cross-sectional Study1	dog	Male	1.23	4.2	No	No	Hill's	Facility
F-50183982-003S_HPN2131_S501	F-50183982-003S_HPN2131_S501	17377	Cross-sectional Study1	dog	Male	0.75	4.3	No	No	Hill's	Facility
F-50183983-003S_HPN2131_S507	F-50183983-003S_HPN2131_S507	17377	Cross-sectional Study1	dog	Male	1	4.5	No	No	Hill's	Facility
F-50183984-003S_HPN2131_S503	F-50183984-003S_HPN2131_S503	17378	Cross-sectional Study1	dog	Female	0.75	3	No	No	Hill's	Facility
F-50183985-003S_HPN2131_S509	F-50183985-003S_HPN2131_S509	17378	Cross-sectional Study1	dog	Female	1	2.9	No	No	Hill's	Facility
F-50183986-003S_HPN2131_S515	F-50183986-003S_HPN2131_S515	17378	Cross-sectional Study1	dog	Female	1.27	3	No	No	Hill's	Facility
F-50183987-003S_HPN2131_S511	F-50183987-003S_HPN2131_S511	17392	Cross-sectional Study1	dog	Female	1.21	2	No	No	Hill's	Facility
F-50183990-003S_HPN2131_S495	F-50183990-003S_HPN2131_S495	17394	Cross-sectional Study1	dog	Female	0.73	5.1	No	No	Hill's	Facility
F-50183991-003S_HPN2131_S504	F-50183991-003S_HPN2131_S504	17394	Cross-sectional Study1	dog	Female	0.98	5.3	No	No	Hill's	Facility
F-50183992-003S_HPN2131_S510	F-50183992-003S_HPN2131_S510	17394	Cross-sectional Study1	dog	Female	1.22	5.2	No	No	Hill's	Facility
F-50183995-003S_HPN2131_S496	F-50183995-003S_HPN2131_S496	17392	Cross-sectional Study1	dog	Female	0.72	2.4	No	No	Hill's	Facility
F-50183996-003S_HPN2131_S505	F-50183996-003S_HPN2131_S505	17392	Cross-sectional Study1	dog	Female	0.97	2.5	No	No	Hill's	Facility
F-50183997-003S_HPN2131_S485	F-50183997-003S_HPN2131_S485	17497	Cross-sectional Study1	dog	Male	0.74	6.1	No	No	Hill's	Facility
F-50183998-003S_HPN2131_S491	F-50183998-003S_HPN2131_S491	17497	Cross-sectional Study1	dog	Male	1	6.2	No	No	Hill's	Facility
F-50184000-003S_HPN2131_S489	F-50184000-003S_HPN2131_S489	17498	Cross-sectional Study1	dog	Female	1	6.2	No	No	Hill's	Facility
F-50184002-003S_HPN2131_S472	F-50184002-003S_HPN2131_S472	17496	Cross-sectional Study1	dog	Female	0.27	2	No	No	Hill's	Facility
F-50184003-003S_HPN2131_S478	F-50184003-003S_HPN2131_S478	17496	Cross-sectional Study1	dog	Female	0.52	3.6	No	No	Hill's	Facility
F-50184004-003S_HPN2131_S471	F-50184004-003S_HPN2131_S471	17498	Cross-sectional Study1	dog	Female	0.24	2.8	No	No	Hill's	Facility
F-50184005-003S_HPN2131_S477	F-50184005-003S_HPN2131_S477	17498	Cross-sectional Study1	dog	Female	0.48	5	No	No	Hill's	Facility
F-50184006-003S_HPN2131_S483	F-50184006-003S_HPN2131_S483	17498	Cross-sectional Study1	dog	Female	0.74	5.9	No	No	Hill's	Facility
F-50184007-003S_HPN2131_S493	F-50184007-003S_HPN2131_S493	17495	Cross-sectional Study1	dog	Male	1.04	5.4	No	No	Hill's	Facility
F-50184009-003S_HPN2131_S473	F-50184009-003S_HPN2131_S473	17497	Cross-sectional Study1	dog	Male	0.24	2.5	No	No	Hill's	Facility
F-50184010-003S_HPN2131_S479	F-50184010-003S_HPN2131_S479	17497	Cross-sectional Study1	dog	Male	0.48	4.8	No	No	Hill's	Facility
F-50184011-003S_HPN2131_S475	F-50184011-003S_HPN2131_S475	17495	Cross-sectional Study1	dog	Male	0.27	2.3	No	No	Hill's	Facility
F-50184012-003S_HPN2131_S481	F-50184012-003S_HPN2131_S481	17495	Cross-sectional Study1	dog	Male	0.52	4.3	No	No	Hill's	Facility
F-50184013-003S_HPN2131_S487	F-50184013-003S_HPN2131_S487	17495	Cross-sectional Study1	dog	Male	0.77	5.2	No	No	Hill's	Facility
F-50184014-003S_HPN2131_S486	F-50184014-003S_HPN2131_S486	17494	Cross-sectional Study1	dog	Female	0.81	4	No	No	Hill's	Facility
F-50184015-003S_HPN2131_S492	F-50184015-003S_HPN2131_S492	17494	Cross-sectional Study1	dog	Female	1.06	4.4	No	No	Hill's	Facility
F-50184017-003S_HPN2131_S494	F-50184017-003S_HPN2131_S494	17493	Cross-sectional Study1	dog	Female	1.06	5.4	No	No	Hill's	Facility
F-50184019-003S_HPN2131_S474	F-50184019-003S_HPN2131_S474	17494	Cross-sectional Study1	dog	Female	0.29	2.2	No	No	Hill's	Facility
F-50184020-003S_HPN2131_S480	F-50184020-003S_HPN2131_S480	17494	Cross-sectional Study1	dog	Female	0.56	3.5	No	No	Hill's	Facility
F-50184021-003S_HPN2131_S476	F-50184021-003S_HPN2131_S476	17493	Cross-sectional Study1	dog	Female	0.29	2.7	No	No	Hill's	Facility
F-50184022-003S_HPN2131_S482	F-50184022-003S_HPN2131_S482	17493	Cross-sectional Study1	dog	Female	0.54	4.5	No	No	Hill's	Facility
F-50184023-003S_HPN2131_S488	F-50184023-003S_HPN2131_S488	17493	Cross-sectional Study1	dog	Female	0.79	5.2	No	No	Hill's	Facility
F-50184024-003S_HPN2131_S484	F-50184024-003S_HPN2131_S484	17496	Cross-sectional Study1	dog	Female	0.78	4.1	No	No	Hill's	Facility
F-50184025-003S_HPN2131_S490	F-50184025-003S_HPN2131_S490	17496	Cross-sectional Study1	dog	Female	1.04	4.3	No	No	Hill's	Facility
F-50184027-003S_HPN2131_S527	F-50184027-003S_HPN2131_S527	17411	Cross-sectional Study1	dog	Female	1	7.8	No	No	Hill's	Facility
F-50184028-003S_HPN2131_S532	F-50184028-003S_HPN2131_S532	17411	Cross-sectional Study1	dog	Female	1.26	8.4	No	No	Hill's	Facility
F-50184030-003S_HPN2131_S531	F-50184030-003S_HPN2131_S531	17410	Cross-sectional Study1	dog	Female	1.26	5.6	No	No	Hill's	Facility
F-50184032-003S_HPN2131_S517	F-50184032-003S_HPN2131_S517	17411	Cross-sectional Study1	dog	Female	0.5	6.6	No	No	Hill's	Facility
F-50184033-003S_HPN2131_S522	F-50184033-003S_HPN2131_S522	17411	Cross-sectional Study1	dog	Female	0.75	7.6	No	No	Hill's	Facility
F-50184034-003S_HPN2131_S516	F-50184034-003S_HPN2131_S516	17410	Cross-sectional Study1	dog	Female	0.5	5.2	No	No	Hill's	Facility
F-50184035-003S_HPN2131_S521	F-50184035-003S_HPN2131_S521	17410	Cross-sectional Study1	dog	Female	0.75	5.6	No	No	Hill's	Facility
F-50184036-003S_HPN2131_S526	F-50184036-003S_HPN2131_S526	17410	Cross-sectional Study1	dog	Female	1	5.3	No	No	Hill's	Facility
F-50184037-003S_HPN2131_S533	F-50184037-003S_HPN2131_S533	17412	Cross-sectional Study1	dog	Male	1.26	7.7	No	No	Hill's	Facility
F-50184039-003S_HPN2131_S518	F-50184039-003S_HPN2131_S518	17412	Cross-sectional Study1	dog	Male	0.5	6.5	No	No	Hill's	Facility
F-50184040-003S_HPN2131_S523	F-50184040-003S_HPN2131_S523	17412	Cross-sectional Study1	dog	Male	0.75	7.5	No	No	Hill's	Facility
F-50184041-003S_HPN2131_S528	F-50184041-003S_HPN2131_S528	17412	Cross-sectional Study1	dog	Male	1	8	No	No	Hill's	Facility
F-50184042-003S_HPN2131_S529	F-50184042-003S_HPN2131_S529	17413	Cross-sectional Study1	dog	Male	1	7.1	No	No	Hill's	Facility
F-50184043-003S_HPN2131_S534	F-50184043-003S_HPN2131_S534	17413	Cross-sectional Study1	dog	Male	1.26	7.2	No	No	Hill's	Facility
F-50184045-003S_HPN2131_S535	F-50184045-003S_HPN2131_S535	17414	Cross-sectional Study1	dog	Male	1.26	7.4	No	No	Hill's	Facility
F-50184047-003S_HPN2131_S519	F-50184047-003S_HPN2131_S519	17413	Cross-sectional Study1	dog	Male	0.5	6.2	No	No	Hill's	Facility
F-50184048-003S_HPN2131_S524	F-50184048-003S_HPN2131_S524	17413	Cross-sectional Study1	dog	Male	0.75	7.2	No	No	Hill's	Facility
F-50184049-003S_HPN2131_S520	F-50184049-003S_HPN2131_S520	17414	Cross-sectional Study1	dog	Male	0.51	6.6	No	No	Hill's	Facility
F-50184050-003S_HPN2131_S525	F-50184050-003S_HPN2131_S525	17414	Cross-sectional Study1	dog	Male	0.76	7.5	No	No	Hill's	Facility
F-50184051-003S_HPN2131_S530	F-50184051-003S_HPN2131_S530	17414	Cross-sectional Study1	dog	Male	1.01	7.8	No	No	Hill's	Facility
F-50186576-003S_HPN2131_S539	F-50186576-003S_HPN2131_S539	17583	Cross-sectional Study1	dog	Male	0.27	2.8	No	Yes	Hill's	Facility
F-50186577-003S_HPN2131_S546	F-50186577-003S_HPN2131_S546	17583	Cross-sectional Study1	dog	Male	0.52	5.2	No	Yes	Hill's	Facility
F-50186578-003S_HPN2131_S542	F-50186578-003S_HPN2131_S542	17584	Cross-sectional Study1	dog	Female	0.27	2.7	No	Yes	Hill's	Facility
F-50186579-003S_HPN2131_S549	F-50186579-003S_HPN2131_S549	17584	Cross-sectional Study1	dog	Female	0.53	4.9	Yes	Yes	Hill's	Facility
F-50186580-003S_HPN2131_S556	F-50186580-003S_HPN2131_S556	17584	Cross-sectional Study1	dog	Female	0.77	5.4	No	Yes	Hill's	Facility
F-50186581-003S_HPN2131_S554	F-50186581-003S_HPN2131_S554	17585	Cross-sectional Study1	dog	Male	0.76	5.6	No	Yes	Hill's	Facility
F-50186586-003S_HPN2131_S540	F-50186586-003S_HPN2131_S540	17585	Cross-sectional Study1	dog	Male	0.27	3.4	No	Yes	Hill's	Facility
F-50186587-003S_HPN2131_S547	F-50186587-003S_HPN2131_S547	17585	Cross-sectional Study1	dog	Male	0.52	5.5	No	Yes	Hill's	Facility
F-50186588-003S_HPN2131_S541	F-50186588-003S_HPN2131_S541	17579	Cross-sectional Study1	dog	Male	0.27	2.4	No	Yes	Hill's	Facility
F-50186589-003S_HPN2131_S548	F-50186589-003S_HPN2131_S548	17579	Cross-sectional Study1	dog	Male	0.52	3.5	No	Yes	Hill's	Facility
F-50186590-003S_HPN2131_S555	F-50186590-003S_HPN2131_S555	17579	Cross-sectional Study1	dog	Male	0.77	3.8	No	Yes	Hill's	Facility
F-50186593-003S_HPN2131_S537	F-50186593-003S_HPN2131_S537	17581	Cross-sectional Study1	dog	Male	0.27	2	No	Yes	Hill's	Facility
F-50186594-003S_HPN2131_S544	F-50186594-003S_HPN2131_S544	17581	Cross-sectional Study1	dog	Male	0.52	3	No	Yes	Hill's	Facility
F-50186595-003S_HPN2131_S551	F-50186595-003S_HPN2131_S551	17581	Cross-sectional Study1	dog	Male	0.77	3.3	No	Yes	Hill's	Facility
F-50186596-003S_HPN2131_S550	F-50186596-003S_HPN2131_S550	17582	Cross-sectional Study1	dog	Female	0.78	3.7	No	Yes	Hill's	Facility
F-50186601-003S_HPN2131_S536	F-50186601-003S_HPN2131_S536	17582	Cross-sectional Study1	dog	Female	0.27	2.1	No	Yes	Hill's	Facility
F-50186602-003S_HPN2131_S543	F-50186602-003S_HPN2131_S543	17582	Cross-sectional Study1	dog	Female	0.52	3.6	No	Yes	Hill's	Facility
F-50186603-003S_HPN2131_S538	F-50186603-003S_HPN2131_S538	17580	Cross-sectional Study1	dog	Female	0.28	3.2	No	Yes	Hill's	Facility
F-50186604-003S_HPN2131_S545	F-50186604-003S_HPN2131_S545	17580	Cross-sectional Study1	dog	Female	0.52	4.1	Yes	Yes	Hill's	Facility
F-50186605-003S_HPN2131_S552	F-50186605-003S_HPN2131_S552	17580	Cross-sectional Study1	dog	Female	0.77	4.8	No	Yes	Hill's	Facility
F-50186606-003S_HPN2131_S553	F-50186606-003S_HPN2131_S553	17583	Cross-sectional Study1	dog	Male	0.77	6	No	Yes	Hill's	Facility
F-50194231-003S_HPN2131_S558	F-50194231-003S_HPN2131_S558	17762	Cross-sectional Study1	dog	Male	0.5	6.4	No	No	Hill's	Facility
F-50194233-003S_HPN2131_S557	F-50194233-003S_HPN2131_S557	17763	Cross-sectional Study1	dog	Female	0.5	6	No	No	Hill's	Facility
F-50198301-003S_HPN2131_S561	F-50198301-003S_HPN2131_S561	17783	Cross-sectional Study1	dog	Female	0.26	4.8	No	No	Hill's	Facility
F-50198304-003S_HPN2131_S562	F-50198304-003S_HPN2131_S562	17784	Cross-sectional Study1	dog	Male	0.26	3.7	No	No	Hill's	Facility
F-50198306-003S_HPN2131_S563	F-50198306-003S_HPN2131_S563	17780	Cross-sectional Study1	dog	Male	0.28	2.1	No	No	Hill's	Facility
F-50198316-003S_HPN2131_S559	F-50198316-003S_HPN2131_S559	17782	Cross-sectional Study1	dog	Female	0.26	2.3	No	No	Hill's	Facility
F-50198318-003S_HPN2131_S560	F-50198318-003S_HPN2131_S560	17781	Cross-sectional Study1	dog	Female	0.27	2.1	No	No	Hill's	Facility
F-50199489-003S_HPN2131_S566	F-50199489-003S_HPN2131_S566	17790	Cross-sectional Study1	dog	Male	0.24	1.6	No	No	Hill's	Facility
F-50199497-003S_HPN2131_S564	F-50199497-003S_HPN2131_S564	17792	Cross-sectional Study1	dog	Female	0.24	1.7	No	No	Hill's	Facility
F-50199499-003S_HPN2131_S565	F-50199499-003S_HPN2131_S565	17791	Cross-sectional Study1	dog	Male	0.24	1.7	No	No	Hill's	Facility
F-50201044-003S_CP04054_S133_L004	F-50201044-003S_CP04054_S133_L004	15686	DietInt Study2	cat	Female	5.32	3.84	No	Yes	Hill's	Facility
F-50201048-003S_CP04054_S129_L004	F-50201048-003S_CP04054_S129_L004	16031	DietInt Study2	cat	Male	5.16	7.36	No	Yes	Hill's	Facility
F-50201050-003S_CP04054_S164_L004	F-50201050-003S_CP04054_S164_L004	16031	DietInt Study2	cat	Male	5.25	7.05	No	Yes	Hill's	Facility
F-50201052-003S_CP04054_S136_L004	F-50201052-003S_CP04054_S136_L004	15242	DietInt Study2	cat	Male	6.87	6.11	No	Yes	Hill's	Facility
F-50201054-003S_CP04054_S173_L004	F-50201054-003S_CP04054_S173_L004	15242	DietInt Study2	cat	Male	6.97	6.11	No	Yes	Hill's	Facility
F-50201056-003S_CP04054_S140_L004	F-50201056-003S_CP04054_S140_L004	7747	DietInt Study2	cat	Male	13.72	6.17	No	Yes	Hill's	Facility
F-50201060-003S_CP04054_S141_L004	F-50201060-003S_CP04054_S141_L004	8773	DietInt Study2	cat	Female	12.07	5.08	No	Yes	Hill's	Facility
F-50201062-003S_CP04054_S175_L004	F-50201062-003S_CP04054_S175_L004	8773	DietInt Study2	cat	Female	12.17	4.99	No	Yes	Hill's	Facility
F-50201064-003S_CP04054_S132_L004	F-50201064-003S_CP04054_S132_L004	14061	DietInt Study2	cat	Male	9.49	5.68	No	Yes	Hill's	Facility
F-50201066-003S_CP04054_S170_L004	F-50201066-003S_CP04054_S170_L004	14061	DietInt Study2	cat	Male	9.58	5.87	No	Yes	Hill's	Facility
F-50201068-003S_CP04054_S142_L004	F-50201068-003S_CP04054_S142_L004	13789	DietInt Study2	cat	Female	11.42	4.86	No	Yes	Hill's	Facility
F-50201070-003S_CP04054_S176_L004	F-50201070-003S_CP04054_S176_L004	13789	DietInt Study2	cat	Female	11.52	4.97	No	Yes	Hill's	Facility
F-50201072-003S_CP04054_S145_L004	F-50201072-003S_CP04054_S145_L004	14924	DietInt Study2	cat	Female	7.73	5.18	No	Yes	Hill's	Facility
F-50201074-003S_CP04054_S179_L004	F-50201074-003S_CP04054_S179_L004	14924	DietInt Study2	cat	Female	7.83	5.5	No	Yes	Hill's	Facility
F-50201076-003S_CP04054_S111_L004	F-50201076-003S_CP04054_S111_L004	8445	DietInt Study2	cat	Female	13.81	5.4	No	Yes	Hill's	Facility
F-50201080-003S_CP04054_S115_L004	F-50201080-003S_CP04054_S115_L004	14014	DietInt Study2	cat	Female	9.61	3.57	No	Yes	Hill's	Facility
F-50201082-003S_CP04054_S149_L004	F-50201082-003S_CP04054_S149_L004	14014	DietInt Study2	cat	Female	9.71	3.58	No	Yes	Hill's	Facility
F-50201084-003S_CP04054_S121_L004	F-50201084-003S_CP04054_S121_L004	14857	DietInt Study2	cat	Male	7.84	5.77	No	Yes	Hill's	Facility
F-50201086-003S_CP04054_S156_L004	F-50201086-003S_CP04054_S156_L004	14857	DietInt Study2	cat	Male	7.94	5.92	No	Yes	Hill's	Facility
F-50201088-003S_CP04054_S112_L004	F-50201088-003S_CP04054_S112_L004	13874	DietInt Study2	cat	Female	10.62	5.44	No	Yes	Hill's	Facility
F-50201090-003S_CP04054_S146_L004	F-50201090-003S_CP04054_S146_L004	13874	DietInt Study2	cat	Female	10.72	5.73	No	Yes	Hill's	Facility
F-50201092-003S_CP04054_S130_L004	F-50201092-003S_CP04054_S130_L004	8746	DietInt Study2	cat	Female	12.43	3.05	No	Yes	Hill's	Facility
F-50201094-003S_CP04054_S165_L004	F-50201094-003S_CP04054_S165_L004	8746	DietInt Study2	cat	Female	12.52	3.19	No	Yes	Hill's	Facility
F-50201096-003S_CP04054_S144_L004	F-50201096-003S_CP04054_S144_L004	13807	DietInt Study2	cat	Male	11.24	6.5	No	Yes	Hill's	Facility
F-50201098-003S_CP04054_S178_L004	F-50201098-003S_CP04054_S178_L004	13807	DietInt Study2	cat	Male	11.34	6.34	No	Yes	Hill's	Facility
F-50201100-003S_CP04054_S125_L004	F-50201100-003S_CP04054_S125_L004	15670	DietInt Study2	cat	Male	5.48	5.57	No	Yes	Hill's	Facility
F-50201102-003S_CP04054_S160_L004	F-50201102-003S_CP04054_S160_L004	15670	DietInt Study2	cat	Male	5.57	5.85	No	Yes	Hill's	Facility
F-50201104-003S_CP04054_S137_L004	F-50201104-003S_CP04054_S137_L004	15243	DietInt Study2	cat	Male	6.86	4.9	No	Yes	Hill's	Facility
F-50201108-003S_CP04054_S113_L004	F-50201108-003S_CP04054_S113_L004	13765	DietInt Study2	cat	Male	11.51	5.64	No	Yes	Hill's	Facility
F-50201110-003S_CP04054_S147_L004	F-50201110-003S_CP04054_S147_L004	13765	DietInt Study2	cat	Male	11.6	6.19	No	Yes	Hill's	Facility
F-50201112-003S_CP04054_S116_L004	F-50201112-003S_CP04054_S116_L004	14993	DietInt Study2	cat	Female	7.15	4.73	No	Yes	Hill's	Facility
F-50201114-003S_CP04054_S150_L004	F-50201114-003S_CP04054_S150_L004	14993	DietInt Study2	cat	Female	7.24	4.56	No	Yes	Hill's	Facility
F-50201116-003S_CP04054_S120_L004	F-50201116-003S_CP04054_S120_L004	14045	DietInt Study2	cat	Male	9.41	6.78	No	Yes	Hill's	Facility
F-50201118-003S_CP04054_S155_L004	F-50201118-003S_CP04054_S155_L004	14045	DietInt Study2	cat	Male	9.51	6.59	No	Yes	Hill's	Facility
F-50201120-003S_CP04054_S139_L004	F-50201120-003S_CP04054_S139_L004	13801	DietInt Study2	cat	Male	11.47	5.41	No	Yes	Hill's	Facility
F-50201130-003S_CP04054_S166_L004	F-50201130-003S_CP04054_S166_L004	15234	DietInt Study2	cat	Male	6.75	5.5	No	Yes	Hill's	Facility
F-50201132-003S_CP04054_S122_L004	F-50201132-003S_CP04054_S122_L004	15687	DietInt Study2	cat	Female	5.32	4.67	No	Yes	Hill's	Facility
F-50201134-003S_CP04054_S157_L004	F-50201134-003S_CP04054_S157_L004	15687	DietInt Study2	cat	Female	5.41	4.78	No	Yes	Hill's	Facility
F-50201136-003S_CP04054_S126_L004	F-50201136-003S_CP04054_S126_L004	13995	DietInt Study2	cat	Male	9.75	5.77	No	Yes	Hill's	Facility
F-50201138-003S_CP04054_S161_L004	F-50201138-003S_CP04054_S161_L004	13995	DietInt Study2	cat	Male	9.85	5.61	No	Yes	Hill's	Facility
F-50201140-003S_CP04054_S128_L004	F-50201140-003S_CP04054_S128_L004	14875	DietInt Study2	cat	Male	7.8	5.52	No	Yes	Hill's	Facility
F-50201142-003S_CP04054_S163_L004	F-50201142-003S_CP04054_S163_L004	14875	DietInt Study2	cat	Male	7.9	5.79	No	Yes	Hill's	Facility
F-50201148-003S_CP04054_S127_L004	F-50201148-003S_CP04054_S127_L004	7940	DietInt Study2	cat	Female	12.09	4.97	No	Yes	Hill's	Facility
F-50201150-003S_CP04054_S162_L004	F-50201150-003S_CP04054_S162_L004	7940	DietInt Study2	cat	Female	12.18	4.9	No	Yes	Hill's	Facility
F-50201152-003S_CP04054_S123_L004	F-50201152-003S_CP04054_S123_L004	14028	DietInt Study2	cat	Female	9.46	5.03	No	Yes	Hill's	Facility
F-50201154-003S_CP04054_S158_L004	F-50201154-003S_CP04054_S158_L004	14028	DietInt Study2	cat	Female	9.56	4.98	No	Yes	Hill's	Facility
F-50201156-003S_CP04054_S134_L004	F-50201156-003S_CP04054_S134_L004	13768	DietInt Study2	cat	Male	11.62	6.87	No	Yes	Hill's	Facility
F-50201158-003S_CP04054_S171_L004	F-50201158-003S_CP04054_S171_L004	13768	DietInt Study2	cat	Male	11.72	6.69	No	Yes	Hill's	Facility
F-50201160-003S_CP04054_S117_L004	F-50201160-003S_CP04054_S117_L004	8243	DietInt Study2	cat	Male	12.09	6.6	No	Yes	Hill's	Facility
F-50201162-003S_CP04054_S152_L004	F-50201162-003S_CP04054_S152_L004	8243	DietInt Study2	cat	Male	12.18	6.7	No	Yes	Hill's	Facility
F-50201164-003S_CP04054_S138_L004	F-50201164-003S_CP04054_S138_L004	13934	DietInt Study2	cat	Male	9.3	6.18	No	Yes	Hill's	Facility
F-50201166-003S_CP04054_S174_L004	F-50201166-003S_CP04054_S174_L004	13934	DietInt Study2	cat	Male	9.41	6.2	No	Yes	Hill's	Facility
F-50201168-003S_CP04054_S118_L004	F-50201168-003S_CP04054_S118_L004	8430	DietInt Study2	cat	Female	12.08	4.83	No	Yes	Hill's	Facility
F-50201170-003S_CP04054_S153_L004	F-50201170-003S_CP04054_S153_L004	8430	DietInt Study2	cat	Female	12.18	4.77	No	Yes	Hill's	Facility
F-50201172-003S_CP04054_S124_L004	F-50201172-003S_CP04054_S124_L004	14058	DietInt Study2	cat	Male	9.56	5.57	No	Yes	Hill's	Facility
F-50201174-003S_CP04054_S159_L004	F-50201174-003S_CP04054_S159_L004	14058	DietInt Study2	cat	Male	9.65	5.93	No	Yes	Hill's	Facility
F-50201178-003S_CP04054_S151_L004	F-50201178-003S_CP04054_S151_L004	13758	DietInt Study2	cat	Female	11.47	3.49	No	Yes	Hill's	Facility
F-50201181-003S_CP04054_S154_L004	F-50201181-003S_CP04054_S154_L004	7546	DietInt Study2	cat	Male	13.89	5.45	No	Yes	Hill's	Facility
F-50201183-003S_CP04054_S143_L004	F-50201183-003S_CP04054_S143_L004	14967	DietInt Study2	cat	Female	7.2	5.06	No	Yes	Hill's	Facility
F-50201185-003S_CP04054_S177_L004	F-50201185-003S_CP04054_S177_L004	14967	DietInt Study2	cat	Female	7.31	5.04	No	Yes	Hill's	Facility
F-50201187-003S_CP04054_S131_L004	F-50201187-003S_CP04054_S131_L004	17362	DietInt Study2	cat	Female	1.73	6.52	No	Yes	Hill's	Facility
F-50201189-003S_CP04054_S169_L004	F-50201189-003S_CP04054_S169_L004	17362	DietInt Study2	cat	Female	1.82	6.46	No	Yes	Hill's	Facility
F-50201194-003S_CP04054_S135_L004	F-50201194-003S_CP04054_S135_L004	14009	DietInt Study2	cat	Female	9.55	4.51	No	Yes	Hill's	Facility
F-50201196-003S_CP04054_S172_L004	F-50201196-003S_CP04054_S172_L004	14009	DietInt Study2	cat	Female	9.64	4.94	No	Yes	Hill's	Facility
F-50201198-003S_CP04054_S114_L004	F-50201198-003S_CP04054_S114_L004	7088	DietInt Study2	cat	Female	13.8	4.51	No	Yes	Hill's	Facility
F-50201200-003S_CP04054_S148_L004	F-50201200-003S_CP04054_S148_L004	7088	DietInt Study2	cat	Female	13.89	4.59	No	Yes	Hill's	Facility
F-50201202-003S_CP04054_S119_L004	F-50201202-003S_CP04054_S119_L004	7546	DietInt Study2	cat	Male	13.79	4.94	No	Yes	Hill's	Facility
F-50201203-003S_CP04054_S79_L004	F-50201203-003S_CP04054_S79_L004	14014	DietInt Study2	cat	Female	9.52	3.6	No	No	Hill's	Facility
F-50201205-003S_CP04054_S104_L004	F-50201205-003S_CP04054_S104_L004	8773	DietInt Study2	cat	Female	11.98	5.03	No	No	Hill's	Facility
F-50201207-003S_CP04054_S96_L004	F-50201207-003S_CP04054_S96_L004	14061	DietInt Study2	cat	Male	9.39	5.73	No	No	Hill's	Facility
F-50201209-003S_CP04054_S105_L004	F-50201209-003S_CP04054_S105_L004	13789	DietInt Study2	cat	Female	11.32	4.94	No	Yes	Hill's	Facility
F-50201211-003S_CP04054_S93_L004	F-50201211-003S_CP04054_S93_L004	16031	DietInt Study2	cat	Male	5.06	7.42	No	No	Hill's	Facility
F-50201213-003S_CP04054_S100_L004	F-50201213-003S_CP04054_S100_L004	15242	DietInt Study2	cat	Male	6.78	6.22	No	Yes	Hill's	Facility
F-50201215-003S_CP04054_S103_L004	F-50201215-003S_CP04054_S103_L004	7747	DietInt Study2	cat	Male	13.63	6.31	No	No	Hill's	Facility
F-50201217-003S_CP04054_S97_L004	F-50201217-003S_CP04054_S97_L004	15686	DietInt Study2	cat	Female	5.22	4	No	No	Hill's	Facility
F-50201219-003S_CP04054_S110_L004	F-50201219-003S_CP04054_S110_L004	13924	DietInt Study2	cat	Female	9.3	5.61	No	Yes	Hill's	Facility
F-50201220-003S_CP04054_S84_L004	F-50201220-003S_CP04054_S84_L004	14045	DietInt Study2	cat	Male	9.32	6.61	No	No	Hill's	Facility
F-50201222-003S_CP04054_S107_L004	F-50201222-003S_CP04054_S107_L004	13807	DietInt Study2	cat	Male	11.15	6.4	No	Yes	Hill's	Facility
F-50201224-003S_CP04054_S89_L004	F-50201224-003S_CP04054_S89_L004	15670	DietInt Study2	cat	Male	5.38	6.11	No	Yes	Hill's	Facility
F-50201226-003S_CP04054_S101_L004	F-50201226-003S_CP04054_S101_L004	15243	DietInt Study2	cat	Male	6.76	4.65	No	No	Hill's	Facility
F-50201228-003S_CP04054_S85_L004	F-50201228-003S_CP04054_S85_L004	14857	DietInt Study2	cat	Male	7.74	5.91	No	Yes	Hill's	Facility
F-50201230-003S_CP04054_S75_L004	F-50201230-003S_CP04054_S75_L004	13874	DietInt Study2	cat	Female	10.53	5.35	No	Yes	Hill's	Facility
F-50201234-003S_CP04054_S109_L004	F-50201234-003S_CP04054_S109_L004	14924	DietInt Study2	cat	Female	7.64	5.22	No	No	Hill's	Facility
F-50201236-003S_CP04054_S74_L004	F-50201236-003S_CP04054_S74_L004	8445	DietInt Study2	cat	Female	13.71	5.27	No	Yes	Hill's	Facility
F-50201238-003S_CP04054_S86_L004	F-50201238-003S_CP04054_S86_L004	15687	DietInt Study2	cat	Female	5.22	4.72	No	Yes	Hill's	Facility
F-50201240-003S_CP04054_S90_L004	F-50201240-003S_CP04054_S90_L004	13995	DietInt Study2	cat	Male	9.65	5.71	No	Yes	Hill's	Facility
F-50201242-003S_CP04054_S92_L004	F-50201242-003S_CP04054_S92_L004	14875	DietInt Study2	cat	Male	7.7	5.5	No	No	Hill's	Facility
F-50201244-003S_CP04054_S102_L004	F-50201244-003S_CP04054_S102_L004	13801	DietInt Study2	cat	Male	11.37	5.47	No	No	Hill's	Facility
F-50201246-003S_CP04054_S108_L004	F-50201246-003S_CP04054_S108_L004	7115	DietInt Study2	cat	Male	13.7	4.49	No	Yes	Hill's	Facility
F-50201248-003S_CP04054_S94_L004	F-50201248-003S_CP04054_S94_L004	15234	DietInt Study2	cat	Male	6.56	5.35	No	No	Hill's	Facility
F-50201250-003S_CP04054_S76_L004	F-50201250-003S_CP04054_S76_L004	13765	DietInt Study2	cat	Male	11.42	5.71	No	No	Hill's	Facility
F-50201252-003S_CP04054_S80_L004	F-50201252-003S_CP04054_S80_L004	14993	DietInt Study2	cat	Female	7.05	4.73	No	Yes	Hill's	Facility
F-50201254-003S_CP04054_S83_L004	F-50201254-003S_CP04054_S83_L004	8430	DietInt Study2	cat	Female	11.98	5.01	No	Yes	Hill's	Facility
F-50201256-003S_CP04054_S88_L004	F-50201256-003S_CP04054_S88_L004	14058	DietInt Study2	cat	Male	9.46	5.61	No	No	Hill's	Facility
F-50201258-003S_CP04054_S81_L004	F-50201258-003S_CP04054_S81_L004	13758	DietInt Study2	cat	Female	11.28	3.64	No	Yes	Hill's	Facility
F-50201260-003S_CP04054_S98_L004	F-50201260-003S_CP04054_S98_L004	13768	DietInt Study2	cat	Male	11.52	6.87	No	Yes	Hill's	Facility
F-50201262-003S_CP04054_S82_L004	F-50201262-003S_CP04054_S82_L004	8243	DietInt Study2	cat	Male	11.99	6.37	No	Yes	Hill's	Facility
F-50201266-003S_CP04054_S78_L004	F-50201266-003S_CP04054_S78_L004	13757	DietInt Study2	cat	Female	11.3	4.04	No	Yes	Hill's	Facility
F-50201268-003S_CP04054_S91_L004	F-50201268-003S_CP04054_S91_L004	7940	DietInt Study2	cat	Female	11.99	4.84	No	Yes	Hill's	Facility
F-50201270-003S_CP04054_S87_L004	F-50201270-003S_CP04054_S87_L004	14028	DietInt Study2	cat	Female	9.37	4.71	No	No	Hill's	Facility
F-50201272-003S_CP04054_S73_L004	F-50201272-003S_CP04054_S73_L004	13924	DietInt Study2	cat	Female	9.21	5.61	No	No	Hill's	Facility
F-50201274-003S_CP04054_S99_L004	F-50201274-003S_CP04054_S99_L004	14009	DietInt Study2	cat	Female	9.45	4.94	No	No	Hill's	Facility
F-50201276-003S_CP04054_S77_L004	F-50201276-003S_CP04054_S77_L004	7088	DietInt Study2	cat	Female	13.7	4.62	No	Yes	Hill's	Facility
F-50201280-003S_CP04054_S106_L004	F-50201280-003S_CP04054_S106_L004	14967	DietInt Study2	cat	Female	7.11	5.19	No	No	Hill's	Facility
F-50201282-003S_CP04054_S95_L004	F-50201282-003S_CP04054_S95_L004	17362	DietInt Study2	cat	Female	1.63	6.36	No	No	Hill's	Facility
F-50179058-003S_S58	F-50179058-003S_S58	13945	DietInt Study5	dog	Male	7.92	10.6	No	Yes	Hill's	Facility
F-50179060-003S_S92	F-50179060-003S_S92	13945	DietInt Study5	dog	Male	8.01	9.6	No	Yes	Hill's	Facility
F-50179062-003S_S69	F-50179062-003S_S69	13838	DietInt Study5	dog	Female	9.72	8.5	No	Yes	Hill's	Facility
F-50179064-003S_S103	F-50179064-003S_S103	13838	DietInt Study5	dog	Female	9.81	8.8	No	Yes	Hill's	Facility
F-50179066-003S_S72	F-50179066-003S_S72	6909	DietInt Study5	dog	Male	11.42	11.1	No	Yes	Hill's	Facility
F-50179068-003S_S107	F-50179068-003S_S107	6909	DietInt Study5	dog	Male	11.51	11.7	No	Yes	Hill's	Facility
F-50179071-003S_S31	F-50179071-003S_S31	13869	DietInt Study5	dog	Male	9.44	10.4	No	Yes	Hill's	Facility
F-50179073-003S_S50	F-50179073-003S_S50	13827	DietInt Study5	dog	Female	9.71	9.8	No	Yes	Hill's	Facility
F-50179075-003S_S39	F-50179075-003S_S39	17154	DietInt Study5	dog	Male	2.2	9.1	No	Yes	Hill's	Facility
F-50179077-003S_S27	F-50179077-003S_S27	14683	DietInt Study5	dog	Female	8.3	11.3	No	Yes	Hill's	Facility
F-50179079-003S_S16	F-50179079-003S_S16	17237	DietInt Study5	dog	Male	1.63	11.7	No	Yes	Hill's	Facility
F-50179081-003S_S45	F-50179081-003S_S45	13839	DietInt Study5	dog	Female	9.59	7.5	No	Yes	Hill's	Facility
F-50179083-003S_S40	F-50179083-003S_S40	15181	DietInt Study5	dog	Female	4.77	12.1	No	Yes	Hill's	Facility
F-50179085-003S_S18	F-50179085-003S_S18	13973	DietInt Study5	dog	Male	7.41	10.5	No	Yes	Hill's	Facility
F-50179087-003S_S29	F-50179087-003S_S29	7795	DietInt Study5	dog	Male	11.32	9.6	No	Yes	Hill's	Facility
F-50179089-003S_S48	F-50179089-003S_S48	14689	DietInt Study5	dog	Female	8.23	8.7	No	Yes	Hill's	Facility
F-50179091-003S_S41	F-50179091-003S_S41	13829	DietInt Study5	dog	Male	9.59	11.3	No	Yes	Hill's	Facility
F-50179093-003S_S49	F-50179093-003S_S49	15068	DietInt Study5	dog	Female	5.46	10	No	Yes	Hill's	Facility
F-50179095-003S_S47	F-50179095-003S_S47	15078	DietInt Study5	dog	Female	6.46	7.5	No	Yes	Hill's	Facility
F-50179097-003S_S28	F-50179097-003S_S28	7068	DietInt Study5	dog	Male	11.32	9.7	No	Yes	Hill's	Facility
F-50179099-003S_S30	F-50179099-003S_S30	15069	DietInt Study5	dog	Female	5.46	7.6	No	Yes	Hill's	Facility
F-50179101-003S_S26	F-50179101-003S_S26	15344	DietInt Study5	dog	Male	4.33	10.6	No	Yes	Hill's	Facility
F-50179103-003S_S33	F-50179103-003S_S33	13832	DietInt Study5	dog	Male	9.55	9.4	No	Yes	Hill's	Facility
F-50179105-003S_S46	F-50179105-003S_S46	15306	DietInt Study5	dog	Female	5.42	8.2	Yes	Yes	Hill's	Facility
F-50179106-003S_S36	F-50179106-003S_S36	14685	DietInt Study5	dog	Female	8.24	10.2	No	Yes	Hill's	Facility
F-50179108-003S_S21	F-50179108-003S_S21	14643	DietInt Study5	dog	Male	7.14	10.4	No	Yes	Hill's	Facility
F-50179110-003S_S17	F-50179110-003S_S17	14671	DietInt Study5	dog	Male	8.25	12.1	No	Yes	Hill's	Facility
F-50179112-003S_S20	F-50179112-003S_S20	13953	DietInt Study5	dog	Female	7.83	8.2	No	Yes	Hill's	Facility
F-50179114-003S_S24	F-50179114-003S_S24	13946	DietInt Study5	dog	Male	7.82	9.9	No	Yes	Hill's	Facility
F-50179116-003S_S35	F-50179116-003S_S35	14699	DietInt Study5	dog	Female	8.41	10.8	No	Yes	Hill's	Facility
F-50179118-003S_S32	F-50179118-003S_S32	14694	DietInt Study5	dog	Female	8.26	7.3	No	Yes	Hill's	Facility
F-50179120-003S_S44	F-50179120-003S_S44	17158	DietInt Study5	dog	Male	2.14	10	No	Yes	Hill's	Facility
F-50179122-003S_S15	F-50179122-003S_S15	14681	DietInt Study5	dog	Female	8.24	9.5	No	Yes	Hill's	Facility
F-50179123-003S_S22	F-50179123-003S_S22	13945	DietInt Study5	dog	Male	7.82	10.5	No	Yes	Hill's	Facility
F-50179125-003S_S34	F-50179125-003S_S34	13838	DietInt Study5	dog	Female	9.62	8.8	No	Yes	Hill's	Facility
F-50179127-003S_S38	F-50179127-003S_S38	6909	DietInt Study5	dog	Male	11.32	11.6	No	Yes	Hill's	Facility
F-50179129-003S_S19	F-50179129-003S_S19	13796	DietInt Study5	dog	Male	9.08	9.7	No	Yes	Hill's	Facility
F-50179131-003S_S25	F-50179131-003S_S25	15354	DietInt Study5	dog	Female	4.35	10.7	No	Yes	Hill's	Facility
[truncated: 990 more rows]
