# Supplementary material for: Comprehensive profile of the companion animal gut microbiome integrating reference-based and reference-free methods
Source: ISME J. 2024 Oct 12;18(1):wrae201. doi: 10.1093/ismejo/wrae201 (PMC11523182; doi:10.1093/ismejo/wrae201)
Supplement: Supplemental_Tables_README_wrae201 [file supplemental_tables_readme_wrae201.zip › S3_HMP1-II_baseline_taxonomic_profiles.csv]

	SRS011061	SRS011134	SRS011239	SRS011271	SRS011302	SRS011405	SRS011452	SRS011529	SRS011586	SRS012273	SRS012849	SRS012902	SRS012969	SRS013098	SRS013158	SRS013215	SRS013382	SRS013476	SRS013521	SRS013638	SRS013639	SRS013687	SRS013800	SRS013940	SRS013951	SRS013965	SRS014235	SRS014287	SRS014313	SRS014344	SRS014391	SRS014412	SRS014459	SRS014534	SRS014613	SRS014683	SRS014736	SRS014855	SRS014923	SRS014948	SRS014979	SRS014998	SRS015133	SRS015190	SRS015217	SRS015246	SRS015264	SRS015280	SRS015369
k__Archaea	0	0.0275777459536981	0.0267959108837977	0.00668653298450368	0.0248937366487071	0	0	0.0254495428832183	0.0236137980875049	0	0.00846513625345579	0	0.0117263518692973	0.020010152301806	0	0	0	0.240605970280074	0	0	0	0.0429111699692908	0	0	0.00805971722406422	0.126864799635642	0.384563535266764	0.125617095318691	0	0	0.0038217850228859	0.0242280682502268	0	0	0.000919730238155743	0	0	0	0.367565562601303	0.0289887678077485	0.284583568028273	0.254747825177604	0	0.0123402288577083	0.00393448210678782	0.0022957881381955	0	0	0
k__Bacteria	70.61811760309	67.20242214117	82.5237613404954	68.5731389491046	61.3501966201241	61.5453791566323	74.5193644789483	65.2297886192149	59.6071894531876	77.1420627164229	75.6406524102683	81.6193909014205	73.7853275769997	76.3254774547415	83.2999863323799	89.3505556793854	78.554846842571	76.9806438788995	77.5034545932014	58.5584320033679	57.3748670836517	71.3448279238435	84.4746850582357	76.3080131358178	69.8940844637319	73.5931652053859	75.129620823757	38.0268795846179	75.5721784797816	75.5389276354952	74.6404169432174	68.9230350228903	73.6682101553946	67.9158923811086	79.9756227180873	74.4056404957444	73.7373257346705	62.432143791261	63.6247676258774	69.8739960591721	68.1660641838114	76.0490397437446	70.7833614962518	88.8942077373407	80.7862525155897	75.7662896308553	71.2551856598523	75.0029144898382	83.9608470355439
UNCLASSIFIED	29.38188	32.77	17.44944	31.42017	38.62491	38.45462	25.48064	34.74476	40.3692	22.85794	24.35088	18.38061	26.20295	23.65451	16.70001	10.64944	21.44515	22.77875	22.49655	41.44157	42.62513	28.61226	15.52531	23.69199	30.09786	26.27997	24.48582	61.8475	24.42782	24.46107	25.35576	31.05274	26.33179	32.08411	20.02346	25.59436	26.26267	37.56786	36.00767	30.09702	31.54935	23.69621	29.21664	11.09345	19.20981	24.23141	28.74481	24.99709	16.03915
k__Eukaryota	0	0	0	0	0	0	0	0	0	0	0	0	0	0	0	0	0	0	0	0	0	0	0	0	0	0	0	0	0	0	0	0	0	0	0	0	0	0	0	0	0	0	0	0	0	0	0	0	0
k__Bacteria|p__Firmicutes	18.3175134742656	40.3531804662487	24.5511548557396	17.4504657770799	46.8600778876852	9.37115176644337	7.7879889739491	12.799266821495	24.7096512480946	44.9381520738745	17.0115196591565	4.90345630912373	18.5606970336498	22.4656216815163	4.31184886252435	2.4798531924368	6.28965877762882	46.7124159065162	3.8328713441431	25.2108747940932	28.591640463743	24.570346261691	3.68244581346413	54.5230063433021	60.6577463879562	44.0582304042791	40.5638335894418	21.8228007929609	33.2989684710002	32.7737799313945	62.2511229520054	21.2814414885955	37.4035382417354	2.38155905700367	19.386833737	13.4857619201119	13.0742324988281	46.5663692242323	50.9126266456529	43.8563986991065	44.0036358085656	50.8701404230403	44.099173824285	11.0849217443544	41.4318012574214	43.6476756205437	18.7374702611532	22.4544250420079	2.02588288203593
k__Bacteria|p__Tenericutes	0	2.61226870661411	7.20878519736676	1.39657328208236	0	0	0	0.00623840076829658	1.75405796687723	0.0723129695903748	0.042802270707822	0	0.606803655635518	0.184756080009045	0	0	0	1.84496237927161	0	0.042876483912866	0.0352740682830291	2.00927930453445	0	0.0088364679211277	0	1.99455438780986	1.17635241252644	0	0	0	0	0	0	0	0	0	0	0	0	0	0.803446323051993	0.581015190443558	0.0174834902895742	0	0	0	0	0	0
k__Eukaryota|p__Ascomycota	0	0	0	0	0	0	0	0	0	0	0	0	0	0	0	0	0	0	0	0	0	0	0	0	0	0	0	0	0	0	0	0	0	0	0	0	0	0	0	0	0	0	0	0	0	0	0	0	0
k__Bacteria|p__Spirochaetes	0	0	0	0	0	0	0	0	0	0	0	0	0	0	0	0	0	0	0	0	0	0	0	0	0	0	0	0	0	0	0	0	0	0	0	0	0	0	0	0	0	0	0	0	0	0	0	0	0
k__Archaea|p__Euryarchaeota	0	0.0275777459536981	0.0179877664250755	0	0.0222055076910804	0	0	0.0231199308808314	0.0128862165826005	0	0.00325291205450044	0	0	0	0	0	0	0	0	0	0	0.00177041592952656	0	0	0.00805971722406422	0	0.205753498123032	0	0	0	0.0038217850228859	0.00491593985839832	0	0	0	0	0	0	0.33214580618148	0	0.222745252849261	0.182282118123398	0	0	0	0	0	0	0
k__Bacteria|p__Fusobacteria	0	0	0	0	8.5925126499482e-05	0	0	0	0	0	0	0	0.000184492634822172	0	0	8.93505556793854e-05	0	0	0	0	0	0.0153126700356228	0	0	0	0	0	0	0	0	0	0	0	0	0	0	0	0	0.00785825851554518	0	0	0	0	0	0	0	0	0	0
k__Archaea|p__Thaumarchaeota	0	0	0.00880814445872216	0.00668653298450368	0.00268822895762665	0	0	0.0023296120023869	0.0107335445852295	0	0.00521222419895535	0	0.0117263518692973	0.020010152301806	0	0	0	0.00722018686089829	0	0	0	0.0411407540397643	0	0	0	0.126864799635642	0.124636161284569	0.125617095318691	0	0	0	0.0193121283918285	0	0	0.000919730238155743	0	0	0	0.0354197564198229	0.0289887678077485	0.061838315179012	0.0724580766754485	0	0.0123402288577083	0.00393448210678782	0.0022957881381955	0	0	0
k__Bacteria|p__Synergistetes	0	0	0	0	0.00072422606620992	0	0	0	0	0	0	0	0	0.000213767365299721	0	0	0	0	0	0	0	0	0	0	0	0	0.0285972216167623	0	0	0	0	0	0	0	0	0	0	0	0	0	0	0	0	0	0	0	0	0	0
k__Bacteria|p__Lentisphaerae	0	0.00428255099280978	0	0.176414743070126	0	0	0	0.0172534849700588	0	0	0.00427417514137848	0	1.18730604125079	0	0	0	0	0.00145948162214949	0.00230185260141808	0	0	0	0.00812646470260227	0	0	0	0.032486202111252	0	0	0	0	0	0.0110723319863558	0	0	0	0	0	0	0.0150431223347661	0	0	0	0	0	0	0	0	0
k__Bacteria|p__Cyanobacteria	0	0	0	0	0	0	0	0	0	0	0	0	0	0	0	0	0	0.00269502161973637	0	0	0	0	0	0	0	0	0	0	0	0	0	0	0	0	0	0	0	0	0	0	0	0	0	0	0	0	0	0	0
k__Bacteria|p__Bacteroidetes	41.4547275985656	19.2804815646289	47.2699102270031	46.9027439126527	9.47274192082696	51.5549947123423	65.898189394633	48.5199124106655	31.9727248256622	27.8462635185855	51.8694150738013	75.199772786912	49.755862963424	50.8795417044115	71.4188842917967	84.8533009655416	70.8745001893494	27.6543967747383	68.2928742962362	20.5439024478184	25.4470961234893	42.784563814008	78.1348346022096	20.3307820937825	7.28281081320824	25.1973809316654	31.6779360389652	15.2489234067754	42.1540251261009	42.4267030927226	9.16555860901675	44.333193588498	30.6718992677978	65.2205483181257	59.3328693490958	59.4684254247898	57.6260740008085	14.0136625893172	8.71144269701389	22.3239585933004	9.74906297086144	13.6023252124889	11.3431752464973	74.4623634321795	24.6014925538369	17.7695820342382	49.4367551790642	47.7639410281518	81.5856702376707
k__Bacteria|p__Actinobacteria	3.20790567204973	3.18303795965581	1.98318633235141	0.446941580649323	4.79405127033078	0.0707894951059584	0.0684162285281225	3.2678322401101	0.0965541966244646	3.32824029645616	0.825112489991668	0.0779873280063073	0.293505642885898	0.35195269786847	0.146091516029728	0.0807729023341644	1.18983884318569	0.137785876105891	0.0387672279875193	1.85238473540574	2.6705992507092	0.502726736246448	0.0760610064264354	0.496986458752268	1.71565725613413	0.641128356947672	0.834718691067777	0.668103630361041	0.0823132168001781	0.271003456785103	2.72230524411441	2.44713141944123	0.715045748231306	0	0.0414758349137016	0.712575378463695	1.07646172347016	0.259318152451382	2.49989889140783	2.53351484997968	11.0165156998288	7.52317956573664	0.704237820198509	0.0386832390200929	1.05174281237341	1.17545868047318	0.326526888286273	0.661870719207027	0.0277070795217295
k__Bacteria|p__Proteobacteria	7.58863704125157	1.3592359687179	0.378535580276199	2.18808047990134	0.0472833696108578	0.359037278386046	0.764769881838103	0.61929178672976	0.32457046209669	0.654025836122377	5.87076489702133	1.43629723138775	3.33786288831892	1.18663791387627	7.42316166202917	1.89724289412937	0.20085688789177	0.39019125336292	5.33353198370396	10.5934077363917	0.163185596959322	0.0853154869910156	2.28852058784967	0.376763184056787	0.226727604650931	1.28288333415039	0.63846487733711	0.276117248972037	0.0368716658802854	0.0674487084857337	0.492846050627079	0.856807638433603	4.59639536986757	0.313785005979198	0.994532298307662	0.737523589721918	1.96055751156371	0.774951471237785	0.149767656594315	1.13554602732036	0.060873161045711	0.0779977316529523	13.0839292207662	3.30823932178663	0.187101994067965	0.175790695030607	2.38494669162809	3.76294122170388	0.321595232400244
k__Eukaryota|p__Basidiomycota	0	0	0	0	0	0	0	0	0	0	0	0	0	0	0	0	0	0	0	0	0	0	0	0	0	0	0	0	0	0	0	0	0	0	0	0	0	0	0	0	0	0	0	0	0	0	0	0	0
k__Bacteria|p__Verrucomicrobia	0.0493338169575187	0.311120270477642	1.08255149768314	0.00870963783622531	0.169284774222051	0.189405904354536	0	0	0.717644790968445	0.115149957016804	0	0	0.0239397642945251	1.19210425078894	0	0.0392874393322258	0	0.150002277832031	0	0.313615538437237	0.465872445745835	1.37728365033693	0	0.554606639471124	0.0060325550428165	0.341802919118283	0.125935005255544	0	0	0	0.00858408745374763	0	0.0599953903505533	0	0.219919496424405	0	0	0.815819552563545	0.0295516594664394	0	2.4649762761915	3.31597947865519	1.49202832030719	0	13.5069074132099	12.9953352752605	0.107210552343814	0.152203414374229	0
k__Bacteria|p__Firmicutes|c__Bacilli	3.36980476846657	5.59272923061004	2.94844999829178	1.4569098125415	4.81807348069642	0.208411117438104	0	1.96530505877554	1.39075729806884	14.1145057884797	0.401651424701503	0.0109696461371509	0.829176318239379	0.265987678822939	0.0482057020905483	0.0109990534041323	0	4.828235480445	0.59917145711458	0.18481626724583	0.235202530122722	0.124307470084056	0.671860960142172	0.284163410116472	11.1909767824357	7.3785272231576	6.66887661188003	0.210418649689186	0.0593543889780205	0.0828435419378476	8.22098055445411	0.759440313496295	0.396865381749142	0	1.3940951043795	0.0155507788636106	0.0300405865043048	1.37875770670059	0.0471623495599088	0.163363275540652	2.01996492502724	5.46695272870808	0.345458195782457	0.163090171589194	0.0559148884211058	0.0374675654896923	0.750837267853562	0.497824344634852	0
k__Bacteria|p__Bacteria_unclassified	0	0	0.049621139963804	0.00320953583256177	0.00594110874653561	0	0	0	0.0319799997836588	0.091999623995606	0.0167714093600639	0	0.0191577151999344	0.0375085380613404	0	0	0	0.00220852774568654	0.00310013818372805	0	0	0	0	0.0131478706633014	0.00393549071738782	0.0771848714152576	0.0486764432378267	0	0	0	0	0	0.0199861854151585	0	0	0.00135418265702255	0	0	1.313231463994	0	0.0675539442662906	0.0784021417270676	0.0433264955718557	0	0	0	0.0016887479001385	0.00195007577673579	0
k__Bacteria|p__Firmicutes|c__CFGB320	0	0	0	0	0.013293844571277	0	0	0	0	0	0	0	0	0	0	0	0	0	0	0	0	0	0	0	0.00422208950852974	0.0147734940130063	0	0	0	0	0.000186610596820601	0	0	0	0	0	0	0	0	0	0	0	0	0.0403457914670608	0	0	0	0	0
k__Bacteria|p__Firmicutes|c__CFGB342	0	0	0	0	0	0	0	0	0	0	0	0	0	0	0	0	0	0	0	0	0	5.25752137613767	0	0	0	0	0	0	0	0	0	0	0	0	0	0	0	0	0	0	0	0	0	0	0	0	0	0	0
k__Bacteria|p__Firmicutes|c__CFGB1800	0	0.084729968857742	0	0	0	0	0	0.14479484795788	0	0	0	0	0	0	0	0	0	0	0	0	0	0	0	0	0	0	0	0	0	0	0	0	0	0	0	0	0	0	0.0212262569186184	0	0	0	0	0	0	0	0	0	0
k__Bacteria|p__Firmicutes|c__CFGB3040	0	0	0	0	0	0	0	0	0	0	0	0	0	0	0	0	0	0	0	0	0	0	0	0	0	0	0	0	0	0	0	0	0	0	0	0	0	0	0	0	0	0	0	0	0	0	0	0	0
k__Bacteria|p__Firmicutes|c__CFGB2873	0	0.264160115556486	0	0	0	0	0	0	0	0	0	0	0	0	0	0	0	0	0	0	0	0	0	0	0	0	0	0	0	0	0	0	0	0	0	0	0	0	0	0	0	0	0	0	0	0	0	0	0
k__Bacteria|p__Firmicutes|c__CFGB3070	0	0.00153956699741513	0.0147930598594471	0.00923084450988919	0.00211744061730866	0.000123090758313265	0	0	0	0	0	0	0.0215487397472297	0.175388488679661	0	0	0	0.00932060485679598	0	0	0	0.00482581116274174	0.0195896794650048	0.0315381018290335	0.0200968664520248	0.217577296556821	0.0589010638000385	0	0.00901576089263794	0.010749189402531	0.0320447716860335	0.11720345252863	0	0	0.015619418740158	0	0	0	0.00214374316181404	0.00854913504433963	0	0	0	0.00535217418756514	0.0236876828277246	0.019048222374335	0	0	0
k__Bacteria|p__Firmicutes|c__CFGB3071	0	0	0	0	0	0	0	0	0	0	0	0	0	0	0	0	0	0	0	0	0	0	0	0	0	0	0.000430430850846435	0	0	0	0	0	0	0	0	0	0	0	0	0	0	0	0	0	0	0	0	0	0
k__Bacteria|p__Firmicutes|c__CFGB1538	0	0	0	0	0	0	0	0	0	0	0	0	0	0.00291639762658905	0	0	0	0	0	0	0	0	0	0	0	0	0	0	0	0	0	0	0	0	0	0	0	0	0	0	0	0	0	0	0	0	0	0	0
k__Bacteria|p__Firmicutes|c__CFGB2949	0	0	0	0	0	0	0	0.00118111981073398	0	0	0	0	0	0	0	0	0	0	0	0	0	0	0	0	0	0	0	0	0	0	0	0	0	0	0	0	0	0	0	0	0	0	0	0	0	0	0	0	0
k__Bacteria|p__Firmicutes|c__CFGB9718	0	0.000228581999616221	0.00019812133740331	0.000219455441542685	0	0.00529905714538604	0	0	0	0	0.003305866436783	0	0	0	0	0	0	7.72212498491796e-05	0	0	0	0	0	0	0	0.00796913524354283	0.00704547340069691	0	0	0	0	0	0	0	0.000703793573545264	0.000885427121899358	0	0	0	0	0	0	0	0	0	0	0	0	0
k__Bacteria|p__Firmicutes|c__CFGB1126	0.000409585082097922	0	0	0	0.0220091074019387	0	0	0.00171621276366318	0	0	0.00257963490833639	0	0	0.0152003865825623	0	0	0	0.00217763924574686	0	0	0	0.000242718312918963	0	0.00963007125774021	0.00297084112769063	0.0723340934409272	0.0124749432561107	0.0100837048725072	0	0	0.000358292345895553	0	0.0106892572935478	0	0.00367892095262297	0	0	0	0.0635251891562028	0.000713010445235194	0.0164966061081934	0.00992712276271678	0.0343794786787295	0.00139583280306931	0.0538789757087638	0.0553186442144072	0	0	0
k__Bacteria|p__Firmicutes|c__CFGB2836	0	0	0	0	0	0	0	0	0	0	0	0	0	0.00871102013596364	0	0	0	0	0	0	0	0	0	0	0	0	0	0	0	0	0	0	0	0	0	0	0	0	0	0	0	0	0	0	0	0	0	0	0
k__Bacteria|p__Firmicutes|c__CFGB2979	0	0	0	0	0	0	0	0	0	0	0	0	0	0	0	0	0	0	0	0	0	0	0	0	0	0	0	0	0	0	0	0	0	0	0	0	0	0	0	0	0	0	0	0	0	0	0	0	0
k__Bacteria|p__Firmicutes|c__CFGB1227	0.00975942385274704	0.00529772399110535	0.00231967065876376	0	0.0105012779600438	0.0288770919002919	0	0	0.181325346526477	0.00913362022562447	0	0	0	0.055411554905192	0	0	0	0.000162164624683277	0	0.0150260936520642	0.0198000666305682	0.0509494293912542	0	0.0375282808601952	0.0221240286332726	0.431571799655397	0.00244665957323237	0.488100151025101	0.025959043307805	0.0365683948683432	0.0202509819669716	0.0232628065669508	0.0489598924692752	0	0	0	0	0	0.51715404066269	0.0192233208274195	0.0554860950676412	0.0454160143610225	0.0440414075229679	0.0300415225577784	0	0	0.0230082994495663	0.0174981799504793	0
k__Bacteria|p__Firmicutes|c__CFGB6280	0	0.00250767899578971	0	0	0	0	0	0	0	0	0	0	0	0	0	0	0	0	0	0	0	0	0	0	0	0	0	0	0	0	0	0	0	0	0	0	0	0	0	0	0	0	0	0	0	0	0	0	0
k__Bacteria|p__Firmicutes|c__CFGB1872	0	0	0	0	0	0	0	0	0	0	0	0	0	0	0	0	0	0	0	0	0	0	0	0	0	0	0	0	0	0	0	0	0	0	0	0	0	0	0	0	0	0	0	0	0	0	0.00619920115240715	0.00187507286224596	0
k__Bacteria|p__Firmicutes|c__CFGB2863	0	0	0	0	0	0	0	0	0	0.0056005137532123	0	0	0	0	0	0	0	0	0	0	0	0	0	0	0	0	0	0	0	0	0	0	0	0	0	0	0	0	0	0	0.00425763029016443	0.00984318859639097	0	0	0	0	0	0	0
k__Bacteria|p__Firmicutes|c__CFGB9120	0	0	0	0	0	0	0	0.0054553379103514	0	0	0	0	0	0	0	0	0	0	0.0122842975530224	0	0	0	0	0	0	0	0	0	0	0	0	0	0	0	0	0	0	0	0	0	0	0	0	0	0	0	0	0	0
k__Bacteria|p__Firmicutes|c__CFGB9536	0	0	0	0	0	0	0	0	0	0	0	0	0	0	0	0	0	0	0	0	0	0	0	0	0	0	0	0	0	0	0	0	0	0	0.00690997326753532	0	0	0	0	0	0	0	0	0	0	0	0	0	0
k__Bacteria|p__Firmicutes|c__CFGB2921	0	0.00785246398681605	0	0	0	0	0	0	0	0	0	0	0	0	0	0	0	0	0	0	0	0	0	0	0	0	0	0	0	0	0	0	0	0	0	0	0	0	0	0	0	0	0	0	0	0	0	0	0
k__Bacteria|p__Firmicutes|c__CFGB2897	0.0213407951396538	0	0	0	0	0	0	0	0	0.0132761489934964	0	0	0	0	0	0	0	0.00930516060682614	0	0	0	0.00421187660653495	0	0	0	0	0.00695485637946609	0	0	0	0	0	0	0	0	0	0	0	0	0	0	0	0	0	0	0	0	0	0
k__Bacteria|p__Firmicutes|c__CFGB3237	0	0	0	0	0	0	0	0.000137036000140406	0	0	0	0	0	0	0	0	0	0	0	0	0	0	0	0	0	0	0	0	0	0	0	0	0	0	0.285292322221667	0	0	0	0	0	0	0	0	0	0	0	0	0	0
k__Bacteria|p__Firmicutes|c__CFGB9977	0	0	0	0	0	0	0	0	0	0	0	0	0	0	0	0	0	0	0	0	0	0	0	0	0	0	0	0	0	0	0	0	0	0	0	0	0	0	0	0	0	0	0	0	0	0	0	0	0
k__Bacteria|p__Firmicutes|c__CFGB1201	0	0.0565135379051162	0	0	0.0215610692423343	0	0	0	0	0	0.0184735145048606	0	0	0	0	0	0	0.0134287753487723	0	0	0	0	0	0	0	0	0	0	0	0	0	0	0	0	0	0	0	0	0	0	0	0	0	0	0	0	0	0	0
k__Bacteria|p__Firmicutes|c__CFGB3002	0	0	0	0	0	0	0	0	0	0	0	0	0	0	0	0	0	0	0	0	0	0	0	0	0	0	0	0	0	0	0	0	0	0	0	0	0	0	0	0	0	0	0	0	0	0	0	0	0
k__Bacteria|p__Firmicutes|c__CFGB8822	0	0	0	0.00111099317280984	0	0.00542830244161497	0	0	0	0	0	0	0.00109219639814726	0	0	0.0536639437410389	0	0	0	0	0	0	0	0	0	0	0	0	0	0	0	0	0	0	0	0	0	0	0	0.112145358557924	0	0	0	0	0.00110682556186844	0	0.0174076418567019	0.015780613208662	0
k__Bacteria|p__Firmicutes|c__CFGB2947	0	0	0	0	0	0	0	0	0	0	0	0	0	0	0	0	0	0	0	0	0	0	0	0	0	0	0	0	0	0	0	0	0	0	0	0	0	0	0	0	0	0	0	0	0	0	0	0	0
k__Bacteria|p__Firmicutes|c__CFGB1195	0	0	0	0	0	0	0	0	0	0	0	0	0	0	0	0	0	0	0	0	0	0	0	0	0	0	0	0	0	0	0	0	0	0	0	0	0	0	0	0	0	0	0	0	0	0	0	0	0
k__Bacteria|p__Firmicutes|c__CFGB2936	0	0.0789616348674268	0	0	0.00593497123749993	0	0	0	0	0	0	0	0	0	0	0	0	0	0	0	0	0	0	0	0	0	0	0	0	0	0	0	0	0	0	0	0	0	0	0	0	0	0	0	0	0	0	0	0
k__Bacteria|p__Firmicutes|c__CFGB3172	0	0	0	0	0.0258696005853798	0	0	0	0	0	0	0	0	0.0163532034454287	0	0	0	0	0	0	0	0	0	0	0	0	0.000543702127384971	0	0	0	0	0	0	0	0	0	0	0	0	0	0	0	0	0	0	0	0	0	0
k__Bacteria|p__Firmicutes|c__CFGB1262	0	0.0521301419124757	0	0.00943658398633545	0.0432571636834535	0.0251782146129783	0	0.00212079524026819	0	0	0	0	0.00800698035128228	0.106112593225029	0	0	0	0	0.00247236020152312	0	0	0.0908194816751486	0	0.047677246607259	0.00789894229244802	0	0.0674190637957364	0	0	0	0.00521016786323117	0	0	0	0	0	0	0	0	0	0	0	0.0503340483599847	0.0283700794560139	0	0	0	0	0
k__Bacteria|p__Firmicutes|c__CFGB2957	0.0262981869953907	0.073065563877326	0.00691773669766558	0.00856562020271292	0	0	0	0	0	0.00553108589676752	0	0	0.0107227119358647	0	0	0	0	0.0924878909443624	0	0	0	0.00330525232004353	0	0.151204328028623	0	0	0.00277892198441207	0	0	0	0	0	0	0	0	0	0	0	0	0	0	0	0.00134488386842878	0	0	0	0	0	0
k__Bacteria|p__Firmicutes|c__CFGB1304	0	0	0	0	0	0	0	0	0	0	0	0	0	0	0	0	0	0	0	0	0	0	0	0	0	0	0	0	0	0	0	0	0	0	0	0	0	0	0	0	0	0	0	0	0	0	0	0	0
k__Bacteria|p__Firmicutes|c__CFGB2950	0	0	0	0	0	0	0	0	0	0	0	0	0	0	0	0	0	0	0	0	0	0	0	0	0	0	0	0	0	0	0	0	0	0	0	0	0	0	0	0	0	0	0	0	0	0	0	0	0
k__Bacteria|p__Firmicutes|c__CFGB3360	0	0	0	0	0	0	0	0	0	0	0	0	0	0	0	0	0	0	0	0	0	0	0	0	0	0	0	0	0	0	0	0	0	0	0	0	0	0	0	0	0	0	0	0	0	0	0	0	0
k__Bacteria|p__Firmicutes|c__CFGB1292	0	0.081153332863747	0.00557216261446809	0.0617218429338802	0.014662509086233	0.0564124945349691	0	0.0103103276296115	0	0.165415725082826	0	0	0.0505214631197037	0	0.00969611840908902	0	0	0.0446261602878409	0	0	0	0	0.0226392155956072	0.167862367296172	0	0	0.0745022942886128	0	0	0	0	0.072180889730115	0.0909802395419123	0	0	0	0	0	0	0	0	0	0.00038223015207976	0.0118156802247078	0	0	0	0	0
k__Bacteria|p__Firmicutes|c__CFGB4967	0	0	0	0	0	0	0	0	0	0	0	0	0	0	0	0	0	0	0	0	0	0	0	0	0	0	0	0	0	0	0	0	0	0	0	0	0	0	0	0	0	0	0	0	0	0	0	0	0
k__Bacteria|p__Firmicutes|c__CFGB1473	0	0	0	0	0	0	0	0.109583121445611	0	0	0.0231183703222171	0	0	0	0	0	0	0	0.00576625702173418	0	0	0.028833507819991	0	0	0	0	0	0	0	0	0	0	0	0	0	0	0	0	0.171243483612369	0	0	0	0	0	0	0	0	0	0
k__Bacteria|p__Firmicutes|c__CFGB2942	0	0.391359275342924	0	0	0	0	0	0	0	0	0	0	0	0	0	0	0	0	0	0	0	0	0	0	0	0	0	0	0	0	0	0	0	0	0	0	0	0	0	0	0	0	0	0	0	0	0	0	0
k__Bacteria|p__Firmicutes|c__CFGB1012	0	0	0	0	3.06875451783864e-05	0	0	0	0	0	0	0	0	0	0	0	0	0.00194597549619933	0	0	0	0	0	0	0.00327841056208683	0.00164395666911198	0.00498393616769557	0	0	0	0.000716584691791107	0	0	0	0	0	0	0	0	0	0	0	0	0	0	0	0	0	0
k__Bacteria|p__Firmicutes|c__CFGB1260	0	0.00135132299773119	0	0	0	0	0	0	0	0	0	0	0	0	0	0	0	0.000694991248642616	0	0	0	0.0183323713992911	0	0	0	0.00213050886714512	0	0.0226168000318664	0	0	0	0	0	0	0	5.95245123965955e-05	0	0	0	0	0.00043123908083659	0	0	0	0	0	0.0562203414856235	0.0583822686388901	0
k__Bacteria|p__Firmicutes|c__CFGB2889	0	0.00605069998984113	0	0	0	0	0	0	0	0	0	0	0	0	0	0	0	0.119399496516801	0	0	0	0	0	0	0	0	0	0	0	0	0	0	0	0	0	0	0	0	0	0	0	0	0	0	0	0	0	0	0
k__Bacteria|p__Firmicutes|c__CFGB9989	0	0	0	0	0	0	0	0.00756308210298718	0	0	0	0	0	0	0	0	0	0.00641708586246682	0	0	0	0	0	0	0.169316973635112	0	0.146995911273276	0	0	0	0.39356921311852	0.196651383788551	0	0	0.000967716163624738	0	0	0	0	0.40418604856808	0	0	0	0	0	0	0	0	0
k__Bacteria|p__Firmicutes|c__CFGB3039	0	0	0	0	0	0	0	0	0	0	0	0	0.0062506104677752	0	0	0	0	0	0	0	0	0	0	0	0	0	0	0	0	0	0	0	0	0	0	0	0	0	0	0	0	0	0	0	0	0	0	0	0
k__Bacteria|p__Firmicutes|c__CFGB3529	0	0	0	0	0	0.000406199502433773	0	0	0	0	0	0	0	0	0	0	0	0	0	0	0	0	0	0	0	0	0.000913721630744187	0	0	0	0	0	0.0112417688697132	0	0	0	0	0	0	0	0	0	0	0	0	0	0	0	0
k__Bacteria|p__Firmicutes|c__CFGB2932	0	0.0479954969194176	0	0	0	0	0	0	0	0	0	0	0	0.0736657609920361	0	0	0	0	0	0	0	0	0	0	0	0	0	0	0	0	0	0	0	0	0	0	0	0	0	0	0	0	0	0	0	0	0	0	0
k__Bacteria|p__Firmicutes|c__CFGB2833	0	0	9.9060668701655e-05	0	0	0	0	0	0	0	0	0	0	0	0	0	0	0.000324329249366554	0	0	0	0	0	0	0	0	0	0	0	0	0	0	0	0	0	0	0	0	0	0	0	0	0	0	0	0	0	0	0
k__Bacteria|p__Firmicutes|c__CFGB4529	0	0	0	0	0	0	0	0	0.000560529550561985	0	0	0	0	0	0	0	0	0	0	0	0	0	0	0	0	0	0	0	0	0	0	0	0	0	0	0	0	0	0	0	0	0	0	0	0	0	0	0	0
k__Bacteria|p__Firmicutes|c__CFGB1249	0	0	0.0163532653914982	0	0	0.0028618601307834	0	0	0.00258201378078021	0.135214607529346	0	0	0	0.00190100264141538	0	0	0	0	0	0	0	0.00887349596936093	0	0	0	0.00016955606901155	0	0.00607006222177791	0	0	0	0	0	0	0	0	0	0	0.00538175522115106	0	4.10703886511038e-05	0	0.00121039548158591	0	0	0	0.00151773545455486	0.00219008510310328	0
k__Bacteria|p__Firmicutes|c__CFGB2858	0	6.05069998984113e-05	0	0	0	0	0	0	0	0	0	0	0	0	0	0	0	0	0	0	0	0	0	0	0	0	0	0	0	0	0	0	0	0	0	0	0	0	0	0	0	0	0	0	0	0	0	0	0
k__Bacteria|p__Firmicutes|c__CFGB2982	0	0.00025547399957107	0.0189866281678172	0.0177484588347646	0	0	0	0.021429820212433	0.10053753428165	0.282231950654305	0.0117256132197109	0	0.0219841423654101	0	0	0	0	0.00719702048594354	0	0	0	0	0	0.541260367973669	0.0483792739876396	1.34350331482352	0.0578816223111917	0	0	0	0.0609694141932267	0.0120244026830949	0	0	0	0	0	0	0	0	0	0	1.02609684325812	0	0	0	0	0	0
k__Bacteria|p__Tenericutes|c__CFGB343	0	0	0	0	0	0	0	0	0	0	0.042802270707822	0	0	0	0	0	0	0	0	0	0	0	0	0	0	0	0	0	0	0	0	0	0	0	0	0	0	0	0	0	0	0	0	0	0	0	0	0	0
k__Bacteria|p__Firmicutes|c__CFGB9238	0	0	5.77853900759654e-05	0	0.00022708783432006	0	0	0	0	0.000509137613928391	0	0	2.95188215715476e-05	0	0	0	0	0	0	0	0	0	0	0.00174745350081023	0.00141901352687341	0.0105124762787161	0.0041306258844386	0	0	0	0.00274690798519924	0.00051020974687444	0	0	0	0	0	0	0	0	0	0	0	0	0	0	0	0	0
k__Bacteria|p__Firmicutes|c__CFGB3009	0	0	0	0	0.00465223184904338	0.0159340986636521	0	0	0	0.0002005693630627	0	0	0	0.0047639584266795	0	0	0	0	0	0	0	0	0	0.0027241960689487	0	0	0.00176703191400116	0.00404416464807328	0	0	0	0	0	0	0	0	0	0	0.000441547099000503	0	0.0183721538565938	0.0154896688764912	0	0	0.0113591002918761	0.0115622861349384	0.000320648335469336	0.00066752593895956	0
k__Bacteria|p__Firmicutes|c__CFGB3068	0	0.0122022449795129	0.0655946727919459	0	0.0216408568597981	0	0	0.00632323257790731	0.0333813236600638	0	0	0	0	0.0956532614228645	0	0	0	0.0126797292252353	0.00258861538341293	0.0385782950038188	0.0586141642126586	0	0.00023652911816306	0.40940775207629	0.050525269813995	0.35248495146601	0.031172255303405	0	0	0	0.129746615757427	0.076172936263092	0	0	0.145741253303584	0	0	0	0.0137903478021172	0.121246727182397	0	0	0.061772639577779	0	0	0	0	0	0
k__Bacteria|p__Firmicutes|c__CFGB9115	0	0	0	0	0	0	0	0	0	0	0	0	0	0	0	0	0	0	0	0	0	0	0	0	0.301949302004057	0	0	0	0	0	0.192402989745912	0	0	0	0	0	0	0	0	0	0	0	0	0	0	0	0	0	0
k__Bacteria|p__Firmicutes|c__CFGB4559	0	0	0	0	0	0	0	9.78828572431472e-05	0	0	0	0	0	0	0	0	0	0	0	0	0	0	0	0	0	0.00535207417836457	0	0	0	0	0	0	0	0	0	0	0	0	0	0	0	0	0	0	0	0	0	0	0
k__Bacteria|p__Firmicutes|c__CFGB9382	0.139689698430672	0	0	0	0	0	0	0	0	0	0	0	0	0	0	0	0	0	0	0	0	0	0	0	0	0	0	0	0	0	0	0	0	0	0	0	0	0	0	0	0	0	0	0	0	0	0	0	0
k__Bacteria|p__Firmicutes|c__CFGB1767	0	0	0	0	0	0	0	0	0	0	0	0	0	0	0	0	0	0	0	0	0	0	0	0	0	0	0	0	0	0	0	0	0	0	0	0	0	0	0	0	0	0	0	0	0	0	0	0	0
k__Bacteria|p__Firmicutes|c__CFGB3004	0	0	0	0	0	0	0	0	0.000125224686827678	0.00225254823131955	0	0	1.47594107857738e-05	0.0014047569719696	0	0	0	0	0	0	0	0	0	0.00421220232509714	0	0.0364545548374832	0.0028770904240788	0.0252188003054381	0	0	0	0.0213736515582536	0.0123983597691529	0	0	0	0.00296424049453375	0	0.0965196361481824	0	0.0196727161638787	0.019823724010406	0.00501146199393463	0	0	0	0.00379790139567013	0.00524270372283969	0
k__Bacteria|p__Firmicutes|c__CFGB1226	0	0.0332855729441149	0.0341098902562699	0.0132359063180432	0	0	0	0.0369344647997476	0	0.0207435006644461	0	0	0.0155121407358483	0	0	0	0	0.00824722948389238	0	0	0	2.92888902076704	0.000802509508053239	0	0.0272618362305728	0.0193146478613157	0.0772887676914608	0	0	0	0.0410095447572952	0	0	0	0.00303111095879154	0	0	0	0.00842779028092264	0	0.002902307464678	0.00242646044469173	0	0	0	0	0	0	0
k__Bacteria|p__Firmicutes|c__CFGB2915	0	0	0.0360250631845019	0.00684426658311249	0.0344437007082209	0	0	0	0.158486748881239	0.0924547621656329	0	0	0.00521745171277104	0	0	0	0	0.000162164624683277	0	0	0	0	0	0.00926379279468828	0.0159516693020942	0.104159030394095	0.00456860815372094	0.0100684438738353	0	0	0.00877069805056823	0	0	0	0.000287915552813972	0	0	0.0431780706460361	0.0559484969066869	0	0.0810729471972789	0.0685742138881904	0.0102777440892558	0	0.000387792897588943	0	0	0	0
k__Bacteria|p__Firmicutes|c__CFGB1470	0	0	0	0	0	0	0	0	0	0	0	0	0	0	0	0	0	0	0	0	0	0	0	0	0	0	0	0	0	0	0	0	0	0	0	0	0	0	0	0	0	0	0	0	0	0	0	0	0
k__Bacteria|p__Firmicutes|c__CFGB4806	0	0.384636275354212	0	0	0	0	0	0.202017166302223	0	0	0	0	0	0	0	0	0	0.013552329348531	0.384091620272987	0.0832290994063869	0.0897744545257899	0.00906624286491422	0	0	6.95020942098084	0	0	0	0	0	7.93227903232489	0	0	0.0278183495193021	0	0	0	0	0	0.0310369252631791	0	0	0	0	0	0	0	0	0
k__Bacteria|p__Firmicutes|c__CFGB2844	0	0	0	0	0	0	0	0	0	0	0	0	0	0.0278661029765708	0	0	0	0.00189964274628982	0	0	0	0.0285194017679782	0	0	0.00585779968236411	0	0.248547386399291	0	0	0	0.00989036163149184	0	0	0	0.00817360263821886	0	0	0	0.00108786966420414	0	0	0	0	0.0733923553460968	0	0	0	0	0
k__Bacteria|p__Firmicutes|c__CFGB1799	0	0	0	0	0	0	0	0	0	0	0	0	0	0	0	0	0	0	0	0	0	0	0	0	0	0	0	0	0	0	0	0	0	0	0	0	0	0	0	0	0	0	0	0	0	0	0	0	0
k__Bacteria|p__Firmicutes|c__CFGB1838	0	0	0	0	0	0	0	0	0	0	0	0	0	0	0	0	0	0	0	0	0	0	0	0	0	0	0	0	0	0	0	0	0	0	0	0	0	0	0	0	0	0	0	0	0	0	0	0	0
k__Bacteria|p__Firmicutes|c__CFGB2881	0	0	0.00262510772059386	0	0.00152823974988364	0	0	0.00452871352844961	0	0.0134767183565591	0	0	0	0	0	0	0	0.0144094852218569	0	0	0	0	0	0	0.0113870592870777	0	0.0326523333168419	0	0	0	0.0113533887105653	0.0175815520882408	0	0	0	0	0	0	0	0	0	0	0	0	0	0	0	0	0
k__Bacteria|p__Firmicutes|c__CFGB1670	0	0	0	0	0.0381630311838414	0.425026233917787	0	0.064785400447331	0	0	0	0	0	15.5813811039165	0	0	0	0	0	0	0	0	0.079000725466462	0	0	0	0	0	0	0	0	0	0	0	0	0	0	0	0	0	0	0	0	0	0	0	0	0	0
k__Bacteria|p__Firmicutes|c__CFGB9773	0.00269761209243804	0.014420834975788	0	0	0	0	0	0	0	0.000964275783955286	0	0	0	0	0	0	0	0.00106565324791868	0	0	0	0	0	0.00361699982263777	0	0	0	0	0	0	0	0	0	0	0.0075177949901426	0	0	0	0	0	0	0	0	0	0	0	0	0	0
k__Bacteria|p__Firmicutes|c__CFGB1355	0	0	0	0	0	0	0	0.0309179318412021	0	0	0	0	0	0	0	0	0	0	0	0	0	0.0942960645690173	0	0	0	0	0	0	0	0	0	0	0	0	0	0	0	0	0	0	0	0	0	0	0	0	0	0	0
k__Bacteria|p__Firmicutes|c__CFGB1425	0	0	0	0.00209168467720372	0	0.00241873340085565	0	0.00972955600996883	0	0	0	0	0.000797008182431785	0	0	0	0	0.00440933336638815	0	0	0	0.000328383599831539	0	0	0	0	0	0	0	0	0	0	0	0	0	0	0	0	0	0	0	0	0	0.000915737444051843	0	0	0	0	0
k__Bacteria|p__Firmicutes|c__CFGB1347	0	0	0	0	0	0	0	0	0	0	0	0	0	0.00406921448945541	0	0	0	0.00495760424031733	0	0	0	0	0	0	0	0	0	0	0	0	0	0	0	0	0	0	0	0	0	0	0	0	0	0	0	0	0	0	0
k__Bacteria|p__Firmicutes|c__CFGB2831	0	0	0	0	0	0	0	0	0	0	0	0	0	0	0	0	0	0	0	0	0	0	0	0	0	0	0	0	0	0	0	0	0	0	0	0	0	0	0	0	0	0	0	0	0	0	0	0	0
k__Bacteria|p__Firmicutes|c__CFGB1422	0	0	0	0	0	0	0	0.0684201172129599	0	0.00661107477479744	0	0	0	0	0	0	0	0	0	0	0	0	0	0	0	0	0.0189691631109868	0	0	0	0	0	0.00683640990242062	0	0	0	0	0.111797239887011	0	0	0.0328700010504334	0.0217923617296842	0	0	0	0	0	0	0
k__Bacteria|p__Firmicutes|c__CFGB2840	0.00848123592413111	0	0	0.0144909171243654	0	0	0	0.015054383443996	0	0.00408852932397041	0	0	0.0184714025983959	0	0	0	0	0.000980709873084581	0	0	0	0	0	0	0.00548731831820504	0	0.0178137960902937	0	0	0	0.00795707584843041	0	0	0	0.0124843382761836	0	0	0	0	0	0	0	0	0	0	0	0	0	0
k__Bacteria|p__Firmicutes|c__CFGB2960	0	0	0.0597996236728991	0	0	0	0	0.00114196666783672	0	0	0	0	0	0.000809262168634659	0	0	0	0.0326414223112482	0	0	0	0	0	0	0	0	0.0185991436076275	0	0	0	0	0	0	0	0	0	0	0	0	0	0.425715113563016	0.414772128467147	0	0	0	0	0	0	0
k__Bacteria|p__Firmicutes|c__CFGB1798	0	0.258405227566149	0	0	0	0	0	0	0	0	0.137197239582372	0	0	0	0	0	0	0.728798711826587	0	0	0	0	0	0	0	0	0	0	0	0	0	0	0	0	0	0	0	0	0	0	0	0	0	0	0	0	0	0	0
k__Bacteria|p__Firmicutes|c__CFGB1211	0.0454639441128694	0.0647424898913001	0.000511813454958551	0.0348385513449012	0.0586438988358965	0.0284893560116051	0	0.029762914125733	0.0089744358893169	0.0170329674477862	0	0	0.0354521047074287	0.154072828539774	0	0	0	0.0520316781483772	0.0498812233761844	0	0	0	0.00107282850023959	0.0636942985644671	0.0541951323834952	0.00760053509351773	0	0.0640084436799296	0	0	0.0640298279810845	0.0114383509468202	0	0	0	0	0	0	0	0	0	0	0.025814691937683	0	0	0	0	0	0
k__Bacteria|p__Firmicutes|c__CFGB1303	0	0	0	0.00242086783951774	7.36501084281274e-05	0	0	0	0	0	0	0	0.0021991522070803	0	0	0	0	0	0	0	0	0	0	0	0.00093668873202481	0	0	0	0	0	0	0	0	0	0	0	0	0	0	0	0	0	0	0	0	0	0	0	0
k__Bacteria|p__Firmicutes|c__CFGB1307	0	0	0	0	0	0	0	0	0	0	0	0	0	0.201994891110715	0	0	0	0	0	0	0	0	0	0	0	0	0	0	0	0	0	0	0	0	0	0	0	0	0	0	0	0	0	0	0	0	0	0	0
k__Bacteria|p__Firmicutes|c__CFGB2978	0	0	0	0	0	0	0	0	0	0	0	0	0	0	0	0	0	0	0	0	0	0	0	0	0	0	0	0	0	0	0	0	0	0	0	0	0	0	0	0	0	0	0	0	0	0	0	0	0
k__Bacteria|p__Firmicutes|c__CFGB2954	0	0	0	0.00388847610483445	0.00281711664737587	0	0	0.0144605607767209	0	0	0	0	0.00350536006162128	0	0	0	0	0.00702713373627534	0	0	0	0.00985864676885554	0	0	0	0.143053718224744	0.0262789361569403	0	0	0	0	0	0	0	0.0581349487056878	0	0	0	0	0	0.0512695351661279	0.0349166131915388	0.0677467552880626	0	0	0	0	0	0
k__Bacteria|p__Firmicutes|c__CFGB8294	0	0	0	0	0	0	0	0	0	0	0	0	0	0	0	0	0	0	0	0	0	0	0	0	0	0	0	0	0	0	0	0	0	0	0	0	0	0	0	0	0	0	0	0	0	0	0	0	0
k__Bacteria|p__Firmicutes|c__CFGB2898	0.0271032335360659	0	0.407717202264562	0	0.00835928730659246	0.0991372967455033	0	0	0.0536379075245219	0.343066181312476	0	0	0	0.00910038212275956	0	0	0	0.48237798143287	0	0	0	0	0	0	0.00710904806320322	0.260607678070752	0.117711510578846	0	0	0	0.0092260279068105	0.00841846082342826	0	0	0.0292474215733526	0	0	0	0	0	0.943133559919173	0.806004538469282	0.0796029683386848	0.0552909821801788	0	0	0	0	0
k__Bacteria|p__Firmicutes|c__CFGB3048	0	0	0.000643894346560758	0.000404620970344325	0.00234452845162872	0	0	0.000280597524097022	0.0193382694943885	0.00265368695744495	0	0	0.00221391161786607	0	0	0	0	0	0.00058902625490833	0	0	0	0	0.0430377194086013	0	0.0141837337729662	0.0114403989303921	0	0	0	0	0	0	0	0	0	0	0.0100703047935304	0.0124977026717099	0	0	0	0	0	0	0	0	0	0
k__Bacteria|p__Firmicutes|c__CFGB5194	0	0	0	0	0	0	0	0	0.000542640309586603	0	0	0	0	0	0	0	0	0	0	0	0	0	0	0	0	0	0	0	0	0	0	0	0	0	0	0	0	0	0	0	0	0	0	0	0	0	0	0	0
k__Bacteria|p__Firmicutes|c__CFGB9828	0	0	0	0	0	0	0	0	0	0	0	0	0	0	0	0	0	0.00207725162094293	0	0	0	0	0	0	0	0	0	0	0	0	0	0	0	0	0	0	0	0	0	0	0	0	0	0	0	0	0	0	0
k__Bacteria|p__Firmicutes|c__CFGB4623	0	0	0	0	0	0	0	0	0	0	0	0	0	0	0	0	0	0	0	0	0	0	0	0	0	0	0.00154804077935999	0	0	0	0	0	0	0	0	0	0	0	0	0	0	0	0	0	0	0	0	0	0
k__Bacteria|p__Firmicutes|c__CFGB2985	0	0	0	0	0.00323446726180193	0	0	0	0	0.000763706420892587	0	0	0	0	0	0	0	0	0	0	0	0.0422686803174465	0	0	0	0.751435637844185	0.104670210940043	0	0	0	0	0	0	0	0	0	0	0	0	0	0	0	0	0	0	0	0	0	0
k__Bacteria|p__Firmicutes|c__CFGB9629	0	0	0	0	0	0	0	0	0	0	0	0	0	0	0	0	0	0	0	0	0	0	0	0	0	0	0	0	0	0	0	0	0	0	0	0	0	0	0	0	0	0	0	0	0	0	0	0	0
k__Bacteria|p__Firmicutes|c__CFGB2918	0.0346170012490347	0.00388589399347575	0.0416632662447711	0.00275690898437998	1.7709291321724	0.00348962299818105	0	0	0.0583487409813726	0	0	0	0.00265669394143928	0.0322483339652151	0	0	0	0.0530432765214015	0	0.0234702195469499	0.025893277514852	0	0	0.0535377020160898	0.0983243560049327	0.367398513536026	0.241683147041055	0	0	0	0.0925289983275266	0	0	0	0.124427504741105	0	0	0	0	0	0	0	0.0654604527117337	0.0720409758170105	0	0	0	0	0
k__Bacteria|p__Firmicutes|c__CFGB9581	0	0.0658383388894602	0	0	0	0	0.0565378418301781	0	0	0.000439709757483611	0	0	0	0	0	0.0134919339075872	0	0.000957543498129827	0	0	0	0.0282195732637842	0.0285439960811778	0	0	0	0.562686393332829	0	0.0137541364833203	0.0268163193106008	0	0	0	0	0	0	0	0	0	0	0	0	0	0	0	0	0	0	0
k__Bacteria|p__Firmicutes|c__CFGB2945	0	0	0	0	0	0	0	0	0	0	0	0	0	0	0	0	0	0	0	0	0	0	0	0	0	0	0	0	0	0	0	0	0	0	0	0	0	0	0	0	0	0	0	0	0	0	0	0	0
k__Bacteria|p__Firmicutes|c__CFGB9583	0	0	0	0	0	0	0	0	0	0	0	0	0	0	0	0	0	0.0425025759169885	0.00127880700078782	0	0	0	0	0	0	0	0	0	0	0	0	0	0	0	0	0	0	0	0.0073527190833562	0	0	0	0	0	0	0	0.00493798436622777	0.00321012474016508	0
k__Bacteria|p__Firmicutes|c__CFGB1764	0	0	0	0	0	0	0	0	0	0	0	0	0	0	0	0	0	0	0	0	0	0	0	0	0	0	0	0	0	0	0	0	0	0	0	0	0	0	0	0	0	0	0	0	0	0	0	0	0
k__Bacteria|p__Firmicutes|c__CFGB1011	0	0.000564731999051839	0	0.00943658398633545	0	0	0	0.0354792729887328	0.00856894642720823	0.0246083180065389	0.0235647001157415	0	0.013637695566055	0.129474312432785	0	0	0	0	0.0120440368437835	0.0656615698053765	0.0923333735977207	0.0431538882822098	0	0.0221827394185822	0.00850709094682234	0.169202212867526	0.000724936169846628	0.0841872991739481	0.0028717427822317	0.00271940139487783	0.0112638156240915	0.00123415600933142	0.0237653645961303	0	0.0249446835896327	0.0925308545205077	0	0.0379400137819493	0.107942267622326	0.0504210229557006	0.00578407973503045	0.00265537180739849	0.0442891492882048	0.0169278067327642	0	0	0	0	0
k__Bacteria|p__Firmicutes|c__CFGB2875	0	0	0	0	0	0	0	0	0	0	0	0	0	0	0	0	0	0	0	0	0	0	0	0	0	0	0	0	0	0	0	0	0	0	0	0	0	0	0	0	0	0	0	0	0	0	0	0	0
k__Bacteria|p__Firmicutes|c__CFGB3043	0	0.00633306598936705	0	0	0	0	0	0	0	0	0	0	0	0	0	0	0	0	0	0	0	0	0	0	0	0	0.0610834237280143	0	0	0	0	0	0	0	0	0	0	0	0	0	0	0	0	0	0	0	0	0	0
k__Bacteria|p__Firmicutes|c__CFGB2880	0.011129415334247	0	0	0	0	0.00336037770195212	0	0	0	0	0	0	0	0	0	0	0	0	0	0	0	0	0	0	0	0	0	0	0	0	0	0	0	0	0	0	0	0	0	0	0	0	0	0	0	0	0	0	0
k__Bacteria|p__Firmicutes|c__CFGB2983	0	0.00189588599681689	0	0.000445768865633579	0.00537032040621763	0.00886253459855505	0	0	0	0.0355316340871844	0	0	0.000804387887824672	0	0	0	0	0.00722018686089829	0	0	0.00356871673260314	0.00349086044168744	0	0	0	0.0229564173435637	0.162680207364645	0	0	0	0	0	0	0	0	0	0	0	0	0	0	0	0	0	0	0	0	0	0
k__Bacteria|p__Firmicutes|c__CFGB2933	0	0	0	0	0	0	0	0.0285165390768369	0	0	0	0	0	0	0	0	0	0	0	0	0	0	0	0	0	0	0	0	0	0	0	0	0	0	0	0	0	0	0	0	0	0	0	0	0	0	0	0	0
k__Bacteria|p__Firmicutes|c__CFGB1337	0	0	0	0	0	0	0	0	0	0	0	0	0	0	0	0	0	0.0117299078520904	0	0	0	0	0	0	0	0	0	0	0	0	0	0	0	0	0	0	0	0	0	0	0	0	0	0	0	0	0	0	0
k__Bacteria|p__Firmicutes|c__CFGB1289	0	0	0	0	0	0	0	0	0	0	0	0	0	0	0	0	0	0	0	0	0	0	0	0	0	0	0	0	0	0	0	0	0	0	0	0	0	0	0	0	0	0	0	0	0	0	0	0	0
k__Bacteria|p__Firmicutes|c__CFGB1365	0	0	0	0	0	0.0160941166494593	0	0	0	0	0	0	0	0	0	0	0	0	0	0	0	0	0	0	0	0	0	0	0	0	0	0	0	0	0	0	0	0	0	0	0	0	0	0	0	0	0	0	0
k__Bacteria|p__Firmicutes|c__CFGB3012	0	0	0	0	0	0.00310188710949427	0	0	0.35498217175484	0	0	0	0	0	0	0	0	0	0	0	0	0	0	0	0	0.00117214847707984	0	0.422897534199089	0.102982207614398	0.123808302394577	0	0	0	0	0.0283516842979314	0	0.0163328176502295	0	0	0	0	0	0	0	0.110100866840461	0.116024434852105	0	0	0
k__Bacteria|p__Firmicutes|c__CFGB2905	0	0	0	0	0	0	0	0	0	0	0	0	0	0	0	0	0	0.0335603551844535	0	0	0	0	0	0	0	0	0	0	0	0	0	0	0	0	0	0	0	0	0	0	0	0	0	0	0	0	0	0	0
k__Bacteria|p__Firmicutes|c__CFGB1320	0	0	0	0.013688533166225	0	0	0	0.00961862210509327	0	0	0	0	0.0179031652831436	0	0	0	0	0.00574526098877896	0	0	0	0	0	0	0	0	0	0	0	0	0	0	0	0	0	0	0	0	0	0	0	0	0	0	0	0	0	0	0
k__Bacteria|p__Firmicutes|c__CFGB1507	0.0665222667821108	0.0150259049747721	0.00679391086178851	0.0169940807544617	0.00835928730659246	0.0372164907760155	0.00742212870210326	0	0.0970014276488491	0.0461695245357791	0	0	0.0111359754378663	0.0660617504263745	0.00985438838312055	0	0	0.0939164840665722	0.000379766927506687	0.00635358987236542	0.0116757854515231	0.0306324788451551	0.0046967924892379	0.0935765165084534	0.0232564433690041	0.0492228640343529	0.0138341985745731	0.238552300740972	0.0128850564308028	0.0123052913118222	0.0151826381573241	0.0252898561018303	0.0609457102615579	0	0.0113406737191726	0	0.0250043271566268	0.00960206371509594	0.0173419222940777	0.0453111147648483	0	0	0.0640093938010605	0.025000521288095	0.121476125169736	0.106326055918474	0	0	0.0488484208052794
k__Bacteria|p__Firmicutes|c__CFGB1534	0	0	0	0	0	0	0	0	0	0	0	0	0	0	0	0	0	0	0	0	0	0	0	0	0	0	0	0	0	0	0	0	0	0	0	0	0	0	0	0	0	0	0	0	0	0	0	0	0
k__Bacteria|p__Firmicutes|c__CFGB1213	0	0	0	0	0	0	0	0	0	0	0	0	0.00181540752665018	0	0	0	0	0.000146720374713441	0	0	0	0	0	0	0	0	0.00305832446654046	0	0	0	0	0	0	0	0	0	0	0	0	0	0	0	0	0	0	0	0	0	0
k__Bacteria|p__Firmicutes|c__CFGB6389	0	0	0	0	0	0	0	0	0	0	0	0	0	0	0	0	0	0	0	0	0	0	0	0	0	0	0	0	0	0	0	0	0	0	0	0	0	0	0	0	0	0	0	0	0	0	0	0	0
k__Bacteria|p__Firmicutes|c__CFGB2829	0	0	0	0	0	0	0	0	0	0	0	0	0	0	0	0	0	0	0	0	0	0	0	0	0	0	0	0	0	0	0	0	0	0	0	0	0	0	0	0	0	0	0	0	0	0	0	0	0
k__Bacteria|p__Firmicutes|c__CFGB1359	0	0.182401712693755	0	0	0.00757368615002577	0	0	0.000548144000561625	0	0	0	0	0	0	0	0	0	0.0527730021469293	0	0.157598308050664	0.192091054996066	0	0	0	0.0618284465280556	0	0.389351134555126	0	0	0	0.0766969552932669	0	0	0	0.00858948065895016	0	0	0	0.024649846744202	0	0	0	0	0	0	0	0	0	0
k__Bacteria|p__Firmicutes|c__CFGB1437	0	0	0	0	0	0	0	0	0	0	0	0	0	0	0	0	0	0	0	0	0	0	0	0	0	0	0.0559182535178571	0	0	0	0	0	0	0	0	0	0	0	0	0	0	0	0	0	0	0	0	0	0
k__Bacteria|p__Firmicutes|c__CFGB1311	0	0.00172781099709908	0	0	0.0283061916725436	0.0607760619171744	0	0.149695516343853	0	0.0103370364040007	0	0	0	0	0	0	0	0.0059769247383265	0	0	0	0	0	0	0.18297585260807	0	0.0275324716173001	0	0	0	0.204786468950927	0	0	0	0	0	0	0	0	0	0.0431102179541086	0.0394872100669172	0	0	0	0	0	0	0
k__Bacteria|p__Firmicutes|c__CFGB4621	0	0	0	0	0	0	0	0	0	0	0	0	0	0	0	0	0	0.004988492740257	0	0	0	0	0	0	0	0	0	0	0	0	0	0	0	0	0	0	0	0	0	0	0	0	0	0	0	0	0	0	0
k__Bacteria|p__Firmicutes|c__CFGB1814	0	0	0.00217107965571127	0	0	0	0	0	0	0	0	0	0	0.00132077693560185	0	0	0	0	0	0	0	0	0	0.0254563531821088	0.00069902144180956	0.0146555419649983	0.00516517021015722	0	0	0	7.46442387282403e-05	0	0	0	0	0	0	0	0	0	0	0	0	0	0.00116337869276683	0	0	0	0
k__Bacteria|p__Firmicutes|c__CFGB1360	0	0.00903571198482942	0	0	0.0394150830271195	0	0	0	0	0	0	0	0	0	0	0	0	0	0	0	0	0	0	0	0	0	0	0	0	0	0	0	0	0	0	0	0	0	0	0	0	0	0	0	0	0	0	0	0
k__Bacteria|p__Firmicutes|c__CFGB8331	0	0.110196692814984	0	0	0	0	0	0	0	0	0	0	0	0	0	0	0	0	0	0	0	0	0	0	0	0	0	0	0	0	0	0	0	0	0	0	0	0	0	0	0	0	0	0	0	0	0	0	0
k__Bacteria|p__Firmicutes|c__CFGB3022	0	0	0	0	0	0	0	0	0	0	0	0	0	0	0	0	0	0	0	0	0	0	0	0	0	0	0	0	0	0	0	0	0	0	0	0	0	0	0	0	0	0	0	0	0	0	0	0	0
k__Bacteria|p__Firmicutes|c__CFGB3047	0	0	0	0	0	0	0.0312087098437836	0.00392836533735831	0	0	0.00376732605381679	0	0	0.0651685082213722	0	0	0	0	0.00120905389165394	0	0	0.0431467495083004	0	0	0.014036350551536	0	0.00434961701907977	0	0	0	0.0228112793553502	0.00344736315455703	0	0	0	0.00380212822933254	0	0	0.00495300658878825	0.00284505148245808	0.000308027914883279	0	0.0100512373324678	0.00590339478495557	0.000581689346383415	0	0	0	0
k__Bacteria|p__Firmicutes|c__CFGB8140	0	0	0	0	0	0	0	0	0	0	0	0	0	0	0	0	0	0	0	0	0	0.0212592687021374	0	0	0	0	0	0	0	0	0	0	0	0	0	0	0	0	0	0	0	0	0	0	0	0	0	0	0
k__Bacteria|p__Firmicutes|c__CFGB2412	0	0	0	0	0	0	0	0	0	0	0	0	0	0	0	0	0	0	0	0	0	0	0	0	0	0	0	0	0	0	0	0	0	0	0	0	0	0	0	0	0	0	0	0	0	0	0	0	0
k__Bacteria|p__Firmicutes|c__CFGB2930	0	0	0	0	0	0	0	0	0	0	0	0	0	0.134215367213182	0	0	0	0	0	0	0	0	0	0	0	0	0	0	0	0	0	0	0	0	0	0	0	0	0	0	0	0	0	0	0	0	0	0	0
k__Bacteria|p__Firmicutes|c__CFGB76101	0	0	0	0	0	0.00955184284510933	0	0	0	0	0	0	0	0	0	0	0	0.011953849476653	0	0	0	0	0.00595546529660561	0	0	0.112821133919685	0	0.03126215577954	0	0	0	0	0	0	0.025216603833957	0	0	0	0.0886869745659126	0	0.0267778934005197	0.017908498942426	0	0	0	0	0	0	0.029562614241215
k__Bacteria|p__Firmicutes|c__CFGB76106	0	0	0	0	0	0	0	0	0	0	0	0.00191805568618338	0	0	0	0.000196571222494648	0	0	0	0	0	0	0	0	0	0	0	0	0	0	0	0	0	0	0	0	0	0	0	0	0	0	0	0	0	0	0	0	0
k__Bacteria|p__Firmicutes|c__CFGB76428	0	0	0.00397893685951648	0	0	0	0	0	0	0	0	0	0	0.000488611120685077	0	0	0	0	0	0	0	0	0	0	0	0.00201255681913709	0.00450064538779781	0	0	0	0	0	0	0	0	0	0	0	0	0	0	0	0	0	0	0	0	0	0
k__Bacteria|p__Firmicutes|c__CFGB76359	0	0	0	0	0	0	0	0.00623840076829658	0	0	0	0	0	0	0	0	0	0	0	0	0	0	0	0	0	0	0	0	0	0	0	0	0	0	0	0	0	0	0	0	0	0	0	0	0	0	0	0	0
k__Bacteria|p__Firmicutes|c__CFGB75922	0	0	0.00251779199616707	0	0	0	0	0	0	0	0	0	0	0.00350425788116329	0	0	0	0	0	0	0	0	0	0	0.00524965102798979	0.0128936332478783	0	0.00179316734395702	0	0	0.000962910679594299	0	0	0	0	0	0	0	0.00259168949413339	0	0	0	0	0	0	0	0	0	0
k__Bacteria|p__Firmicutes|c__CFGB45503	0	3.36149999435618e-05	0	0	0	0	0	0.00129857923942575	0	0.00511451875809884	0	0	0	0	0	0	0	0	0	0	0	0	0	0	0.00136309181152864	0.0614603890151865	0	0	0	0	0	0	0	0	0	0	0	0	0	0	0	0	0.00377983150389985	0	0	0	0	0	0
k__Bacteria|p__Firmicutes|c__CFGB76158	0	0	0	0	0	0	0	0	0	0	0	0	0	0	0	0	0	0	0	0	0	0	0	0.000831757343180414	0.00114639516456768	0	0	0	0	0	0.00132866744936268	0	0	0	0	0	0	0	0	0	0	0	0	0	0	0	0	0	0
k__Bacteria|p__Firmicutes|c__CFGB76560	0	0	0	0	0	0	0	0	0	0	0	0	0	0	0	0	0	0	0	0	0	0	0	0	0	0	0.0186217978629353	0	0	0	0	0	0	0	0	0	0	0	0	0	0	0	0	0	0	0	0	0	0
k__Bacteria|p__Firmicutes|c__CFGB76352	0	0	0	0	0	0	0	0	0.00109720677982346	3.74863368143558	0	0	0	0.000145056426453382	0	0	0	0	0	0	0	0	0	0	4.58836276360911	0	0	0	0	0	2.87828930978482	0	0	0	0	0	0	0	0	4.36302275916988	0	0	0	0.0782199809006613	0	0	0	0	0
k__Bacteria|p__Firmicutes|c__CFGB30287	0	0	0	0.00157047800353984	0	0	0	0	0	0	0	0	0.00814719475374713	0	0	0	0	0	0	0	0	0	0	0	0	0	0.0109646595689302	0	0	0	0	0	0	0	0	0	0	0	0	0	0	0	0	0	0	0	0	0	0
k__Bacteria|p__Firmicutes|c__CFGB72904	0	0	0	0	0	0	0	0	0	0	0	0	0	0	0	0	0	0	0	0	0	0	0	0	0	0	0	0	0	0	0	0	0	0	0	0	0	0	0	0	0	0	0	0	0	0	0	0	0
k__Bacteria|p__Firmicutes|c__CFGB32970	0	0	0	0	0	0	0	0.0102907510581629	0	0	0	0	0	0	0	0	0	0	0	0	0	0	0	0	0	0	0.00499148758613147	0	0	0	0	0	0	0	0	0	0	0	0	0	0	0	0.0419108283419307	0	0	0	0	0	0
k__Bacteria|p__Firmicutes|c__CFGB76102	0	0	0	0	0	0	0.0170574825292313	0	0	0	0	0	0	0.00180175350752622	0	0	0	0	0	0	0	0	0	0.139185815959732	0	0	0	0.513860716783394	0	0	0	0.0393275188671866	0	0	0	0	0	0	0	0.022984101411111	0.0057635445407049	0.00169394408403007	0	0	0	0	0	0	0
k__Bacteria|p__Firmicutes|c__CFGB75783	0	0	0	0	0	0	0	0	0	0	0	0	0	0	0	0	0	0	0	0	0	0	0	0	0	0	0	0	0	0	0	0	0	0	0	0	0	0	0	0	0	0	0	0	0	0	0	0	0
k__Bacteria|p__Firmicutes|c__CFGB76465	0	0.011079503981398	0	0.00334669548352595	0.0182345393449972	0	0	0.0039218398135421	0	0	0.158923666141733	0	0.0144273240430939	0	0	0	0	0.0162164624683277	0.0106257236247279	0.0316039857522177	0.0420500400856083	0	0	0	0	0	0.0155030620489076	0	0	0	0	0	0	0	0.0798325846719185	0	0	0	0	0	0.00642067075912256	0.0129182312354185	0.159050213282078	0	0	0	0	0	0
k__Bacteria|p__Firmicutes|c__CFGB76642	0	0	0	0	0	0	0	0	0	0	0	0	0	0	0	0	0	0	0	0	0	0	0	0	0	0	0	0	0	0	0	0	0	0	0	0	0	0	0	0	0	0	0	0	0	0	0	0	0
k__Bacteria|p__Firmicutes|c__CFGB28372	0	0	0	0	0	0	0	0	0	0	0	0	0	0	0	0	0	0	0	0	0	0	0	0	0	0	0	0	0	0	0	0	0	0	0	0	0	0	0	0	0	0	0	0	0	0	0	0	0
k__Bacteria|p__Tenericutes|c__CFGB1787	0	0	7.20878519736676	0	0	0	0	0	0	0.0441561166988805	0	0	0	0.171258197800119	0	0	0	1.84496237927161	0	0.042876483912866	0.0352740682830291	2.00927930453445	0	0	0	1.99455438780986	1.17635241252644	0	0	0	0	0	0	0	0	0	0	0	0	0	0.803446323051993	0.581015190443558	0	0	0	0	0	0	0
k__Bacteria|p__Firmicutes|c__CFGB10477	0.0234169677971847	0.781044523688659	0.0809325663292522	0.041394782660989	0.319604645523859	0	0	0	0.0155815288895582	0.501716547495071	0	0	0.072099721688505	0.00696270846976235	0	0	0	0.0610588422557463	0	0	0	0.162292886055874	0	0	0	0	0.210072909468368	0	0	0	0	0.288068559921094	0	0	0	0	0	0	0	0	0.000458619339937326	0	0.338953204860951	0	0	0	0	0	0
k__Bacteria|p__Firmicutes|c__CFGB73283	0	0	0	0	0	0	0	0	0	0	0	0	0	0	0	0	0	0	0	0	0	0	0	0	0	0	0	0	0	0	0	0	0	0	0	0	0	0	0	0	0	0	0	0	0	0	0	0	0
k__Bacteria|p__Firmicutes|c__CFGB76185	0	0.105221672823337	0	0	0	0	0	0	0	0	0	0	0	0	0	0	0	0	0	0	0	0	0	0	0	0	0	0	0	0	0	0	0	0	0	0	0	0	0	0	0	0	0	0	0	0	0	0	0
k__Bacteria|p__Firmicutes|c__CFGB75721	0	0.16577573372167	0.0225445571853517	0	0.037162617211026	0	0	0	0.0119679022125309	0.067607303764673	0	0	0	0	0	0	0	0.00457149799107143	0	0.156216329055385	0.141320035113743	0	0	0.109051781572397	0	0.149091388682156	0	0	0	0	0	0	0	0	0	0	0	0	0.244002766447669	0	0	0	0.2115006841508	0	0.265129156670341	0.285806681058985	0	0	0
k__Bacteria|p__Firmicutes|c__CFGB76688	0	0	0	0	0	0	0	0	0	0	0	0	0	0	0	0	0	0	0	0	0	0	0	0	0	0	0	0	0	0	0	0	0	0	0	0	0	0	0	0	0	0	0	0	0	0	0	0	0
k__Bacteria|p__Firmicutes|c__CFGB31626	0	0	0	0	0	0	0	0	0	0	0	0	0	0	0	0	0	0.40286326046317	0	0	0	0	0	0	0	0	0	0	0	0	0	0	0	0	0	0	0	0	0	0	0	0	0	0	0	0	0	0	0
k__Bacteria|p__Firmicutes|c__CFGB38642	0.00506331903214156	0.0417027689299828	1.39034950545063	0.0550078780191836	0.000521688268032569	0	0	0.141173182239883	0.0046392764929492	0.174811628321686	0	0	0.21119978863903	0.464974557721936	0	0	0	1.00166772029365	0	0	0	0.0019060526338048	0.024320261828266	0.0119956196649506	0.00457859044385262	0.125869579230574	0.558616178795878	0.00201826707436865	0	0	0.00604618333698746	0.0846258707180659	0	0	0	0	0	0	0.718870673339413	0	0.0129508625546481	0.0206249137798797	0.0195432861091151	0	0	0	0	0	0
k__Bacteria|p__Firmicutes|c__CFGB14224	0	0	0	0	0	0	0	0	0	0	0	0	0	0	0	0	0	0	0	0	0	0	0	0	0	0	0	0	0	0	0	0	0	0	0	0	0	0	0	0	0	0	0	0	0	0	0	0	0
k__Bacteria|p__Firmicutes|c__CFGB10325	0	0.923336818449757	0	0	0	0	0	0	0	0	0	0	0	0	0	0	0	0	0	0	0	0	0	0	0	0	0	0	0	0	0	0	0	0	0	0	0	0	0	0	0	0	0	0	0	0	0	0	0
k__Bacteria|p__Firmicutes|c__CFGB24517	0	0	0	0	0	0	0	0	0	0	0	0	0	0	0	0	0	0	0	0	0	0	0	0.00316678254513644	0	0	0	0	0	0	0	0	0	0	0	0	0	0	0	0	0	0	0.00407004328603448	0	0	0	0	0	0
k__Bacteria|p__Firmicutes|c__CFGB47591	0	0	0	0	0	0	0	0	0	0	0	0	0	0	0	0	0	0	0	0	0	0	0	0	0	0	0	0	0	0	0	0	0	0	0	0	0	0	0	0	0	0	0	0	0	0	0	0	0
k__Bacteria|p__Firmicutes|c__CFGB29420	0	0	0	0	0	0	0	0	0	0	0	0	0	0	0	0	0	0	0	0	0	0.764691183625104	0	0	0	0	0	0	0	0	0	0	0	0	0	0	0	0	0	0	0	0	0	0	0	0	0	0	0
k__Bacteria|p__Firmicutes|c__CFGB76782	0	0	0	0	0	0	0	0	0	0	0	0	0	0.034935695128983	0	0	0	0	0	0	0	0	0	0	0	0	0	0	0	0	0	0	0	0	0	0	0	0	0	0	0	0	0.00453013513576012	0	0	0	0	0	0
k__Bacteria|p__Firmicutes|c__CFGB75522	0	0	0	0	0	0	0	0	0	0	0	0	0	0	0	0	0	0	0	0	0	0	0	0	0	0	0	0	0	0	0	0	0	0	0	0	0	0	0	0	0	0	0	0	0	0	0	0	0
k__Bacteria|p__Firmicutes|c__CFGB28775	0	0	0	0	0	0	0	0	0	0	0	0	0	0	0	0	0	0	0	0	0.00110159744800611	0	0	0	0	0	0	0	0	0	0	0	0	0	0	0	0	0	0	0	0	0	0	0	0.0611581715572563	0.0581751198847032	0	0	0
k__Bacteria|p__Firmicutes|c__CFGB76420	0	0	0	0	0	0	0	0	0	0	0	0	0	0	0	0	0	0.0022780268705508	0	0	0	0	0	0	0	0	0	0	0	0	0	0	0	0	0	0	0	0	0	0	0	0	0.00402757326913673	0	0	0	0	0	0
k__Bacteria|p__Firmicutes|c__CFGB15212	0	0	0	0	0	0	0	0	0	0	0	0	0	0	0	0	0	0	0	0	0	0	0	0	0	0	0	0	0	0	0	0	0	0	0	0	0	0	0	0	0	0	0	0	0	0	0	0	0
k__Bacteria|p__Firmicutes|c__CFGB76398	0	0	0	0	0	0	0	0	0	0	0	0	0	0	0	0	0	0	0	0	0	0	0	0	0	0	0	0	0	0	0	0	0	0	0	0	0	0	0	0	0.0657057767769909	0.0497271783586666	0	0	0	0	0	0	0
k__Bacteria|p__Firmicutes|c__CFGB16911	0	0	0	0	0	0	0	8.48318096107276e-05	0	0	0	0	0	0	0	0	0	0	0	0	0	0	0	0	0	0	0	0	0	0	0	0	0	0	0	0	0	0	0	0	0	0	0	0	0	0	0	0	0
k__Bacteria|p__Firmicutes|c__CFGB73223	0	0	0	0	0	0	0	0	0	0	0	0	0	0	0	0	0	0	0	0	0	0	0	0	0	0	0	0	0	0	0	0	0	0	0	0	0	0	0	0	0	0	0	0	0	0	0	0	0
k__Bacteria|p__Firmicutes|c__CFGB10312	0	0	0	0	0	0	0	0.0445040724265509	0	0	0	0	0	0	0	0	0	0	0	0	0	0	0	0	0	0	0	0	0	0	0	0	0	0	0	0	0	0	0	0	0	0	0	0	0	0	0	0	0
k__Bacteria|p__Firmicutes|c__CFGB76783	0.0343062815315811	0.0132308639777859	0	0	0.0670031861424889	0	0	0.0120656935361719	0	0.310172805770193	0.169696100480358	0	0	0.188206896048883	0	0	0	0.0196296417116615	0.0151519253729709	0	0	0	0	1.64004234152025	0	0.54185696454291	0.0962805850577553	0.0593309475869694	0	0	0	0	0	0	0.554229441512651	0.00541673062809019	0	0.000774158583011636	0.381099941070666	0.171611827750236	0.281030979409953	0.688130447432811	0.448426751751055	0	0	0	0	0	0
k__Bacteria|p__Firmicutes|c__CFGB58251	0	0.00519687899127466	0	0	0	0	0	0	0	0	0	0	0	0	0	0	0	0	0	0	0	0	0	0	0	0	0.0675700921644544	0	0	0	0	0	0	0	0	0	0	0	0	0	0	0	0	0	0	0	0	0	0
k__Bacteria|p__Firmicutes|c__CFGB76357	0.308869522772395	0.117309626803042	0	0	0	0	0	0	0	0	0	0	0	0	0	0	0	0	0	0	0	0	0	0	0	0	0	0	0	0	0	0	0	0	0	0	0	0	0	0	0	0	0	0	0	0	0	0	0
k__Bacteria|p__Firmicutes|c__CFGB10314	0	0.0444524759253662	0	0	0	0	0	0	0	0	0	0	0	0	0	0	0	0.272668233217453	0	0	0	0	0	0	0	0	0	0	0	0	0	0	0	0	0	0	0	0	0	0	0	0	0	0	0	0	0	0	0
k__Bacteria|p__Firmicutes|c__CFGB76016	0.000374276023296377	0	0	0	0.0138584954025593	0	0	0	0	0	0	0	0	0	0	0	0	0	0	0	0	0	0	0	0	0	0	0	0	0	0	0	0	0	0	0	0	0	0	0	0	0	0	0	0	0	0	0	0
k__Bacteria|p__Firmicutes|c__CFGB76779	0	0	0	0	0	0	0	0	0	0.00319368139645991	0	0	0	0	0	0	0	0.000926654998190155	0	0	0	0	0	0	0	5.89760240040173e-05	0.0531695372071886	0	0	0	0	0	0	0	0	0	0	0	0	0	0	0	0	0	0	0	0	0	0
k__Bacteria|p__Firmicutes|c__CFGB73062	0	2.07797172851117	0	0	0.109229248307949	0	0	0	0	0	0	0	0	0	0	0	0	0.230181101550435	0	0	0	0	0	0	0	0	0	0	0	0	0	0	0	0	0	0	0	0	0	0	1.71005461733078	1.85006926377484	0	0	0	0	0	0	0
k__Bacteria|p__Firmicutes|c__CFGB11916	0	0	0	0	0	0	0	0	0.047281263897936	0	0	0	0	0	0	0	0	0	0	0	0	0	0	0	0	0	0.00855575708787739	0	0	0	0	0	0	0	0	0	0	0	0	0	0	0	0	0	0	0	0	0	0
k__Bacteria|p__Firmicutes|c__CFGB14936	0	0	0	0	0	0	0	0.0302197007928677	0	0	0	0	0	0	0	0	0	0	0	0.395890135401969	0.37425625798666	0.103483666590391	0	0	0	0	0	0	0	0	0	0	0.256269602667571	0	0	0	0.000383434093820286	1.37615428630449	6.32584691114732	2.72233679259432	0	0	0	0	0	0	0	0	0
k__Bacteria|p__Firmicutes|c__CFGB76112	0	0	0	0	0	0	0	0	0	0	0	0	0	0	0	0	0	0	0	0	0	0	0	0	0	0	0	0	0	0	0	0	0	0	0	0	0	0	0	0	0	0	0	0	0	0	0	0	0
k__Bacteria|p__Firmicutes|c__CFGB76110	0	0	0	0	0	0	0	0	0	0	0	0	0	0	0	0	0	0	0	0	0	0	0	0	0	0	0	0	0	0	0	0	0	0	0	0	0	0	0	0	0	0	0	0	0	0	0	0	0
k__Eukaryota|p__Eukaryota_unclassified	0	0	0	0	0	0	0	0	0	0	0	0	0	0	0	0	0	0	0	0	0	0	0	0	0	0	0	0	0	0	0	0	0	0	0	0	0	0	0	0	0	0	0	0	0	0	0	0	0
k__Bacteria|p__Firmicutes|c__CFGB72899	0.0192222516115611	0	0	0	0	0	0	0	1.55031143832827	0	0	0	0	0	0	0	0	0	0	0	0	1.24051188100709	0	0	0.0179578608400876	0	0	0	0	0	0.0112339579286002	0	0	0	0	0	0	0	0	0.86192477381211	0	0	0	0	0	0	0	0	0
k__Bacteria|p__Tenericutes|c__CFGB1779	0	1.17494509302732	0	0	0	0	0	0	1.75405796687723	0.0281491386852227	0	0	0	0	0	0	0	0	0	0	0	0	0	0.0088364679211277	0	0	0	0	0	0	0	0	0	0	0	0	0	0	0	0	0	0	0.0174834902895742	0	0	0	0	0	0
k__Bacteria|p__Firmicutes|c__CFGB76388	0	0	0	0	0	0.0012555257347953	0	0.00491371943360599	0	0	0.00863156431205814	0	0	0.0431504695955009	0	0	0	0	0	0.0209931978732074	0.032020913319386	0	0	0.051034799185235	0.0264020398571471	0	0	0	0	0	0.0356053018733706	0	0	0	0	0	0	0	0	0	0	0	0.0512967020763337	0	0	0	0	0	0
k__Bacteria|p__Firmicutes|c__CFGB76000	0	0	0	0	0	0	0	0	0	0	0	0	0	0	0	0	0	0	0	0	0	0	0	0	0	0	0	0	0	0	0	0	0	0	0	0	0	0	0	0	0	0	0	0	0	0	0	0	0
k__Bacteria|p__Firmicutes|c__CFGB75799	0	0.115299449806417	0	0	0	0	0	0	0	0	0	0	0	0	0	0	0	0	0	0	0	0	0	0	0	0	0	0	0	0	0	0	0	0	0	0	0	0	0	0	0	0	0	0	0	0	0	0	0
k__Bacteria|p__Firmicutes|c__CFGB75497	0	0	0	0	0	0	0	0	0	0	0	0	0	0	0	0	0	0	0	0	0	0	0	0	0	0	0	0	0	0	0	0	0	0	0	0	0	0	0	0	0	0	0	0	0	0	0	0	0
k__Bacteria|p__Firmicutes|c__CFGB58145	0	0	0	0	0	0	0	0	0	0	0	0	0	0	0	0	0	0.0383480726751026	0	0	0	0	0	0	0	0	0	0	0	0	0	0	0	0	0	0	0	0	0	0	0	0	0	0	0	0	0	0	0
k__Bacteria|p__Firmicutes|c__CFGB45507	0	0.000571454999040551	0	0.000870963783622531	0	0.00100934421816877	0	0	0	0	0	0	0.00823575121846178	0	0	0	0	0	0	0	0	0	0	0.000389170866992671	0.00271919340863919	0.00296354520620187	8.30656027949261e-05	0	0	0	0.00768835658900875	0	0.00523044292103302	0	0.000607821722607274	0	0	0	0	0.00299184775059474	0	0	0.00380814484849835	0	0	0	0	0	0
k__Bacteria|p__Firmicutes|c__CFGB76586	0	0	0	0	0	0	0	0	0	0	0	0	0	0	0	0	0	0.0197454735864352	0	0	0	0	0	0	0	0	0	0	0	0	0	0	0	0	0	0	0	0	0	0	0	0	0	0	0	0	0	0	0
k__Bacteria|p__Firmicutes|c__CFGB76310	0	0	0	0	0	0	0	0	0	0	0	0	0	0	0	0	0	0	0	0	0	0	0	0	0	0	0	0.018069022427618	0	0	0	0	0	0	0	0	0	0	0	0	0	0	0	0	0	0	0	0	0
k__Bacteria|p__Firmicutes|c__CFGB76515	0	0	0	0	0	0	0	0.00324971086047249	0	0	0	0	0	0	0	0	0	0.0245023025771447	0.0011935532007353	0	0	0	0	0	0.05513182111552	0	0	0	0	0	0.0498175649272276	0	0	0	0	0	0	0	0	0	0	0	0.0750020498414284	0	0	0	0	0	0
k__Bacteria|p__Firmicutes|c__CFGB10021	0	0.00741546898754974	0	0	0	0	0	0	0	0	0	0	0	0	0	0	0	0	0	0	0	0	0	0	0	0	0	0	0	0	0	0	0	0	0	0	0	0	0	0	0	0	0	0	0	0	0	0	0
k__Bacteria|p__Firmicutes|c__CFGB76046	0	0	0	0	0	0	0	0	0	0	0	0.00694581016571088	0	0	0.00234072961593988	0	0	0	0	0	0	0	0	0	0	0	0	0	0	0	0	0	0	0	0	0	0.0153889798808257	0.0175434324053443	0	0	0	0	0	0	0	0	0	0	0
k__Bacteria|p__Firmicutes|c__CFGB76356	0	0	0	0	0	0	0	0	0	0	0	0	0	0	0	0	0	0	0	0	0	0	0	0	0	0	0	0	0	0	0	0	0	0	0	0	0	0	0	0	0	0	0	0	0	0	0	0	0
k__Bacteria|p__Tenericutes|c__CFGB1789	0	0.035410040940548	0	0	0	0	0	0	0	0	0	0	0	0	0	0	0	0	0	0	0	0	0	0	0	0	0	0	0	0	0	0	0	0	0	0	0	0	0	0	0	0	0	0	0	0	0	0	0
k__Bacteria|p__Tenericutes|c__CFGB4862	0	1.40191357264625	0	1.39657328208236	0	0	0	0	0	0	0	0	0.606803655635518	0	0	0	0	0	0	0	0	0	0	0	0	0	0	0	0	0	0	0	0	0	0	0	0	0	0	0	0	0	0	0	0	0	0	0	0
k__Bacteria|p__Firmicutes|c__CFGB75985	0	0	0	0	0	0	0	0	0	0	0	0	0	0	0	0	0	0	0	0	0	0	0	0	0	0	0	0	0	0	0	0	0	0	0	0	0	0	0	0	0	0	0	0	0	0	0	0	0
k__Bacteria|p__Firmicutes|c__CFGB40183	0	0	0	0	0.000730363575245597	0	0	0	0	0	0	0	0	0	0	0	0	0	0.00258861538341293	0	0	0	0	0	0	0	0	0	0	0	0	0	0	0	0	0	0	0	0.00971403617801106	0	0	0	0	0	0	0	0	0	0
k__Bacteria|p__Firmicutes|c__CFGB76096	0	0	0	0	0	0	0	0	0	0	0	0	0	0	0	0	0	0	0	0	0	0	0	0	0	0	0	0	0	0	0	0	0	0	0	0	0	0	0	0	0	0	0	0	0	0	0	0	0
k__Bacteria|p__Firmicutes|c__CFGB76317	0	0	0	0	0	0	0	0	0	0	0	0	0	0	0	0	0	0	0	0.0103414190917948	0.015445314218919	0	0	0	0	0	0	0	0	0	0	0	0	0	0	0	0	0	0	0	0	0	0	0	0	0	0	0	0
k__Bacteria|p__Firmicutes|c__CFGB72924	0	0	0	0.0168363471558529	0	0	0	0.00264283714556497	0	0	0	0	0.0109072045706868	0	0	0	0	0.0394291701729911	0	0	0	0	0.0286284707662361	0	0.0246195351805327	0	0	0.0646036226281366	0	0	0.0216617580789353	0	0.392577891918098	0	0.0514968956824768	0.00128721758057638	0	0	0.174622278804721	0	0	0	0	0	0	0	0.041962178835087	0.046389302611965	0
k__Bacteria|p__Firmicutes|c__CFGB72809	0	0	0	0	0	0	0	0	0	0	0	0	0	0	0	0	0	0	0	0	0	0	0	0	0	0	0	0	0	0	0	0	0	0	0	0	0	0	0	0	0	0	0	0	0	0	0	0	0
k__Bacteria|p__Firmicutes|c__CFGB13380	0	0.904404850481543	0	0	0	0	0	0	0	0	0	0	0	0	0	0	0	0	0	0	0	0	0	0	0	0	0	0	0	0	0	0	0	0	0	0	0	0	0	0	0	0	0	0	0	0	0	0	0
k__Bacteria|p__Firmicutes|c__CFGB76533	0.0229579500327646	0	0	0.00187908721820924	0.00695993524645804	0	0	0	0	0	0	0	0.00838334532631952	0	0	0	0	0.0304483388155315	0	0	0	0	0	0	0.0104503705550529	0	0.0792219308110518	0	0	0	0.0206465964322313	0	0	0	0	0	0	0	0	0	0	0	0	0	0	0	0	0	0
k__Bacteria|p__Firmicutes|c__CFGB76784	0	0	0	0	0	0	0	0	0	0	0	0	0	0	0	0	0	0	0	0	0	0.0569959708925001	0	0	0	0	0	0	0	0	0	0	0	0	0	0	0	0	0	0	0	0	0	0	0	0	0	0	0
k__Bacteria|p__Firmicutes|c__CFGB31455	0	4.85312527885181	0.170714552395852	0	0	0	0	0.532410962640743	0	0	0	0	0	0	0	0	0	1.37067718482294	0	0	0	0	0	0	0	0	0	0	0	0	0	0	0	0	0	0	0	0	0	0	0	0	0	0	0	0	0	0	0
k__Bacteria|p__Firmicutes|c__CFGB28369	0	0	0	0	0	0	0	0	0	0	0	0	0	0	0	0	0	0	0	0	0	0	0	0	0	0	0	0	0	0	0	0	0	0	0	0	0	0	0	0	0	0	0	0	0	0	0	0	0
k__Bacteria|p__Firmicutes|c__CFGB76238	0	0	0	0	0	0	0	0	0	0	0	0	0	3.05381950428173e-05	0	0	0	0	0	0	0	0	0	0	0	0	0	0	0	0	0	0	0	0	0	0	0	0	0	0	10.8227935216263	14.2138390268238	0	0	0	0	0	0	0
k__Bacteria|p__Firmicutes|c__CFGB76600	0	0	0	0	0	0	0	0	0	0	0	0	0	0	0	0	0	0	0	0	0	0	0	0	0	0	0	0	0	0	0	0	0	0	0	0	0	0	0	0	0	0	0	0	0	0	0	0	0
k__Bacteria|p__Firmicutes|c__CFGB72926	0	0	0	0	0	0	0	0.157695808542526	0.00123435762730139	0	0	0	0	0	0	0	0	0.0556610768912887	0	0	0	0.0483866095577863	0	0	0	0	0.00804226063423603	0	0	0	0	0	0	0	0	0	0	0	0	0	0	0	1.31830471618694	0	0	0	0	0	0
k__Bacteria|p__Firmicutes|c__CFGB58291	0	0	0	0	0	0	0	0	0	0	0	0	0	0	0	0	0	0	0	0	0	0	0	0	0	0	0	0	0	0	0	0	0	0	0	0	0	0	0	0	0	0	0	0	0	0	0	0	0
k__Bacteria|p__Firmicutes|c__CFGB15209	0	0.156141674737845	0	0	0	0	0	0	0.0273705386923353	0	0	0	0	0	0	0	0	0.063722975375543	0	0	0	0	0	0	0.0569982083651515	0	0	0	0	0	0.0834895810175368	0	0	0	0.00156754023198718	0	0	0	0	0	0.0909777559269701	0.124031806693283	0	0	0	0	0	0	0
k__Bacteria|p__Bacteroidetes|c__CFGB529	0	0	0	0	0	0	0	0	0	0	0	0	0	0	0	0	0	0	0	0	0	0	0	0	0	0	0	0	0	0	0	0	0	0	0	0	0	0	0	0	0	0	0	0	0	0	0	0	0
k__Bacteria|p__Bacteroidetes|c__CFGB667	0	0	0	0	0	0	0	0	0	0	0.0275514086104432	0	0	0	0	0	0	0	0	0	0	0	0	0	0	0	0	0	0	0	0	0	0	0	0	0	0	0	0	0	0	0	0	0	0	0	0	0	0
k__Bacteria|p__Bacteroidetes|c__CFGB570	0	0	0	0	0	0	0	0	0	0	0	0	0	0	0	0	0	0	0	0	0	0	0	0	0	0	0	0	0	0	0	0	0	0	0	0	0	0	0	0	0	0	0	0	0	0	0	0	0
k__Bacteria|p__Bacteroidetes|c__CFGB494	0	0	0	0	0	0	0	0	0	0	0	0	0	0	0	0	0	0	0	0	0	0	0	0	0	0	0	0	0	0	0	0	0	0	0	0	0	0	0	0	0	0	0	0	0	0	0	0	0
k__Bacteria|p__Bacteroidetes|c__CFGB635	0.288136043444128	0.177292232702334	0	0	0	0	0	0	0	0	0	0	0	0	0	0	0	1.76282985793203	0	0	0	0	0	0	0	0	0	0	0	0	0	0	0	0	0	0	0	0	0	0	0	0	0	0	0	0	0	0	0
k__Bacteria|p__Bacteroidetes|c__CFGB629	0	0	0	0	0	0	0	2.44328662726528	0	0	0	0	0	0	0	0	0	0	0	0	0	4.25135402625383	0	0	0	0	0	0	0	0	0	0	0	0	0	0	0	0	0	0	0	0	0	0	0	0	0	0	0
k__Bacteria|p__Firmicutes|c__Clostridia	12.7583846384327	20.0137793423977	10.5751391366879	13.6887183317538	37.2423373158904	8.31867039202372	7.54908734336604	6.41067459704452	14.5071010765767	21.8254875219004	11.3409752815456	1.53819087898908	15.8120150644882	15.2693189233227	3.60583149836563	1.53675807724088	5.92946909388626	27.9884327352109	2.56830947830951	20.819999598871	23.166881205904	8.56225970445972	2.10132468576062	47.5615178745372	33.8725449176956	26.9347187627847	29.2235438132545	17.7787544176273	31.9802566281816	31.5031320757451	38.9320239117392	15.9650490314375	32.6295435508252	1.55373224477034	15.1224764960011	8.83337811514238	10.1157287682365	41.8070045794506	34.4030014354912	32.2408014581678	26.2663617098702	25.5246241518004	36.248463790685	9.39405256185925	38.0074768654492	40.5324350773247	12.9469318495424	16.8720631206095	1.45478120050017
k__Bacteria|p__Bacteroidetes|c__CFGB658	0	0	0	0	0	0	0	0	0	0	0	0	0	0	0	0	0	0	0	0	0	0	0	0	0	0	0	0	0	0	0	0	0	0	0	0	0	0	0	0	0	0	0	0	0	0	0	0	0
k__Bacteria|p__Bacteroidetes|c__CFGB593	0.00035309058801545	0	0	0	0	0.00020925428913255	0	7.83062857945178e-05	0.00031008017690663	0	0	0	0	0	0	0	0	0	0.000147256563727083	0	0	0.000157053026006388	0.000540637984372708	0	0	0	0	0	0	0	0	0	0	0	0	0	0	0	0	0	0	0	0	0	0	0	0	0	0
k__Bacteria|p__Bacteroidetes|c__CFGB497	0	0	0	0	0	0	0	0	0	0	0	0	0	0	0	0	0	0	0	0	0	0	0	0	0	0	0	0	0	0	0	0	0	0	0	0	0	0	0	0	0	0	0	0	0	0	0	0	0
k__Bacteria|p__Bacteroidetes|c__CFGB602	0	0	0	0	0	0	0	0.0532352232926397	0	0.186352080904063	0	0	0	0	0	0	0	0	0	0	0	0	0	0	0	0	0	0	0	0	0	0	0	0	0	0	0	0	0	0	0	0	0	0	0	0	0	0	0
k__Bacteria|p__Tenericutes|c__CFGB10317	0	0	0	0	0	0	0	0	0	0	0	0	0	0	0	0	0	0	0	0	0	0	0	0	0	0	0	0	0	0	0	0	0	0	0	0	0	0	0	0	0	0	0	0	0	0	0	0	0
k__Bacteria|p__Bacteroidetes|c__CFGB642	0.0445812176428307	0.0407682719315518	0	0	0	0	0	0	0	0	0	0	0	0.00566483518044261	0	0	0	0	0	0	0	0	0	0	0	0	0	0	0	0	0	0	0	0	0	0	0	0	0	0	0	0	0	0	0	0	0	0	0
k__Bacteria|p__Bacteroidetes|c__CFGB628	0	0	0	0	0	0	0	0	0	0	0	0	0	0	0	0	0	0	0	0	0	0	0	0	0	0	0	0	0	0	0	0	0	0	0	0	0	0	0	0	0	0	0	0	0	0	0	0	0
k__Bacteria|p__Bacteroidetes|c__CFGB651	0	0	0	0	0	0	0	0	0	0	0	0	0	0	0	0	0	0	0	0	0	0	0	0	0	0	0	0	0	0	0	0	0	0	0	0	0	0	0	0	0	0	0	0	0	0	0	0	0
k__Bacteria|p__Bacteroidetes|c__CFGB618	0	0	0	0	0	0	0	0	0	0.00279254267033451	0	0	0	0	0	0	0.00415555139797201	0	0	0	0	0	0	0	0	0	0	0	0	0	0	0	0	0	0	0.0429469356941437	0	0	0	0	0	0	0	0	0	0	0	0	0
k__Bacteria|p__Bacteroidetes|c__CFGB1458	0	0	0	0	0	0	0	0	0	0	0	0	0	0	0	0	0	0	0	0	0	0	0	0	0	0	0	0	0	0	0	0	0	0	0	0	0	0	0	0	0	0	0	0	0	0	0	0	0
k__Bacteria|p__Fusobacteria|c__CFGB76375	0	0	0	0	0	0	0	0	0	0	0	0	0	0	0	0	0	0	0	0	0	0	0	0	0	0	0	0	0	0	0	0	0	0	0	0	0	0	0	0	0	0	0	0	0	0	0	0	0
k__Bacteria|p__Lentisphaerae|c__CFGB2345	0	0	0	0	0	0	0	0	0	0	0	0	0	0	0	0	0	0	0	0	0	0	0	0	0	0	0	0	0	0	0	0	0	0	0	0	0	0	0	0	0	0	0	0	0	0	0	0	0
k__Bacteria|p__Fusobacteria|c__CFGB76370	0	0	0	0	0	0	0	0	0	0	0	0	0	0	0	0	0	0	0	0	0	0	0	0	0	0	0	0	0	0	0	0	0	0	0	0	0	0	0	0	0	0	0	0	0	0	0	0	0
k__Bacteria|p__Tenericutes|c__Mollicutes	0	0	0	0	0	0	0	0	0	0	0	0	0	0	0	0	0	0	0	0	0	0	0	0	0	0	0	0	0	0	0	0	0	0	0	0	0	0	0	0	0	0	0	0	0	0	0	0	0
k__Bacteria|p__Bacteroidetes|c__CFGB4425	0	0.0176209829704151	0	0	0	0	0	0	0	0	0	0	0	0.462325369301972	0	0	0	0	0	0	0	0	0	0	0	0	0	0	0	0	0	0	0	0	0	0	0	0	0	0	0	0	0	0	0	0	0	0	0
k__Bacteria|p__Bacteroidetes|c__CFGB2107	0	0.0902629978484523	0	0	0	0	0	0	0	0	0	0	0	0	0	0	0	0	0	0	0	0	0	0	0	0	0	0	0	0	0	0	0.179242122129091	0	0	0	0	0	0	0	0	0	0	0	0	0	0	0	0
k__Bacteria|p__Bacteroidetes|c__CFGB4405	0	0	0	0	0	0	0	0	0	0	0	0	0	0	0	0	0	0	0	0.584173061822398	0.746974869535479	0	0	0	1.38190946874215	0	0	0	0	0	2.17654389265289	0	0	0	0	0	0	0	0	3.3292554777576	0	0	0	0	0	0	0	0	0
k__Bacteria|p__Proteobacteria|c__CFGB544	0	0	0	0	0	0	0	0	0	0	0	0	0	0	0	0	0	0	0	0	0	0	0	0	0	0	0	0	0	0	0	0	0	0	0	0	0	0	0	0	0	0	0	0	0	0	0	0	0
k__Bacteria|p__Candidatus_Gracilibacteria	0	0	0	0	0	0	0	0	0	0	0	0	0	0	0	0	0	0	0	0	0	0	0	0	0	0	0	0	0	0	0	0	0	0	0	0	0	0	0	0	0	0	0	0	0	0	0	0	0
k__Bacteria|p__Proteobacteria|c__CFGB3069	0.0240454690438522	0.000558008999063127	0.0174264226357661	0.00163219984647372	0.00644438448746115	0.00207407927757851	0	0.0060491605776265	0.038116009438215	0.105437771320807	0.0277707910513282	0	0.0147298919642022	0.0195597139249245	0	0	0	0	0	0	0	0.0919045753093745	0	0.0635416825381955	0.00058717801112003	0.110609533019534	0.0428618510421819	0.0210907001646689	0	0	0.00220200504248309	0.0126587175035334	0	0	0.0081336143669947	0	0	0	0	0	0.467285191942709	1.01595440996517	0.00949204877664737	0	0	0	0	0	0
k__Bacteria|p__Bacteroidetes|c__CFGB75900	0.00740077872480383	0	0	0	0	0	0	0	0	0	0	0	0	0	0	0	0	0	0	0	0	0	0	0	0	0	0	0	0	0	0	0	0	0	0	0	0	0	0	0	0	0	0	0	0	0	0	0	0
k__Bacteria|p__Candidatus_Melainabacteria	0	0.0975641758361939	0	0	0	0	0	0	0	0.0918839109015313	0	0	0	0.0271484553930646	0	0	0	0.0845186579599271	0	0	0	0	0.28468813611476	0	0	0	0	0	0	0	0	0	0.179242122129091	0	0	0	0	0	0	0	0	0	0	0	0	0	0.260594464995212	0.205582988616647	0
k__Bacteria|p__Bacteroidetes|c__CFGB24868	0	0	0	0	0	0	0	0	0	0	0	0	0	0	0	0	0	0	0	0	0	0	0	0	0	0	0	0	0	0	0	0	0	0	0	0	0	0	0	0	0	0	0	0	0	0	0	0	0
k__Bacteria|p__Proteobacteria|c__CFGB2404	0	0.0235237769605046	0	0	0	0	0	0	0	0.0432458403588267	0	0	0	0	2.32365311874174	0	0	0	0	0	0	0	0.160797563008352	0	0	0	0	0	0	0	0	0	0.695678375781453	0	0	0	0	0	0	0	0	0	0	0	0	0	0	0	0
k__Bacteria|p__Bacteroidetes|c__CFGB74566	0.685687798302483	0	0	0	0	0	0	0	0	0	0	0	0	0	0	0	0	0	0	0	0	0	0	0	0	0	0	0	0	0	0	0	0	0	0	0	0	0	0	0	0	0	0	0	0	0	0	0	0
k__Bacteria|p__Bacteroidetes|c__CFGB76103	0	0	0	0	0	0	0	0	0	0	0	0	0	0.0134978822089253	0	0	0	0	0	0	0	0	0	0	0	0	0	0	0	0	0	0	0	0	0	0	0	0	0	0	0	0	0	0	0	0	0	0	0
k__Bacteria|p__Bacteroidetes|c__CFGB50354	0	0.00801381598654514	0	0	0	0	0	0	0	0	0	0	0	0	0	0	0	0	0	0	0	0	0	0	0	0	0	0	0	0	0	0	0	0	0	0	0	0	0	0	0	0	0	0	0	0	0	0	0
k__Bacteria|p__Proteobacteria|c__CFGB2394	0	0	0	0	0	0	0	0	0	0	0	0	0	0	0	0	0	0	0	0	0	0	0	0	0	0	0	0	0	0	0	0	0	0	0	0	0	0	0	0	0	0	0	0	0	0	0	0	0
k__Bacteria|p__Actinobacteria|c__CFGB2801	0	0	0	0	0	0	0	0	0	0	0	0	0	0	0	0	0	0	0	0	0	0	0	0	0	0	0	0	0	0	0	0	0	0	0	0	0	0	0	0	0	0	0	0	0	0	0	0	0
k__Bacteria|p__Proteobacteria|c__CFGB2401	0.053203689802168	0	0	0	0	0	0	0	0	0	0	0	0	0	0	0	0	0	0	0	0	0	0	0	0	0	0	0	0	0	0	0	0	0	0	0	0	0	0	0	0	0	0	0	0	0	0	0	0
k__Bacteria|p__Bacteroidetes|c__CFGB76111	0.00914504622960016	0	0	0	0	0	0	0	0	0	0	0	0	0	0	0	0	0	0	0	0	0	0	0	0	0	0	0	0	0	0	0	0	0	0	0	0	0	0	0	0	0	0	0	0	0	0	0	0
k__Bacteria|p__Bacteroidetes|c__CFGB74567	0	0	0	0	0	0	0	0	0	0	0	0	0	0	0	0	0	0	0	0	0	0	0	0	0	0	0	0	0	0	0	0	0	0	0	0	0	0	0	0	0	0	0	0	0	0	0	0	0
k__Bacteria|p__Bacteroidetes|c__CFGB59744	0	0	0	0	0	0	0	0	0	0	0	0	0	0	0	0	0	0	0	0	0	0	0	0	0	0	0	0	0	0	0	0	0	0	0	0	0	0	0	0	0	0	0	0	0	0	0	0	0.010192846830115
k__Bacteria|p__Bacteroidetes|c__CFGB76183	0	0	0	0	0	0	0	0	0	0	0	0	0	0.000465707474402964	0	0	0	0	0	0	0	0	0	0	0	0	0	0	0	0	0	0	0	0	0	0	0	0	0	0	0	0	0	0	0	0	0	0	0
k__Bacteria|p__Bacteroidetes|c__CFGB11479	0	0	0	0	0	0	0	0	0	0	9.29470447647095	0	0	0	0	0	0	0	0	0	0	0	0	0	0	0	0	0	0	0	0	0	0	0	0	0	0	0	0	0	0	0	0	0	0	0	0	0	0
k__Bacteria|p__Actinobacteria|c__CFGB2992	0	0	0	0.00320953583256177	0	0	0	0	0	0	0.00939562039927801	0	0.0191577151999344	0.0166204126520533	0	0	0	0	0	0	0	0	0	0	0	0	0.0416460726740016	0	0	0	0	0	0	0	0	0	0	0	0.0398864212763788	0	0	0	0	0	0	0	0	0	0
k__Bacteria|p__Actinobacteria|c__CFGB1056	0	0	0	0	0	0	0	0	0	0	0	0	0	0	0	0	0	0	0	0	0	0	0	0	0	0	0	0	0	0	0	0	0	0	0	0	0	0	0	0	0	0	0	0	0	0	0	0	0
k__Archaea|p__Candidatus_Thermoplasmatota	0	0	0	0	0	0	0	0	0	0	0	0	0	0	0	0	0	0.233378061294191	0	0	0	0	0	0	0	0	0.0541738758591636	0	0	0	0	0	0	0	0	0	0	0	0	0	0	0	0	0	0	0	0	0	0
k__Bacteria|p__Proteobacteria|c__CFGB8587	0	0	0	0	0	0	0	0	0	0	0	0	0	0	0	0	0	0	0	0	0	0	0	0	0	0	0	0	0	0	0	0	0	0	0	0	0	0	0	0	0	0	0	0	0	0	0	0	0
k__Bacteria|p__Proteobacteria|c__CFGB2403	0	0	0	0.091197451926082	0	0	0	0	0	0	0	0	0.0743210130117639	0	4.23273053550586	0	0	0	0	0	0	0	0.0467736331167451	0	0	0	0	0	0	0	0	0	1.57154182678199	0	0	0	0	0	0	0	0	0	0	0	0	0	0	0	0
k__Bacteria|p__Firmicutes|c__Tissierellia	0	0.0664770238883879	0.0045072604259253	0.00259231740322297	0	0	0	0	0	0.00113398832193142	0	0.0474290280528154	0.0126635744541939	0.00657334648296643	0	0.0110705338486758	0	0	0	0.00525854719390244	0.00787756925058538	0	0.00313401081566054	0.00333466017403524	0.000810864872499089	0	4.53085106154142e-05	0.000862246424966567	0.00420181312347586	0.00376939248901121	0	0	0	0	0.00519847525914116	0	0.0662898558354688	0.00708604832030812	0.000851098031406766	0.064946863202747	0	0	0.000219428420638381	0	0.0116822610398669	0.00205332866485472	0	0	0
k__Bacteria|p__Bacteroidetes|c__CFGB76294	0.000197730729288652	0	0	0	0	0.000153863447891581	0	0	0	0	0	0	0	0	0	0	0	0	0	0	0	2.85550956375251e-05	0.000405478488279531	0	0	0	0	0	0	0	0	0	0	0	0	0	0	0	0	0	0	0	0	0	0	0	0	0	0
k__Bacteria|p__Bacteroidetes|c__CFGB76125	0	0	0	0	0	0	0	0	0	0	0	0	0	0	0	0	0	0	0	0	0	0	0	0	0	0	0	0	0	0	0	0	0	0	0	0	0	0	0	0	0	0	0	0	0	0	0	0	0
k__Bacteria|p__Bacteroidetes|c__CFGB76022	0	0.0689241958842792	0	0	0	0	0	0	0	0	0	0	0	0	0	0	0	0	0	0	0	0	0	0	0	0	0	0	0	0	0	0	0	0	0	0	0	0	0	0	0	0	0	0	0	0	0	0	0
k__Bacteria|p__Bacteroidetes|c__CFGB76189	0	0	0	0	0	0	0	0	0	0.332767715939834	0	0	0	0	0	0	0	0	0	0	0	0	0	0	0	0	0	0	0	0	0	0	0	0	0	0	0	0	0	0	0	0	0	0	0	0	0	0	0
k__Bacteria|p__Actinobacteria|c__CFGB4875	0.640287410495457	0	0	0	0	0	0	0	0	0	0	0	0	0	0	0	0	0	0	0	0	0	0	0	0	0	0	0	0	0	0	0	0	0	0	0	0	0	0	0	0	0	0	0	0	0	0	0	0
k__Bacteria|p__Proteobacteria|c__CFGB76484	0	0	0	0	0	0	0	0	0	0	0	0	0	0	0	0	0	0	0	0	0	0	0	0	0	0	0	0	0	0	0	0	0	0	0	0	0	0	0	0	0	0	0	0	0	0	0	0	0
k__Bacteria|p__Actinobacteria|c__CFGB12107	0	0	0	0	0	0	0	0.00193808057341431	0	0	0	0	0	0	0	0	0	0	0	0	0	0	0	0	0	0	0	0	0	0	0	0	0	0	0	0	0	0	0	0	0	0	0	0	0	0	0	0	0
k__Bacteria|p__Candidatus_Saccharibacteria	0	0.00126392399787793	0	0	0	0	0	0	0	0.00403452988006892	0	0.00187724599073267	0	0	0	0	0	0	0	0.00137026730887881	0.00120487220875669	0	0	0.00389170866992671	0.00117435602224006	0	0.00261279077882222	0.0109345055484698	0	0	0	0.00445399319568768	0.0110354978812781	0	0	0	0	0.00201655824445773	0.00039035323244972	0.00953476713040005	0	0	0	0	0.00720648468019453	0.00245490216757539	0	0	0
k__Bacteria|p__Actinobacteria|c__CFGB10299	0	0	0	0	0	0	0	0	0	0	0	0	0	0	0	0	0	0	0	0	0	0	0	0	0	0	0	0	0	0	0	0	0	0	0	0	0	0	0	0	0	0	0	0	0	0	0	0	0
k__Bacteria|p__Verrucomicrobia|c__Opitutae	0	0	0	0	0	0	0	0	0	0	0	0	0	0	0	0	0	0.0022780268705508	0	0	0	0	0	0	0	0	0.00882760815156987	0	0	0	0	0	0	0	0	0	0	0	0	0	0	0	0	0	0	0	0	0	0
k__Bacteria|p__Proteobacteria|c__CFGB76483	0	0	0	0	0	0	0	0	0	0	0	0	0	0	0	0	0	0	0	0	0	0	0	0	0	0	0.137111104540679	0	0	0	0	0	0	0	0	0	0	0	0	0	0	0	0	0	0	0	0	0	0
k__Bacteria|p__Verrucomicrobia|c__CFGB2165	0	0	0	0.00177621747998611	0	0	0	0	0	0	0	0	0.00241316366347402	0.0387147967655316	0	0	0	0	0	0	0	0	0	0	0	0	0	0	0	0	0	0	0	0	0	0	0	0	0	0	0	0	0	0	0	0	0	0	0
k__Bacteria|p__Proteobacteria|c__CFGB73028	0	0	0	0	0	0	0	0	0	0	0	0	0	0	0	0	0	0	0	0	0	0	0	0	0	0	0	0	0	0	0	0	0	0	0	0	0	0	0	0	0	0	0	0	0	0	0	0	0
k__Bacteria|p__Firmicutes|c__Negativicutes	0.959876763520001	0.546136181083061	1.09304367350979	0.83750368676982	1.88128768214291	0.11275113461495	0.126675467677764	2.081107004418	0.220884421403373	0.871682166076764	2.06223276887696	3.27803062513921	0.778197313385316	3.64288601756016	0.546031410408751	0.834355488934101	0.145852784132602	2.83554885021191	0.113984330670221	2.99699127071637	3.80924365039122	4.35848560631192	0.535755347576342	2.5692984330843	1.80112660782418	3.81461346459784	0.321252443100159	1.42028010240599	0.446729818647533	0.428675860438672	1.76682913069745	1.12160649706144	2.10788323081834	0.685773931729006	0.767942758243066	3.79011915895653	0.93874989392809	0.767640667199829	6.7921718415584	1.79347991081037	0.400805922846122	0.307916304355629	2.67803185552149	0.342734742409695	1.36057946020951	1.17064737529908	4.34569701198594	4.38380784755931	0.446831231838461
k__Bacteria|p__Proteobacteria|c__CFGB74911	0	0	0	0	0	0	0	0	0	0	0	0	0	0	0	0	0	0	0	0	0	0	0	0	0	0	0	0	0	0	0	0	0	0	0	0	0	0	0	0	0	0	0	0	0	0	0	0	0
k__Bacteria|p__Verrucomicrobia|c__CFGB2164	0	0	0	0	0	0	0	0	0	0	0	0	0	0	0	0	0	0	0	0	0	0	0	0	0	0	0	0	0	0	0	0	0	0	0	0	0	0	0	0	0	0	0	0	0	0	0	0	0
k__Bacteria|p__Proteobacteria|c__CFGB76256	0	0	0	0	0	0	0	0	0	0	0	0	0	0	0	0	0	0	0	0	0	0	0	0	0	0	0	0	0	0	0	0	0	0	0	0	0	0	0	0	0	0	0	0	0	0	0	0	0
k__Bacteria|p__Proteobacteria|c__CFGB76759	0	0	0	0	0	0	0	0	0	0	0	0	0	0	0	0	0	0	0	0	0	0	0	0	0	0	0	0	0	0	0	0	0	0	0	0	0	0	0	0	0	0	0	0	0	0	0	0	0
k__Bacteria|p__Verrucomicrobia|c__CFGB59108	0	0.0376689689367554	0	0	0	0	0	0	0	0	0	0	0	0	0	0	0	0	0	0	0	0	0	0	0	0	0	0	0	0	0	0	0	0	0	0	0	0	0	0	0	0	0	0	0	0	0	0	0
k__Bacteria|p__Synergistetes|c__Synergistia	0	0	0	0	0.00072422606620992	0	0	0	0	0	0	0	0	0.000213767365299721	0	0	0	0	0	0	0	0	0	0	0	0	0.0285972216167623	0	0	0	0	0	0	0	0	0	0	0	0	0	0	0	0	0	0	0	0	0	0
k__Bacteria|p__Spirochaetes|c__Spirochaetia	0	0	0	0	0	0	0	0	0	0	0	0	0	0	0	0	0	0	0	0	0	0	0	0	0	0	0	0	0	0	0	0	0	0	0	0	0	0	0	0	0	0	0	0	0	0	0	0	0
k__Bacteria|p__Verrucomicrobia|c__CFGB76470	0	0	0	0	0	0	0	0	0	0	0	0	0	0	0	0	0	0	0	0	0	0	0	0	0	0	0.0449007340198755	0	0	0	0	0	0	0	0	0	0	0	0	0	0	0	0	0	0	0	0	0	0
k__Bacteria|p__Bacteroidetes|c__Bacteroidia	38.9015507420612	18.735407617544	47.2699102270031	46.8969626333646	9.43458502715216	51.1296053606875	65.898189394633	45.9409079390707	31.9724147454852	27.3229471935298	42.5471591887199	75.199772786912	49.7541730108891	34.8297046885382	71.4188842917967	84.8533009655416	70.8703446379515	25.8915669168063	68.2927270396724	19.959729385996	24.7001212539538	38.532588714424	78.0548793128019	20.3307820937825	5.90090134446609	25.1973809316654	31.6779360389652	15.2489234067754	42.1540251261009	42.4267030927226	6.98901471636386	44.333193588498	30.6718992677978	65.2205483181257	59.3328693490958	59.4254859296597	57.6260740008085	14.0136625893172	8.71144269701389	18.9947101058413	9.74906297086144	13.6023252124889	11.3431752464973	74.4623634321795	24.6014925538369	17.7695820342382	49.4367551790642	47.7639410281518	81.5754773908406
k__Bacteria|p__Fusobacteria|c__Fusobacteriia	0	0	0	0	8.5925126499482e-05	0	0	0	0	0	0	0	0.000184492634822172	0	0	8.93505556793854e-05	0	0	0	0	0	0.0153126700356228	0	0	0	0	0	0	0	0	0	0	0	0	0	0	0	0	0.00785825851554518	0	0	0	0	0	0	0	0	0	0
k__Bacteria|p__Lentisphaerae|c__Lentisphaeria	0	0.00428255099280978	0	0.176414743070126	0	0	0	0.0172534849700588	0	0	0.00427417514137848	0	1.18730604125079	0	0	0	0	0.00145948162214949	0.00230185260141808	0	0	0	0.00812646470260227	0	0	0	0.032486202111252	0	0	0	0	0	0.0110723319863558	0	0	0	0	0	0	0.0150431223347661	0	0	0	0	0	0	0	0	0
k__Eukaryota|p__Ascomycota|c__Saccharomycetes	0	0	0	0	0	0	0	0	0	0	0	0	0	0	0	0	0	0	0	0	0	0	0	0	0	0	0	0	0	0	0	0	0	0	0	0	0	0	0	0	0	0	0	0	0	0	0	0	0
k__Bacteria|p__Firmicutes|c__Erysipelotrichia	0.34509661710278	1.48136598651285	0.0492083871775471	0.111737109657968	0.0466880312343971	0.204324504262103	0	0.187608809716032	0.322334306974767	0.288387887259075	0.417023325386956	0.0199641030144874	0.0485953600121602	0.301938768937095	0.089880685252638	0.019335460249019	0	0.148195300585561	0.039922029460958	0.0245711180686132	0.0420385651121916	0.151163537531149	0.175943874039293	0.0766056143870475	0.443466192898403	0.105434386913182	0.0770697765568196	0.290447326725021	0.496917302375956	0.399480064907553	0.381126018522522	0.326341185662986	0.20429668040294	0.114234530985025	0.443054049855234	0.408129819247257	1.7795028819548	0.451534236755916	0.509314979847102	0.110936036920417	0.0720511518235864	0.0371370534097944	0.211925384319778	0.0915204004764046	1.30560981697627	1.22065464167561	0.270897964841627	0.246932095374894	0.0415018466896693
k__Bacteria|p__Bacteroidetes|c__Chitinophagia	0	0	0	0	0	0	0	0	0	0	0	0	0	0	0	0	0	0	0	0	0	0	0	0	0	0	0	0	0	0	0	0	0	0	0	0	0	0	0	0	0	0	0	0	0	0	0	0	0
k__Archaea|p__Euryarchaeota|c__Methanobacteria	0	0.0275777459536981	0.0179877664250755	0	0.0222055076910804	0	0	0.0231199308808314	0.0128862165826005	0	0.00325291205450044	0	0	0	0	0	0	0	0	0	0	0.00177041592952656	0	0	0.00805971722406422	0	0.205753498123032	0	0	0	0.0038217850228859	0.00491593985839832	0	0	0	0	0	0	0.33214580618148	0	0.222745252849261	0.182282118123398	0	0	0	0	0	0	0
k__Bacteria|p__Bacteroidetes|c__Flavobacteriia	0	0	0	0.00578127928814011	0	0	0	0	0	0	0	0	0.0016899525349711	0	0	0	0	0	0	0	0	0.000435465208472258	0	0	0	0	0	0	0	0	0	0	0	0	0	0	0	0	0	0	0	0	0	0	0	0	0	0	0
k__Bacteria|p__Actinobacteria|c__Actinomycetia	3.16758978871012	2.18978866432344	0.184682106682786	0.0296264846082625	0.0273978403352634	0	0.0237418695229929	0.0503183141467939	0.00220633972029718	0.149308462387637	0.274568472135101	0.0595413456625862	0.108725199553403	0.100730236348733	0.141418386796481	0.0716234054325953	1.18983884318569	0.106966875291084	0.0134701004082984	0.129097919194625	0.214203328770105	0.00686036172691541	0.00515295578855238	0.0247619502625729	0.0984641602932946	0.0315742888511507	0.00481780496210571	0.00509335830677153	0.0518803005263701	0.213669410709762	0.207458732697398	0.0503177126039144	0.025960677258761	0	0.016571139595293	0.477981834544662	0.933698887115265	0.171769557212896	0.579719344821066	0.0666035639431464	0.127653612992406	0.241028404172711	0.309500248142361	0.00236491417590088	0.0524166733241055	0.0451505000511782	0.0217684592190849	0.031058706890242	0.00363550467663905
k__Bacteria|p__Actinobacteria|c__Coriobacteriia	0.0403158833396041	0.993242572332388	1.79850422566862	0.417308238058512	4.76665342999551	0.0707894951059584	0.0446743590051295	3.21134730595699	0.0943478569041674	3.17893183406853	0.550544017856567	0.018445982343721	0.184787823037888	0.251222461519737	0.00467312923324652	0.00914949690156906	0	0.0308190008148076	0.0252971275792209	1.72329267205431	2.45639592193909	0.495866374519533	0.070908050637883	0.472216877688381	1.61718610562642	0.609546696093521	0.829900886105671	0.66301027205427	0.030440473491656	0.0573340460753409	2.51484651141702	2.39681370683732	0.689085070972545	0	0.0249046953184086	0.234593543919033	0.142762836354896	0.0875485952384853	1.92017954658677	2.46691128603653	10.8888620868364	7.28215879194269	0.394744650392297	0.036318324844192	0.999326139049307	1.13030060356346	0.304758429067189	0.630812012316785	0.0240715748450904
k__Bacteria|p__Firmicutes|c__CFGB320|o__OFGB320	0	0	0	0	0.013293844571277	0	0	0	0	0	0	0	0	0	0	0	0	0	0	0	0	0	0	0	0.00422208950852974	0.0147734940130063	0	0	0	0	0.000186610596820601	0	0	0	0	0	0	0	0	0	0	0	0	0.0403457914670608	0	0	0	0	0
k__Bacteria|p__Firmicutes|c__CFGB342|o__OFGB342	0	0	0	0	0	0	0	0	0	0	0	0	0	0	0	0	0	0	0	0	0	5.25752137613767	0	0	0	0	0	0	0	0	0	0	0	0	0	0	0	0	0	0	0	0	0	0	0	0	0	0	0
k__Bacteria|p__Bacteroidetes|c__Sphingobacteriia	0	0.0895705288496149	0	0	0	0	0	0.0176123887799503	0	0.00138855712889561	0	0	0	0	0	0	0	0	0	0	0	0	0	0	0	0	0	0	0	0	0	0	0	0	0	0	0	0	0	0	0	0	0	0	0	0	0	0	0
k__Bacteria|p__Tenericutes|c__CFGB343|o__OFGB343	0	0	0	0	0	0	0	0	0	0	0.042802270707822	0	0	0	0	0	0	0	0	0	0	0	0	0	0	0	0	0	0	0	0	0	0	0	0	0	0	0	0	0	0	0	0	0	0	0	0	0	0
k__Bacteria|p__Bacteria_unclassified|c__CFGB2987	0	0	0	0	0	0	0	0	0	0	0	0	0	0.020888125409287	0	0	0	0	0	0	0	0	0	0	0	0	0	0	0	0	0	0	0	0	0	0	0	0	0	0	0	0	0	0	0	0	0	0	0
k__Bacteria|p__Firmicutes|c__CFGB3070|o__OFGB3070	0	0.00153956699741513	0.0147930598594471	0.00923084450988919	0.00211744061730866	0.000123090758313265	0	0	0	0	0	0	0.0215487397472297	0.175388488679661	0	0	0	0.00932060485679598	0	0	0	0.00482581116274174	0.0195896794650048	0.0315381018290335	0.0200968664520248	0.217577296556821	0.0589010638000385	0	0.00901576089263794	0.010749189402531	0.0320447716860335	0.11720345252863	0	0	0.015619418740158	0	0	0	0.00214374316181404	0.00854913504433963	0	0	0	0.00535217418756514	0.0236876828277246	0.019048222374335	0	0	0
k__Bacteria|p__Firmicutes|c__CFGB9629|o__OFGB9629	0	0	0	0	0	0	0	0	0	0	0	0	0	0	0	0	0	0	0	0	0	0	0	0	0	0	0	0	0	0	0	0	0	0	0	0	0	0	0	0	0	0	0	0	0	0	0	0	0
k__Bacteria|p__Firmicutes|c__CFGB3237|o__OFGB3237	0	0	0	0	0	0	0	0.000137036000140406	0	0	0	0	0	0	0	0	0	0	0	0	0	0	0	0	0	0	0	0	0	0	0	0	0	0	0.285292322221667	0	0	0	0	0	0	0	0	0	0	0	0	0	0
k__Bacteria|p__Firmicutes|c__CFGB9382|o__OFGB9382	0.139689698430672	0	0	0	0	0	0	0	0	0	0	0	0	0	0	0	0	0	0	0	0	0	0	0	0	0	0	0	0	0	0	0	0	0	0	0	0	0	0	0	0	0	0	0	0	0	0	0	0
k__Bacteria|p__Firmicutes|c__CFGB9120|o__OFGB9120	0	0	0	0	0	0	0	0.0054553379103514	0	0	0	0	0	0	0	0	0	0	0.0122842975530224	0	0	0	0	0	0	0	0	0	0	0	0	0	0	0	0	0	0	0	0	0	0	0	0	0	0	0	0	0	0
k__Bacteria|p__Firmicutes|c__CFGB1311|o__OFGB1311	0	0.00172781099709908	0	0	0.0283061916725436	0.0607760619171744	0	0.149695516343853	0	0.0103370364040007	0	0	0	0	0	0	0	0.0059769247383265	0	0	0	0	0	0	0.18297585260807	0	0.0275324716173001	0	0	0	0.204786468950927	0	0	0	0	0	0	0	0	0	0.0431102179541086	0.0394872100669172	0	0	0	0	0	0	0
k__Bacteria|p__Firmicutes|c__CFGB3022|o__OFGB3022	0	0	0	0	0	0	0	0	0	0	0	0	0	0	0	0	0	0	0	0	0	0	0	0	0	0	0	0	0	0	0	0	0	0	0	0	0	0	0	0	0	0	0	0	0	0	0	0	0
k__Bacteria|p__Firmicutes|c__CFGB9989|o__OFGB9989	0	0	0	0	0	0	0	0.00756308210298718	0	0	0	0	0	0	0	0	0	0.00641708586246682	0	0	0	0	0	0	0.169316973635112	0	0.146995911273276	0	0	0	0.39356921311852	0.196651383788551	0	0	0.000967716163624738	0	0	0	0	0.40418604856808	0	0	0	0	0	0	0	0	0
k__Bacteria|p__Bacteria_unclassified|c__CFGB76763	0	0	0.049621139963804	0	0.00594110874653561	0	0	0	0.0319799997836588	0.091999623995606	0.00737578896078588	0	0	0	0	0	0	0.00220852774568654	0	0	0	0	0	0.0131478706633014	0.00393549071738782	0.0771848714152576	0.00499903900456737	0	0	0	0	0	0.0199861854151585	0	0	0.00135418265702255	0	0	1.27335144195094	0	0.0675539442662906	0.0784021417270676	0.0433264955718557	0	0	0	0.0016887479001385	0.00195007577673579	0
k__Bacteria|p__Firmicutes|c__CFGB9583|o__OFGB9583	0	0	0	0	0	0	0	0	0	0	0	0	0	0	0	0	0	0.0425025759169885	0.00127880700078782	0	0	0	0	0	0	0	0	0	0	0	0	0	0	0	0	0	0	0	0.0073527190833562	0	0	0	0	0	0	0	0.00493798436622777	0.00321012474016508	0
k__Bacteria|p__Firmicutes|c__CFGB2875|o__OFGB2875	0	0	0	0	0	0	0	0	0	0	0	0	0	0	0	0	0	0	0	0	0	0	0	0	0	0	0	0	0	0	0	0	0	0	0	0	0	0	0	0	0	0	0	0	0	0	0	0	0
k__Bacteria|p__Firmicutes|c__CFGB4559|o__OFGB4559	0	0	0	0	0	0	0	9.78828572431472e-05	0	0	0	0	0	0	0	0	0	0	0	0	0	0	0	0	0	0.00535207417836457	0	0	0	0	0	0	0	0	0	0	0	0	0	0	0	0	0	0	0	0	0	0	0
k__Bacteria|p__Firmicutes|c__CFGB2905|o__OFGB2905	0	0	0	0	0	0	0	0	0	0	0	0	0	0	0	0	0	0.0335603551844535	0	0	0	0	0	0	0	0	0	0	0	0	0	0	0	0	0	0	0	0	0	0	0	0	0	0	0	0	0	0	0
k__Bacteria|p__Firmicutes|c__CFGB9718|o__OFGB9718	0	0.000228581999616221	0.00019812133740331	0.000219455441542685	0	0.00529905714538604	0	0	0	0	0.003305866436783	0	0	0	0	0	0	7.72212498491796e-05	0	0	0	0	0	0	0	0.00796913524354283	0.00704547340069691	0	0	0	0	0	0	0	0.000703793573545264	0.000885427121899358	0	0	0	0	0	0	0	0	0	0	0	0	0
k__Bacteria|p__Firmicutes|c__CFGB4623|o__OFGB4623	0	0	0	0	0	0	0	0	0	0	0	0	0	0	0	0	0	0	0	0	0	0	0	0	0	0	0.00154804077935999	0	0	0	0	0	0	0	0	0	0	0	0	0	0	0	0	0	0	0	0	0	0
k__Bacteria|p__Firmicutes|c__CFGB2889|o__OFGB2889	0	0.00605069998984113	0	0	0	0	0	0	0	0	0	0	0	0	0	0	0	0.119399496516801	0	0	0	0	0	0	0	0	0	0	0	0	0	0	0	0	0	0	0	0	0	0	0	0	0	0	0	0	0	0	0
k__Bacteria|p__Firmicutes|c__CFGB2831|o__OFGB2831	0	0	0	0	0	0	0	0	0	0	0	0	0	0	0	0	0	0	0	0	0	0	0	0	0	0	0	0	0	0	0	0	0	0	0	0	0	0	0	0	0	0	0	0	0	0	0	0	0
k__Bacteria|p__Firmicutes|c__CFGB1307|o__OFGB1307	0	0	0	0	0	0	0	0	0	0	0	0	0	0.201994891110715	0	0	0	0	0	0	0	0	0	0	0	0	0	0	0	0	0	0	0	0	0	0	0	0	0	0	0	0	0	0	0	0	0	0	0
k__Bacteria|p__Firmicutes|c__CFGB3009|o__OFGB3009	0	0	0	0	0.00465223184904338	0.0159340986636521	0	0	0	0.0002005693630627	0	0	0	0.0047639584266795	0	0	0	0	0	0	0	0	0	0.0027241960689487	0	0	0.00176703191400116	0.00404416464807328	0	0	0	0	0	0	0	0	0	0	0.000441547099000503	0	0.0183721538565938	0.0154896688764912	0	0	0.0113591002918761	0.0115622861349384	0.000320648335469336	0.00066752593895956	0
k__Bacteria|p__Firmicutes|c__CFGB1211|o__OFGB1211	0.0454639441128694	0.0647424898913001	0.000511813454958551	0.0348385513449012	0.0586438988358965	0.0284893560116051	0	0.029762914125733	0.0089744358893169	0.0170329674477862	0	0	0.0354521047074287	0.154072828539774	0	0	0	0.0520316781483772	0.0498812233761844	0	0	0	0.00107282850023959	0.0636942985644671	0.0541951323834952	0.00760053509351773	0	0.0640084436799296	0	0	0.0640298279810845	0.0114383509468202	0	0	0	0	0	0	0	0	0	0	0.025814691937683	0	0	0	0	0	0
k__Bacteria|p__Firmicutes|c__CFGB8822|o__OFGB8822	0	0	0	0.00111099317280984	0	0.00542830244161497	0	0	0	0	0	0	0.00109219639814726	0	0	0.0536639437410389	0	0	0	0	0	0	0	0	0	0	0	0	0	0	0	0	0	0	0	0	0	0	0	0.112145358557924	0	0	0	0	0.00110682556186844	0	0.0174076418567019	0.015780613208662	0
k__Bacteria|p__Firmicutes|c__CFGB2942|o__OFGB2942	0	0.391359275342924	0	0	0	0	0	0	0	0	0	0	0	0	0	0	0	0	0	0	0	0	0	0	0	0	0	0	0	0	0	0	0	0	0	0	0	0	0	0	0	0	0	0	0	0	0	0	0
k__Bacteria|p__Firmicutes|c__CFGB2833|o__OFGB2833	0	0	9.9060668701655e-05	0	0	0	0	0	0	0	0	0	0	0	0	0	0	0.000324329249366554	0	0	0	0	0	0	0	0	0	0	0	0	0	0	0	0	0	0	0	0	0	0	0	0	0	0	0	0	0	0	0
k__Bacteria|p__Firmicutes|c__CFGB2930|o__OFGB2930	0	0	0	0	0	0	0	0	0	0	0	0	0	0.134215367213182	0	0	0	0	0	0	0	0	0	0	0	0	0	0	0	0	0	0	0	0	0	0	0	0	0	0	0	0	0	0	0	0	0	0	0
k__Bacteria|p__Firmicutes|c__CFGB2945|o__OFGB2945	0	0	0	0	0	0	0	0	0	0	0	0	0	0	0	0	0	0	0	0	0	0	0	0	0	0	0	0	0	0	0	0	0	0	0	0	0	0	0	0	0	0	0	0	0	0	0	0	0
k__Bacteria|p__Firmicutes|c__CFGB2898|o__OFGB2898	0.0271032335360659	0	0.407717202264562	0	0.00835928730659246	0.0991372967455033	0	0	0.0536379075245219	0.343066181312476	0	0	0	0.00910038212275956	0	0	0	0.48237798143287	0	0	0	0	0	0	0.00710904806320322	0.260607678070752	0.117711510578846	0	0	0	0.0092260279068105	0.00841846082342826	0	0	0.0292474215733526	0	0	0	0	0	0.943133559919173	0.806004538469282	0.0796029683386848	0.0552909821801788	0	0	0	0	0
k__Bacteria|p__Firmicutes|c__CFGB3048|o__OFGB3048	0	0	0.000643894346560758	0.000404620970344325	0.00234452845162872	0	0	0.000280597524097022	0.0193382694943885	0.00265368695744495	0	0	0.00221391161786607	0	0	0	0	0	0.00058902625490833	0	0	0	0	0.0430377194086013	0	0.0141837337729662	0.0114403989303921	0	0	0	0	0	0	0	0	0	0	0.0100703047935304	0.0124977026717099	0	0	0	0	0	0	0	0	0	0
k__Bacteria|p__Firmicutes|c__CFGB1799|o__OFGB1799	0	0	0	0	0	0	0	0	0	0	0	0	0	0	0	0	0	0	0	0	0	0	0	0	0	0	0	0	0	0	0	0	0	0	0	0	0	0	0	0	0	0	0	0	0	0	0	0	0
k__Bacteria|p__Firmicutes|c__CFGB2979|o__OFGB2979	0	0	0	0	0	0	0	0	0	0	0	0	0	0	0	0	0	0	0	0	0	0	0	0	0	0	0	0	0	0	0	0	0	0	0	0	0	0	0	0	0	0	0	0	0	0	0	0	0
k__Bacteria|p__Firmicutes|c__CFGB4621|o__OFGB4621	0	0	0	0	0	0	0	0	0	0	0	0	0	0	0	0	0	0.004988492740257	0	0	0	0	0	0	0	0	0	0	0	0	0	0	0	0	0	0	0	0	0	0	0	0	0	0	0	0	0	0	0
k__Bacteria|p__Firmicutes|c__CFGB1507|o__OFGB1507	0.0665222667821108	0.0150259049747721	0.00679391086178851	0.0169940807544617	0.00835928730659246	0.0372164907760155	0.00742212870210326	0	0.0970014276488491	0.0461695245357791	0	0	0.0111359754378663	0.0660617504263745	0.00985438838312055	0	0	0.0939164840665722	0.000379766927506687	0.00635358987236542	0.0116757854515231	0.0306324788451551	0.0046967924892379	0.0935765165084534	0.0232564433690041	0.0492228640343529	0.0138341985745731	0.238552300740972	0.0128850564308028	0.0123052913118222	0.0151826381573241	0.0252898561018303	0.0609457102615579	0	0.0113406737191726	0	0.0250043271566268	0.00960206371509594	0.0173419222940777	0.0453111147648483	0	0	0.0640093938010605	0.025000521288095	0.121476125169736	0.106326055918474	0	0	0.0488484208052794
k__Bacteria|p__Firmicutes|c__CFGB1838|o__OFGB1838	0	0	0	0	0	0	0	0	0	0	0	0	0	0	0	0	0	0	0	0	0	0	0	0	0	0	0	0	0	0	0	0	0	0	0	0	0	0	0	0	0	0	0	0	0	0	0	0	0
k__Bacteria|p__Firmicutes|c__CFGB1538|o__OFGB1538	0	0	0	0	0	0	0	0	0	0	0	0	0	0.00291639762658905	0	0	0	0	0	0	0	0	0	0	0	0	0	0	0	0	0	0	0	0	0	0	0	0	0	0	0	0	0	0	0	0	0	0	0
k__Bacteria|p__Firmicutes|c__CFGB3002|o__OFGB3002	0	0	0	0	0	0	0	0	0	0	0	0	0	0	0	0	0	0	0	0	0	0	0	0	0	0	0	0	0	0	0	0	0	0	0	0	0	0	0	0	0	0	0	0	0	0	0	0	0
k__Bacteria|p__Firmicutes|c__CFGB1201|o__OFGB1201	0	0.0565135379051162	0	0	0.0215610692423343	0	0	0	0	0	0.0184735145048606	0	0	0	0	0	0	0.0134287753487723	0	0	0	0	0	0	0	0	0	0	0	0	0	0	0	0	0	0	0	0	0	0	0	0	0	0	0	0	0	0	0
k__Bacteria|p__Firmicutes|c__CFGB1360|o__OFGB1360	0	0.00903571198482942	0	0	0.0394150830271195	0	0	0	0	0	0	0	0	0	0	0	0	0	0	0	0	0	0	0	0	0	0	0	0	0	0	0	0	0	0	0	0	0	0	0	0	0	0	0	0	0	0	0	0
k__Bacteria|p__Firmicutes|c__CFGB2836|o__OFGB2836	0	0	0	0	0	0	0	0	0	0	0	0	0	0.00871102013596364	0	0	0	0	0	0	0	0	0	0	0	0	0	0	0	0	0	0	0	0	0	0	0	0	0	0	0	0	0	0	0	0	0	0	0
k__Bacteria|p__Firmicutes|c__CFGB1425|o__OFGB1425	0	0	0	0.00209168467720372	0	0.00241873340085565	0	0.00972955600996883	0	0	0	0	0.000797008182431785	0	0	0	0	0.00440933336638815	0	0	0	0.000328383599831539	0	0	0	0	0	0	0	0	0	0	0	0	0	0	0	0	0	0	0	0	0	0.000915737444051843	0	0	0	0	0
k__Bacteria|p__Firmicutes|c__CFGB1260|o__OFGB1260	0	0.00135132299773119	0	0	0	0	0	0	0	0	0	0	0	0	0	0	0	0.000694991248642616	0	0	0	0.0183323713992911	0	0	0	0.00213050886714512	0	0.0226168000318664	0	0	0	0	0	0	0	5.95245123965955e-05	0	0	0	0	0.00043123908083659	0	0	0	0	0	0.0562203414856235	0.0583822686388901	0
k__Bacteria|p__Firmicutes|c__CFGB2947|o__OFGB2947	0	0	0	0	0	0	0	0	0	0	0	0	0	0	0	0	0	0	0	0	0	0	0	0	0	0	0	0	0	0	0	0	0	0	0	0	0	0	0	0	0	0	0	0	0	0	0	0	0
k__Bacteria|p__Firmicutes|c__CFGB1303|o__OFGB1303	0	0	0	0.00242086783951774	7.36501084281274e-05	0	0	0	0	0	0	0	0.0021991522070803	0	0	0	0	0	0	0	0	0	0	0	0.00093668873202481	0	0	0	0	0	0	0	0	0	0	0	0	0	0	0	0	0	0	0	0	0	0	0	0
k__Bacteria|p__Firmicutes|c__CFGB1359|o__OFGB1359	0	0.182401712693755	0	0	0.00757368615002577	0	0	0.000548144000561625	0	0	0	0	0	0	0	0	0	0.0527730021469293	0	0.157598308050664	0.192091054996066	0	0	0	0.0618284465280556	0	0.389351134555126	0	0	0	0.0766969552932669	0	0	0	0.00858948065895016	0	0	0	0.024649846744202	0	0	0	0	0	0	0	0	0	0
k__Bacteria|p__Firmicutes|c__CFGB3039|o__OFGB3039	0	0	0	0	0	0	0	0	0	0	0	0	0.0062506104677752	0	0	0	0	0	0	0	0	0	0	0	0	0	0	0	0	0	0	0	0	0	0	0	0	0	0	0	0	0	0	0	0	0	0	0	0
k__Bacteria|p__Firmicutes|c__CFGB1304|o__OFGB1304	0	0	0	0	0	0	0	0	0	0	0	0	0	0	0	0	0	0	0	0	0	0	0	0	0	0	0	0	0	0	0	0	0	0	0	0	0	0	0	0	0	0	0	0	0	0	0	0	0
k__Bacteria|p__Firmicutes|c__CFGB3012|o__OFGB3012	0	0	0	0	0	0.00310188710949427	0	0	0.35498217175484	0	0	0	0	0	0	0	0	0	0	0	0	0	0	0	0	0.00117214847707984	0	0.422897534199089	0.102982207614398	0.123808302394577	0	0	0	0	0.0283516842979314	0	0.0163328176502295	0	0	0	0	0	0	0	0.110100866840461	0.116024434852105	0	0	0
k__Bacteria|p__Firmicutes|c__CFGB3040|o__OFGB3040	0	0	0	0	0	0	0	0	0	0	0	0	0	0	0	0	0	0	0	0	0	0	0	0	0	0	0	0	0	0	0	0	0	0	0	0	0	0	0	0	0	0	0	0	0	0	0	0	0
k__Bacteria|p__Firmicutes|c__CFGB9977|o__OFGB9977	0	0	0	0	0	0	0	0	0	0	0	0	0	0	0	0	0	0	0	0	0	0	0	0	0	0	0	0	0	0	0	0	0	0	0	0	0	0	0	0	0	0	0	0	0	0	0	0	0
k__Bacteria|p__Firmicutes|c__CFGB8140|o__OFGB8140	0	0	0	0	0	0	0	0	0	0	0	0	0	0	0	0	0	0	0	0	0	0.0212592687021374	0	0	0	0	0	0	0	0	0	0	0	0	0	0	0	0	0	0	0	0	0	0	0	0	0	0	0
k__Bacteria|p__Firmicutes|c__CFGB1470|o__OFGB1470	0	0	0	0	0	0	0	0	0	0	0	0	0	0	0	0	0	0	0	0	0	0	0	0	0	0	0	0	0	0	0	0	0	0	0	0	0	0	0	0	0	0	0	0	0	0	0	0	0
k__Bacteria|p__Firmicutes|c__CFGB2985|o__OFGB2985	0	0	0	0	0.00323446726180193	0	0	0	0	0.000763706420892587	0	0	0	0	0	0	0	0	0	0	0	0.0422686803174465	0	0	0	0.751435637844185	0.104670210940043	0	0	0	0	0	0	0	0	0	0	0	0	0	0	0	0	0	0	0	0	0	0
k__Bacteria|p__Firmicutes|c__CFGB2897|o__OFGB2897	0.0213407951396538	0	0	0	0	0	0	0	0	0.0132761489934964	0	0	0	0	0	0	0	0.00930516060682614	0	0	0	0.00421187660653495	0	0	0	0	0.00695485637946609	0	0	0	0	0	0	0	0	0	0	0	0	0	0	0	0	0	0	0	0	0	0
k__Bacteria|p__Firmicutes|c__CFGB1355|o__OFGB1355	0	0	0	0	0	0	0	0.0309179318412021	0	0	0	0	0	0	0	0	0	0	0	0	0	0.0942960645690173	0	0	0	0	0	0	0	0	0	0	0	0	0	0	0	0	0	0	0	0	0	0	0	0	0	0	0
k__Bacteria|p__Firmicutes|c__CFGB3043|o__OFGB3043	0	0.00633306598936705	0	0	0	0	0	0	0	0	0	0	0	0	0	0	0	0	0	0	0	0	0	0	0	0	0.0610834237280143	0	0	0	0	0	0	0	0	0	0	0	0	0	0	0	0	0	0	0	0	0	0
k__Bacteria|p__Firmicutes|c__CFGB2844|o__OFGB2844	0	0	0	0	0	0	0	0	0	0	0	0	0	0.0278661029765708	0	0	0	0.00189964274628982	0	0	0	0.0285194017679782	0	0	0.00585779968236411	0	0.248547386399291	0	0	0	0.00989036163149184	0	0	0	0.00817360263821886	0	0	0	0.00108786966420414	0	0	0	0	0.0733923553460968	0	0	0	0	0
k__Bacteria|p__Firmicutes|c__CFGB2957|o__OFGB2957	0.0262981869953907	0.073065563877326	0.00691773669766558	0.00856562020271292	0	0	0	0	0	0.00553108589676752	0	0	0.0107227119358647	0	0	0	0	0.0924878909443624	0	0	0	0.00330525232004353	0	0.151204328028623	0	0	0.00277892198441207	0	0	0	0	0	0	0	0	0	0	0	0	0	0	0	0.00134488386842878	0	0	0	0	0	0
k__Bacteria|p__Firmicutes|c__CFGB3068|o__OFGB3068	0	0.0122022449795129	0.0655946727919459	0	0.0216408568597981	0	0	0.00632323257790731	0.0333813236600638	0	0	0	0	0.0956532614228645	0	0	0	0.0126797292252353	0.00258861538341293	0.0385782950038188	0.0586141642126586	0	0.00023652911816306	0.40940775207629	0.050525269813995	0.35248495146601	0.031172255303405	0	0	0	0.129746615757427	0.076172936263092	0	0	0.145741253303584	0	0	0	0.0137903478021172	0.121246727182397	0	0	0.061772639577779	0	0	0	0	0	0
k__Bacteria|p__Firmicutes|c__CFGB2960|o__OFGB2960	0	0	0.0597996236728991	0	0	0	0	0.00114196666783672	0	0	0	0	0	0.000809262168634659	0	0	0	0.0326414223112482	0	0	0	0	0	0	0	0	0.0185991436076275	0	0	0	0	0	0	0	0	0	0	0	0	0	0.425715113563016	0.414772128467147	0	0	0	0	0	0	0
k__Bacteria|p__Firmicutes|c__CFGB9581|o__OFGB9581	0	0.0658383388894602	0	0	0	0	0.0565378418301781	0	0	0.000439709757483611	0	0	0	0	0	0.0134919339075872	0	0.000957543498129827	0	0	0	0.0282195732637842	0.0285439960811778	0	0	0	0.562686393332829	0	0.0137541364833203	0.0268163193106008	0	0	0	0	0	0	0	0	0	0	0	0	0	0	0	0	0	0	0
k__Bacteria|p__Firmicutes|c__CFGB2840|o__OFGB2840	0.00848123592413111	0	0	0.0144909171243654	0	0	0	0.015054383443996	0	0.00408852932397041	0	0	0.0184714025983959	0	0	0	0	0.000980709873084581	0	0	0	0	0	0	0.00548731831820504	0	0.0178137960902937	0	0	0	0.00795707584843041	0	0	0	0.0124843382761836	0	0	0	0	0	0	0	0	0	0	0	0	0	0
k__Bacteria|p__Firmicutes|c__CFGB2863|o__OFGB2863	0	0	0	0	0	0	0	0	0	0.0056005137532123	0	0	0	0	0	0	0	0	0	0	0	0	0	0	0	0	0	0	0	0	0	0	0	0	0	0	0	0	0	0	0.00425763029016443	0.00984318859639097	0	0	0	0	0	0	0
k__Bacteria|p__Firmicutes|c__CFGB1814|o__OFGB1814	0	0	0.00217107965571127	0	0	0	0	0	0	0	0	0	0	0.00132077693560185	0	0	0	0	0	0	0	0	0	0.0254563531821088	0.00069902144180956	0.0146555419649983	0.00516517021015722	0	0	0	7.46442387282403e-05	0	0	0	0	0	0	0	0	0	0	0	0	0	0.00116337869276683	0	0	0	0
k__Bacteria|p__Firmicutes|c__CFGB1422|o__OFGB1422	0	0	0	0	0	0	0	0.0684201172129599	0	0.00661107477479744	0	0	0	0	0	0	0	0	0	0	0	0	0	0	0	0	0.0189691631109868	0	0	0	0	0	0.00683640990242062	0	0	0	0	0.111797239887011	0	0	0.0328700010504334	0.0217923617296842	0	0	0	0	0	0	0
k__Bacteria|p__Firmicutes|c__CFGB3529|o__OFGB3529	0	0	0	0	0	0.000406199502433773	0	0	0	0	0	0	0	0	0	0	0	0	0	0	0	0	0	0	0	0	0.000913721630744187	0	0	0	0	0	0.0112417688697132	0	0	0	0	0	0	0	0	0	0	0	0	0	0	0	0
k__Bacteria|p__Firmicutes|c__CFGB9773|o__OFGB9773	0.00269761209243804	0.014420834975788	0	0	0	0	0	0	0	0.000964275783955286	0	0	0	0	0	0	0	0.00106565324791868	0	0	0	0	0	0.00361699982263777	0	0	0	0	0	0	0	0	0	0	0.0075177949901426	0	0	0	0	0	0	0	0	0	0	0	0	0	0
k__Bacteria|p__Firmicutes|c__CFGB1289|o__OFGB1289	0	0	0	0	0	0	0	0	0	0	0	0	0	0	0	0	0	0	0	0	0	0	0	0	0	0	0	0	0	0	0	0	0	0	0	0	0	0	0	0	0	0	0	0	0	0	0	0	0
k__Bacteria|p__Firmicutes|c__CFGB8331|o__OFGB8331	0	0.110196692814984	0	0	0	0	0	0	0	0	0	0	0	0	0	0	0	0	0	0	0	0	0	0	0	0	0	0	0	0	0	0	0	0	0	0	0	0	0	0	0	0	0	0	0	0	0	0	0
k__Bacteria|p__Firmicutes|c__CFGB1292|o__OFGB1292	0	0.081153332863747	0.00557216261446809	0.0617218429338802	0.014662509086233	0.0564124945349691	0	0.0103103276296115	0	0.165415725082826	0	0	0.0505214631197037	0	0.00969611840908902	0	0	0.0446261602878409	0	0	0	0	0.0226392155956072	0.167862367296172	0	0	0.0745022942886128	0	0	0	0	0.072180889730115	0.0909802395419123	0	0	0	0	0	0	0	0	0	0.00038223015207976	0.0118156802247078	0	0	0	0	0
k__Bacteria|p__Firmicutes|c__CFGB1195|o__OFGB1195	0	0	0	0	0	0	0	0	0	0	0	0	0	0	0	0	0	0	0	0	0	0	0	0	0	0	0	0	0	0	0	0	0	0	0	0	0	0	0	0	0	0	0	0	0	0	0	0	0
k__Bacteria|p__Firmicutes|c__CFGB9536|o__OFGB9536	0	0	0	0	0	0	0	0	0	0	0	0	0	0	0	0	0	0	0	0	0	0	0	0	0	0	0	0	0	0	0	0	0	0	0.00690997326753532	0	0	0	0	0	0	0	0	0	0	0	0	0	0
k__Bacteria|p__Firmicutes|c__CFGB2915|o__OFGB2915	0	0	0.0360250631845019	0.00684426658311249	0.0344437007082209	0	0	0	0.158486748881239	0.0924547621656329	0	0	0.00521745171277104	0	0	0	0	0.000162164624683277	0	0	0	0	0	0.00926379279468828	0.0159516693020942	0.104159030394095	0.00456860815372094	0.0100684438738353	0	0	0.00877069805056823	0	0	0	0.000287915552813972	0	0	0.0431780706460361	0.0559484969066869	0	0.0810729471972789	0.0685742138881904	0.0102777440892558	0	0.000387792897588943	0	0	0	0
k__Bacteria|p__Firmicutes|c__CFGB3004|o__OFGB3004	0	0	0	0	0	0	0	0	0.000125224686827678	0.00225254823131955	0	0	1.47594107857738e-05	0.0014047569719696	0	0	0	0	0	0	0	0	0	0.00421220232509714	0	0.0364545548374832	0.0028770904240788	0.0252188003054381	0	0	0	0.0213736515582536	0.0123983597691529	0	0	0	0.00296424049453375	0	0.0965196361481824	0	0.0196727161638787	0.019823724010406	0.00501146199393463	0	0	0	0.00379790139567013	0.00524270372283969	0
k__Bacteria|p__Firmicutes|c__CFGB1872|o__OFGB1872	0	0	0	0	0	0	0	0	0	0	0	0	0	0	0	0	0	0	0	0	0	0	0	0	0	0	0	0	0	0	0	0	0	0	0	0	0	0	0	0	0	0	0	0	0	0	0.00619920115240715	0.00187507286224596	0
k__Bacteria|p__Firmicutes|c__CFGB2881|o__OFGB2881	0	0	0.00262510772059386	0	0.00152823974988364	0	0	0.00452871352844961	0	0.0134767183565591	0	0	0	0	0	0	0	0.0144094852218569	0	0	0	0	0	0	0.0113870592870777	0	0.0326523333168419	0	0	0	0.0113533887105653	0.0175815520882408	0	0	0	0	0	0	0	0	0	0	0	0	0	0	0	0	0
k__Bacteria|p__Firmicutes|c__CFGB1365|o__OFGB1365	0	0	0	0	0	0.0160941166494593	0	0	0	0	0	0	0	0	0	0	0	0	0	0	0	0	0	0	0	0	0	0	0	0	0	0	0	0	0	0	0	0	0	0	0	0	0	0	0	0	0	0	0
k__Bacteria|p__Firmicutes|c__CFGB4529|o__OFGB4529	0	0	0	0	0	0	0	0	0.000560529550561985	0	0	0	0	0	0	0	0	0	0	0	0	0	0	0	0	0	0	0	0	0	0	0	0	0	0	0	0	0	0	0	0	0	0	0	0	0	0	0	0
k__Bacteria|p__Firmicutes|c__CFGB4806|o__OFGB4806	0	0.384636275354212	0	0	0	0	0	0.202017166302223	0	0	0	0	0	0	0	0	0	0.013552329348531	0.384091620272987	0.0832290994063869	0.0897744545257899	0.00906624286491422	0	0	6.95020942098084	0	0	0	0	0	7.93227903232489	0	0	0.0278183495193021	0	0	0	0	0	0.0310369252631791	0	0	0	0	0	0	0	0	0
k__Bacteria|p__Firmicutes|c__CFGB1800|o__OFGB1800	0	0.084729968857742	0	0	0	0	0	0.14479484795788	0	0	0	0	0	0	0	0	0	0	0	0	0	0	0	0	0	0	0	0	0	0	0	0	0	0	0	0	0	0	0.0212262569186184	0	0	0	0	0	0	0	0	0	0
k__Bacteria|p__Firmicutes|c__CFGB1126|o__OFGB1126	0.000409585082097922	0	0	0	0.0220091074019387	0	0	0.00171621276366318	0	0	0.00257963490833639	0	0	0.0152003865825623	0	0	0	0.00217763924574686	0	0	0	0.000242718312918963	0	0.00963007125774021	0.00297084112769063	0.0723340934409272	0.0124749432561107	0.0100837048725072	0	0	0.000358292345895553	0	0.0106892572935478	0	0.00367892095262297	0	0	0	0.0635251891562028	0.000713010445235194	0.0164966061081934	0.00992712276271678	0.0343794786787295	0.00139583280306931	0.0538789757087638	0.0553186442144072	0	0	0
k__Bacteria|p__Firmicutes|c__CFGB3071|o__OFGB3071	0	0	0	0	0	0	0	0	0	0	0	0	0	0	0	0	0	0	0	0	0	0	0	0	0	0	0.000430430850846435	0	0	0	0	0	0	0	0	0	0	0	0	0	0	0	0	0	0	0	0	0	0
k__Bacteria|p__Firmicutes|c__CFGB1320|o__OFGB1320	0	0	0	0.013688533166225	0	0	0	0.00961862210509327	0	0	0	0	0.0179031652831436	0	0	0	0	0.00574526098877896	0	0	0	0	0	0	0	0	0	0	0	0	0	0	0	0	0	0	0	0	0	0	0	0	0	0	0	0	0	0	0
k__Bacteria|p__Firmicutes|c__CFGB2978|o__OFGB2978	0	0	0	0	0	0	0	0	0	0	0	0	0	0	0	0	0	0	0	0	0	0	0	0	0	0	0	0	0	0	0	0	0	0	0	0	0	0	0	0	0	0	0	0	0	0	0	0	0
k__Bacteria|p__Firmicutes|c__CFGB1213|o__OFGB1213	0	0	0	0	0	0	0	0	0	0	0	0	0.00181540752665018	0	0	0	0	0.000146720374713441	0	0	0	0	0	0	0	0	0.00305832446654046	0	0	0	0	0	0	0	0	0	0	0	0	0	0	0	0	0	0	0	0	0	0
k__Bacteria|p__Firmicutes|c__CFGB2858|o__OFGB2858	0	6.05069998984113e-05	0	0	0	0	0	0	0	0	0	0	0	0	0	0	0	0	0	0	0	0	0	0	0	0	0	0	0	0	0	0	0	0	0	0	0	0	0	0	0	0	0	0	0	0	0	0	0
k__Bacteria|p__Firmicutes|c__CFGB1226|o__OFGB1226	0	0.0332855729441149	0.0341098902562699	0.0132359063180432	0	0	0	0.0369344647997476	0	0.0207435006644461	0	0	0.0155121407358483	0	0	0	0	0.00824722948389238	0	0	0	2.92888902076704	0.000802509508053239	0	0.0272618362305728	0.0193146478613157	0.0772887676914608	0	0	0	0.0410095447572952	0	0	0	0.00303111095879154	0	0	0	0.00842779028092264	0	0.002902307464678	0.00242646044469173	0	0	0	0	0	0	0
k__Bacteria|p__Firmicutes|c__CFGB2950|o__OFGB2950	0	0	0	0	0	0	0	0	0	0	0	0	0	0	0	0	0	0	0	0	0	0	0	0	0	0	0	0	0	0	0	0	0	0	0	0	0	0	0	0	0	0	0	0	0	0	0	0	0
k__Bacteria|p__Firmicutes|c__CFGB6389|o__OFGB6389	0	0	0	0	0	0	0	0	0	0	0	0	0	0	0	0	0	0	0	0	0	0	0	0	0	0	0	0	0	0	0	0	0	0	0	0	0	0	0	0	0	0	0	0	0	0	0	0	0
k__Bacteria|p__Firmicutes|c__CFGB9828|o__OFGB9828	0	0	0	0	0	0	0	0	0	0	0	0	0	0	0	0	0	0.00207725162094293	0	0	0	0	0	0	0	0	0	0	0	0	0	0	0	0	0	0	0	0	0	0	0	0	0	0	0	0	0	0	0
k__Bacteria|p__Firmicutes|c__CFGB1011|o__OFGB1011	0	0.000564731999051839	0	0.00943658398633545	0	0	0	0.0354792729887328	0.00856894642720823	0.0246083180065389	0.0235647001157415	0	0.013637695566055	0.129474312432785	0	0	0	0	0.0120440368437835	0.0656615698053765	0.0923333735977207	0.0431538882822098	0	0.0221827394185822	0.00850709094682234	0.169202212867526	0.000724936169846628	0.0841872991739481	0.0028717427822317	0.00271940139487783	0.0112638156240915	0.00123415600933142	0.0237653645961303	0	0.0249446835896327	0.0925308545205077	0	0.0379400137819493	0.107942267622326	0.0504210229557006	0.00578407973503045	0.00265537180739849	0.0442891492882048	0.0169278067327642	0	0	0	0	0
k__Bacteria|p__Firmicutes|c__CFGB2412|o__OFGB2412	0	0	0	0	0	0	0	0	0	0	0	0	0	0	0	0	0	0	0	0	0	0	0	0	0	0	0	0	0	0	0	0	0	0	0	0	0	0	0	0	0	0	0	0	0	0	0	0	0
k__Bacteria|p__Firmicutes|c__CFGB1534|o__OFGB1534	0	0	0	0	0	0	0	0	0	0	0	0	0	0	0	0	0	0	0	0	0	0	0	0	0	0	0	0	0	0	0	0	0	0	0	0	0	0	0	0	0	0	0	0	0	0	0	0	0
k__Bacteria|p__Firmicutes|c__CFGB2932|o__OFGB2932	0	0.0479954969194176	0	0	0	0	0	0	0	0	0	0	0	0.0736657609920361	0	0	0	0	0	0	0	0	0	0	0	0	0	0	0	0	0	0	0	0	0	0	0	0	0	0	0	0	0	0	0	0	0	0	0
k__Bacteria|p__Firmicutes|c__CFGB2936|o__OFGB2936	0	0.0789616348674268	0	0	0.00593497123749993	0	0	0	0	0	0	0	0	0	0	0	0	0	0	0	0	0	0	0	0	0	0	0	0	0	0	0	0	0	0	0	0	0	0	0	0	0	0	0	0	0	0	0	0
k__Bacteria|p__Firmicutes|c__CFGB3360|o__OFGB3360	0	0	0	0	0	0	0	0	0	0	0	0	0	0	0	0	0	0	0	0	0	0	0	0	0	0	0	0	0	0	0	0	0	0	0	0	0	0	0	0	0	0	0	0	0	0	0	0	0
k__Bacteria|p__Firmicutes|c__CFGB1764|o__OFGB1764	0	0	0	0	0	0	0	0	0	0	0	0	0	0	0	0	0	0	0	0	0	0	0	0	0	0	0	0	0	0	0	0	0	0	0	0	0	0	0	0	0	0	0	0	0	0	0	0	0
k__Bacteria|p__Firmicutes|c__CFGB2982|o__OFGB2982	0	0.00025547399957107	0.0189866281678172	0.0177484588347646	0	0	0	0.021429820212433	0.10053753428165	0.282231950654305	0.0117256132197109	0	0.0219841423654101	0	0	0	0	0.00719702048594354	0	0	0	0	0	0.541260367973669	0.0483792739876396	1.34350331482352	0.0578816223111917	0	0	0	0.0609694141932267	0.0120244026830949	0	0	0	0	0	0	0	0	0	0	1.02609684325812	0	0	0	0	0	0
k__Bacteria|p__Firmicutes|c__CFGB4967|o__OFGB4967	0	0	0	0	0	0	0	0	0	0	0	0	0	0	0	0	0	0	0	0	0	0	0	0	0	0	0	0	0	0	0	0	0	0	0	0	0	0	0	0	0	0	0	0	0	0	0	0	0
k__Bacteria|p__Firmicutes|c__CFGB1437|o__OFGB1437	0	0	0	0	0	0	0	0	0	0	0	0	0	0	0	0	0	0	0	0	0	0	0	0	0	0	0.0559182535178571	0	0	0	0	0	0	0	0	0	0	0	0	0	0	0	0	0	0	0	0	0	0
k__Bacteria|p__Firmicutes|c__CFGB1798|o__OFGB1798	0	0.258405227566149	0	0	0	0	0	0	0	0	0.137197239582372	0	0	0	0	0	0	0.728798711826587	0	0	0	0	0	0	0	0	0	0	0	0	0	0	0	0	0	0	0	0	0	0	0	0	0	0	0	0	0	0	0
k__Bacteria|p__Firmicutes|c__CFGB5194|o__OFGB5194	0	0	0	0	0	0	0	0	0.000542640309586603	0	0	0	0	0	0	0	0	0	0	0	0	0	0	0	0	0	0	0	0	0	0	0	0	0	0	0	0	0	0	0	0	0	0	0	0	0	0	0	0
k__Bacteria|p__Firmicutes|c__CFGB2918|o__OFGB2918	0.0346170012490347	0.00388589399347575	0.0416632662447711	0.00275690898437998	1.7709291321724	0.00348962299818105	0	0	0.0583487409813726	0	0	0	0.00265669394143928	0.0322483339652151	0	0	0	0.0530432765214015	0	0.0234702195469499	0.025893277514852	0	0	0.0535377020160898	0.0983243560049327	0.367398513536026	0.241683147041055	0	0	0	0.0925289983275266	0	0	0	0.124427504741105	0	0	0	0	0	0	0	0.0654604527117337	0.0720409758170105	0	0	0	0	0
k__Bacteria|p__Firmicutes|c__CFGB2921|o__OFGB2921	0	0.00785246398681605	0	0	0	0	0	0	0	0	0	0	0	0	0	0	0	0	0	0	0	0	0	0	0	0	0	0	0	0	0	0	0	0	0	0	0	0	0	0	0	0	0	0	0	0	0	0	0
k__Bacteria|p__Firmicutes|c__CFGB1767|o__OFGB1767	0	0	0	0	0	0	0	0	0	0	0	0	0	0	0	0	0	0	0	0	0	0	0	0	0	0	0	0	0	0	0	0	0	0	0	0	0	0	0	0	0	0	0	0	0	0	0	0	0
k__Bacteria|p__Firmicutes|c__CFGB2829|o__OFGB2829	0	0	0	0	0	0	0	0	0	0	0	0	0	0	0	0	0	0	0	0	0	0	0	0	0	0	0	0	0	0	0	0	0	0	0	0	0	0	0	0	0	0	0	0	0	0	0	0	0
k__Bacteria|p__Firmicutes|c__CFGB2949|o__OFGB2949	0	0	0	0	0	0	0	0.00118111981073398	0	0	0	0	0	0	0	0	0	0	0	0	0	0	0	0	0	0	0	0	0	0	0	0	0	0	0	0	0	0	0	0	0	0	0	0	0	0	0	0	0
k__Bacteria|p__Firmicutes|c__CFGB6280|o__OFGB6280	0	0.00250767899578971	0	0	0	0	0	0	0	0	0	0	0	0	0	0	0	0	0	0	0	0	0	0	0	0	0	0	0	0	0	0	0	0	0	0	0	0	0	0	0	0	0	0	0	0	0	0	0
k__Bacteria|p__Firmicutes|c__CFGB2954|o__OFGB2954	0	0	0	0.00388847610483445	0.00281711664737587	0	0	0.0144605607767209	0	0	0	0	0.00350536006162128	0	0	0	0	0.00702713373627534	0	0	0	0.00985864676885554	0	0	0	0.143053718224744	0.0262789361569403	0	0	0	0	0	0	0	0.0581349487056878	0	0	0	0	0	0.0512695351661279	0.0349166131915388	0.0677467552880626	0	0	0	0	0	0
k__Bacteria|p__Firmicutes|c__CFGB1473|o__OFGB1473	0	0	0	0	0	0	0	0.109583121445611	0	0	0.0231183703222171	0	0	0	0	0	0	0	0.00576625702173418	0	0	0.028833507819991	0	0	0	0	0	0	0	0	0	0	0	0	0	0	0	0	0.171243483612369	0	0	0	0	0	0	0	0	0	0
k__Bacteria|p__Firmicutes|c__CFGB9238|o__OFGB9238	0	0	5.77853900759654e-05	0	0.00022708783432006	0	0	0	0	0.000509137613928391	0	0	2.95188215715476e-05	0	0	0	0	0	0	0	0	0	0	0.00174745350081023	0.00141901352687341	0.0105124762787161	0.0041306258844386	0	0	0	0.00274690798519924	0.00051020974687444	0	0	0	0	0	0	0	0	0	0	0	0	0	0	0	0	0
k__Bacteria|p__Firmicutes|c__CFGB1262|o__OFGB1262	0	0.0521301419124757	0	0.00943658398633545	0.0432571636834535	0.0251782146129783	0	0.00212079524026819	0	0	0	0	0.00800698035128228	0.106112593225029	0	0	0	0	0.00247236020152312	0	0	0.0908194816751486	0	0.047677246607259	0.00789894229244802	0	0.0674190637957364	0	0	0	0.00521016786323117	0	0	0	0	0	0	0	0	0	0	0	0.0503340483599847	0.0283700794560139	0	0	0	0	0
k__Bacteria|p__Firmicutes|c__CFGB9115|o__OFGB9115	0	0	0	0	0	0	0	0	0	0	0	0	0	0	0	0	0	0	0	0	0	0	0	0	0.301949302004057	0	0	0	0	0	0.192402989745912	0	0	0	0	0	0	0	0	0	0	0	0	0	0	0	0	0	0
k__Bacteria|p__Firmicutes|c__CFGB1347|o__OFGB1347	0	0	0	0	0	0	0	0	0	0	0	0	0	0.00406921448945541	0	0	0	0.00495760424031733	0	0	0	0	0	0	0	0	0	0	0	0	0	0	0	0	0	0	0	0	0	0	0	0	0	0	0	0	0	0	0
k__Bacteria|p__Firmicutes|c__CFGB3047|o__OFGB3047	0	0	0	0	0	0	0.0312087098437836	0.00392836533735831	0	0	0.00376732605381679	0	0	0.0651685082213722	0	0	0	0	0.00120905389165394	0	0	0.0431467495083004	0	0	0.014036350551536	0	0.00434961701907977	0	0	0	0.0228112793553502	0.00344736315455703	0	0	0	0.00380212822933254	0	0	0.00495300658878825	0.00284505148245808	0.000308027914883279	0	0.0100512373324678	0.00590339478495557	0.000581689346383415	0	0	0	0
k__Bacteria|p__Firmicutes|c__CFGB2873|o__OFGB2873	0	0.264160115556486	0	0	0	0	0	0	0	0	0	0	0	0	0	0	0	0	0	0	0	0	0	0	0	0	0	0	0	0	0	0	0	0	0	0	0	0	0	0	0	0	0	0	0	0	0	0	0
k__Bacteria|p__Firmicutes|c__CFGB2983|o__OFGB2983	0	0.00189588599681689	0	0.000445768865633579	0.00537032040621763	0.00886253459855505	0	0	0	0.0355316340871844	0	0	0.000804387887824672	0	0	0	0	0.00722018686089829	0	0	0.00356871673260314	0.00349086044168744	0	0	0	0.0229564173435637	0.162680207364645	0	0	0	0	0	0	0	0	0	0	0	0	0	0	0	0	0	0	0	0	0	0
k__Bacteria|p__Firmicutes|c__CFGB2933|o__OFGB2933	0	0	0	0	0	0	0	0.0285165390768369	0	0	0	0	0	0	0	0	0	0	0	0	0	0	0	0	0	0	0	0	0	0	0	0	0	0	0	0	0	0	0	0	0	0	0	0	0	0	0	0	0
k__Bacteria|p__Firmicutes|c__CFGB1670|o__OFGB1670	0	0	0	0	0.0381630311838414	0.425026233917787	0	0.064785400447331	0	0	0	0	0	15.5813811039165	0	0	0	0	0	0	0	0	0.079000725466462	0	0	0	0	0	0	0	0	0	0	0	0	0	0	0	0	0	0	0	0	0	0	0	0	0	0
k__Bacteria|p__Firmicutes|c__CFGB1337|o__OFGB1337	0	0	0	0	0	0	0	0	0	0	0	0	0	0	0	0	0	0.0117299078520904	0	0	0	0	0	0	0	0	0	0	0	0	0	0	0	0	0	0	0	0	0	0	0	0	0	0	0	0	0	0	0
k__Bacteria|p__Firmicutes|c__CFGB2880|o__OFGB2880	0.011129415334247	0	0	0	0	0.00336037770195212	0	0	0	0	0	0	0	0	0	0	0	0	0	0	0	0	0	0	0	0	0	0	0	0	0	0	0	0	0	0	0	0	0	0	0	0	0	0	0	0	0	0	0
k__Bacteria|p__Firmicutes|c__CFGB1227|o__OFGB1227	0.00975942385274704	0.00529772399110535	0.00231967065876376	0	0.0105012779600438	0.0288770919002919	0	0	0.181325346526477	0.00913362022562447	0	0	0	0.055411554905192	0	0	0	0.000162164624683277	0	0.0150260936520642	0.0198000666305682	0.0509494293912542	0	0.0375282808601952	0.0221240286332726	0.431571799655397	0.00244665957323237	0.488100151025101	0.025959043307805	0.0365683948683432	0.0202509819669716	0.0232628065669508	0.0489598924692752	0	0	0	0	0	0.51715404066269	0.0192233208274195	0.0554860950676412	0.0454160143610225	0.0440414075229679	0.0300415225577784	0	0	0.0230082994495663	0.0174981799504793	0
k__Bacteria|p__Firmicutes|c__CFGB3172|o__OFGB3172	0	0	0	0	0.0258696005853798	0	0	0	0	0	0	0	0	0.0163532034454287	0	0	0	0	0	0	0	0	0	0	0	0	0.000543702127384971	0	0	0	0	0	0	0	0	0	0	0	0	0	0	0	0	0	0	0	0	0	0
k__Bacteria|p__Firmicutes|c__CFGB8294|o__OFGB8294	0	0	0	0	0	0	0	0	0	0	0	0	0	0	0	0	0	0	0	0	0	0	0	0	0	0	0	0	0	0	0	0	0	0	0	0	0	0	0	0	0	0	0	0	0	0	0	0	0
k__Bacteria|p__Firmicutes|c__CFGB1012|o__OFGB1012	0	0	0	0	3.06875451783864e-05	0	0	0	0	0	0	0	0	0	0	0	0	0.00194597549619933	0	0	0	0	0	0	0.00327841056208683	0.00164395666911198	0.00498393616769557	0	0	0	0.000716584691791107	0	0	0	0	0	0	0	0	0	0	0	0	0	0	0	0	0	0
k__Bacteria|p__Firmicutes|c__CFGB1249|o__OFGB1249	0	0	0.0163532653914982	0	0	0.0028618601307834	0	0	0.00258201378078021	0.135214607529346	0	0	0	0.00190100264141538	0	0	0	0	0	0	0	0.00887349596936093	0	0	0	0.00016955606901155	0	0.00607006222177791	0	0	0	0	0	0	0	0	0	0	0.00538175522115106	0	4.10703886511038e-05	0	0.00121039548158591	0	0	0	0.00151773545455486	0.00219008510310328	0
k__Bacteria|p__Bacteroidetes|c__CFGB529|o__OFGB529	0	0	0	0	0	0	0	0	0	0	0	0	0	0	0	0	0	0	0	0	0	0	0	0	0	0	0	0	0	0	0	0	0	0	0	0	0	0	0	0	0	0	0	0	0	0	0	0	0
k__Bacteria|p__Bacteroidetes|c__CFGB628|o__OFGB628	0	0	0	0	0	0	0	0	0	0	0	0	0	0	0	0	0	0	0	0	0	0	0	0	0	0	0	0	0	0	0	0	0	0	0	0	0	0	0	0	0	0	0	0	0	0	0	0	0
k__Bacteria|p__Tenericutes|c__CFGB1779|o__OFGB1779	0	1.17494509302732	0	0	0	0	0	0	1.75405796687723	0.0281491386852227	0	0	0	0	0	0	0	0	0	0	0	0	0	0.0088364679211277	0	0	0	0	0	0	0	0	0	0	0	0	0	0	0	0	0	0	0.0174834902895742	0	0	0	0	0	0
k__Bacteria|p__Verrucomicrobia|c__Verrucomicrobiae	0.0493338169575187	0.311120270477642	1.08255149768314	0.0069334203562392	0.169284774222051	0.189405904354536	0	0	0.717644790968445	0.115149957016804	0	0	0.0215266006310511	1.15338181947465	0	0.0392874393322258	0	0.147724250961481	0	0.313615538437237	0.465872445745835	1.37728365033693	0	0.554606639471124	0.0060325550428165	0.341802919118283	0.0722066630840985	0	0	0	0.00858408745374763	0	0.0599953903505533	0	0.219919496424405	0	0	0.815819552563545	0.0295516594664394	0	2.4649762761915	3.31597947865519	1.49202832030719	0	13.5069074132099	12.9953352752605	0.107210552343814	0.152203414374229	0
k__Bacteria|p__Bacteroidetes|c__CFGB593|o__OFGB593	0.00035309058801545	0	0	0	0	0.00020925428913255	0	7.83062857945178e-05	0.00031008017690663	0	0	0	0	0	0	0	0	0	0.000147256563727083	0	0	0.000157053026006388	0.000540637984372708	0	0	0	0	0	0	0	0	0	0	0	0	0	0	0	0	0	0	0	0	0	0	0	0	0	0
k__Bacteria|p__Bacteroidetes|c__CFGB667|o__OFGB667	0	0	0	0	0	0	0	0	0	0	0.0275514086104432	0	0	0	0	0	0	0	0	0	0	0	0	0	0	0	0	0	0	0	0	0	0	0	0	0	0	0	0	0	0	0	0	0	0	0	0	0	0
k__Bacteria|p__Bacteroidetes|c__CFGB602|o__OFGB602	0	0	0	0	0	0	0	0.0532352232926397	0	0.186352080904063	0	0	0	0	0	0	0	0	0	0	0	0	0	0	0	0	0	0	0	0	0	0	0	0	0	0	0	0	0	0	0	0	0	0	0	0	0	0	0
k__Bacteria|p__Bacteroidetes|c__CFGB494|o__OFGB494	0	0	0	0	0	0	0	0	0	0	0	0	0	0	0	0	0	0	0	0	0	0	0	0	0	0	0	0	0	0	0	0	0	0	0	0	0	0	0	0	0	0	0	0	0	0	0	0	0
k__Bacteria|p__Bacteroidetes|c__CFGB658|o__OFGB658	0	0	0	0	0	0	0	0	0	0	0	0	0	0	0	0	0	0	0	0	0	0	0	0	0	0	0	0	0	0	0	0	0	0	0	0	0	0	0	0	0	0	0	0	0	0	0	0	0
k__Bacteria|p__Bacteroidetes|c__CFGB651|o__OFGB651	0	0	0	0	0	0	0	0	0	0	0	0	0	0	0	0	0	0	0	0	0	0	0	0	0	0	0	0	0	0	0	0	0	0	0	0	0	0	0	0	0	0	0	0	0	0	0	0	0
k__Bacteria|p__Tenericutes|c__CFGB4862|o__OFGB4862	0	1.40191357264625	0	1.39657328208236	0	0	0	0	0	0	0	0	0.606803655635518	0	0	0	0	0	0	0	0	0	0	0	0	0	0	0	0	0	0	0	0	0	0	0	0	0	0	0	0	0	0	0	0	0	0	0	0
k__Bacteria|p__Bacteroidetes|c__CFGB635|o__OFGB635	0.288136043444128	0.177292232702334	0	0	0	0	0	0	0	0	0	0	0	0	0	0	0	1.76282985793203	0	0	0	0	0	0	0	0	0	0	0	0	0	0	0	0	0	0	0	0	0	0	0	0	0	0	0	0	0	0	0
k__Bacteria|p__Bacteroidetes|c__CFGB642|o__OFGB642	0.0445812176428307	0.0407682719315518	0	0	0	0	0	0	0	0	0	0	0	0.00566483518044261	0	0	0	0	0	0	0	0	0	0	0	0	0	0	0	0	0	0	0	0	0	0	0	0	0	0	0	0	0	0	0	0	0	0	0
k__Bacteria|p__Firmicutes|c__Bacilli|o__Bacillales	0.581865041802421	3.65415890686482	0.096485091315412	0.0318347549887857	0	0	0	0.101432742199165	0.109511970170967	0.272573764402209	0	0	0.05598244511044	0.00455782561014048	0	0	0	0.46730439346231	0.0631033127297845	0.00158107766409093	0.00279415602697384	0	0.100981038518615	0.000518894489323561	0.000468344366012405	0.00311098526621191	0.0003171595743079	0.0116822944833966	0.000219159317591367	0	0	0	0.000243105093512802	0	0	0.000662210200412125	0.00115030228146086	1.32830004808849	0.00422989322375844	0	0.000438084145611774	0	0.000219428420638381	0	0.0119084735634605	0.00865277245484906	0.0029428391677519	0.00475518477865574	0
k__Bacteria|p__Tenericutes|c__CFGB1789|o__OFGB1789	0	0.035410040940548	0	0	0	0	0	0	0	0	0	0	0	0	0	0	0	0	0	0	0	0	0	0	0	0	0	0	0	0	0	0	0	0	0	0	0	0	0	0	0	0	0	0	0	0	0	0	0
k__Bacteria|p__Bacteroidetes|c__CFGB629|o__OFGB629	0	0	0	0	0	0	0	2.44328662726528	0	0	0	0	0	0	0	0	0	0	0	0	0	4.25135402625383	0	0	0	0	0	0	0	0	0	0	0	0	0	0	0	0	0	0	0	0	0	0	0	0	0	0	0
k__Bacteria|p__Bacteroidetes|c__CFGB570|o__OFGB570	0	0	0	0	0	0	0	0	0	0	0	0	0	0	0	0	0	0	0	0	0	0	0	0	0	0	0	0	0	0	0	0	0	0	0	0	0	0	0	0	0	0	0	0	0	0	0	0	0
k__Bacteria|p__Bacteroidetes|c__CFGB618|o__OFGB618	0	0	0	0	0	0	0	0	0	0.00279254267033451	0	0	0	0	0	0	0.00415555139797201	0	0	0	0	0	0	0	0	0	0	0	0	0	0	0	0	0	0	0.0429469356941437	0	0	0	0	0	0	0	0	0	0	0	0	0
k__Bacteria|p__Proteobacteria|c__Hydrogenophilalia	0	0	0	0	0	0	0	0	0	0	0	0	0	0	0	0	0	0	0	0	0	0	0	0	0	0	0	0	0	0	0	0	0	0	0	0	0	0	0	0	0	0	0	0	0	0	0	0	0
k__Eukaryota|p__Basidiomycota|c__Malasseziomycetes	0	0	0	0	0	0	0	0	0	0	0	0	0	0	0	0	0	0	0	0	0	0	0	0	0	0	0	0	0	0	0	0	0	0	0	0	0	0	0	0	0	0	0	0	0	0	0	0	0
k__Bacteria|p__Bacteroidetes|c__CFGB497|o__OFGB497	0	0	0	0	0	0	0	0	0	0	0	0	0	0	0	0	0	0	0	0	0	0	0	0	0	0	0	0	0	0	0	0	0	0	0	0	0	0	0	0	0	0	0	0	0	0	0	0	0
k__Bacteria|p__Tenericutes|c__CFGB1787|o__OFGB1787	0	0	7.20878519736676	0	0	0	0	0	0	0.0441561166988805	0	0	0	0.171258197800119	0	0	0	1.84496237927161	0	0.042876483912866	0.0352740682830291	2.00927930453445	0	0	0	1.99455438780986	1.17635241252644	0	0	0	0	0	0	0	0	0	0	0	0	0	0.803446323051993	0.581015190443558	0	0	0	0	0	0	0
k__Bacteria|p__Firmicutes|c__CFGB10477|o__OFGB10477	0.0234169677971847	0.781044523688659	0.0809325663292522	0.041394782660989	0.319604645523859	0	0	0	0.0155815288895582	0.501716547495071	0	0	0.072099721688505	0.00696270846976235	0	0	0	0.0610588422557463	0	0	0	0.162292886055874	0	0	0	0	0.210072909468368	0	0	0	0	0.288068559921094	0	0	0	0	0	0	0	0	0.000458619339937326	0	0.338953204860951	0	0	0	0	0	0
k__Bacteria|p__Firmicutes|c__CFGB75721|o__OFGB75721	0	0.16577573372167	0.0225445571853517	0	0.037162617211026	0	0	0	0.0119679022125309	0.067607303764673	0	0	0	0	0	0	0	0.00457149799107143	0	0.156216329055385	0.141320035113743	0	0	0.109051781572397	0	0.149091388682156	0	0	0	0	0	0	0	0	0	0	0	0	0.244002766447669	0	0	0	0.2115006841508	0	0.265129156670341	0.285806681058985	0	0	0
k__Bacteria|p__Firmicutes|c__CFGB72904|o__OFGB72904	0	0	0	0	0	0	0	0	0	0	0	0	0	0	0	0	0	0	0	0	0	0	0	0	0	0	0	0	0	0	0	0	0	0	0	0	0	0	0	0	0	0	0	0	0	0	0	0	0
k__Bacteria|p__Firmicutes|c__CFGB10325|o__OFGB10325	0	0.923336818449757	0	0	0	0	0	0	0	0	0	0	0	0	0	0	0	0	0	0	0	0	0	0	0	0	0	0	0	0	0	0	0	0	0	0	0	0	0	0	0	0	0	0	0	0	0	0	0
k__Bacteria|p__Firmicutes|c__CFGB24517|o__OFGB24517	0	0	0	0	0	0	0	0	0	0	0	0	0	0	0	0	0	0	0	0	0	0	0	0.00316678254513644	0	0	0	0	0	0	0	0	0	0	0	0	0	0	0	0	0	0	0.00407004328603448	0	0	0	0	0	0
k__Bacteria|p__Firmicutes|c__CFGB75497|o__OFGB75497	0	0	0	0	0	0	0	0	0	0	0	0	0	0	0	0	0	0	0	0	0	0	0	0	0	0	0	0	0	0	0	0	0	0	0	0	0	0	0	0	0	0	0	0	0	0	0	0	0
k__Bacteria|p__Firmicutes|c__CFGB76102|o__OFGB76102	0	0	0	0	0	0	0.0170574825292313	0	0	0	0	0	0	0.00180175350752622	0	0	0	0	0	0	0	0	0	0.139185815959732	0	0	0	0.513860716783394	0	0	0	0.0393275188671866	0	0	0	0	0	0	0	0.022984101411111	0.0057635445407049	0.00169394408403007	0	0	0	0	0	0	0
k__Bacteria|p__Firmicutes|c__CFGB75985|o__OFGB75985	0	0	0	0	0	0	0	0	0	0	0	0	0	0	0	0	0	0	0	0	0	0	0	0	0	0	0	0	0	0	0	0	0	0	0	0	0	0	0	0	0	0	0	0	0	0	0	0	0
k__Bacteria|p__Firmicutes|c__CFGB10314|o__OFGB10314	0	0.0444524759253662	0	0	0	0	0	0	0	0	0	0	0	0	0	0	0	0.272668233217453	0	0	0	0	0	0	0	0	0	0	0	0	0	0	0	0	0	0	0	0	0	0	0	0	0	0	0	0	0	0	0
k__Bacteria|p__Firmicutes|c__CFGB76783|o__OFGB76783	0.0343062815315811	0.0132308639777859	0	0	0.0670031861424889	0	0	0.0120656935361719	0	0.310172805770193	0.169696100480358	0	0	0.188206896048883	0	0	0	0.0196296417116615	0.0151519253729709	0	0	0	0	1.64004234152025	0	0.54185696454291	0.0962805850577553	0.0593309475869694	0	0	0	0	0	0	0.554229441512651	0.00541673062809019	0	0.000774158583011636	0.381099941070666	0.171611827750236	0.281030979409953	0.688130447432811	0.448426751751055	0	0	0	0	0	0
k__Bacteria|p__Firmicutes|c__CFGB75783|o__OFGB75783	0	0	0	0	0	0	0	0	0	0	0	0	0	0	0	0	0	0	0	0	0	0	0	0	0	0	0	0	0	0	0	0	0	0	0	0	0	0	0	0	0	0	0	0	0	0	0	0	0
k__Bacteria|p__Firmicutes|c__CFGB72924|o__OFGB72924	0	0	0	0.0168363471558529	0	0	0	0.00264283714556497	0	0	0	0	0.0109072045706868	0	0	0	0	0.0394291701729911	0	0	0	0	0.0286284707662361	0	0.0246195351805327	0	0	0.0646036226281366	0	0	0.0216617580789353	0	0.392577891918098	0	0.0514968956824768	0.00128721758057638	0	0	0.174622278804721	0	0	0	0	0	0	0	0.041962178835087	0.046389302611965	0
k__Bacteria|p__Firmicutes|c__CFGB76096|o__OFGB76096	0	0	0	0	0	0	0	0	0	0	0	0	0	0	0	0	0	0	0	0	0	0	0	0	0	0	0	0	0	0	0	0	0	0	0	0	0	0	0	0	0	0	0	0	0	0	0	0	0
k__Bacteria|p__Firmicutes|c__CFGB31455|o__OFGB31455	0	4.85312527885181	0.170714552395852	0	0	0	0	0.532410962640743	0	0	0	0	0	0	0	0	0	1.37067718482294	0	0	0	0	0	0	0	0	0	0	0	0	0	0	0	0	0	0	0	0	0	0	0	0	0	0	0	0	0	0	0
k__Bacteria|p__Firmicutes|c__CFGB76428|o__OFGB76428	0	0	0.00397893685951648	0	0	0	0	0	0	0	0	0	0	0.000488611120685077	0	0	0	0	0	0	0	0	0	0	0	0.00201255681913709	0.00450064538779781	0	0	0	0	0	0	0	0	0	0	0	0	0	0	0	0	0	0	0	0	0	0
k__Bacteria|p__Firmicutes|c__CFGB28372|o__OFGB28372	0	0	0	0	0	0	0	0	0	0	0	0	0	0	0	0	0	0	0	0	0	0	0	0	0	0	0	0	0	0	0	0	0	0	0	0	0	0	0	0	0	0	0	0	0	0	0	0	0
k__Bacteria|p__Firmicutes|c__CFGB28775|o__OFGB28775	0	0	0	0	0	0	0	0	0	0	0	0	0	0	0	0	0	0	0	0	0.00110159744800611	0	0	0	0	0	0	0	0	0	0	0	0	0	0	0	0	0	0	0	0	0	0	0	0.0611581715572563	0.0581751198847032	0	0	0
k__Bacteria|p__Firmicutes|c__CFGB73223|o__OFGB73223	0	0	0	0	0	0	0	0	0	0	0	0	0	0	0	0	0	0	0	0	0	0	0	0	0	0	0	0	0	0	0	0	0	0	0	0	0	0	0	0	0	0	0	0	0	0	0	0	0
k__Bacteria|p__Firmicutes|c__CFGB72809|o__OFGB72809	0	0	0	0	0	0	0	0	0	0	0	0	0	0	0	0	0	0	0	0	0	0	0	0	0	0	0	0	0	0	0	0	0	0	0	0	0	0	0	0	0	0	0	0	0	0	0	0	0
k__Bacteria|p__Firmicutes|c__CFGB76586|o__OFGB76586	0	0	0	0	0	0	0	0	0	0	0	0	0	0	0	0	0	0.0197454735864352	0	0	0	0	0	0	0	0	0	0	0	0	0	0	0	0	0	0	0	0	0	0	0	0	0	0	0	0	0	0	0
k__Bacteria|p__Firmicutes|c__CFGB76642|o__OFGB76642	0	0	0	0	0	0	0	0	0	0	0	0	0	0	0	0	0	0	0	0	0	0	0	0	0	0	0	0	0	0	0	0	0	0	0	0	0	0	0	0	0	0	0	0	0	0	0	0	0
k__Bacteria|p__Firmicutes|c__CFGB28369|o__OFGB28369	0	0	0	0	0	0	0	0	0	0	0	0	0	0	0	0	0	0	0	0	0	0	0	0	0	0	0	0	0	0	0	0	0	0	0	0	0	0	0	0	0	0	0	0	0	0	0	0	0
k__Bacteria|p__Firmicutes|c__CFGB14936|o__OFGB14936	0	0	0	0	0	0	0	0.0302197007928677	0	0	0	0	0	0	0	0	0	0	0	0.395890135401969	0.37425625798666	0.103483666590391	0	0	0	0	0	0	0	0	0	0	0.256269602667571	0	0	0	0.000383434093820286	1.37615428630449	6.32584691114732	2.72233679259432	0	0	0	0	0	0	0	0	0
k__Bacteria|p__Firmicutes|c__CFGB76000|o__OFGB76000	0	0	0	0	0	0	0	0	0	0	0	0	0	0	0	0	0	0	0	0	0	0	0	0	0	0	0	0	0	0	0	0	0	0	0	0	0	0	0	0	0	0	0	0	0	0	0	0	0
k__Bacteria|p__Firmicutes|c__CFGB76238|o__OFGB76238	0	0	0	0	0	0	0	0	0	0	0	0	0	3.05381950428173e-05	0	0	0	0	0	0	0	0	0	0	0	0	0	0	0	0	0	0	0	0	0	0	0	0	0	0	10.8227935216263	14.2138390268238	0	0	0	0	0	0	0
k__Bacteria|p__Firmicutes|c__CFGB38642|o__OFGB38642	0.00506331903214156	0.0417027689299828	1.39034950545063	0.0550078780191836	0.000521688268032569	0	0	0.141173182239883	0.0046392764929492	0.174811628321686	0	0	0.21119978863903	0.464974557721936	0	0	0	1.00166772029365	0	0	0	0.0019060526338048	0.024320261828266	0.0119956196649506	0.00457859044385262	0.125869579230574	0.558616178795878	0.00201826707436865	0	0	0.00604618333698746	0.0846258707180659	0	0	0	0	0	0	0.718870673339413	0	0.0129508625546481	0.0206249137798797	0.0195432861091151	0	0	0	0	0	0
k__Bacteria|p__Firmicutes|c__CFGB76782|o__OFGB76782	0	0	0	0	0	0	0	0	0	0	0	0	0	0.034935695128983	0	0	0	0	0	0	0	0	0	0	0	0	0	0	0	0	0	0	0	0	0	0	0	0	0	0	0	0	0.00453013513576012	0	0	0	0	0	0
k__Bacteria|p__Firmicutes|c__CFGB76185|o__OFGB76185	0	0.105221672823337	0	0	0	0	0	0	0	0	0	0	0	0	0	0	0	0	0	0	0	0	0	0	0	0	0	0	0	0	0	0	0	0	0	0	0	0	0	0	0	0	0	0	0	0	0	0	0
k__Bacteria|p__Firmicutes|c__CFGB76310|o__OFGB76310	0	0	0	0	0	0	0	0	0	0	0	0	0	0	0	0	0	0	0	0	0	0	0	0	0	0	0	0.018069022427618	0	0	0	0	0	0	0	0	0	0	0	0	0	0	0	0	0	0	0	0	0
k__Bacteria|p__Firmicutes|c__CFGB76046|o__OFGB76046	0	0	0	0	0	0	0	0	0	0	0	0.00694581016571088	0	0	0.00234072961593988	0	0	0	0	0	0	0	0	0	0	0	0	0	0	0	0	0	0	0	0	0	0.0153889798808257	0.0175434324053443	0	0	0	0	0	0	0	0	0	0	0
k__Bacteria|p__Firmicutes|c__CFGB76600|o__OFGB76600	0	0	0	0	0	0	0	0	0	0	0	0	0	0	0	0	0	0	0	0	0	0	0	0	0	0	0	0	0	0	0	0	0	0	0	0	0	0	0	0	0	0	0	0	0	0	0	0	0
k__Bacteria|p__Firmicutes|c__CFGB76101|o__OFGB76101	0	0	0	0	0	0.00955184284510933	0	0	0	0	0	0	0	0	0	0	0	0.011953849476653	0	0	0	0	0.00595546529660561	0	0	0.112821133919685	0	0.03126215577954	0	0	0	0	0	0	0.025216603833957	0	0	0	0.0886869745659126	0	0.0267778934005197	0.017908498942426	0	0	0	0	0	0	0.029562614241215
k__Bacteria|p__Firmicutes|c__CFGB76515|o__OFGB76515	0	0	0	0	0	0	0	0.00324971086047249	0	0	0	0	0	0	0	0	0	0.0245023025771447	0.0011935532007353	0	0	0	0	0	0.05513182111552	0	0	0	0	0	0.0498175649272276	0	0	0	0	0	0	0	0	0	0	0	0.0750020498414284	0	0	0	0	0	0
k__Bacteria|p__Firmicutes|c__CFGB72899|o__OFGB72899	0.0192222516115611	0	0	0	0	0	0	0	1.55031143832827	0	0	0	0	0	0	0	0	0	0	0	0	1.24051188100709	0	0	0.0179578608400876	0	0	0	0	0	0.0112339579286002	0	0	0	0	0	0	0	0	0.86192477381211	0	0	0	0	0	0	0	0	0
k__Bacteria|p__Firmicutes|c__CFGB75922|o__OFGB75922	0	0	0.00251779199616707	0	0	0	0	0	0	0	0	0	0	0.00350425788116329	0	0	0	0	0	0	0	0	0	0	0.00524965102798979	0.0128936332478783	0	0.00179316734395702	0	0	0.000962910679594299	0	0	0	0	0	0	0	0.00259168949413339	0	0	0	0	0	0	0	0	0	0
k__Bacteria|p__Firmicutes|c__CFGB15209|o__OFGB15209	0	0.156141674737845	0	0	0	0	0	0	0.0273705386923353	0	0	0	0	0	0	0	0	0.063722975375543	0	0	0	0	0	0	0.0569982083651515	0	0	0	0	0	0.0834895810175368	0	0	0	0.00156754023198718	0	0	0	0	0	0.0909777559269701	0.124031806693283	0	0	0	0	0	0	0
k__Bacteria|p__Firmicutes|c__CFGB11916|o__OFGB11916	0	0	0	0	0	0	0	0	0.047281263897936	0	0	0	0	0	0	0	0	0	0	0	0	0	0	0	0	0	0.00855575708787739	0	0	0	0	0	0	0	0	0	0	0	0	0	0	0	0	0	0	0	0	0	0
k__Bacteria|p__Firmicutes|c__CFGB40183|o__OFGB40183	0	0	0	0	0.000730363575245597	0	0	0	0	0	0	0	0	0	0	0	0	0	0.00258861538341293	0	0	0	0	0	0	0	0	0	0	0	0	0	0	0	0	0	0	0	0.00971403617801106	0	0	0	0	0	0	0	0	0	0
k__Bacteria|p__Firmicutes|c__CFGB58251|o__OFGB58251	0	0.00519687899127466	0	0	0	0	0	0	0	0	0	0	0	0	0	0	0	0	0	0	0	0	0	0	0	0	0.0675700921644544	0	0	0	0	0	0	0	0	0	0	0	0	0	0	0	0	0	0	0	0	0	0
k__Bacteria|p__Firmicutes|c__CFGB76533|o__OFGB76533	0.0229579500327646	0	0	0.00187908721820924	0.00695993524645804	0	0	0	0	0	0	0	0.00838334532631952	0	0	0	0	0.0304483388155315	0	0	0	0	0	0	0.0104503705550529	0	0.0792219308110518	0	0	0	0.0206465964322313	0	0	0	0	0	0	0	0	0	0	0	0	0	0	0	0	0	0
k__Bacteria|p__Firmicutes|c__CFGB31626|o__OFGB31626	0	0	0	0	0	0	0	0	0	0	0	0	0	0	0	0	0	0.40286326046317	0	0	0	0	0	0	0	0	0	0	0	0	0	0	0	0	0	0	0	0	0	0	0	0	0	0	0	0	0	0	0
k__Bacteria|p__Firmicutes|c__CFGB29420|o__OFGB29420	0	0	0	0	0	0	0	0	0	0	0	0	0	0	0	0	0	0	0	0	0	0.764691183625104	0	0	0	0	0	0	0	0	0	0	0	0	0	0	0	0	0	0	0	0	0	0	0	0	0	0	0
k__Bacteria|p__Firmicutes|c__CFGB76784|o__OFGB76784	0	0	0	0	0	0	0	0	0	0	0	0	0	0	0	0	0	0	0	0	0	0.0569959708925001	0	0	0	0	0	0	0	0	0	0	0	0	0	0	0	0	0	0	0	0	0	0	0	0	0	0	0
k__Bacteria|p__Firmicutes|c__CFGB45503|o__OFGB45503	0	3.36149999435618e-05	0	0	0	0	0	0.00129857923942575	0	0.00511451875809884	0	0	0	0	0	0	0	0	0	0	0	0	0	0	0.00136309181152864	0.0614603890151865	0	0	0	0	0	0	0	0	0	0	0	0	0	0	0	0	0.00377983150389985	0	0	0	0	0	0
k__Bacteria|p__Firmicutes|c__CFGB76016|o__OFGB76016	0.000374276023296377	0	0	0	0.0138584954025593	0	0	0	0	0	0	0	0	0	0	0	0	0	0	0	0	0	0	0	0	0	0	0	0	0	0	0	0	0	0	0	0	0	0	0	0	0	0	0	0	0	0	0	0
k__Bacteria|p__Firmicutes|c__CFGB76352|o__OFGB76352	0	0	0	0	0	0	0	0	0.00109720677982346	3.74863368143558	0	0	0	0.000145056426453382	0	0	0	0	0	0	0	0	0	0	4.58836276360911	0	0	0	0	0	2.87828930978482	0	0	0	0	0	0	0	0	4.36302275916988	0	0	0	0.0782199809006613	0	0	0	0	0
k__Bacteria|p__Firmicutes|c__CFGB13380|o__OFGB13380	0	0.904404850481543	0	0	0	0	0	0	0	0	0	0	0	0	0	0	0	0	0	0	0	0	0	0	0	0	0	0	0	0	0	0	0	0	0	0	0	0	0	0	0	0	0	0	0	0	0	0	0
k__Bacteria|p__Firmicutes|c__CFGB76420|o__OFGB76420	0	0	0	0	0	0	0	0	0	0	0	0	0	0	0	0	0	0.0022780268705508	0	0	0	0	0	0	0	0	0	0	0	0	0	0	0	0	0	0	0	0	0	0	0	0	0.00402757326913673	0	0	0	0	0	0
k__Bacteria|p__Firmicutes|c__CFGB76106|o__OFGB76106	0	0	0	0	0	0	0	0	0	0	0	0.00191805568618338	0	0	0	0.000196571222494648	0	0	0	0	0	0	0	0	0	0	0	0	0	0	0	0	0	0	0	0	0	0	0	0	0	0	0	0	0	0	0	0	0
k__Bacteria|p__Proteobacteria|c__CFGB544|o__OFGB544	0	0	0	0	0	0	0	0	0	0	0	0	0	0	0	0	0	0	0	0	0	0	0	0	0	0	0	0	0	0	0	0	0	0	0	0	0	0	0	0	0	0	0	0	0	0	0	0	0
k__Bacteria|p__Firmicutes|c__CFGB75799|o__OFGB75799	0	0.115299449806417	0	0	0	0	0	0	0	0	0	0	0	0	0	0	0	0	0	0	0	0	0	0	0	0	0	0	0	0	0	0	0	0	0	0	0	0	0	0	0	0	0	0	0	0	0	0	0
k__Bacteria|p__Firmicutes|c__CFGB10021|o__OFGB10021	0	0.00741546898754974	0	0	0	0	0	0	0	0	0	0	0	0	0	0	0	0	0	0	0	0	0	0	0	0	0	0	0	0	0	0	0	0	0	0	0	0	0	0	0	0	0	0	0	0	0	0	0
k__Bacteria|p__Firmicutes|c__CFGB76779|o__OFGB76779	0	0	0	0	0	0	0	0	0	0.00319368139645991	0	0	0	0	0	0	0	0.000926654998190155	0	0	0	0	0	0	0	5.89760240040173e-05	0.0531695372071886	0	0	0	0	0	0	0	0	0	0	0	0	0	0	0	0	0	0	0	0	0	0
k__Bacteria|p__Firmicutes|c__CFGB76357|o__OFGB76357	0.308869522772395	0.117309626803042	0	0	0	0	0	0	0	0	0	0	0	0	0	0	0	0	0	0	0	0	0	0	0	0	0	0	0	0	0	0	0	0	0	0	0	0	0	0	0	0	0	0	0	0	0	0	0
k__Bacteria|p__Firmicutes|c__CFGB76158|o__OFGB76158	0	0	0	0	0	0	0	0	0	0	0	0	0	0	0	0	0	0	0	0	0	0	0	0.000831757343180414	0.00114639516456768	0	0	0	0	0	0.00132866744936268	0	0	0	0	0	0	0	0	0	0	0	0	0	0	0	0	0	0
k__Bacteria|p__Proteobacteria|c__Betaproteobacteria	1.12232668125415	0.310723613478308	0.27055119633567	0.884583736963274	0.0318782219313078	0.322934758972765	0.75069317388803	0.234501223859316	0.216704302095459	0.0712484091248882	3.1909781219651	1.21781028388373	1.41245347308237	0.347120028502944	0.828426694074152	1.88578815289127	0	0.193269344122527	5.10295920628919	0.0446508044025681	0.0622115683788036	0	1.17207780771451	0.269855657653506	0.0369083321275448	0.539829663717772	0.0480496755076468	0	0	0	0.0619472537205666	0.639058392139163	1.34484264367079	0	0.930519073732022	0.373717210517975	1.80540680448539	0.265573853259266	0.014596651200292	0.398265265753235	0.0309807631724826	0.0236923260401503	0.170219827726186	1.7956722212377	0.0890065490153622	0.0822467994723174	1.56908194134134	3.03654549516124	0.268590749666705
k__Bacteria|p__Firmicutes|c__CFGB14224|o__OFGB14224	0	0	0	0	0	0	0	0	0	0	0	0	0	0	0	0	0	0	0	0	0	0	0	0	0	0	0	0	0	0	0	0	0	0	0	0	0	0	0	0	0	0	0	0	0	0	0	0	0
k__Bacteria|p__Firmicutes|c__CFGB58291|o__OFGB58291	0	0	0	0	0	0	0	0	0	0	0	0	0	0	0	0	0	0	0	0	0	0	0	0	0	0	0	0	0	0	0	0	0	0	0	0	0	0	0	0	0	0	0	0	0	0	0	0	0
k__Bacteria|p__Firmicutes|c__CFGB76388|o__OFGB76388	0	0	0	0	0	0.0012555257347953	0	0.00491371943360599	0	0	0.00863156431205814	0	0	0.0431504695955009	0	0	0	0	0	0.0209931978732074	0.032020913319386	0	0	0.051034799185235	0.0264020398571471	0	0	0	0	0	0.0356053018733706	0	0	0	0	0	0	0	0	0	0	0	0.0512967020763337	0	0	0	0	0	0
k__Bacteria|p__Firmicutes|c__CFGB73062|o__OFGB73062	0	2.07797172851117	0	0	0.109229248307949	0	0	0	0	0	0	0	0	0	0	0	0	0.230181101550435	0	0	0	0	0	0	0	0	0	0	0	0	0	0	0	0	0	0	0	0	0	0	1.71005461733078	1.85006926377484	0	0	0	0	0	0	0
k__Bacteria|p__Firmicutes|c__CFGB72926|o__OFGB72926	0	0	0	0	0	0	0	0.157695808542526	0.00123435762730139	0	0	0	0	0	0	0	0	0.0556610768912887	0	0	0	0.0483866095577863	0	0	0	0	0.00804226063423603	0	0	0	0	0	0	0	0	0	0	0	0	0	0	0	1.31830471618694	0	0	0	0	0	0
k__Bacteria|p__Firmicutes|c__CFGB76356|o__OFGB76356	0	0	0	0	0	0	0	0	0	0	0	0	0	0	0	0	0	0	0	0	0	0	0	0	0	0	0	0	0	0	0	0	0	0	0	0	0	0	0	0	0	0	0	0	0	0	0	0	0
k__Bacteria|p__Firmicutes|c__CFGB76465|o__OFGB76465	0	0.011079503981398	0	0.00334669548352595	0.0182345393449972	0	0	0.0039218398135421	0	0	0.158923666141733	0	0.0144273240430939	0	0	0	0	0.0162164624683277	0.0106257236247279	0.0316039857522177	0.0420500400856083	0	0	0	0	0	0.0155030620489076	0	0	0	0	0	0	0	0.0798325846719185	0	0	0	0	0	0.00642067075912256	0.0129182312354185	0.159050213282078	0	0	0	0	0	0
k__Bacteria|p__Firmicutes|c__CFGB75522|o__OFGB75522	0	0	0	0	0	0	0	0	0	0	0	0	0	0	0	0	0	0	0	0	0	0	0	0	0	0	0	0	0	0	0	0	0	0	0	0	0	0	0	0	0	0	0	0	0	0	0	0	0
k__Bacteria|p__Firmicutes|c__CFGB15212|o__OFGB15212	0	0	0	0	0	0	0	0	0	0	0	0	0	0	0	0	0	0	0	0	0	0	0	0	0	0	0	0	0	0	0	0	0	0	0	0	0	0	0	0	0	0	0	0	0	0	0	0	0
k__Bacteria|p__Firmicutes|c__CFGB45507|o__OFGB45507	0	0.000571454999040551	0	0.000870963783622531	0	0.00100934421816877	0	0	0	0	0	0	0.00823575121846178	0	0	0	0	0	0	0	0	0	0	0.000389170866992671	0.00271919340863919	0.00296354520620187	8.30656027949261e-05	0	0	0	0.00768835658900875	0	0.00523044292103302	0	0.000607821722607274	0	0	0	0	0.00299184775059474	0	0	0.00380814484849835	0	0	0	0	0	0
k__Bacteria|p__Firmicutes|c__CFGB10312|o__OFGB10312	0	0	0	0	0	0	0	0.0445040724265509	0	0	0	0	0	0	0	0	0	0	0	0	0	0	0	0	0	0	0	0	0	0	0	0	0	0	0	0	0	0	0	0	0	0	0	0	0	0	0	0	0
k__Bacteria|p__Firmicutes|c__CFGB32970|o__OFGB32970	0	0	0	0	0	0	0	0.0102907510581629	0	0	0	0	0	0	0	0	0	0	0	0	0	0	0	0	0	0	0.00499148758613147	0	0	0	0	0	0	0	0	0	0	0	0	0	0	0	0.0419108283419307	0	0	0	0	0	0
k__Bacteria|p__Firmicutes|c__CFGB76359|o__OFGB76359	0	0	0	0	0	0	0	0.00623840076829658	0	0	0	0	0	0	0	0	0	0	0	0	0	0	0	0	0	0	0	0	0	0	0	0	0	0	0	0	0	0	0	0	0	0	0	0	0	0	0	0	0
k__Bacteria|p__Firmicutes|c__CFGB76112|o__OFGB76112	0	0	0	0	0	0	0	0	0	0	0	0	0	0	0	0	0	0	0	0	0	0	0	0	0	0	0	0	0	0	0	0	0	0	0	0	0	0	0	0	0	0	0	0	0	0	0	0	0
k__Bacteria|p__Firmicutes|c__CFGB76398|o__OFGB76398	0	0	0	0	0	0	0	0	0	0	0	0	0	0	0	0	0	0	0	0	0	0	0	0	0	0	0	0	0	0	0	0	0	0	0	0	0	0	0	0	0.0657057767769909	0.0497271783586666	0	0	0	0	0	0	0
k__Bacteria|p__Firmicutes|c__CFGB58145|o__OFGB58145	0	0	0	0	0	0	0	0	0	0	0	0	0	0	0	0	0	0.0383480726751026	0	0	0	0	0	0	0	0	0	0	0	0	0	0	0	0	0	0	0	0	0	0	0	0	0	0	0	0	0	0	0
k__Bacteria|p__Firmicutes|c__CFGB76110|o__OFGB76110	0	0	0	0	0	0	0	0	0	0	0	0	0	0	0	0	0	0	0	0	0	0	0	0	0	0	0	0	0	0	0	0	0	0	0	0	0	0	0	0	0	0	0	0	0	0	0	0	0
k__Bacteria|p__Firmicutes|c__CFGB76688|o__OFGB76688	0	0	0	0	0	0	0	0	0	0	0	0	0	0	0	0	0	0	0	0	0	0	0	0	0	0	0	0	0	0	0	0	0	0	0	0	0	0	0	0	0	0	0	0	0	0	0	0	0
k__Bacteria|p__Firmicutes|c__CFGB30287|o__OFGB30287	0	0	0	0.00157047800353984	0	0	0	0	0	0	0	0	0.00814719475374713	0	0	0	0	0	0	0	0	0	0	0	0	0	0.0109646595689302	0	0	0	0	0	0	0	0	0	0	0	0	0	0	0	0	0	0	0	0	0	0
k__Bacteria|p__Firmicutes|c__CFGB76317|o__OFGB76317	0	0	0	0	0	0	0	0	0	0	0	0	0	0	0	0	0	0	0	0.0103414190917948	0.015445314218919	0	0	0	0	0	0	0	0	0	0	0	0	0	0	0	0	0	0	0	0	0	0	0	0	0	0	0	0
k__Bacteria|p__Firmicutes|c__CFGB47591|o__OFGB47591	0	0	0	0	0	0	0	0	0	0	0	0	0	0	0	0	0	0	0	0	0	0	0	0	0	0	0	0	0	0	0	0	0	0	0	0	0	0	0	0	0	0	0	0	0	0	0	0	0
k__Bacteria|p__Firmicutes|c__CFGB16911|o__OFGB16911	0	0	0	0	0	0	0	8.48318096107276e-05	0	0	0	0	0	0	0	0	0	0	0	0	0	0	0	0	0	0	0	0	0	0	0	0	0	0	0	0	0	0	0	0	0	0	0	0	0	0	0	0	0
k__Bacteria|p__Firmicutes|c__CFGB76560|o__OFGB76560	0	0	0	0	0	0	0	0	0	0	0	0	0	0	0	0	0	0	0	0	0	0	0	0	0	0	0.0186217978629353	0	0	0	0	0	0	0	0	0	0	0	0	0	0	0	0	0	0	0	0	0	0
k__Bacteria|p__Firmicutes|c__CFGB73283|o__OFGB73283	0	0	0	0	0	0	0	0	0	0	0	0	0	0	0	0	0	0	0	0	0	0	0	0	0	0	0	0	0	0	0	0	0	0	0	0	0	0	0	0	0	0	0	0	0	0	0	0	0
k__Bacteria|p__Bacteroidetes|c__CFGB4425|o__OFGB4425	0	0.0176209829704151	0	0	0	0	0	0	0	0	0	0	0	0.462325369301972	0	0	0	0	0	0	0	0	0	0	0	0	0	0	0	0	0	0	0	0	0	0	0	0	0	0	0	0	0	0	0	0	0	0	0
k__Bacteria|p__Bacteroidetes|c__CFGB1458|o__OFGB1458	0	0	0	0	0	0	0	0	0	0	0	0	0	0	0	0	0	0	0	0	0	0	0	0	0	0	0	0	0	0	0	0	0	0	0	0	0	0	0	0	0	0	0	0	0	0	0	0	0
k__Bacteria|p__Proteobacteria|c__Gammaproteobacteria	1.00195103798792	0.919430755456315	0.0305189410158349	0.0603639623893348	0.00510027000864782	0.00953337923136234	0	0.1487884685334	0.0230771208582434	0.204249039454273	2.5067999379626	0.218486947504012	0.0430089230297448	0.078857254149315	0.0282970053571095	0.0114547412380972	0	0.0986501466823269	0.229673737341493	10.5409745163759	0.0843295796395513	0.0570173872142282	0.335026600940963	0.00304468972411913	0.137371693744415	0.269704729773371	0.210367414787368	0.0231394892363815	0.00117892598428459	0.00078560484740915	0.326113214579809	0.0114452456731293	0.0186748912743925	0	0.0494734891585341	0.132114655264244	0.00414403770628848	0.0472611328499846	0.00228452629482869	0.0213553618646423	0.005209094293915	0.0167181598563509	12.4666912301828	0.0376252510992952	0.00933934561693372	0.0093725740163295	0.0203219789501899	0.0355363808852854	0.00738855453912786
k__Bacteria|p__Bacteroidetes|c__CFGB4405|o__OFGB4405	0	0	0	0	0	0	0	0	0	0	0	0	0	0	0	0	0	0	0	0.584173061822398	0.746974869535479	0	0	0	1.38190946874215	0	0	0	0	0	2.17654389265289	0	0	0	0	0	0	0	0	3.3292554777576	0	0	0	0	0	0	0	0	0
k__Bacteria|p__Bacteroidetes|c__CFGB2107|o__OFGB2107	0	0.0902629978484523	0	0	0	0	0	0	0	0	0	0	0	0	0	0	0	0	0	0	0	0	0	0	0	0	0	0	0	0	0	0	0.179242122129091	0	0	0	0	0	0	0	0	0	0	0	0	0	0	0	0
k__Bacteria|p__Firmicutes|c__Firmicutes_unclassified	0.127147920744364	0.0226901249619042	0.143456358391447	0.222527817724283	0.10312242681745	0.0831354981647789	0	0.00979481124813093	0.171146368411485	0.0137390013697949	0	0	0.141889595589036	0	0	0	0.214336899609955	0.0223246633313978	0.00419293689349219	0.174264037798823	0.230446153641487	0.0120002789416699	0.0579411864814438	0.289047122957164	0.416770564035696	0.268444117260286	0.226633170098302	0.0341693760265512	0.132334441735946	0.135018279255684	0.440356221953381	0.372411746860486	1.06636944246238	0	0.146405058605905	0.332942919526307	0.0838467130928938	0.54730514533171	0.0812062708161794	0.414804311963298	0.0394207280402845	0.0369386635621152	0.242730303242947	0.614041964183346	0	0	0.267719983561197	0.302569257343456	0.00435756796114473
k__Bacteria|p__Proteobacteria|c__Deltaproteobacteria	1.10155789286708	0.0315241469470723	0.068112464788113	0.05777850296866	0.00498979484600563	0.00969955175508525	0	0.155039920349329	0.0106798768623034	0.115011101303915	0.137628439552387	0	0.0905489851707222	0.0901105790225932	0.0100626383489515	0	0	0.00715840986101895	0.000899040073281136	0.00394098247382666	0.00971356499726224	0.0282980997767874	0.034279827196632	0.0857320527580913	0.0453734817878585	0.150020261060219	0.214384769395268	0.171136839107524	0	0	0.095820809255442	0.056764281702936	0.539111328738193	0	0.00507851044546867	0.227056252536814	0.143271623902465	0.00229125967713928	0.129462889273611	0.212176529845332	0.00915869666919615	0.0148334563033985	0.0640306288095094	0.0645194818590702	0.01613380034344	0.0159341335136143	0.610941961847574	0.483836301082498	0.0140970262172678
k__Bacteria|p__Lentisphaerae|c__CFGB2345|o__OFGB2345	0	0	0	0	0	0	0	0	0	0	0	0	0	0	0	0	0	0	0	0	0	0	0	0	0	0	0	0	0	0	0	0	0	0	0	0	0	0	0	0	0	0	0	0	0	0	0	0	0
k__Bacteria|p__Proteobacteria|c__Alphaproteobacteria	4.30959773934025	0.0280550789528967	0.00496954354653303	0.000363473075055072	0.00391573076476211	0.0168757429647486	0.0140767079500733	0.0012659516203447	0.0216400184998877	0.16928825663119	0	0	0.00395552209058738	0.0595342112359723	0	0	0.20085688789177	0.091113352697047	0	0.00384728898262127	0.00693088394370513	0	0.175411683523426	0.0181307839210703	0.00470441430337834	0.025588222414743	0.0253803173630679	0.0804712459973222	0.0356927398960008	0.066655549745561	0.00739724405796861	0.121919445324064	0.426553670441766	0	0.00946122497163691	0	0	0.459825225451395	0.00342358982558361	0.503748869857148	0.0155246069101172	0.0227537894530526	0.0221976621652246	1.41041347693577	0.0716366588108575	0.0682447648868875	0	0	0.0293611082083297
k__Bacteria|p__Tenericutes|c__CFGB10317|o__OFGB10317	0	0	0	0	0	0	0	0	0	0	0	0	0	0	0	0	0	0	0	0	0	0	0	0	0	0	0	0	0	0	0	0	0	0	0	0	0	0	0	0	0	0	0	0	0	0	0	0	0
k__Bacteria|p__Fusobacteria|c__CFGB76375|o__OFGB76375	0	0	0	0	0	0	0	0	0	0	0	0	0	0	0	0	0	0	0	0	0	0	0	0	0	0	0	0	0	0	0	0	0	0	0	0	0	0	0	0	0	0	0	0	0	0	0	0	0
k__Bacteria|p__Proteobacteria|c__CFGB2404|o__OFGB2404	0	0.0235237769605046	0	0	0	0	0	0	0	0.0432458403588267	0	0	0	0	2.32365311874174	0	0	0	0	0	0	0	0.160797563008352	0	0	0	0	0	0	0	0	0	0.695678375781453	0	0	0	0	0	0	0	0	0	0	0	0	0	0	0	0
k__Bacteria|p__Proteobacteria|c__CFGB2401|o__OFGB2401	0.053203689802168	0	0	0	0	0	0	0	0	0	0	0	0	0	0	0	0	0	0	0	0	0	0	0	0	0	0	0	0	0	0	0	0	0	0	0	0	0	0	0	0	0	0	0	0	0	0	0	0
k__Bacteria|p__Actinobacteria|c__CFGB2992|o__OFGB2992	0	0	0	0.00320953583256177	0	0	0	0	0	0	0.00939562039927801	0	0.0191577151999344	0.0166204126520533	0	0	0	0	0	0	0	0	0	0	0	0	0.0416460726740016	0	0	0	0	0	0	0	0	0	0	0	0.0398864212763788	0	0	0	0	0	0	0	0	0	0
k__Bacteria|p__Proteobacteria|c__CFGB2403|o__OFGB2403	0	0	0	0.091197451926082	0	0	0	0	0	0	0	0	0.0743210130117639	0	4.23273053550586	0	0	0	0	0	0	0	0.0467736331167451	0	0	0	0	0	0	0	0	0	1.57154182678199	0	0	0	0	0	0	0	0	0	0	0	0	0	0	0	0
k__Bacteria|p__Candidatus_Melainabacteria|c__CFGB2106	0	0	0	0	0	0	0	0	0	0	0	0	0	0	0	0	0	0	0	0	0	0	0.0217268889969782	0	0	0	0	0	0	0	0	0	0	0	0	0	0	0	0	0	0	0	0	0	0	0	0.260594464995212	0.205582988616647	0
k__Bacteria|p__Fusobacteria|c__CFGB76370|o__OFGB76370	0	0	0	0	0	0	0	0	0	0	0	0	0	0	0	0	0	0	0	0	0	0	0	0	0	0	0	0	0	0	0	0	0	0	0	0	0	0	0	0	0	0	0	0	0	0	0	0	0
k__Bacteria|p__Proteobacteria|c__CFGB3069|o__OFGB3069	0.0240454690438522	0.000558008999063127	0.0174264226357661	0.00163219984647372	0.00644438448746115	0.00207407927757851	0	0.0060491605776265	0.038116009438215	0.105437771320807	0.0277707910513282	0	0.0147298919642022	0.0195597139249245	0	0	0	0	0	0	0	0.0919045753093745	0	0.0635416825381955	0.00058717801112003	0.110609533019534	0.0428618510421819	0.0210907001646689	0	0	0.00220200504248309	0.0126587175035334	0	0	0.0081336143669947	0	0	0	0	0	0.467285191942709	1.01595440996517	0.00949204877664737	0	0	0	0	0	0
k__Bacteria|p__Proteobacteria|c__CFGB8587|o__OFGB8587	0	0	0	0	0	0	0	0	0	0	0	0	0	0	0	0	0	0	0	0	0	0	0	0	0	0	0	0	0	0	0	0	0	0	0	0	0	0	0	0	0	0	0	0	0	0	0	0	0
k__Bacteria|p__Candidatus_Melainabacteria|c__CFGB2104	0	0	0	0	0	0	0	0	0	0	0	0	0	0	0	0	0	0	0	0	0	0	0	0	0	0	0	0	0	0	0	0	0	0	0	0	0	0	0	0	0	0	0	0	0	0	0	0	0
k__Bacteria|p__Actinobacteria|c__CFGB2801|o__OFGB2801	0	0	0	0	0	0	0	0	0	0	0	0	0	0	0	0	0	0	0	0	0	0	0	0	0	0	0	0	0	0	0	0	0	0	0	0	0	0	0	0	0	0	0	0	0	0	0	0	0
k__Bacteria|p__Actinobacteria|c__CFGB4875|o__OFGB4875	0.640287410495457	0	0	0	0	0	0	0	0	0	0	0	0	0	0	0	0	0	0	0	0	0	0	0	0	0	0	0	0	0	0	0	0	0	0	0	0	0	0	0	0	0	0	0	0	0	0	0	0
k__Bacteria|p__Candidatus_Melainabacteria|c__CFGB2102	0	0	0	0	0	0	0	0	0	0	0	0	0	0	0	0	0	0	0	0	0	0	0	0	0	0	0	0	0	0	0	0	0	0	0	0	0	0	0	0	0	0	0	0	0	0	0	0	0
k__Bacteria|p__Actinobacteria|c__CFGB1056|o__OFGB1056	0	0	0	0	0	0	0	0	0	0	0	0	0	0	0	0	0	0	0	0	0	0	0	0	0	0	0	0	0	0	0	0	0	0	0	0	0	0	0	0	0	0	0	0	0	0	0	0	0
k__Bacteria|p__Proteobacteria|c__CFGB2394|o__OFGB2394	0	0	0	0	0	0	0	0	0	0	0	0	0	0	0	0	0	0	0	0	0	0	0	0	0	0	0	0	0	0	0	0	0	0	0	0	0	0	0	0	0	0	0	0	0	0	0	0	0
k__Bacteria|p__Bacteroidetes|c__CFGB50354|o__OFGB50354	0	0.00801381598654514	0	0	0	0	0	0	0	0	0	0	0	0	0	0	0	0	0	0	0	0	0	0	0	0	0	0	0	0	0	0	0	0	0	0	0	0	0	0	0	0	0	0	0	0	0	0	0
k__Bacteria|p__Bacteroidetes|c__CFGB76022|o__OFGB76022	0	0.0689241958842792	0	0	0	0	0	0	0	0	0	0	0	0	0	0	0	0	0	0	0	0	0	0	0	0	0	0	0	0	0	0	0	0	0	0	0	0	0	0	0	0	0	0	0	0	0	0	0
k__Bacteria|p__Bacteroidetes|c__CFGB76103|o__OFGB76103	0	0	0	0	0	0	0	0	0	0	0	0	0	0.0134978822089253	0	0	0	0	0	0	0	0	0	0	0	0	0	0	0	0	0	0	0	0	0	0	0	0	0	0	0	0	0	0	0	0	0	0	0
k__Bacteria|p__Bacteroidetes|c__CFGB74566|o__OFGB74566	0.685687798302483	0	0	0	0	0	0	0	0	0	0	0	0	0	0	0	0	0	0	0	0	0	0	0	0	0	0	0	0	0	0	0	0	0	0	0	0	0	0	0	0	0	0	0	0	0	0	0	0
k__Bacteria|p__Bacteroidetes|c__CFGB76125|o__OFGB76125	0	0	0	0	0	0	0	0	0	0	0	0	0	0	0	0	0	0	0	0	0	0	0	0	0	0	0	0	0	0	0	0	0	0	0	0	0	0	0	0	0	0	0	0	0	0	0	0	0
k__Archaea|p__Candidatus_Thermoplasmatota|c__CFGB76095	0	0	0	0	0	0	0	0	0	0	0	0	0	0	0	0	0	0	0	0	0	0	0	0	0	0	0	0	0	0	0	0	0	0	0	0	0	0	0	0	0	0	0	0	0	0	0	0	0
k__Bacteria|p__Bacteroidetes|c__CFGB76294|o__OFGB76294	0.000197730729288652	0	0	0	0	0.000153863447891581	0	0	0	0	0	0	0	0	0	0	0	0	0	0	0	2.85550956375251e-05	0.000405478488279531	0	0	0	0	0	0	0	0	0	0	0	0	0	0	0	0	0	0	0	0	0	0	0	0	0	0
k__Bacteria|p__Bacteroidetes|c__CFGB24868|o__OFGB24868	0	0	0	0	0	0	0	0	0	0	0	0	0	0	0	0	0	0	0	0	0	0	0	0	0	0	0	0	0	0	0	0	0	0	0	0	0	0	0	0	0	0	0	0	0	0	0	0	0
k__Bacteria|p__Bacteroidetes|c__CFGB76183|o__OFGB76183	0	0	0	0	0	0	0	0	0	0	0	0	0	0.000465707474402964	0	0	0	0	0	0	0	0	0	0	0	0	0	0	0	0	0	0	0	0	0	0	0	0	0	0	0	0	0	0	0	0	0	0	0
k__Bacteria|p__Verrucomicrobia|c__CFGB2164|o__OFGB2164	0	0	0	0	0	0	0	0	0	0	0	0	0	0	0	0	0	0	0	0	0	0	0	0	0	0	0	0	0	0	0	0	0	0	0	0	0	0	0	0	0	0	0	0	0	0	0	0	0
k__Bacteria|p__Bacteroidetes|c__CFGB74567|o__OFGB74567	0	0	0	0	0	0	0	0	0	0	0	0	0	0	0	0	0	0	0	0	0	0	0	0	0	0	0	0	0	0	0	0	0	0	0	0	0	0	0	0	0	0	0	0	0	0	0	0	0
k__Bacteria|p__Bacteroidetes|c__CFGB76189|o__OFGB76189	0	0	0	0	0	0	0	0	0	0.332767715939834	0	0	0	0	0	0	0	0	0	0	0	0	0	0	0	0	0	0	0	0	0	0	0	0	0	0	0	0	0	0	0	0	0	0	0	0	0	0	0
k__Bacteria|p__Bacteroidetes|c__CFGB59744|o__OFGB59744	0	0	0	0	0	0	0	0	0	0	0	0	0	0	0	0	0	0	0	0	0	0	0	0	0	0	0	0	0	0	0	0	0	0	0	0	0	0	0	0	0	0	0	0	0	0	0	0	0.010192846830115
k__Bacteria|p__Bacteroidetes|c__CFGB75900|o__OFGB75900	0.00740077872480383	0	0	0	0	0	0	0	0	0	0	0	0	0	0	0	0	0	0	0	0	0	0	0	0	0	0	0	0	0	0	0	0	0	0	0	0	0	0	0	0	0	0	0	0	0	0	0	0
k__Bacteria|p__Bacteroidetes|c__CFGB11479|o__OFGB11479	0	0	0	0	0	0	0	0	0	0	9.29470447647095	0	0	0	0	0	0	0	0	0	0	0	0	0	0	0	0	0	0	0	0	0	0	0	0	0	0	0	0	0	0	0	0	0	0	0	0	0	0
k__Bacteria|p__Bacteroidetes|c__CFGB76111|o__OFGB76111	0.00914504622960016	0	0	0	0	0	0	0	0	0	0	0	0	0	0	0	0	0	0	0	0	0	0	0	0	0	0	0	0	0	0	0	0	0	0	0	0	0	0	0	0	0	0	0	0	0	0	0	0
k__Bacteria|p__Proteobacteria|c__Epsilonproteobacteria	0	0	0.00439168964577337	0.656864426449997	0	0	0	0	0	0.0284037074921869	0.0341328818369906	0	1.1483854750087	0.00182465715380833	0	0	0	0	0	0	0	0	0	0	0	0	0.0031791471615149	0.00136967463080972	0	0	0	0.0276202735943109	0	0	0	0.00463547140288488	0.00773504546956693	0	0	0	0	0	0	0	0.000977561262672128	0	0	0	0.00215779376881348
k__Bacteria|p__Verrucomicrobia|c__CFGB2165|o__OFGB2165	0	0	0	0.00177621747998611	0	0	0	0	0	0	0	0	0.00241316366347402	0.0387147967655316	0	0	0	0	0	0	0	0	0	0	0	0	0	0	0	0	0	0	0	0	0	0	0	0	0	0	0	0	0	0	0	0	0	0	0
k__Bacteria|p__Proteobacteria|c__CFGB76484|o__OFGB76484	0	0	0	0	0	0	0	0	0	0	0	0	0	0	0	0	0	0	0	0	0	0	0	0	0	0	0	0	0	0	0	0	0	0	0	0	0	0	0	0	0	0	0	0	0	0	0	0	0
k__Bacteria|p__Proteobacteria|c__CFGB76483|o__OFGB76483	0	0	0	0	0	0	0	0	0	0	0	0	0	0	0	0	0	0	0	0	0	0	0	0	0	0	0.137111104540679	0	0	0	0	0	0	0	0	0	0	0	0	0	0	0	0	0	0	0	0	0	0
k__Bacteria|p__Actinobacteria|c__CFGB10299|o__OFGB10299	0	0	0	0	0	0	0	0	0	0	0	0	0	0	0	0	0	0	0	0	0	0	0	0	0	0	0	0	0	0	0	0	0	0	0	0	0	0	0	0	0	0	0	0	0	0	0	0	0
k__Bacteria|p__Proteobacteria|c__CFGB74911|o__OFGB74911	0	0	0	0	0	0	0	0	0	0	0	0	0	0	0	0	0	0	0	0	0	0	0	0	0	0	0	0	0	0	0	0	0	0	0	0	0	0	0	0	0	0	0	0	0	0	0	0	0
k__Bacteria|p__Proteobacteria|c__CFGB76759|o__OFGB76759	0	0	0	0	0	0	0	0	0	0	0	0	0	0	0	0	0	0	0	0	0	0	0	0	0	0	0	0	0	0	0	0	0	0	0	0	0	0	0	0	0	0	0	0	0	0	0	0	0
k__Bacteria|p__Firmicutes|c__Bacilli|o__Lactobacillales	2.78793972666415	1.93856360074523	2.8519731620321	1.42507505755271	4.81807348069642	0.208411117438104	0	1.86387231657638	1.28124532789787	13.8419320240774	0.401651424701503	0.0109696461371509	0.773201252834332	0.261437487761559	0.0482057020905483	0.0109990534041323	0	4.36093108698269	0.536068144384796	0.183235189581739	0.23240263660904	0.124307470084056	0.570879921623557	0.283644515627148	11.1905084380697	7.37541623789139	6.66855945230572	0.19873635520579	0.0591352296604291	0.0828435419378476	8.22098055445411	0.759440313496295	0.396629643476644	0	1.3940951043795	0.0148885686631985	0.0288902842228439	0.0504576586120971	0.0429324563361503	0.163363275540652	2.01952684088163	5.46695272870808	0.345238767361819	0.163090171589194	0.0440064148576453	0.0288072161763013	0.74789442868581	0.493069159856197	0
k__Bacteria|p__Proteobacteria|c__CFGB73028|o__OFGB73028	0	0	0	0	0	0	0	0	0	0	0	0	0	0	0	0	0	0	0	0	0	0	0	0	0	0	0	0	0	0	0	0	0	0	0	0	0	0	0	0	0	0	0	0	0	0	0	0	0
k__Bacteria|p__Proteobacteria|c__CFGB76256|o__OFGB76256	0	0	0	0	0	0	0	0	0	0	0	0	0	0	0	0	0	0	0	0	0	0	0	0	0	0	0	0	0	0	0	0	0	0	0	0	0	0	0	0	0	0	0	0	0	0	0	0	0
k__Bacteria|p__Actinobacteria|c__CFGB12107|o__OFGB12107	0	0	0	0	0	0	0	0.00193808057341431	0	0	0	0	0	0	0	0	0	0	0	0	0	0	0	0	0	0	0	0	0	0	0	0	0	0	0	0	0	0	0	0	0	0	0	0	0	0	0	0	0
k__Bacteria|p__Verrucomicrobia|c__CFGB59108|o__OFGB59108	0	0.0376689689367554	0	0	0	0	0	0	0	0	0	0	0	0	0	0	0	0	0	0	0	0	0	0	0	0	0	0	0	0	0	0	0	0	0	0	0	0	0	0	0	0	0	0	0	0	0	0	0
k__Bacteria|p__Firmicutes|c__Clostridia|o__Eubacteriales	12.6914951574391	19.8390485726911	10.2585825147961	13.5707130260467	36.3451746575822	8.10705891486947	7.37635890844029	6.31394023199303	13.6604271535331	19.7472109244635	11.2195584478834	1.53819087898908	15.4278276017345	14.572681618006	3.37413258638212	1.53675807724088	5.92496790116218	27.7806921288667	2.51080966534681	20.2662417866312	22.2770486548169	8.35048083766402	2.01746666590331	45.3436941499565	25.4486654833063	24.6352583308741	28.6830510387048	17.0866872041016	31.939024447603	31.4375567326647	29.9296674662779	15.2380208263203	30.4231659230292	1.44389866361161	14.7732269327835	8.59629942283079	9.61621000251213	37.058921423052	28.3895586957367	30.7848201484005	24.0018363105552	20.7998783647752	31.3106377277149	8.53086777831023	37.4495236760057	39.9766270421252	12.6550848601168	16.4355836597359	1.4371494226227
k__Bacteria|p__Firmicutes|c__Clostridia|o__Clostridiales	0.00369332755064161	0.0545436989084234	0.139081178857124	0.0759384407563172	0.466708462090972	0.0543753424848846	0.172720982989306	0.0335020392724212	0.782809332761438	0.58137344145605	0.114336076259813	0	0.262747030808345	0.193070103609452	0.231698911983515	0	0	0.202142065730197	0.0192673588118699	0.328998838524522	0.546564458812283	0.112128721794652	0.0587436959894971	2.09889005530724	1.8873928439579	1.73570124645323	0.284899914749725	0.0949043354913423	0	0	3.31506260827924	0.62055984145181	1.79205288024013	0.0495921846166855	0.311284698517372	0.217018931633938	0.316465854588059	4.73305573938805	5.817952561097	1.38410007046965	0.863183203345024	1.5470058803086	4.69161321834151	0.700503582080474	0.0638646428216791	0.0598647593395468	0.236752479873425	0.368924335792616	0.00609555749478049
k__Bacteria|p__Verrucomicrobia|c__CFGB76470|o__OFGB76470	0	0	0	0	0	0	0	0	0	0	0	0	0	0	0	0	0	0	0	0	0	0	0	0	0	0	0.0449007340198755	0	0	0	0	0	0	0	0	0	0	0	0	0	0	0	0	0	0	0	0	0	0
k__Bacteria|p__Firmicutes|c__CFGB342|o__OFGB342|f__FGB342	0	0	0	0	0	0	0	0	0	0	0	0	0	0	0	0	0	0	0	0	0	5.25752137613767	0	0	0	0	0	0	0	0	0	0	0	0	0	0	0	0	0	0	0	0	0	0	0	0	0	0	0
k__Bacteria|p__Firmicutes|c__CFGB320|o__OFGB320|f__FGB320	0	0	0	0	0.013293844571277	0	0	0	0	0	0	0	0	0	0	0	0	0	0	0	0	0	0	0	0.00422208950852974	0.0147734940130063	0	0	0	0	0.000186610596820601	0	0	0	0	0	0	0	0	0	0	0	0	0.0403457914670608	0	0	0	0	0
k__Bacteria|p__Cyanobacteria|c__Cyanobacteria_unclassified	0	0	0	0	0	0	0	0	0	0	0	0	0	0	0	0	0	0.00269502161973637	0	0	0	0	0	0	0	0	0	0	0	0	0	0	0	0	0	0	0	0	0	0	0	0	0	0	0	0	0	0	0
k__Bacteria|p__Tenericutes|c__CFGB343|o__OFGB343|f__FGB343	0	0	0	0	0	0	0	0	0	0	0.042802270707822	0	0	0	0	0	0	0	0	0	0	0	0	0	0	0	0	0	0	0	0	0	0	0	0	0	0	0	0	0	0	0	0	0	0	0	0	0	0
k__Bacteria|p__Bacteroidetes|c__Bacteroidetes_unclassified	0	0	0	0	0	0	0	0	0	0	0	0	0	0	0	0	0	0	0	0	0	0	0	0	0	0	0	0	0	0	0	0	0	0	0	0	0	0	0	0	0	0	0	0	0	0	0	0	0
k__Archaea|p__Candidatus_Thermoplasmatota|c__Thermoplasmata	0	0	0	0	0	0	0	0	0	0	0	0	0	0	0	0	0	0.233378061294191	0	0	0	0	0	0	0	0	0.0541738758591636	0	0	0	0	0	0	0	0	0	0	0	0	0	0	0	0	0	0	0	0	0	0
k__Archaea|p__Thaumarchaeota|c__Thaumarchaeota_unclassified	0	0	0.00880814445872216	0.00668653298450368	0.00268822895762665	0	0	0.0023296120023869	0.0107335445852295	0	0.00521222419895535	0	0.0117263518692973	0.020010152301806	0	0	0	0.00722018686089829	0	0	0	0.0411407540397643	0	0	0	0.126864799635642	0.124636161284569	0.125617095318691	0	0	0	0.0193121283918285	0	0	0.000919730238155743	0	0	0	0.0354197564198229	0.0289887678077485	0.061838315179012	0.0724580766754485	0	0.0123402288577083	0.00393448210678782	0.0022957881381955	0	0	0
k__Bacteria|p__Tenericutes|c__Mollicutes|o__Mycoplasmatales	0	0	0	0	0	0	0	0	0	0	0	0	0	0	0	0	0	0	0	0	0	0	0	0	0	0	0	0	0	0	0	0	0	0	0	0	0	0	0	0	0	0	0	0	0	0	0	0	0
k__Bacteria|p__Firmicutes|c__Tissierellia|o__Tissierellales	0	0.0664770238883879	0.0045072604259253	0.00259231740322297	0	0	0	0	0	0.00102598943412842	0	0.0474290280528154	0.0126635744541939	0.00657334648296643	0	0.0110705338486758	0	0	0	0.00525854719390244	0.00787756925058538	0	0.00313401081566054	0.000312862853856853	0	0	4.53085106154142e-05	0.000862246424966567	0.00420181312347586	0.00376939248901121	0	0	0	0	0.00519847525914116	0	0.0473836055170992	0.00708604832030812	0	0.064946863202747	0	0	0.000219428420638381	0	0.0082002039802662	0.00205332866485472	0	0	0
k__Bacteria|p__Firmicutes|c__CFGB3022|o__OFGB3022|f__FGB3022	0	0	0	0	0	0	0	0	0	0	0	0	0	0	0	0	0	0	0	0	0	0	0	0	0	0	0	0	0	0	0	0	0	0	0	0	0	0	0	0	0	0	0	0	0	0	0	0	0
k__Bacteria|p__Bacteroidetes|c__CFGB629|o__OFGB629|f__FGB629	0	0	0	0	0	0	0	2.44328662726528	0	0	0	0	0	0	0	0	0	0	0	0	0	4.25135402625383	0	0	0	0	0	0	0	0	0	0	0	0	0	0	0	0	0	0	0	0	0	0	0	0	0	0	0
k__Bacteria|p__Firmicutes|c__CFGB1292|o__OFGB1292|f__FGB1292	0	0.081153332863747	0.00557216261446809	0.0617218429338802	0.014662509086233	0.0564124945349691	0	0.0103103276296115	0	0.165415725082826	0	0	0.0505214631197037	0	0.00969611840908902	0	0	0.0446261602878409	0	0	0	0	0.0226392155956072	0.167862367296172	0	0	0.0745022942886128	0	0	0	0	0.072180889730115	0.0909802395419123	0	0	0	0	0	0	0	0	0	0.00038223015207976	0.0118156802247078	0	0	0	0	0
k__Bacteria|p__Firmicutes|c__CFGB8140|o__OFGB8140|f__FGB8140	0	0	0	0	0	0	0	0	0	0	0	0	0	0	0	0	0	0	0	0	0	0.0212592687021374	0	0	0	0	0	0	0	0	0	0	0	0	0	0	0	0	0	0	0	0	0	0	0	0	0	0	0
k__Bacteria|p__Bacteroidetes|c__CFGB593|o__OFGB593|f__FGB593	0.00035309058801545	0	0	0	0	0.00020925428913255	0	7.83062857945178e-05	0.00031008017690663	0	0	0	0	0	0	0	0	0	0.000147256563727083	0	0	0.000157053026006388	0.000540637984372708	0	0	0	0	0	0	0	0	0	0	0	0	0	0	0	0	0	0	0	0	0	0	0	0	0	0
k__Bacteria|p__Firmicutes|c__CFGB3360|o__OFGB3360|f__FGB3360	0	0	0	0	0	0	0	0	0	0	0	0	0	0	0	0	0	0	0	0	0	0	0	0	0	0	0	0	0	0	0	0	0	0	0	0	0	0	0	0	0	0	0	0	0	0	0	0	0
k__Bacteria|p__Firmicutes|c__CFGB9583|o__OFGB9583|f__FGB9583	0	0	0	0	0	0	0	0	0	0	0	0	0	0	0	0	0	0.0425025759169885	0.00127880700078782	0	0	0	0	0	0	0	0	0	0	0	0	0	0	0	0	0	0	0	0.0073527190833562	0	0	0	0	0	0	0	0.00493798436622777	0.00321012474016508	0
k__Bacteria|p__Firmicutes|c__CFGB1211|o__OFGB1211|f__FGB1211	0.0454639441128694	0.0647424898913001	0.000511813454958551	0.0348385513449012	0.0586438988358965	0.0284893560116051	0	0.029762914125733	0.0089744358893169	0.0170329674477862	0	0	0.0354521047074287	0.154072828539774	0	0	0	0.0520316781483772	0.0498812233761844	0	0	0	0.00107282850023959	0.0636942985644671	0.0541951323834952	0.00760053509351773	0	0.0640084436799296	0	0	0.0640298279810845	0.0114383509468202	0	0	0	0	0	0	0	0	0	0	0.025814691937683	0	0	0	0	0	0
k__Bacteria|p__Firmicutes|c__CFGB9581|o__OFGB9581|f__FGB9581	0	0.0658383388894602	0	0	0	0	0.0565378418301781	0	0	0.000439709757483611	0	0	0	0	0	0.0134919339075872	0	0.000957543498129827	0	0	0	0.0282195732637842	0.0285439960811778	0	0	0	0.562686393332829	0	0.0137541364833203	0.0268163193106008	0	0	0	0	0	0	0	0	0	0	0	0	0	0	0	0	0	0	0
k__Bacteria|p__Firmicutes|c__CFGB2979|o__OFGB2979|f__FGB2979	0	0	0	0	0	0	0	0	0	0	0	0	0	0	0	0	0	0	0	0	0	0	0	0	0	0	0	0	0	0	0	0	0	0	0	0	0	0	0	0	0	0	0	0	0	0	0	0	0
k__Bacteria|p__Firmicutes|c__CFGB8822|o__OFGB8822|f__FGB8822	0	0	0	0.00111099317280984	0	0.00542830244161497	0	0	0	0	0	0	0.00109219639814726	0	0	0.0536639437410389	0	0	0	0	0	0	0	0	0	0	0	0	0	0	0	0	0	0	0	0	0	0	0	0.112145358557924	0	0	0	0	0.00110682556186844	0	0.0174076418567019	0.015780613208662	0
k__Bacteria|p__Bacteroidetes|c__CFGB494|o__OFGB494|f__FGB494	0	0	0	0	0	0	0	0	0	0	0	0	0	0	0	0	0	0	0	0	0	0	0	0	0	0	0	0	0	0	0	0	0	0	0	0	0	0	0	0	0	0	0	0	0	0	0	0	0
k__Bacteria|p__Firmicutes|c__CFGB1262|o__OFGB1262|f__FGB1262	0	0.0521301419124757	0	0.00943658398633545	0.0432571636834535	0.0251782146129783	0	0.00212079524026819	0	0	0	0	0.00800698035128228	0.106112593225029	0	0	0	0	0.00247236020152312	0	0	0.0908194816751486	0	0.047677246607259	0.00789894229244802	0	0.0674190637957364	0	0	0	0.00521016786323117	0	0	0	0	0	0	0	0	0	0	0	0.0503340483599847	0.0283700794560139	0	0	0	0	0
k__Bacteria|p__Bacteroidetes|c__CFGB529|o__OFGB529|f__FGB529	0	0	0	0	0	0	0	0	0	0	0	0	0	0	0	0	0	0	0	0	0	0	0	0	0	0	0	0	0	0	0	0	0	0	0	0	0	0	0	0	0	0	0	0	0	0	0	0	0
k__Bacteria|p__Firmicutes|c__CFGB1800|o__OFGB1800|f__FGB1800	0	0.084729968857742	0	0	0	0	0	0.14479484795788	0	0	0	0	0	0	0	0	0	0	0	0	0	0	0	0	0	0	0	0	0	0	0	0	0	0	0	0	0	0	0.0212262569186184	0	0	0	0	0	0	0	0	0	0
k__Bacteria|p__Firmicutes|c__CFGB1360|o__OFGB1360|f__FGB1360	0	0.00903571198482942	0	0	0.0394150830271195	0	0	0	0	0	0	0	0	0	0	0	0	0	0	0	0	0	0	0	0	0	0	0	0	0	0	0	0	0	0	0	0	0	0	0	0	0	0	0	0	0	0	0	0
k__Bacteria|p__Firmicutes|c__CFGB2933|o__OFGB2933|f__FGB2933	0	0	0	0	0	0	0	0.0285165390768369	0	0	0	0	0	0	0	0	0	0	0	0	0	0	0	0	0	0	0	0	0	0	0	0	0	0	0	0	0	0	0	0	0	0	0	0	0	0	0	0	0
k__Bacteria|p__Firmicutes|c__CFGB2960|o__OFGB2960|f__FGB2960	0	0	0.0597996236728991	0	0	0	0	0.00114196666783672	0	0	0	0	0	0.000809262168634659	0	0	0	0.0326414223112482	0	0	0	0	0	0	0	0	0.0185991436076275	0	0	0	0	0	0	0	0	0	0	0	0	0	0.425715113563016	0.414772128467147	0	0	0	0	0	0	0
k__Bacteria|p__Firmicutes|c__CFGB9115|o__OFGB9115|f__FGB9115	0	0	0	0	0	0	0	0	0	0	0	0	0	0	0	0	0	0	0	0	0	0	0	0	0.301949302004057	0	0	0	0	0	0.192402989745912	0	0	0	0	0	0	0	0	0	0	0	0	0	0	0	0	0	0
k__Bacteria|p__Firmicutes|c__CFGB1538|o__OFGB1538|f__FGB1538	0	0	0	0	0	0	0	0	0	0	0	0	0	0.00291639762658905	0	0	0	0	0	0	0	0	0	0	0	0	0	0	0	0	0	0	0	0	0	0	0	0	0	0	0	0	0	0	0	0	0	0	0
k__Bacteria|p__Bacteroidetes|c__CFGB642|o__OFGB642|f__FGB642	0.0445812176428307	0.0407682719315518	0	0	0	0	0	0	0	0	0	0	0	0.00566483518044261	0	0	0	0	0	0	0	0	0	0	0	0	0	0	0	0	0	0	0	0	0	0	0	0	0	0	0	0	0	0	0	0	0	0	0
k__Bacteria|p__Firmicutes|c__CFGB8294|o__OFGB8294|f__FGB8294	0	0	0	0	0	0	0	0	0	0	0	0	0	0	0	0	0	0	0	0	0	0	0	0	0	0	0	0	0	0	0	0	0	0	0	0	0	0	0	0	0	0	0	0	0	0	0	0	0
k__Bacteria|p__Firmicutes|c__CFGB1798|o__OFGB1798|f__FGB1798	0	0.258405227566149	0	0	0	0	0	0	0	0	0.137197239582372	0	0	0	0	0	0	0.728798711826587	0	0	0	0	0	0	0	0	0	0	0	0	0	0	0	0	0	0	0	0	0	0	0	0	0	0	0	0	0	0	0
k__Bacteria|p__Bacteroidetes|c__Bacteroidia|o__Bacteroidales	38.9015507420612	18.735407617544	47.2699102270031	46.8969626333646	9.43458502715216	51.1296053606875	65.898189394633	45.9409079390707	31.9724147454852	27.3229471935298	42.5471591887199	75.199772786912	49.7541730108891	34.8297046885382	71.4188842917967	84.8533009655416	70.8703446379515	25.8915669168063	68.2927270396724	19.959729385996	24.7001212539538	38.532588714424	78.0548793128019	20.3307820937825	5.90090134446609	25.1973809316654	31.6779360389652	15.2489234067754	42.1540251261009	42.4267030927226	6.98901471636386	44.333193588498	30.6718992677978	65.2205483181257	59.3328693490958	59.4254859296597	57.6260740008085	14.0136625893172	8.71144269701389	18.9947101058413	9.74906297086144	13.6023252124889	11.3431752464973	74.4623634321795	24.6014925538369	17.7695820342382	49.4367551790642	47.7639410281518	81.5754773908406
k__Bacteria|p__Firmicutes|c__CFGB2957|o__OFGB2957|f__FGB2957	0.0262981869953907	0.073065563877326	0.00691773669766558	0.00856562020271292	0	0	0	0	0	0.00553108589676752	0	0	0.0107227119358647	0	0	0	0	0.0924878909443624	0	0	0	0.00330525232004353	0	0.151204328028623	0	0	0.00277892198441207	0	0	0	0	0	0	0	0	0	0	0	0	0	0	0	0.00134488386842878	0	0	0	0	0	0
k__Bacteria|p__Firmicutes|c__CFGB4621|o__OFGB4621|f__FGB4621	0	0	0	0	0	0	0	0	0	0	0	0	0	0	0	0	0	0.004988492740257	0	0	0	0	0	0	0	0	0	0	0	0	0	0	0	0	0	0	0	0	0	0	0	0	0	0	0	0	0	0	0
k__Bacteria|p__Firmicutes|c__CFGB1470|o__OFGB1470|f__FGB1470	0	0	0	0	0	0	0	0	0	0	0	0	0	0	0	0	0	0	0	0	0	0	0	0	0	0	0	0	0	0	0	0	0	0	0	0	0	0	0	0	0	0	0	0	0	0	0	0	0
k__Bacteria|p__Firmicutes|c__CFGB9382|o__OFGB9382|f__FGB9382	0.139689698430672	0	0	0	0	0	0	0	0	0	0	0	0	0	0	0	0	0	0	0	0	0	0	0	0	0	0	0	0	0	0	0	0	0	0	0	0	0	0	0	0	0	0	0	0	0	0	0	0
k__Bacteria|p__Firmicutes|c__CFGB3002|o__OFGB3002|f__FGB3002	0	0	0	0	0	0	0	0	0	0	0	0	0	0	0	0	0	0	0	0	0	0	0	0	0	0	0	0	0	0	0	0	0	0	0	0	0	0	0	0	0	0	0	0	0	0	0	0	0
k__Bacteria|p__Firmicutes|c__CFGB1814|o__OFGB1814|f__FGB1814	0	0	0.00217107965571127	0	0	0	0	0	0	0	0	0	0	0.00132077693560185	0	0	0	0	0	0	0	0	0	0.0254563531821088	0.00069902144180956	0.0146555419649983	0.00516517021015722	0	0	0	7.46442387282403e-05	0	0	0	0	0	0	0	0	0	0	0	0	0	0.00116337869276683	0	0	0	0
k__Bacteria|p__Firmicutes|c__CFGB2829|o__OFGB2829|f__FGB2829	0	0	0	0	0	0	0	0	0	0	0	0	0	0	0	0	0	0	0	0	0	0	0	0	0	0	0	0	0	0	0	0	0	0	0	0	0	0	0	0	0	0	0	0	0	0	0	0	0
k__Bacteria|p__Firmicutes|c__CFGB1425|o__OFGB1425|f__FGB1425	0	0	0	0.00209168467720372	0	0.00241873340085565	0	0.00972955600996883	0	0	0	0	0.000797008182431785	0	0	0	0	0.00440933336638815	0	0	0	0.000328383599831539	0	0	0	0	0	0	0	0	0	0	0	0	0	0	0	0	0	0	0	0	0	0.000915737444051843	0	0	0	0	0
k__Bacteria|p__Firmicutes|c__CFGB9828|o__OFGB9828|f__FGB9828	0	0	0	0	0	0	0	0	0	0	0	0	0	0	0	0	0	0.00207725162094293	0	0	0	0	0	0	0	0	0	0	0	0	0	0	0	0	0	0	0	0	0	0	0	0	0	0	0	0	0	0	0
k__Bacteria|p__Firmicutes|c__CFGB2936|o__OFGB2936|f__FGB2936	0	0.0789616348674268	0	0	0.00593497123749993	0	0	0	0	0	0	0	0	0	0	0	0	0	0	0	0	0	0	0	0	0	0	0	0	0	0	0	0	0	0	0	0	0	0	0	0	0	0	0	0	0	0	0	0
k__Bacteria|p__Firmicutes|c__CFGB1347|o__OFGB1347|f__FGB1347	0	0	0	0	0	0	0	0	0	0	0	0	0	0.00406921448945541	0	0	0	0.00495760424031733	0	0	0	0	0	0	0	0	0	0	0	0	0	0	0	0	0	0	0	0	0	0	0	0	0	0	0	0	0	0	0
k__Bacteria|p__Firmicutes|c__CFGB1422|o__OFGB1422|f__FGB1422	0	0	0	0	0	0	0	0.0684201172129599	0	0.00661107477479744	0	0	0	0	0	0	0	0	0	0	0	0	0	0	0	0	0.0189691631109868	0	0	0	0	0	0.00683640990242062	0	0	0	0	0.111797239887011	0	0	0.0328700010504334	0.0217923617296842	0	0	0	0	0	0	0
k__Bacteria|p__Firmicutes|c__CFGB2950|o__OFGB2950|f__FGB2950	0	0	0	0	0	0	0	0	0	0	0	0	0	0	0	0	0	0	0	0	0	0	0	0	0	0	0	0	0	0	0	0	0	0	0	0	0	0	0	0	0	0	0	0	0	0	0	0	0
k__Bacteria|p__Firmicutes|c__CFGB1365|o__OFGB1365|f__FGB1365	0	0	0	0	0	0.0160941166494593	0	0	0	0	0	0	0	0	0	0	0	0	0	0	0	0	0	0	0	0	0	0	0	0	0	0	0	0	0	0	0	0	0	0	0	0	0	0	0	0	0	0	0
k__Bacteria|p__Firmicutes|c__CFGB2897|o__OFGB2897|f__FGB2897	0.0213407951396538	0	0	0	0	0	0	0	0	0.0132761489934964	0	0	0	0	0	0	0	0.00930516060682614	0	0	0	0.00421187660653495	0	0	0	0	0.00695485637946609	0	0	0	0	0	0	0	0	0	0	0	0	0	0	0	0	0	0	0	0	0	0
k__Bacteria|p__Firmicutes|c__CFGB2831|o__OFGB2831|f__FGB2831	0	0	0	0	0	0	0	0	0	0	0	0	0	0	0	0	0	0	0	0	0	0	0	0	0	0	0	0	0	0	0	0	0	0	0	0	0	0	0	0	0	0	0	0	0	0	0	0	0
k__Bacteria|p__Bacteroidetes|c__CFGB635|o__OFGB635|f__FGB635	0.288136043444128	0.177292232702334	0	0	0	0	0	0	0	0	0	0	0	0	0	0	0	1.76282985793203	0	0	0	0	0	0	0	0	0	0	0	0	0	0	0	0	0	0	0	0	0	0	0	0	0	0	0	0	0	0	0
k__Bacteria|p__Firmicutes|c__CFGB1304|o__OFGB1304|f__FGB1304	0	0	0	0	0	0	0	0	0	0	0	0	0	0	0	0	0	0	0	0	0	0	0	0	0	0	0	0	0	0	0	0	0	0	0	0	0	0	0	0	0	0	0	0	0	0	0	0	0
k__Bacteria|p__Bacteroidetes|c__CFGB497|o__OFGB497|f__FGB497	0	0	0	0	0	0	0	0	0	0	0	0	0	0	0	0	0	0	0	0	0	0	0	0	0	0	0	0	0	0	0	0	0	0	0	0	0	0	0	0	0	0	0	0	0	0	0	0	0
k__Bacteria|p__Firmicutes|c__CFGB3004|o__OFGB3004|f__FGB3004	0	0	0	0	0	0	0	0	0.000125224686827678	0.00225254823131955	0	0	1.47594107857738e-05	0.0014047569719696	0	0	0	0	0	0	0	0	0	0.00421220232509714	0	0.0364545548374832	0.0028770904240788	0.0252188003054381	0	0	0	0.0213736515582536	0.0123983597691529	0	0	0	0.00296424049453375	0	0.0965196361481824	0	0.0196727161638787	0.019823724010406	0.00501146199393463	0	0	0	0.00379790139567013	0.00524270372283969	0
k__Bacteria|p__Firmicutes|c__CFGB2875|o__OFGB2875|f__FGB2875	0	0	0	0	0	0	0	0	0	0	0	0	0	0	0	0	0	0	0	0	0	0	0	0	0	0	0	0	0	0	0	0	0	0	0	0	0	0	0	0	0	0	0	0	0	0	0	0	0
k__Bacteria|p__Firmicutes|c__CFGB2833|o__OFGB2833|f__FGB2833	0	0	9.9060668701655e-05	0	0	0	0	0	0	0	0	0	0	0	0	0	0	0.000324329249366554	0	0	0	0	0	0	0	0	0	0	0	0	0	0	0	0	0	0	0	0	0	0	0	0	0	0	0	0	0	0	0
k__Bacteria|p__Firmicutes|c__CFGB1337|o__OFGB1337|f__FGB1337	0	0	0	0	0	0	0	0	0	0	0	0	0	0	0	0	0	0.0117299078520904	0	0	0	0	0	0	0	0	0	0	0	0	0	0	0	0	0	0	0	0	0	0	0	0	0	0	0	0	0	0	0
k__Bacteria|p__Firmicutes|c__CFGB2985|o__OFGB2985|f__FGB2985	0	0	0	0	0.00323446726180193	0	0	0	0	0.000763706420892587	0	0	0	0	0	0	0	0	0	0	0	0.0422686803174465	0	0	0	0.751435637844185	0.104670210940043	0	0	0	0	0	0	0	0	0	0	0	0	0	0	0	0	0	0	0	0	0	0
k__Bacteria|p__Firmicutes|c__CFGB9989|o__OFGB9989|f__FGB9989	0	0	0	0	0	0	0	0.00756308210298718	0	0	0	0	0	0	0	0	0	0.00641708586246682	0	0	0	0	0	0	0.169316973635112	0	0.146995911273276	0	0	0	0.39356921311852	0.196651383788551	0	0	0.000967716163624738	0	0	0	0	0.40418604856808	0	0	0	0	0	0	0	0	0
k__Bacteria|p__Firmicutes|c__CFGB1311|o__OFGB1311|f__FGB1311	0	0.00172781099709908	0	0	0.0283061916725436	0.0607760619171744	0	0.149695516343853	0	0.0103370364040007	0	0	0	0	0	0	0	0.0059769247383265	0	0	0	0	0	0	0.18297585260807	0	0.0275324716173001	0	0	0	0.204786468950927	0	0	0	0	0	0	0	0	0	0.0431102179541086	0.0394872100669172	0	0	0	0	0	0	0
k__Bacteria|p__Firmicutes|c__CFGB1260|o__OFGB1260|f__FGB1260	0	0.00135132299773119	0	0	0	0	0	0	0	0	0	0	0	0	0	0	0	0.000694991248642616	0	0	0	0.0183323713992911	0	0	0	0.00213050886714512	0	0.0226168000318664	0	0	0	0	0	0	0	5.95245123965955e-05	0	0	0	0	0.00043123908083659	0	0	0	0	0	0.0562203414856235	0.0583822686388901	0
k__Bacteria|p__Firmicutes|c__CFGB1226|o__OFGB1226|f__FGB1226	0	0.0332855729441149	0.0341098902562699	0.0132359063180432	0	0	0	0.0369344647997476	0	0.0207435006644461	0	0	0.0155121407358483	0	0	0	0	0.00824722948389238	0	0	0	2.92888902076704	0.000802509508053239	0	0.0272618362305728	0.0193146478613157	0.0772887676914608	0	0	0	0.0410095447572952	0	0	0	0.00303111095879154	0	0	0	0.00842779028092264	0	0.002902307464678	0.00242646044469173	0	0	0	0	0	0	0
k__Bacteria|p__Firmicutes|c__CFGB1307|o__OFGB1307|f__FGB1307	0	0	0	0	0	0	0	0	0	0	0	0	0	0.201994891110715	0	0	0	0	0	0	0	0	0	0	0	0	0	0	0	0	0	0	0	0	0	0	0	0	0	0	0	0	0	0	0	0	0	0	0
k__Bacteria|p__Firmicutes|c__CFGB4529|o__OFGB4529|f__FGB4529	0	0	0	0	0	0	0	0	0.000560529550561985	0	0	0	0	0	0	0	0	0	0	0	0	0	0	0	0	0	0	0	0	0	0	0	0	0	0	0	0	0	0	0	0	0	0	0	0	0	0	0	0
k__Bacteria|p__Firmicutes|c__CFGB2945|o__OFGB2945|f__FGB2945	0	0	0	0	0	0	0	0	0	0	0	0	0	0	0	0	0	0	0	0	0	0	0	0	0	0	0	0	0	0	0	0	0	0	0	0	0	0	0	0	0	0	0	0	0	0	0	0	0
k__Bacteria|p__Firmicutes|c__CFGB3529|o__OFGB3529|f__FGB3529	0	0	0	0	0	0.000406199502433773	0	0	0	0	0	0	0	0	0	0	0	0	0	0	0	0	0	0	0	0	0.000913721630744187	0	0	0	0	0	0.0112417688697132	0	0	0	0	0	0	0	0	0	0	0	0	0	0	0	0
k__Bacteria|p__Firmicutes|c__CFGB2898|o__OFGB2898|f__FGB2898	0.0271032335360659	0	0.407717202264562	0	0.00835928730659246	0.0991372967455033	0	0	0.0536379075245219	0.343066181312476	0	0	0	0.00910038212275956	0	0	0	0.48237798143287	0	0	0	0	0	0	0.00710904806320322	0.260607678070752	0.117711510578846	0	0	0	0.0092260279068105	0.00841846082342826	0	0	0.0292474215733526	0	0	0	0	0	0.943133559919173	0.806004538469282	0.0796029683386848	0.0552909821801788	0	0	0	0	0
k__Bacteria|p__Firmicutes|c__CFGB3012|o__OFGB3012|f__FGB3012	0	0	0	0	0	0.00310188710949427	0	0	0.35498217175484	0	0	0	0	0	0	0	0	0	0	0	0	0	0	0	0	0.00117214847707984	0	0.422897534199089	0.102982207614398	0.123808302394577	0	0	0	0	0.0283516842979314	0	0.0163328176502295	0	0	0	0	0	0	0	0.110100866840461	0.116024434852105	0	0	0
k__Bacteria|p__Firmicutes|c__CFGB2983|o__OFGB2983|f__FGB2983	0	0.00189588599681689	0	0.000445768865633579	0.00537032040621763	0.00886253459855505	0	0	0	0.0355316340871844	0	0	0.000804387887824672	0	0	0	0	0.00722018686089829	0	0	0.00356871673260314	0.00349086044168744	0	0	0	0.0229564173435637	0.162680207364645	0	0	0	0	0	0	0	0	0	0	0	0	0	0	0	0	0	0	0	0	0	0
k__Bacteria|p__Firmicutes|c__CFGB3043|o__OFGB3043|f__FGB3043	0	0.00633306598936705	0	0	0	0	0	0	0	0	0	0	0	0	0	0	0	0	0	0	0	0	0	0	0	0	0.0610834237280143	0	0	0	0	0	0	0	0	0	0	0	0	0	0	0	0	0	0	0	0	0	0
k__Bacteria|p__Firmicutes|c__CFGB1764|o__OFGB1764|f__FGB1764	0	0	0	0	0	0	0	0	0	0	0	0	0	0	0	0	0	0	0	0	0	0	0	0	0	0	0	0	0	0	0	0	0	0	0	0	0	0	0	0	0	0	0	0	0	0	0	0	0
k__Bacteria|p__Firmicutes|c__CFGB1359|o__OFGB1359|f__FGB1359	0	0.182401712693755	0	0	0.00757368615002577	0	0	0.000548144000561625	0	0	0	0	0	0	0	0	0	0.0527730021469293	0	0.157598308050664	0.192091054996066	0	0	0	0.0618284465280556	0	0.389351134555126	0	0	0	0.0766969552932669	0	0	0	0.00858948065895016	0	0	0	0.024649846744202	0	0	0	0	0	0	0	0	0	0
k__Bacteria|p__Firmicutes|c__CFGB1507|o__OFGB1507|f__FGB1507	0.0665222667821108	0.0150259049747721	0.00679391086178851	0.0169940807544617	0.00835928730659246	0.0372164907760155	0.00742212870210326	0	0.0970014276488491	0.0461695245357791	0	0	0.0111359754378663	0.0660617504263745	0.00985438838312055	0	0	0.0939164840665722	0.000379766927506687	0.00635358987236542	0.0116757854515231	0.0306324788451551	0.0046967924892379	0.0935765165084534	0.0232564433690041	0.0492228640343529	0.0138341985745731	0.238552300740972	0.0128850564308028	0.0123052913118222	0.0151826381573241	0.0252898561018303	0.0609457102615579	0	0.0113406737191726	0	0.0250043271566268	0.00960206371509594	0.0173419222940777	0.0453111147648483	0	0	0.0640093938010605	0.025000521288095	0.121476125169736	0.106326055918474	0	0	0.0488484208052794
k__Bacteria|p__Firmicutes|c__CFGB3039|o__OFGB3039|f__FGB3039	0	0	0	0	0	0	0	0	0	0	0	0	0.0062506104677752	0	0	0	0	0	0	0	0	0	0	0	0	0	0	0	0	0	0	0	0	0	0	0	0	0	0	0	0	0	0	0	0	0	0	0	0
k__Bacteria|p__Firmicutes|c__CFGB3070|o__OFGB3070|f__FGB3070	0	0.00153956699741513	0.0147930598594471	0.00923084450988919	0.00211744061730866	0.000123090758313265	0	0	0	0	0	0	0.0215487397472297	0.175388488679661	0	0	0	0.00932060485679598	0	0	0	0.00482581116274174	0.0195896794650048	0.0315381018290335	0.0200968664520248	0.217577296556821	0.0589010638000385	0	0.00901576089263794	0.010749189402531	0.0320447716860335	0.11720345252863	0	0	0.015619418740158	0	0	0	0.00214374316181404	0.00854913504433963	0	0	0	0.00535217418756514	0.0236876828277246	0.019048222374335	0	0	0
k__Bacteria|p__Firmicutes|c__CFGB1201|o__OFGB1201|f__FGB1201	0	0.0565135379051162	0	0	0.0215610692423343	0	0	0	0	0	0.0184735145048606	0	0	0	0	0	0	0.0134287753487723	0	0	0	0	0	0	0	0	0	0	0	0	0	0	0	0	0	0	0	0	0	0	0	0	0	0	0	0	0	0	0
k__Bacteria|p__Bacteroidetes|c__CFGB667|o__OFGB667|f__FGB667	0	0	0	0	0	0	0	0	0	0	0.0275514086104432	0	0	0	0	0	0	0	0	0	0	0	0	0	0	0	0	0	0	0	0	0	0	0	0	0	0	0	0	0	0	0	0	0	0	0	0	0	0
k__Bacteria|p__Firmicutes|c__CFGB1213|o__OFGB1213|f__FGB1213	0	0	0	0	0	0	0	0	0	0	0	0	0.00181540752665018	0	0	0	0	0.000146720374713441	0	0	0	0	0	0	0	0	0.00305832446654046	0	0	0	0	0	0	0	0	0	0	0	0	0	0	0	0	0	0	0	0	0	0
k__Bacteria|p__Firmicutes|c__CFGB2918|o__OFGB2918|f__FGB2918	0.0346170012490347	0.00388589399347575	0.0416632662447711	0.00275690898437998	1.7709291321724	0.00348962299818105	0	0	0.0583487409813726	0	0	0	0.00265669394143928	0.0322483339652151	0	0	0	0.0530432765214015	0	0.0234702195469499	0.025893277514852	0	0	0.0535377020160898	0.0983243560049327	0.367398513536026	0.241683147041055	0	0	0	0.0925289983275266	0	0	0	0.124427504741105	0	0	0	0	0	0	0	0.0654604527117337	0.0720409758170105	0	0	0	0	0
k__Bacteria|p__Firmicutes|c__CFGB3040|o__OFGB3040|f__FGB3040	0	0	0	0	0	0	0	0	0	0	0	0	0	0	0	0	0	0	0	0	0	0	0	0	0	0	0	0	0	0	0	0	0	0	0	0	0	0	0	0	0	0	0	0	0	0	0	0	0
k__Bacteria|p__Firmicutes|c__CFGB4967|o__OFGB4967|f__FGB4967	0	0	0	0	0	0	0	0	0	0	0	0	0	0	0	0	0	0	0	0	0	0	0	0	0	0	0	0	0	0	0	0	0	0	0	0	0	0	0	0	0	0	0	0	0	0	0	0	0
k__Bacteria|p__Firmicutes|c__CFGB1534|o__OFGB1534|f__FGB1534	0	0	0	0	0	0	0	0	0	0	0	0	0	0	0	0	0	0	0	0	0	0	0	0	0	0	0	0	0	0	0	0	0	0	0	0	0	0	0	0	0	0	0	0	0	0	0	0	0
k__Bacteria|p__Firmicutes|c__CFGB1473|o__OFGB1473|f__FGB1473	0	0	0	0	0	0	0	0.109583121445611	0	0	0.0231183703222171	0	0	0	0	0	0	0	0.00576625702173418	0	0	0.028833507819991	0	0	0	0	0	0	0	0	0	0	0	0	0	0	0	0	0.171243483612369	0	0	0	0	0	0	0	0	0	0
k__Bacteria|p__Firmicutes|c__CFGB2915|o__OFGB2915|f__FGB2915	0	0	0.0360250631845019	0.00684426658311249	0.0344437007082209	0	0	0	0.158486748881239	0.0924547621656329	0	0	0.00521745171277104	0	0	0	0	0.000162164624683277	0	0	0	0	0	0.00926379279468828	0.0159516693020942	0.104159030394095	0.00456860815372094	0.0100684438738353	0	0	0.00877069805056823	0	0	0	0.000287915552813972	0	0	0.0431780706460361	0.0559484969066869	0	0.0810729471972789	0.0685742138881904	0.0102777440892558	0	0.000387792897588943	0	0	0	0
k__Bacteria|p__Firmicutes|c__CFGB1011|o__OFGB1011|f__FGB1011	0	0.000564731999051839	0	0.00943658398633545	0	0	0	0.0354792729887328	0.00856894642720823	0.0246083180065389	0.0235647001157415	0	0.013637695566055	0.129474312432785	0	0	0	0	0.0120440368437835	0.0656615698053765	0.0923333735977207	0.0431538882822098	0	0.0221827394185822	0.00850709094682234	0.169202212867526	0.000724936169846628	0.0841872991739481	0.0028717427822317	0.00271940139487783	0.0112638156240915	0.00123415600933142	0.0237653645961303	0	0.0249446835896327	0.0925308545205077	0	0.0379400137819493	0.107942267622326	0.0504210229557006	0.00578407973503045	0.00265537180739849	0.0442891492882048	0.0169278067327642	0	0	0	0	0
k__Bacteria|p__Firmicutes|c__CFGB9773|o__OFGB9773|f__FGB9773	0.00269761209243804	0.014420834975788	0	0	0	0	0	0	0	0.000964275783955286	0	0	0	0	0	0	0	0.00106565324791868	0	0	0	0	0	0.00361699982263777	0	0	0	0	0	0	0	0	0	0	0.0075177949901426	0	0	0	0	0	0	0	0	0	0	0	0	0	0
k__Bacteria|p__Firmicutes|c__CFGB9977|o__OFGB9977|f__FGB9977	0	0	0	0	0	0	0	0	0	0	0	0	0	0	0	0	0	0	0	0	0	0	0	0	0	0	0	0	0	0	0	0	0	0	0	0	0	0	0	0	0	0	0	0	0	0	0	0	0
k__Bacteria|p__Firmicutes|c__CFGB3048|o__OFGB3048|f__FGB3048	0	0	0.000643894346560758	0.000404620970344325	0.00234452845162872	0	0	0.000280597524097022	0.0193382694943885	0.00265368695744495	0	0	0.00221391161786607	0	0	0	0	0	0.00058902625490833	0	0	0	0	0.0430377194086013	0	0.0141837337729662	0.0114403989303921	0	0	0	0	0	0	0	0	0	0	0.0100703047935304	0.0124977026717099	0	0	0	0	0	0	0	0	0	0
k__Bacteria|p__Synergistetes|c__Synergistia|o__Synergistales	0	0	0	0	0.00072422606620992	0	0	0	0	0	0	0	0	0.000213767365299721	0	0	0	0	0	0	0	0	0	0	0	0	0.0285972216167623	0	0	0	0	0	0	0	0	0	0	0	0	0	0	0	0	0	0	0	0	0	0
k__Bacteria|p__Firmicutes|c__CFGB1872|o__OFGB1872|f__FGB1872	0	0	0	0	0	0	0	0	0	0	0	0	0	0	0	0	0	0	0	0	0	0	0	0	0	0	0	0	0	0	0	0	0	0	0	0	0	0	0	0	0	0	0	0	0	0	0.00619920115240715	0.00187507286224596	0
k__Bacteria|p__Firmicutes|c__CFGB1355|o__OFGB1355|f__FGB1355	0	0	0	0	0	0	0	0.0309179318412021	0	0	0	0	0	0	0	0	0	0	0	0	0	0.0942960645690173	0	0	0	0	0	0	0	0	0	0	0	0	0	0	0	0	0	0	0	0	0	0	0	0	0	0	0
k__Bacteria|p__Firmicutes|c__CFGB6280|o__OFGB6280|f__FGB6280	0	0.00250767899578971	0	0	0	0	0	0	0	0	0	0	0	0	0	0	0	0	0	0	0	0	0	0	0	0	0	0	0	0	0	0	0	0	0	0	0	0	0	0	0	0	0	0	0	0	0	0	0
k__Bacteria|p__Firmicutes|c__CFGB9238|o__OFGB9238|f__FGB9238	0	0	5.77853900759654e-05	0	0.00022708783432006	0	0	0	0	0.000509137613928391	0	0	2.95188215715476e-05	0	0	0	0	0	0	0	0	0	0	0.00174745350081023	0.00141901352687341	0.0105124762787161	0.0041306258844386	0	0	0	0.00274690798519924	0.00051020974687444	0	0	0	0	0	0	0	0	0	0	0	0	0	0	0	0	0
k__Bacteria|p__Firmicutes|c__CFGB2942|o__OFGB2942|f__FGB2942	0	0.391359275342924	0	0	0	0	0	0	0	0	0	0	0	0	0	0	0	0	0	0	0	0	0	0	0	0	0	0	0	0	0	0	0	0	0	0	0	0	0	0	0	0	0	0	0	0	0	0	0
k__Bacteria|p__Firmicutes|c__CFGB2889|o__OFGB2889|f__FGB2889	0	0.00605069998984113	0	0	0	0	0	0	0	0	0	0	0	0	0	0	0	0.119399496516801	0	0	0	0	0	0	0	0	0	0	0	0	0	0	0	0	0	0	0	0	0	0	0	0	0	0	0	0	0	0	0
k__Bacteria|p__Firmicutes|c__CFGB1437|o__OFGB1437|f__FGB1437	0	0	0	0	0	0	0	0	0	0	0	0	0	0	0	0	0	0	0	0	0	0	0	0	0	0	0.0559182535178571	0	0	0	0	0	0	0	0	0	0	0	0	0	0	0	0	0	0	0	0	0	0
k__Bacteria|p__Bacteroidetes|c__CFGB570|o__OFGB570|f__FGB570	0	0	0	0	0	0	0	0	0	0	0	0	0	0	0	0	0	0	0	0	0	0	0	0	0	0	0	0	0	0	0	0	0	0	0	0	0	0	0	0	0	0	0	0	0	0	0	0	0
k__Bacteria|p__Firmicutes|c__CFGB2873|o__OFGB2873|f__FGB2873	0	0.264160115556486	0	0	0	0	0	0	0	0	0	0	0	0	0	0	0	0	0	0	0	0	0	0	0	0	0	0	0	0	0	0	0	0	0	0	0	0	0	0	0	0	0	0	0	0	0	0	0
k__Bacteria|p__Bacteroidetes|c__CFGB602|o__OFGB602|f__FGB602	0	0	0	0	0	0	0	0.0532352232926397	0	0.186352080904063	0	0	0	0	0	0	0	0	0	0	0	0	0	0	0	0	0	0	0	0	0	0	0	0	0	0	0	0	0	0	0	0	0	0	0	0	0	0	0
k__Bacteria|p__Firmicutes|c__CFGB3071|o__OFGB3071|f__FGB3071	0	0	0	0	0	0	0	0	0	0	0	0	0	0	0	0	0	0	0	0	0	0	0	0	0	0	0.000430430850846435	0	0	0	0	0	0	0	0	0	0	0	0	0	0	0	0	0	0	0	0	0	0
k__Bacteria|p__Firmicutes|c__CFGB2880|o__OFGB2880|f__FGB2880	0.011129415334247	0	0	0	0	0.00336037770195212	0	0	0	0	0	0	0	0	0	0	0	0	0	0	0	0	0	0	0	0	0	0	0	0	0	0	0	0	0	0	0	0	0	0	0	0	0	0	0	0	0	0	0
k__Bacteria|p__Firmicutes|c__CFGB1670|o__OFGB1670|f__FGB1670	0	0	0	0	0.0381630311838414	0.425026233917787	0	0.064785400447331	0	0	0	0	0	15.5813811039165	0	0	0	0	0	0	0	0	0.079000725466462	0	0	0	0	0	0	0	0	0	0	0	0	0	0	0	0	0	0	0	0	0	0	0	0	0	0
k__Bacteria|p__Firmicutes|c__CFGB2947|o__OFGB2947|f__FGB2947	0	0	0	0	0	0	0	0	0	0	0	0	0	0	0	0	0	0	0	0	0	0	0	0	0	0	0	0	0	0	0	0	0	0	0	0	0	0	0	0	0	0	0	0	0	0	0	0	0
k__Bacteria|p__Firmicutes|c__CFGB3172|o__OFGB3172|f__FGB3172	0	0	0	0	0.0258696005853798	0	0	0	0	0	0	0	0	0.0163532034454287	0	0	0	0	0	0	0	0	0	0	0	0	0.000543702127384971	0	0	0	0	0	0	0	0	0	0	0	0	0	0	0	0	0	0	0	0	0	0
k__Bacteria|p__Firmicutes|c__CFGB1767|o__OFGB1767|f__FGB1767	0	0	0	0	0	0	0	0	0	0	0	0	0	0	0	0	0	0	0	0	0	0	0	0	0	0	0	0	0	0	0	0	0	0	0	0	0	0	0	0	0	0	0	0	0	0	0	0	0
k__Bacteria|p__Firmicutes|c__CFGB3237|o__OFGB3237|f__FGB3237	0	0	0	0	0	0	0	0.000137036000140406	0	0	0	0	0	0	0	0	0	0	0	0	0	0	0	0	0	0	0	0	0	0	0	0	0	0	0.285292322221667	0	0	0	0	0	0	0	0	0	0	0	0	0	0
k__Bacteria|p__Bacteroidetes|c__CFGB628|o__OFGB628|f__FGB628	0	0	0	0	0	0	0	0	0	0	0	0	0	0	0	0	0	0	0	0	0	0	0	0	0	0	0	0	0	0	0	0	0	0	0	0	0	0	0	0	0	0	0	0	0	0	0	0	0
k__Bacteria|p__Firmicutes|c__CFGB2921|o__OFGB2921|f__FGB2921	0	0.00785246398681605	0	0	0	0	0	0	0	0	0	0	0	0	0	0	0	0	0	0	0	0	0	0	0	0	0	0	0	0	0	0	0	0	0	0	0	0	0	0	0	0	0	0	0	0	0	0	0
k__Bacteria|p__Firmicutes|c__CFGB9120|o__OFGB9120|f__FGB9120	0	0	0	0	0	0	0	0.0054553379103514	0	0	0	0	0	0	0	0	0	0	0.0122842975530224	0	0	0	0	0	0	0	0	0	0	0	0	0	0	0	0	0	0	0	0	0	0	0	0	0	0	0	0	0	0
k__Bacteria|p__Firmicutes|c__CFGB2836|o__OFGB2836|f__FGB2836	0	0	0	0	0	0	0	0	0	0	0	0	0	0.00871102013596364	0	0	0	0	0	0	0	0	0	0	0	0	0	0	0	0	0	0	0	0	0	0	0	0	0	0	0	0	0	0	0	0	0	0	0
k__Bacteria|p__Firmicutes|c__CFGB2930|o__OFGB2930|f__FGB2930	0	0	0	0	0	0	0	0	0	0	0	0	0	0.134215367213182	0	0	0	0	0	0	0	0	0	0	0	0	0	0	0	0	0	0	0	0	0	0	0	0	0	0	0	0	0	0	0	0	0	0	0
k__Bacteria|p__Firmicutes|c__CFGB1303|o__OFGB1303|f__FGB1303	0	0	0	0.00242086783951774	7.36501084281274e-05	0	0	0	0	0	0	0	0.0021991522070803	0	0	0	0	0	0	0	0	0	0	0	0.00093668873202481	0	0	0	0	0	0	0	0	0	0	0	0	0	0	0	0	0	0	0	0	0	0	0	0
k__Bacteria|p__Firmicutes|c__CFGB6389|o__OFGB6389|f__FGB6389	0	0	0	0	0	0	0	0	0	0	0	0	0	0	0	0	0	0	0	0	0	0	0	0	0	0	0	0	0	0	0	0	0	0	0	0	0	0	0	0	0	0	0	0	0	0	0	0	0
k__Bacteria|p__Firmicutes|c__CFGB2412|o__OFGB2412|f__FGB2412	0	0	0	0	0	0	0	0	0	0	0	0	0	0	0	0	0	0	0	0	0	0	0	0	0	0	0	0	0	0	0	0	0	0	0	0	0	0	0	0	0	0	0	0	0	0	0	0	0
k__Bacteria|p__Firmicutes|c__CFGB2954|o__OFGB2954|f__FGB2954	0	0	0	0.00388847610483445	0.00281711664737587	0	0	0.0144605607767209	0	0	0	0	0.00350536006162128	0	0	0	0	0.00702713373627534	0	0	0	0.00985864676885554	0	0	0	0.143053718224744	0.0262789361569403	0	0	0	0	0	0	0	0.0581349487056878	0	0	0	0	0	0.0512695351661279	0.0349166131915388	0.0677467552880626	0	0	0	0	0	0
k__Bacteria|p__Firmicutes|c__CFGB3068|o__OFGB3068|f__FGB3068	0	0.0122022449795129	0.0655946727919459	0	0.0216408568597981	0	0	0.00632323257790731	0.0333813236600638	0	0	0	0	0.0956532614228645	0	0	0	0.0126797292252353	0.00258861538341293	0.0385782950038188	0.0586141642126586	0	0.00023652911816306	0.40940775207629	0.050525269813995	0.35248495146601	0.031172255303405	0	0	0	0.129746615757427	0.076172936263092	0	0	0.145741253303584	0	0	0	0.0137903478021172	0.121246727182397	0	0	0.061772639577779	0	0	0	0	0	0
k__Bacteria|p__Firmicutes|c__CFGB9718|o__OFGB9718|f__FGB9718	0	0.000228581999616221	0.00019812133740331	0.000219455441542685	0	0.00529905714538604	0	0	0	0	0.003305866436783	0	0	0	0	0	0	7.72212498491796e-05	0	0	0	0	0	0	0	0.00796913524354283	0.00704547340069691	0	0	0	0	0	0	0	0.000703793573545264	0.000885427121899358	0	0	0	0	0	0	0	0	0	0	0	0	0
k__Bacteria|p__Firmicutes|c__CFGB4623|o__OFGB4623|f__FGB4623	0	0	0	0	0	0	0	0	0	0	0	0	0	0	0	0	0	0	0	0	0	0	0	0	0	0	0.00154804077935999	0	0	0	0	0	0	0	0	0	0	0	0	0	0	0	0	0	0	0	0	0	0
k__Bacteria|p__Firmicutes|c__CFGB3009|o__OFGB3009|f__FGB3009	0	0	0	0	0.00465223184904338	0.0159340986636521	0	0	0	0.0002005693630627	0	0	0	0.0047639584266795	0	0	0	0	0	0	0	0	0	0.0027241960689487	0	0	0.00176703191400116	0.00404416464807328	0	0	0	0	0	0	0	0	0	0	0.000441547099000503	0	0.0183721538565938	0.0154896688764912	0	0	0.0113591002918761	0.0115622861349384	0.000320648335469336	0.00066752593895956	0
k__Bacteria|p__Bacteria_unclassified|c__CFGB2987|o__OFGB2987	0	0	0	0	0	0	0	0	0	0	0	0	0	0.020888125409287	0	0	0	0	0	0	0	0	0	0	0	0	0	0	0	0	0	0	0	0	0	0	0	0	0	0	0	0	0	0	0	0	0	0	0
k__Bacteria|p__Bacteroidetes|c__CFGB658|o__OFGB658|f__FGB658	0	0	0	0	0	0	0	0	0	0	0	0	0	0	0	0	0	0	0	0	0	0	0	0	0	0	0	0	0	0	0	0	0	0	0	0	0	0	0	0	0	0	0	0	0	0	0	0	0
k__Bacteria|p__Firmicutes|c__CFGB1320|o__OFGB1320|f__FGB1320	0	0	0	0.013688533166225	0	0	0	0.00961862210509327	0	0	0	0	0.0179031652831436	0	0	0	0	0.00574526098877896	0	0	0	0	0	0	0	0	0	0	0	0	0	0	0	0	0	0	0	0	0	0	0	0	0	0	0	0	0	0	0
k__Bacteria|p__Firmicutes|c__CFGB1126|o__OFGB1126|f__FGB1126	0.000409585082097922	0	0	0	0.0220091074019387	0	0	0.00171621276366318	0	0	0.00257963490833639	0	0	0.0152003865825623	0	0	0	0.00217763924574686	0	0	0	0.000242718312918963	0	0.00963007125774021	0.00297084112769063	0.0723340934409272	0.0124749432561107	0.0100837048725072	0	0	0.000358292345895553	0	0.0106892572935478	0	0.00367892095262297	0	0	0	0.0635251891562028	0.000713010445235194	0.0164966061081934	0.00992712276271678	0.0343794786787295	0.00139583280306931	0.0538789757087638	0.0553186442144072	0	0	0
k__Bacteria|p__Firmicutes|c__CFGB2881|o__OFGB2881|f__FGB2881	0	0	0.00262510772059386	0	0.00152823974988364	0	0	0.00452871352844961	0	0.0134767183565591	0	0	0	0	0	0	0	0.0144094852218569	0	0	0	0	0	0	0.0113870592870777	0	0.0326523333168419	0	0	0	0.0113533887105653	0.0175815520882408	0	0	0	0	0	0	0	0	0	0	0	0	0	0	0	0	0
k__Bacteria|p__Bacteroidetes|c__CFGB651|o__OFGB651|f__FGB651	0	0	0	0	0	0	0	0	0	0	0	0	0	0	0	0	0	0	0	0	0	0	0	0	0	0	0	0	0	0	0	0	0	0	0	0	0	0	0	0	0	0	0	0	0	0	0	0	0
k__Bacteria|p__Firmicutes|c__CFGB1227|o__OFGB1227|f__FGB1227	0.00975942385274704	0.00529772399110535	0.00231967065876376	0	0.0105012779600438	0.0288770919002919	0	0	0.181325346526477	0.00913362022562447	0	0	0	0.055411554905192	0	0	0	0.000162164624683277	0	0.0150260936520642	0.0198000666305682	0.0509494293912542	0	0.0375282808601952	0.0221240286332726	0.431571799655397	0.00244665957323237	0.488100151025101	0.025959043307805	0.0365683948683432	0.0202509819669716	0.0232628065669508	0.0489598924692752	0	0	0	0	0	0.51715404066269	0.0192233208274195	0.0554860950676412	0.0454160143610225	0.0440414075229679	0.0300415225577784	0	0	0.0230082994495663	0.0174981799504793	0
k__Bacteria|p__Firmicutes|c__CFGB2932|o__OFGB2932|f__FGB2932	0	0.0479954969194176	0	0	0	0	0	0	0	0	0	0	0	0.0736657609920361	0	0	0	0	0	0	0	0	0	0	0	0	0	0	0	0	0	0	0	0	0	0	0	0	0	0	0	0	0	0	0	0	0	0	0
k__Bacteria|p__Firmicutes|c__CFGB5194|o__OFGB5194|f__FGB5194	0	0	0	0	0	0	0	0	0.000542640309586603	0	0	0	0	0	0	0	0	0	0	0	0	0	0	0	0	0	0	0	0	0	0	0	0	0	0	0	0	0	0	0	0	0	0	0	0	0	0	0	0
k__Bacteria|p__Firmicutes|c__CFGB1195|o__OFGB1195|f__FGB1195	0	0	0	0	0	0	0	0	0	0	0	0	0	0	0	0	0	0	0	0	0	0	0	0	0	0	0	0	0	0	0	0	0	0	0	0	0	0	0	0	0	0	0	0	0	0	0	0	0
k__Bacteria|p__Firmicutes|c__CFGB4806|o__OFGB4806|f__FGB4806	0	0.384636275354212	0	0	0	0	0	0.202017166302223	0	0	0	0	0	0	0	0	0	0.013552329348531	0.384091620272987	0.0832290994063869	0.0897744545257899	0.00906624286491422	0	0	6.95020942098084	0	0	0	0	0	7.93227903232489	0	0	0.0278183495193021	0	0	0	0	0	0.0310369252631791	0	0	0	0	0	0	0	0	0
k__Bacteria|p__Bacteroidetes|c__CFGB618|o__OFGB618|f__FGB618	0	0	0	0	0	0	0	0	0	0.00279254267033451	0	0	0	0	0	0	0.00415555139797201	0	0	0	0	0	0	0	0	0	0	0	0	0	0	0	0	0	0	0.0429469356941437	0	0	0	0	0	0	0	0	0	0	0	0	0
k__Bacteria|p__Firmicutes|c__CFGB2844|o__OFGB2844|f__FGB2844	0	0	0	0	0	0	0	0	0	0	0	0	0	0.0278661029765708	0	0	0	0.00189964274628982	0	0	0	0.0285194017679782	0	0	0.00585779968236411	0	0.248547386399291	0	0	0	0.00989036163149184	0	0	0	0.00817360263821886	0	0	0	0.00108786966420414	0	0	0	0	0.0733923553460968	0	0	0	0	0
k__Bacteria|p__Firmicutes|c__Negativicutes|o__Veillonellales	0.0176615912125328	0.532622951105749	0.106746125581758	0.055906273732999	1.88128768214291	0.11275113461495	0.126675467677764	2.07482945050681	0.153954807834142	0.032584807291417	2.06223276887696	0.0455191343057222	0.028249512243971	2.36356468172893	0.226192782886945	0.834355488934101	0	0.716960694224708	0.0986618976971453	1.16979251691528	1.43969032726995	4.31626689741184	0.0189392243900564	2.32797434154228	0.0853505180449472	3.66123157016939	0	0	0.372653969301651	0.353937645436113	0.0884683517407104	0.000654998999365835	2.00756186222872	0.685773931729006	0.767942758243066	2.21928215793847	0.84115116958568	0.00597475616082368	4.84460997560029	0.00824156191110092	0	0	2.34207278685183	0	0.00277110341402099	0.00209878981610612	3.674081259549	3.60418255260324	0
k__Bacteria|p__Firmicutes|c__CFGB3047|o__OFGB3047|f__FGB3047	0	0	0	0	0	0	0.0312087098437836	0.00392836533735831	0	0	0.00376732605381679	0	0	0.0651685082213722	0	0	0	0	0.00120905389165394	0	0	0.0431467495083004	0	0	0.014036350551536	0	0.00434961701907977	0	0	0	0.0228112793553502	0.00344736315455703	0	0	0	0.00380212822933254	0	0	0.00495300658878825	0.00284505148245808	0.000308027914883279	0	0.0100512373324678	0.00590339478495557	0.000581689346383415	0	0	0	0
k__Bacteria|p__Firmicutes|c__CFGB4559|o__OFGB4559|f__FGB4559	0	0	0	0	0	0	0	9.78828572431472e-05	0	0	0	0	0	0	0	0	0	0	0	0	0	0	0	0	0	0.00535207417836457	0	0	0	0	0	0	0	0	0	0	0	0	0	0	0	0	0	0	0	0	0	0	0
k__Bacteria|p__Firmicutes|c__CFGB2978|o__OFGB2978|f__FGB2978	0	0	0	0	0	0	0	0	0	0	0	0	0	0	0	0	0	0	0	0	0	0	0	0	0	0	0	0	0	0	0	0	0	0	0	0	0	0	0	0	0	0	0	0	0	0	0	0	0
k__Bacteria|p__Firmicutes|c__CFGB8331|o__OFGB8331|f__FGB8331	0	0.110196692814984	0	0	0	0	0	0	0	0	0	0	0	0	0	0	0	0	0	0	0	0	0	0	0	0	0	0	0	0	0	0	0	0	0	0	0	0	0	0	0	0	0	0	0	0	0	0	0
k__Bacteria|p__Firmicutes|c__CFGB9629|o__OFGB9629|f__FGB9629	0	0	0	0	0	0	0	0	0	0	0	0	0	0	0	0	0	0	0	0	0	0	0	0	0	0	0	0	0	0	0	0	0	0	0	0	0	0	0	0	0	0	0	0	0	0	0	0	0
k__Bacteria|p__Firmicutes|c__CFGB2863|o__OFGB2863|f__FGB2863	0	0	0	0	0	0	0	0	0	0.0056005137532123	0	0	0	0	0	0	0	0	0	0	0	0	0	0	0	0	0	0	0	0	0	0	0	0	0	0	0	0	0	0	0.00425763029016443	0.00984318859639097	0	0	0	0	0	0	0
k__Bacteria|p__Firmicutes|c__CFGB1838|o__OFGB1838|f__FGB1838	0	0	0	0	0	0	0	0	0	0	0	0	0	0	0	0	0	0	0	0	0	0	0	0	0	0	0	0	0	0	0	0	0	0	0	0	0	0	0	0	0	0	0	0	0	0	0	0	0
k__Bacteria|p__Firmicutes|c__CFGB1012|o__OFGB1012|f__FGB1012	0	0	0	0	3.06875451783864e-05	0	0	0	0	0	0	0	0	0	0	0	0	0.00194597549619933	0	0	0	0	0	0	0.00327841056208683	0.00164395666911198	0.00498393616769557	0	0	0	0.000716584691791107	0	0	0	0	0	0	0	0	0	0	0	0	0	0	0	0	0	0
k__Bacteria|p__Firmicutes|c__CFGB9536|o__OFGB9536|f__FGB9536	0	0	0	0	0	0	0	0	0	0	0	0	0	0	0	0	0	0	0	0	0	0	0	0	0	0	0	0	0	0	0	0	0	0	0.00690997326753532	0	0	0	0	0	0	0	0	0	0	0	0	0	0
k__Bacteria|p__Firmicutes|c__CFGB2949|o__OFGB2949|f__FGB2949	0	0	0	0	0	0	0	0.00118111981073398	0	0	0	0	0	0	0	0	0	0	0	0	0	0	0	0	0	0	0	0	0	0	0	0	0	0	0	0	0	0	0	0	0	0	0	0	0	0	0	0	0
k__Bacteria|p__Firmicutes|c__CFGB2982|o__OFGB2982|f__FGB2982	0	0.00025547399957107	0.0189866281678172	0.0177484588347646	0	0	0	0.021429820212433	0.10053753428165	0.282231950654305	0.0117256132197109	0	0.0219841423654101	0	0	0	0	0.00719702048594354	0	0	0	0	0	0.541260367973669	0.0483792739876396	1.34350331482352	0.0578816223111917	0	0	0	0.0609694141932267	0.0120244026830949	0	0	0	0	0	0	0	0	0	0	1.02609684325812	0	0	0	0	0	0
k__Bacteria|p__Firmicutes|c__CFGB2840|o__OFGB2840|f__FGB2840	0.00848123592413111	0	0	0.0144909171243654	0	0	0	0.015054383443996	0	0.00408852932397041	0	0	0.0184714025983959	0	0	0	0	0.000980709873084581	0	0	0	0	0	0	0.00548731831820504	0	0.0178137960902937	0	0	0	0.00795707584843041	0	0	0	0.0124843382761836	0	0	0	0	0	0	0	0	0	0	0	0	0	0
k__Bacteria|p__Firmicutes|c__CFGB2905|o__OFGB2905|f__FGB2905	0	0	0	0	0	0	0	0	0	0	0	0	0	0	0	0	0	0.0335603551844535	0	0	0	0	0	0	0	0	0	0	0	0	0	0	0	0	0	0	0	0	0	0	0	0	0	0	0	0	0	0	0
k__Bacteria|p__Firmicutes|c__CFGB1249|o__OFGB1249|f__FGB1249	0	0	0.0163532653914982	0	0	0.0028618601307834	0	0	0.00258201378078021	0.135214607529346	0	0	0	0.00190100264141538	0	0	0	0	0	0	0	0.00887349596936093	0	0	0	0.00016955606901155	0	0.00607006222177791	0	0	0	0	0	0	0	0	0	0	0.00538175522115106	0	4.10703886511038e-05	0	0.00121039548158591	0	0	0	0.00151773545455486	0.00219008510310328	0
k__Bacteria|p__Firmicutes|c__CFGB2858|o__OFGB2858|f__FGB2858	0	6.05069998984113e-05	0	0	0	0	0	0	0	0	0	0	0	0	0	0	0	0	0	0	0	0	0	0	0	0	0	0	0	0	0	0	0	0	0	0	0	0	0	0	0	0	0	0	0	0	0	0	0
k__Bacteria|p__Firmicutes|c__CFGB1799|o__OFGB1799|f__FGB1799	0	0	0	0	0	0	0	0	0	0	0	0	0	0	0	0	0	0	0	0	0	0	0	0	0	0	0	0	0	0	0	0	0	0	0	0	0	0	0	0	0	0	0	0	0	0	0	0	0
k__Bacteria|p__Firmicutes|c__CFGB1289|o__OFGB1289|f__FGB1289	0	0	0	0	0	0	0	0	0	0	0	0	0	0	0	0	0	0	0	0	0	0	0	0	0	0	0	0	0	0	0	0	0	0	0	0	0	0	0	0	0	0	0	0	0	0	0	0	0
k__Bacteria|p__Tenericutes|c__CFGB1779|o__OFGB1779|f__FGB1779	0	1.17494509302732	0	0	0	0	0	0	1.75405796687723	0.0281491386852227	0	0	0	0	0	0	0	0	0	0	0	0	0	0.0088364679211277	0	0	0	0	0	0	0	0	0	0	0	0	0	0	0	0	0	0	0.0174834902895742	0	0	0	0	0	0
k__Bacteria|p__Verrucomicrobia|c__Opitutae|o__Puniceicoccales	0	0	0	0	0	0	0	0	0	0	0	0	0	0	0	0	0	0.0022780268705508	0	0	0	0	0	0	0	0	0.00882760815156987	0	0	0	0	0	0	0	0	0	0	0	0	0	0	0	0	0	0	0	0	0	0
k__Bacteria|p__Tenericutes|c__Mollicutes|o__Acholeplasmatales	0	0	0	0	0	0	0	0	0	0	0	0	0	0	0	0	0	0	0	0	0	0	0	0	0	0	0	0	0	0	0	0	0	0	0	0	0	0	0	0	0	0	0	0	0	0	0	0	0
k__Bacteria|p__Tenericutes|c__CFGB4862|o__OFGB4862|f__FGB4862	0	1.40191357264625	0	1.39657328208236	0	0	0	0	0	0	0	0	0.606803655635518	0	0	0	0	0	0	0	0	0	0	0	0	0	0	0	0	0	0	0	0	0	0	0	0	0	0	0	0	0	0	0	0	0	0	0	0
k__Bacteria|p__Spirochaetes|c__Spirochaetia|o__Brachyspirales	0	0	0	0	0	0	0	0	0	0	0	0	0	0	0	0	0	0	0	0	0	0	0	0	0	0	0	0	0	0	0	0	0	0	0	0	0	0	0	0	0	0	0	0	0	0	0	0	0
k__Bacteria|p__Tenericutes|c__CFGB1787|o__OFGB1787|f__FGB1787	0	0	7.20878519736676	0	0	0	0	0	0	0.0441561166988805	0	0	0	0.171258197800119	0	0	0	1.84496237927161	0	0.042876483912866	0.0352740682830291	2.00927930453445	0	0	0	1.99455438780986	1.17635241252644	0	0	0	0	0	0	0	0	0	0	0	0	0	0.803446323051993	0.581015190443558	0	0	0	0	0	0	0
k__Bacteria|p__Bacteria_unclassified|c__Bacteria_unclassified	0	0	0	0	0	0	0	0	0	0	0	0	0	0	0	0	0	0	0.00310013818372805	0	0	0	0	0	0	0	0.00203888297769364	0	0	0	0	0	0	0	0	0	0	0	0	0	0	0	0	0	0	0	0	0	0
k__Bacteria|p__Proteobacteria|c__CFGB544|o__OFGB544|f__FGB544	0	0	0	0	0	0	0	0	0	0	0	0	0	0	0	0	0	0	0	0	0	0	0	0	0	0	0	0	0	0	0	0	0	0	0	0	0	0	0	0	0	0	0	0	0	0	0	0	0
k__Bacteria|p__Firmicutes|c__Negativicutes|o__Selenomonadales	0.0021185435280927	0.0126190709788131	0.0204890483097923	0	0	0	0	0.000998405143880102	0	0	0	1.39239416102187	0	0.040615799406947	0	0	0.0623489819389486	0.00477999536566422	0	0	0	0	0.0955239738638529	0.241324091542024	0	0.153381894428448	0.0221860673646812	0	0	0	0	0	0.100321368589616	0	0	0.0564069160598238	0	0.185067603840435	0	0	0	0	0.33595906866966	0	0	0	0	0	0
k__Bacteria|p__Tenericutes|c__CFGB1789|o__OFGB1789|f__FGB1789	0	0.035410040940548	0	0	0	0	0	0	0	0	0	0	0	0	0	0	0	0	0	0	0	0	0	0	0	0	0	0	0	0	0	0	0	0	0	0	0	0	0	0	0	0	0	0	0	0	0	0	0
k__Bacteria|p__Spirochaetes|c__Spirochaetia|o__Spirochaetales	0	0	0	0	0	0	0	0	0	0	0	0	0	0	0	0	0	0	0	0	0	0	0	0	0	0	0	0	0	0	0	0	0	0	0	0	0	0	0	0	0	0	0	0	0	0	0	0	0
k__Bacteria|p__Lentisphaerae|c__Lentisphaeria|o__Victivallales	0	0.00428255099280978	0	0.176414743070126	0	0	0	0.0172534849700588	0	0	0.00427417514137848	0	1.18730604125079	0	0	0	0	0.00145948162214949	0.00230185260141808	0	0	0	0.00812646470260227	0	0	0	0.032486202111252	0	0	0	0	0	0.0110723319863558	0	0	0	0	0	0	0.0150431223347661	0	0	0	0	0	0	0	0	0
k__Bacteria|p__Bacteria_unclassified|c__CFGB76763|o__OFGB76763	0	0	0.049621139963804	0	0.00594110874653561	0	0	0	0.0319799997836588	0.091999623995606	0.00737578896078588	0	0	0	0	0	0	0.00220852774568654	0	0	0	0	0	0.0131478706633014	0.00393549071738782	0.0771848714152576	0.00499903900456737	0	0	0	0	0	0.0199861854151585	0	0	0.00135418265702255	0	0	1.27335144195094	0	0.0675539442662906	0.0784021417270676	0.0433264955718557	0	0	0	0.0016887479001385	0.00195007577673579	0
k__Bacteria|p__Firmicutes|c__CFGB76016|o__OFGB76016|f__FGB76016	0.000374276023296377	0	0	0	0.0138584954025593	0	0	0	0	0	0	0	0	0	0	0	0	0	0	0	0	0	0	0	0	0	0	0	0	0	0	0	0	0	0	0	0	0	0	0	0	0	0	0	0	0	0	0	0
k__Bacteria|p__Firmicutes|c__CFGB76110|o__OFGB76110|f__FGB76110	0	0	0	0	0	0	0	0	0	0	0	0	0	0	0	0	0	0	0	0	0	0	0	0	0	0	0	0	0	0	0	0	0	0	0	0	0	0	0	0	0	0	0	0	0	0	0	0	0
k__Bacteria|p__Firmicutes|c__CFGB72904|o__OFGB72904|f__FGB72904	0	0	0	0	0	0	0	0	0	0	0	0	0	0	0	0	0	0	0	0	0	0	0	0	0	0	0	0	0	0	0	0	0	0	0	0	0	0	0	0	0	0	0	0	0	0	0	0	0
k__Bacteria|p__Bacteroidetes|c__CFGB4425|o__OFGB4425|f__FGB4425	0	0.0176209829704151	0	0	0	0	0	0	0	0	0	0	0	0.462325369301972	0	0	0	0	0	0	0	0	0	0	0	0	0	0	0	0	0	0	0	0	0	0	0	0	0	0	0	0	0	0	0	0	0	0	0
k__Bacteria|p__Fusobacteria|c__Fusobacteriia|o__Fusobacteriales	0	0	0	0	8.5925126499482e-05	0	0	0	0	0	0	0	0.000184492634822172	0	0	8.93505556793854e-05	0	0	0	0	0	0.0153126700356228	0	0	0	0	0	0	0	0	0	0	0	0	0	0	0	0	0.00785825851554518	0	0	0	0	0	0	0	0	0	0
k__Bacteria|p__Firmicutes|c__CFGB28369|o__OFGB28369|f__FGB28369	0	0	0	0	0	0	0	0	0	0	0	0	0	0	0	0	0	0	0	0	0	0	0	0	0	0	0	0	0	0	0	0	0	0	0	0	0	0	0	0	0	0	0	0	0	0	0	0	0
k__Bacteria|p__Firmicutes|c__CFGB40183|o__OFGB40183|f__FGB40183	0	0	0	0	0.000730363575245597	0	0	0	0	0	0	0	0	0	0	0	0	0	0.00258861538341293	0	0	0	0	0	0	0	0	0	0	0	0	0	0	0	0	0	0	0	0.00971403617801106	0	0	0	0	0	0	0	0	0	0
k__Bacteria|p__Firmicutes|c__CFGB45503|o__OFGB45503|f__FGB45503	0	3.36149999435618e-05	0	0	0	0	0	0.00129857923942575	0	0.00511451875809884	0	0	0	0	0	0	0	0	0	0	0	0	0	0	0.00136309181152864	0.0614603890151865	0	0	0	0	0	0	0	0	0	0	0	0	0	0	0	0	0.00377983150389985	0	0	0	0	0	0
k__Bacteria|p__Firmicutes|c__CFGB76046|o__OFGB76046|f__FGB76046	0	0	0	0	0	0	0	0	0	0	0	0.00694581016571088	0	0	0.00234072961593988	0	0	0	0	0	0	0	0	0	0	0	0	0	0	0	0	0	0	0	0	0	0.0153889798808257	0.0175434324053443	0	0	0	0	0	0	0	0	0	0	0
k__Bacteria|p__Firmicutes|c__CFGB11916|o__OFGB11916|f__FGB11916	0	0	0	0	0	0	0	0	0.047281263897936	0	0	0	0	0	0	0	0	0	0	0	0	0	0	0	0	0	0.00855575708787739	0	0	0	0	0	0	0	0	0	0	0	0	0	0	0	0	0	0	0	0	0	0
k__Bacteria|p__Firmicutes|c__CFGB75799|o__OFGB75799|f__FGB75799	0	0.115299449806417	0	0	0	0	0	0	0	0	0	0	0	0	0	0	0	0	0	0	0	0	0	0	0	0	0	0	0	0	0	0	0	0	0	0	0	0	0	0	0	0	0	0	0	0	0	0	0
k__Bacteria|p__Firmicutes|c__CFGB72926|o__OFGB72926|f__FGB72926	0	0	0	0	0	0	0	0.157695808542526	0.00123435762730139	0	0	0	0	0	0	0	0	0.0556610768912887	0	0	0	0.0483866095577863	0	0	0	0	0.00804226063423603	0	0	0	0	0	0	0	0	0	0	0	0	0	0	0	1.31830471618694	0	0	0	0	0	0
k__Bacteria|p__Firmicutes|c__CFGB47591|o__OFGB47591|f__FGB47591	0	0	0	0	0	0	0	0	0	0	0	0	0	0	0	0	0	0	0	0	0	0	0	0	0	0	0	0	0	0	0	0	0	0	0	0	0	0	0	0	0	0	0	0	0	0	0	0	0
k__Bacteria|p__Firmicutes|c__CFGB10325|o__OFGB10325|f__FGB10325	0	0.923336818449757	0	0	0	0	0	0	0	0	0	0	0	0	0	0	0	0	0	0	0	0	0	0	0	0	0	0	0	0	0	0	0	0	0	0	0	0	0	0	0	0	0	0	0	0	0	0	0
k__Bacteria|p__Firmicutes|c__CFGB76317|o__OFGB76317|f__FGB76317	0	0	0	0	0	0	0	0	0	0	0	0	0	0	0	0	0	0	0	0.0103414190917948	0.015445314218919	0	0	0	0	0	0	0	0	0	0	0	0	0	0	0	0	0	0	0	0	0	0	0	0	0	0	0	0
k__Bacteria|p__Firmicutes|c__CFGB76420|o__OFGB76420|f__FGB76420	0	0	0	0	0	0	0	0	0	0	0	0	0	0	0	0	0	0.0022780268705508	0	0	0	0	0	0	0	0	0	0	0	0	0	0	0	0	0	0	0	0	0	0	0	0	0.00402757326913673	0	0	0	0	0	0
k__Bacteria|p__Firmicutes|c__CFGB15209|o__OFGB15209|f__FGB15209	0	0.156141674737845	0	0	0	0	0	0	0.0273705386923353	0	0	0	0	0	0	0	0	0.063722975375543	0	0	0	0	0	0	0.0569982083651515	0	0	0	0	0	0.0834895810175368	0	0	0	0.00156754023198718	0	0	0	0	0	0.0909777559269701	0.124031806693283	0	0	0	0	0	0	0
k__Bacteria|p__Firmicutes|c__CFGB13380|o__OFGB13380|f__FGB13380	0	0.904404850481543	0	0	0	0	0	0	0	0	0	0	0	0	0	0	0	0	0	0	0	0	0	0	0	0	0	0	0	0	0	0	0	0	0	0	0	0	0	0	0	0	0	0	0	0	0	0	0
k__Bacteria|p__Bacteroidetes|c__CFGB2107|o__OFGB2107|f__FGB2107	0	0.0902629978484523	0	0	0	0	0	0	0	0	0	0	0	0	0	0	0	0	0	0	0	0	0	0	0	0	0	0	0	0	0	0	0.179242122129091	0	0	0	0	0	0	0	0	0	0	0	0	0	0	0	0
k__Bacteria|p__Firmicutes|c__CFGB76533|o__OFGB76533|f__FGB76533	0.0229579500327646	0	0	0.00187908721820924	0.00695993524645804	0	0	0	0	0	0	0	0.00838334532631952	0	0	0	0	0.0304483388155315	0	0	0	0	0	0	0.0104503705550529	0	0.0792219308110518	0	0	0	0.0206465964322313	0	0	0	0	0	0	0	0	0	0	0	0	0	0	0	0	0	0
k__Bacteria|p__Firmicutes|c__CFGB38642|o__OFGB38642|f__FGB38642	0.00506331903214156	0.0417027689299828	1.39034950545063	0.0550078780191836	0.000521688268032569	0	0	0.141173182239883	0.0046392764929492	0.174811628321686	0	0	0.21119978863903	0.464974557721936	0	0	0	1.00166772029365	0	0	0	0.0019060526338048	0.024320261828266	0.0119956196649506	0.00457859044385262	0.125869579230574	0.558616178795878	0.00201826707436865	0	0	0.00604618333698746	0.0846258707180659	0	0	0	0	0	0	0.718870673339413	0	0.0129508625546481	0.0206249137798797	0.0195432861091151	0	0	0	0	0	0
k__Bacteria|p__Firmicutes|c__CFGB76784|o__OFGB76784|f__FGB76784	0	0	0	0	0	0	0	0	0	0	0	0	0	0	0	0	0	0	0	0	0	0.0569959708925001	0	0	0	0	0	0	0	0	0	0	0	0	0	0	0	0	0	0	0	0	0	0	0	0	0	0	0
k__Bacteria|p__Firmicutes|c__CFGB76102|o__OFGB76102|f__FGB76102	0	0	0	0	0	0	0.0170574825292313	0	0	0	0	0	0	0.00180175350752622	0	0	0	0	0	0	0	0	0	0.139185815959732	0	0	0	0.513860716783394	0	0	0	0.0393275188671866	0	0	0	0	0	0	0	0.022984101411111	0.0057635445407049	0.00169394408403007	0	0	0	0	0	0	0
k__Bacteria|p__Firmicutes|c__CFGB76000|o__OFGB76000|f__FGB76000	0	0	0	0	0	0	0	0	0	0	0	0	0	0	0	0	0	0	0	0	0	0	0	0	0	0	0	0	0	0	0	0	0	0	0	0	0	0	0	0	0	0	0	0	0	0	0	0	0
k__Bacteria|p__Firmicutes|c__CFGB72899|o__OFGB72899|f__FGB72899	0.0192222516115611	0	0	0	0	0	0	0	1.55031143832827	0	0	0	0	0	0	0	0	0	0	0	0	1.24051188100709	0	0	0.0179578608400876	0	0	0	0	0	0.0112339579286002	0	0	0	0	0	0	0	0	0.86192477381211	0	0	0	0	0	0	0	0	0
k__Bacteria|p__Firmicutes|c__Negativicutes|o__Acidaminococcales	0.940096628779376	0.000894158998498745	0.965808499618236	0.781597413036821	0	0	0	0.00527914876731374	0.0669296135692311	0.839097358785347	0	1.8401254917507	0.749947801141345	1.23869790187552	0.319846957520439	0	0.0834959467089687	2.11380043849655	0.0153224329730759	1.82719875380109	2.36955332312127	0.0422187089000809	0.421283701853927	0	1.71576909956482	0	0.299066375735478	1.42028010240599	0.0740758493458819	0.0747457688953225	1.67836824338061	1.12095149806207	0	0	0	1.51443752552228	0.0976060980749833	0.57659830719857	1.94756826519143	1.78523135860079	0.400805922846122	0.307916304355629	0	0.342734742409695	1.35780835679549	1.16854858548297	0.671615752436938	0.779632795247521	0.446831231838461
k__Bacteria|p__Firmicutes|c__CFGB32970|o__OFGB32970|f__FGB32970	0	0	0	0	0	0	0	0.0102907510581629	0	0	0	0	0	0	0	0	0	0	0	0	0	0	0	0	0	0	0.00499148758613147	0	0	0	0	0	0	0	0	0	0	0	0	0	0	0	0.0419108283419307	0	0	0	0	0	0
k__Bacteria|p__Firmicutes|c__CFGB76515|o__OFGB76515|f__FGB76515	0	0	0	0	0	0	0	0.00324971086047249	0	0	0	0	0	0	0	0	0	0.0245023025771447	0.0011935532007353	0	0	0	0	0	0.05513182111552	0	0	0	0	0	0.0498175649272276	0	0	0	0	0	0	0	0	0	0	0	0.0750020498414284	0	0	0	0	0	0
k__Bacteria|p__Bacteroidetes|c__CFGB4405|o__OFGB4405|f__FGB4405	0	0	0	0	0	0	0	0	0	0	0	0	0	0	0	0	0	0	0	0.584173061822398	0.746974869535479	0	0	0	1.38190946874215	0	0	0	0	0	2.17654389265289	0	0	0	0	0	0	0	0	3.3292554777576	0	0	0	0	0	0	0	0	0
k__Bacteria|p__Firmicutes|c__CFGB14224|o__OFGB14224|f__FGB14224	0	0	0	0	0	0	0	0	0	0	0	0	0	0	0	0	0	0	0	0	0	0	0	0	0	0	0	0	0	0	0	0	0	0	0	0	0	0	0	0	0	0	0	0	0	0	0	0	0
k__Bacteria|p__Firmicutes|c__CFGB76783|o__OFGB76783|f__FGB76783	0.0343062815315811	0.0132308639777859	0	0	0.0670031861424889	0	0	0.0120656935361719	0	0.310172805770193	0.169696100480358	0	0	0.188206896048883	0	0	0	0.0196296417116615	0.0151519253729709	0	0	0	0	1.64004234152025	0	0.54185696454291	0.0962805850577553	0.0593309475869694	0	0	0	0	0	0	0.554229441512651	0.00541673062809019	0	0.000774158583011636	0.381099941070666	0.171611827750236	0.281030979409953	0.688130447432811	0.448426751751055	0	0	0	0	0	0
k__Bacteria|p__Firmicutes|c__CFGB24517|o__OFGB24517|f__FGB24517	0	0	0	0	0	0	0	0	0	0	0	0	0	0	0	0	0	0	0	0	0	0	0	0.00316678254513644	0	0	0	0	0	0	0	0	0	0	0	0	0	0	0	0	0	0	0.00407004328603448	0	0	0	0	0	0
k__Bacteria|p__Firmicutes|c__CFGB76356|o__OFGB76356|f__FGB76356	0	0	0	0	0	0	0	0	0	0	0	0	0	0	0	0	0	0	0	0	0	0	0	0	0	0	0	0	0	0	0	0	0	0	0	0	0	0	0	0	0	0	0	0	0	0	0	0	0
k__Bacteria|p__Firmicutes|c__CFGB73062|o__OFGB73062|f__FGB73062	0	2.07797172851117	0	0	0.109229248307949	0	0	0	0	0	0	0	0	0	0	0	0	0.230181101550435	0	0	0	0	0	0	0	0	0	0	0	0	0	0	0	0	0	0	0	0	0	0	1.71005461733078	1.85006926377484	0	0	0	0	0	0	0
k__Bacteria|p__Firmicutes|c__CFGB30287|o__OFGB30287|f__FGB30287	0	0	0	0.00157047800353984	0	0	0	0	0	0	0	0	0.00814719475374713	0	0	0	0	0	0	0	0	0	0	0	0	0	0.0109646595689302	0	0	0	0	0	0	0	0	0	0	0	0	0	0	0	0	0	0	0	0	0	0
k__Bacteria|p__Firmicutes|c__CFGB10312|o__OFGB10312|f__FGB10312	0	0	0	0	0	0	0	0.0445040724265509	0	0	0	0	0	0	0	0	0	0	0	0	0	0	0	0	0	0	0	0	0	0	0	0	0	0	0	0	0	0	0	0	0	0	0	0	0	0	0	0	0
k__Bacteria|p__Firmicutes|c__CFGB76096|o__OFGB76096|f__FGB76096	0	0	0	0	0	0	0	0	0	0	0	0	0	0	0	0	0	0	0	0	0	0	0	0	0	0	0	0	0	0	0	0	0	0	0	0	0	0	0	0	0	0	0	0	0	0	0	0	0
k__Bacteria|p__Firmicutes|c__CFGB75783|o__OFGB75783|f__FGB75783	0	0	0	0	0	0	0	0	0	0	0	0	0	0	0	0	0	0	0	0	0	0	0	0	0	0	0	0	0	0	0	0	0	0	0	0	0	0	0	0	0	0	0	0	0	0	0	0	0
k__Bacteria|p__Firmicutes|c__CFGB10021|o__OFGB10021|f__FGB10021	0	0.00741546898754974	0	0	0	0	0	0	0	0	0	0	0	0	0	0	0	0	0	0	0	0	0	0	0	0	0	0	0	0	0	0	0	0	0	0	0	0	0	0	0	0	0	0	0	0	0	0	0
k__Bacteria|p__Firmicutes|c__CFGB76560|o__OFGB76560|f__FGB76560	0	0	0	0	0	0	0	0	0	0	0	0	0	0	0	0	0	0	0	0	0	0	0	0	0	0	0.0186217978629353	0	0	0	0	0	0	0	0	0	0	0	0	0	0	0	0	0	0	0	0	0	0
k__Bacteria|p__Firmicutes|c__CFGB29420|o__OFGB29420|f__FGB29420	0	0	0	0	0	0	0	0	0	0	0	0	0	0	0	0	0	0	0	0	0	0.764691183625104	0	0	0	0	0	0	0	0	0	0	0	0	0	0	0	0	0	0	0	0	0	0	0	0	0	0	0
k__Bacteria|p__Firmicutes|c__CFGB73283|o__OFGB73283|f__FGB73283	0	0	0	0	0	0	0	0	0	0	0	0	0	0	0	0	0	0	0	0	0	0	0	0	0	0	0	0	0	0	0	0	0	0	0	0	0	0	0	0	0	0	0	0	0	0	0	0	0
k__Bacteria|p__Firmicutes|c__CFGB75922|o__OFGB75922|f__FGB75922	0	0	0.00251779199616707	0	0	0	0	0	0	0	0	0	0	0.00350425788116329	0	0	0	0	0	0	0	0	0	0	0.00524965102798979	0.0128936332478783	0	0.00179316734395702	0	0	0.000962910679594299	0	0	0	0	0	0	0	0.00259168949413339	0	0	0	0	0	0	0	0	0	0
k__Bacteria|p__Firmicutes|c__CFGB72809|o__OFGB72809|f__FGB72809	0	0	0	0	0	0	0	0	0	0	0	0	0	0	0	0	0	0	0	0	0	0	0	0	0	0	0	0	0	0	0	0	0	0	0	0	0	0	0	0	0	0	0	0	0	0	0	0	0
k__Bacteria|p__Firmicutes|c__CFGB76586|o__OFGB76586|f__FGB76586	0	0	0	0	0	0	0	0	0	0	0	0	0	0	0	0	0	0.0197454735864352	0	0	0	0	0	0	0	0	0	0	0	0	0	0	0	0	0	0	0	0	0	0	0	0	0	0	0	0	0	0	0
k__Bacteria|p__Firmicutes|c__CFGB76428|o__OFGB76428|f__FGB76428	0	0	0.00397893685951648	0	0	0	0	0	0	0	0	0	0	0.000488611120685077	0	0	0	0	0	0	0	0	0	0	0	0.00201255681913709	0.00450064538779781	0	0	0	0	0	0	0	0	0	0	0	0	0	0	0	0	0	0	0	0	0	0
k__Bacteria|p__Firmicutes|c__CFGB76101|o__OFGB76101|f__FGB76101	0	0	0	0	0	0.00955184284510933	0	0	0	0	0	0	0	0	0	0	0	0.011953849476653	0	0	0	0	0.00595546529660561	0	0	0.112821133919685	0	0.03126215577954	0	0	0	0	0	0	0.025216603833957	0	0	0	0.0886869745659126	0	0.0267778934005197	0.017908498942426	0	0	0	0	0	0	0.029562614241215
k__Bacteria|p__Bacteroidetes|c__CFGB1458|o__OFGB1458|f__FGB1458	0	0	0	0	0	0	0	0	0	0	0	0	0	0	0	0	0	0	0	0	0	0	0	0	0	0	0	0	0	0	0	0	0	0	0	0	0	0	0	0	0	0	0	0	0	0	0	0	0
k__Bacteria|p__Firmicutes|c__CFGB76600|o__OFGB76600|f__FGB76600	0	0	0	0	0	0	0	0	0	0	0	0	0	0	0	0	0	0	0	0	0	0	0	0	0	0	0	0	0	0	0	0	0	0	0	0	0	0	0	0	0	0	0	0	0	0	0	0	0
k__Bacteria|p__Firmicutes|c__CFGB76238|o__OFGB76238|f__FGB76238	0	0	0	0	0	0	0	0	0	0	0	0	0	3.05381950428173e-05	0	0	0	0	0	0	0	0	0	0	0	0	0	0	0	0	0	0	0	0	0	0	0	0	0	0	10.8227935216263	14.2138390268238	0	0	0	0	0	0	0
k__Bacteria|p__Firmicutes|c__CFGB76782|o__OFGB76782|f__FGB76782	0	0	0	0	0	0	0	0	0	0	0	0	0	0.034935695128983	0	0	0	0	0	0	0	0	0	0	0	0	0	0	0	0	0	0	0	0	0	0	0	0	0	0	0	0	0.00453013513576012	0	0	0	0	0	0
k__Bacteria|p__Firmicutes|c__CFGB58291|o__OFGB58291|f__FGB58291	0	0	0	0	0	0	0	0	0	0	0	0	0	0	0	0	0	0	0	0	0	0	0	0	0	0	0	0	0	0	0	0	0	0	0	0	0	0	0	0	0	0	0	0	0	0	0	0	0
k__Bacteria|p__Firmicutes|c__CFGB76779|o__OFGB76779|f__FGB76779	0	0	0	0	0	0	0	0	0	0.00319368139645991	0	0	0	0	0	0	0	0.000926654998190155	0	0	0	0	0	0	0	5.89760240040173e-05	0.0531695372071886	0	0	0	0	0	0	0	0	0	0	0	0	0	0	0	0	0	0	0	0	0	0
k__Bacteria|p__Firmicutes|c__CFGB75721|o__OFGB75721|f__FGB75721	0	0.16577573372167	0.0225445571853517	0	0.037162617211026	0	0	0	0.0119679022125309	0.067607303764673	0	0	0	0	0	0	0	0.00457149799107143	0	0.156216329055385	0.141320035113743	0	0	0.109051781572397	0	0.149091388682156	0	0	0	0	0	0	0	0	0	0	0	0	0.244002766447669	0	0	0	0.2115006841508	0	0.265129156670341	0.285806681058985	0	0	0
k__Bacteria|p__Firmicutes|c__CFGB58251|o__OFGB58251|f__FGB58251	0	0.00519687899127466	0	0	0	0	0	0	0	0	0	0	0	0	0	0	0	0	0	0	0	0	0	0	0	0	0.0675700921644544	0	0	0	0	0	0	0	0	0	0	0	0	0	0	0	0	0	0	0	0	0	0
k__Bacteria|p__Firmicutes|c__CFGB76357|o__OFGB76357|f__FGB76357	0.308869522772395	0.117309626803042	0	0	0	0	0	0	0	0	0	0	0	0	0	0	0	0	0	0	0	0	0	0	0	0	0	0	0	0	0	0	0	0	0	0	0	0	0	0	0	0	0	0	0	0	0	0	0
k__Bacteria|p__Firmicutes|c__CFGB10314|o__OFGB10314|f__FGB10314	0	0.0444524759253662	0	0	0	0	0	0	0	0	0	0	0	0	0	0	0	0.272668233217453	0	0	0	0	0	0	0	0	0	0	0	0	0	0	0	0	0	0	0	0	0	0	0	0	0	0	0	0	0	0	0
k__Bacteria|p__Firmicutes|c__CFGB76642|o__OFGB76642|f__FGB76642	0	0	0	0	0	0	0	0	0	0	0	0	0	0	0	0	0	0	0	0	0	0	0	0	0	0	0	0	0	0	0	0	0	0	0	0	0	0	0	0	0	0	0	0	0	0	0	0	0
k__Bacteria|p__Firmicutes|c__CFGB16911|o__OFGB16911|f__FGB16911	0	0	0	0	0	0	0	8.48318096107276e-05	0	0	0	0	0	0	0	0	0	0	0	0	0	0	0	0	0	0	0	0	0	0	0	0	0	0	0	0	0	0	0	0	0	0	0	0	0	0	0	0	0
k__Bacteria|p__Firmicutes|c__CFGB31626|o__OFGB31626|f__FGB31626	0	0	0	0	0	0	0	0	0	0	0	0	0	0	0	0	0	0.40286326046317	0	0	0	0	0	0	0	0	0	0	0	0	0	0	0	0	0	0	0	0	0	0	0	0	0	0	0	0	0	0	0
k__Bacteria|p__Lentisphaerae|c__CFGB2345|o__OFGB2345|f__FGB2345	0	0	0	0	0	0	0	0	0	0	0	0	0	0	0	0	0	0	0	0	0	0	0	0	0	0	0	0	0	0	0	0	0	0	0	0	0	0	0	0	0	0	0	0	0	0	0	0	0
k__Bacteria|p__Firmicutes|c__CFGB31455|o__OFGB31455|f__FGB31455	0	4.85312527885181	0.170714552395852	0	0	0	0	0.532410962640743	0	0	0	0	0	0	0	0	0	1.37067718482294	0	0	0	0	0	0	0	0	0	0	0	0	0	0	0	0	0	0	0	0	0	0	0	0	0	0	0	0	0	0	0
k__Bacteria|p__Firmicutes|c__CFGB76465|o__OFGB76465|f__FGB76465	0	0.011079503981398	0	0.00334669548352595	0.0182345393449972	0	0	0.0039218398135421	0	0	0.158923666141733	0	0.0144273240430939	0	0	0	0	0.0162164624683277	0.0106257236247279	0.0316039857522177	0.0420500400856083	0	0	0	0	0	0.0155030620489076	0	0	0	0	0	0	0	0.0798325846719185	0	0	0	0	0	0.00642067075912256	0.0129182312354185	0.159050213282078	0	0	0	0	0	0
k__Bacteria|p__Firmicutes|c__CFGB75497|o__OFGB75497|f__FGB75497	0	0	0	0	0	0	0	0	0	0	0	0	0	0	0	0	0	0	0	0	0	0	0	0	0	0	0	0	0	0	0	0	0	0	0	0	0	0	0	0	0	0	0	0	0	0	0	0	0
k__Bacteria|p__Firmicutes|c__CFGB15212|o__OFGB15212|f__FGB15212	0	0	0	0	0	0	0	0	0	0	0	0	0	0	0	0	0	0	0	0	0	0	0	0	0	0	0	0	0	0	0	0	0	0	0	0	0	0	0	0	0	0	0	0	0	0	0	0	0
k__Bacteria|p__Firmicutes|c__CFGB76359|o__OFGB76359|f__FGB76359	0	0	0	0	0	0	0	0.00623840076829658	0	0	0	0	0	0	0	0	0	0	0	0	0	0	0	0	0	0	0	0	0	0	0	0	0	0	0	0	0	0	0	0	0	0	0	0	0	0	0	0	0
k__Bacteria|p__Firmicutes|c__CFGB76185|o__OFGB76185|f__FGB76185	0	0.105221672823337	0	0	0	0	0	0	0	0	0	0	0	0	0	0	0	0	0	0	0	0	0	0	0	0	0	0	0	0	0	0	0	0	0	0	0	0	0	0	0	0	0	0	0	0	0	0	0
k__Bacteria|p__Firmicutes|c__CFGB76688|o__OFGB76688|f__FGB76688	0	0	0	0	0	0	0	0	0	0	0	0	0	0	0	0	0	0	0	0	0	0	0	0	0	0	0	0	0	0	0	0	0	0	0	0	0	0	0	0	0	0	0	0	0	0	0	0	0
k__Bacteria|p__Firmicutes|c__CFGB14936|o__OFGB14936|f__FGB14936	0	0	0	0	0	0	0	0.0302197007928677	0	0	0	0	0	0	0	0	0	0	0	0.395890135401969	0.37425625798666	0.103483666590391	0	0	0	0	0	0	0	0	0	0	0.256269602667571	0	0	0	0.000383434093820286	1.37615428630449	6.32584691114732	2.72233679259432	0	0	0	0	0	0	0	0	0
k__Bacteria|p__Firmicutes|c__CFGB76310|o__OFGB76310|f__FGB76310	0	0	0	0	0	0	0	0	0	0	0	0	0	0	0	0	0	0	0	0	0	0	0	0	0	0	0	0.018069022427618	0	0	0	0	0	0	0	0	0	0	0	0	0	0	0	0	0	0	0	0	0
k__Bacteria|p__Firmicutes|c__CFGB76106|o__OFGB76106|f__FGB76106	0	0	0	0	0	0	0	0	0	0	0	0.00191805568618338	0	0	0	0.000196571222494648	0	0	0	0	0	0	0	0	0	0	0	0	0	0	0	0	0	0	0	0	0	0	0	0	0	0	0	0	0	0	0	0	0
k__Bacteria|p__Firmicutes|c__CFGB72924|o__OFGB72924|f__FGB72924	0	0	0	0.0168363471558529	0	0	0	0.00264283714556497	0	0	0	0	0.0109072045706868	0	0	0	0	0.0394291701729911	0	0	0	0	0.0286284707662361	0	0.0246195351805327	0	0	0.0646036226281366	0	0	0.0216617580789353	0	0.392577891918098	0	0.0514968956824768	0.00128721758057638	0	0	0.174622278804721	0	0	0	0	0	0	0	0.041962178835087	0.046389302611965	0
k__Bacteria|p__Firmicutes|c__CFGB76352|o__OFGB76352|f__FGB76352	0	0	0	0	0	0	0	0	0.00109720677982346	3.74863368143558	0	0	0	0.000145056426453382	0	0	0	0	0	0	0	0	0	0	4.58836276360911	0	0	0	0	0	2.87828930978482	0	0	0	0	0	0	0	0	4.36302275916988	0	0	0	0.0782199809006613	0	0	0	0	0
k__Bacteria|p__Firmicutes|c__CFGB75985|o__OFGB75985|f__FGB75985	0	0	0	0	0	0	0	0	0	0	0	0	0	0	0	0	0	0	0	0	0	0	0	0	0	0	0	0	0	0	0	0	0	0	0	0	0	0	0	0	0	0	0	0	0	0	0	0	0
k__Bacteria|p__Firmicutes|c__CFGB76112|o__OFGB76112|f__FGB76112	0	0	0	0	0	0	0	0	0	0	0	0	0	0	0	0	0	0	0	0	0	0	0	0	0	0	0	0	0	0	0	0	0	0	0	0	0	0	0	0	0	0	0	0	0	0	0	0	0
k__Bacteria|p__Firmicutes|c__CFGB28372|o__OFGB28372|f__FGB28372	0	0	0	0	0	0	0	0	0	0	0	0	0	0	0	0	0	0	0	0	0	0	0	0	0	0	0	0	0	0	0	0	0	0	0	0	0	0	0	0	0	0	0	0	0	0	0	0	0
k__Bacteria|p__Firmicutes|c__CFGB76158|o__OFGB76158|f__FGB76158	0	0	0	0	0	0	0	0	0	0	0	0	0	0	0	0	0	0	0	0	0	0	0	0.000831757343180414	0.00114639516456768	0	0	0	0	0	0.00132866744936268	0	0	0	0	0	0	0	0	0	0	0	0	0	0	0	0	0	0
k__Bacteria|p__Firmicutes|c__CFGB73223|o__OFGB73223|f__FGB73223	0	0	0	0	0	0	0	0	0	0	0	0	0	0	0	0	0	0	0	0	0	0	0	0	0	0	0	0	0	0	0	0	0	0	0	0	0	0	0	0	0	0	0	0	0	0	0	0	0
k__Bacteria|p__Firmicutes|c__CFGB76398|o__OFGB76398|f__FGB76398	0	0	0	0	0	0	0	0	0	0	0	0	0	0	0	0	0	0	0	0	0	0	0	0	0	0	0	0	0	0	0	0	0	0	0	0	0	0	0	0	0.0657057767769909	0.0497271783586666	0	0	0	0	0	0	0
k__Bacteria|p__Firmicutes|c__CFGB76388|o__OFGB76388|f__FGB76388	0	0	0	0	0	0.0012555257347953	0	0.00491371943360599	0	0	0.00863156431205814	0	0	0.0431504695955009	0	0	0	0	0	0.0209931978732074	0.032020913319386	0	0	0.051034799185235	0.0264020398571471	0	0	0	0	0	0.0356053018733706	0	0	0	0	0	0	0	0	0	0	0	0.0512967020763337	0	0	0	0	0	0
k__Bacteria|p__Firmicutes|c__CFGB75522|o__OFGB75522|f__FGB75522	0	0	0	0	0	0	0	0	0	0	0	0	0	0	0	0	0	0	0	0	0	0	0	0	0	0	0	0	0	0	0	0	0	0	0	0	0	0	0	0	0	0	0	0	0	0	0	0	0
k__Bacteria|p__Firmicutes|c__CFGB28775|o__OFGB28775|f__FGB28775	0	0	0	0	0	0	0	0	0	0	0	0	0	0	0	0	0	0	0	0	0.00110159744800611	0	0	0	0	0	0	0	0	0	0	0	0	0	0	0	0	0	0	0	0	0	0	0	0.0611581715572563	0.0581751198847032	0	0	0
k__Bacteria|p__Firmicutes|c__CFGB58145|o__OFGB58145|f__FGB58145	0	0	0	0	0	0	0	0	0	0	0	0	0	0	0	0	0	0.0383480726751026	0	0	0	0	0	0	0	0	0	0	0	0	0	0	0	0	0	0	0	0	0	0	0	0	0	0	0	0	0	0	0
k__Bacteria|p__Firmicutes|c__CFGB45507|o__OFGB45507|f__FGB45507	0	0.000571454999040551	0	0.000870963783622531	0	0.00100934421816877	0	0	0	0	0	0	0.00823575121846178	0	0	0	0	0	0	0	0	0	0	0.000389170866992671	0.00271919340863919	0.00296354520620187	8.30656027949261e-05	0	0	0	0.00768835658900875	0	0.00523044292103302	0	0.000607821722607274	0	0	0	0	0.00299184775059474	0	0	0.00380814484849835	0	0	0	0	0	0
k__Bacteria|p__Firmicutes|c__CFGB10477|o__OFGB10477|f__FGB10477	0.0234169677971847	0.781044523688659	0.0809325663292522	0.041394782660989	0.319604645523859	0	0	0	0.0155815288895582	0.501716547495071	0	0	0.072099721688505	0.00696270846976235	0	0	0	0.0610588422557463	0	0	0	0.162292886055874	0	0	0	0	0.210072909468368	0	0	0	0	0.288068559921094	0	0	0	0	0	0	0	0	0.000458619339937326	0	0.338953204860951	0	0	0	0	0	0
k__Bacteria|p__Proteobacteria|c__CFGB3069|o__OFGB3069|f__FGB3069	0.0240454690438522	0.000558008999063127	0.0174264226357661	0.00163219984647372	0.00644438448746115	0.00207407927757851	0	0.0060491605776265	0.038116009438215	0.105437771320807	0.0277707910513282	0	0.0147298919642022	0.0195597139249245	0	0	0	0	0	0	0	0.0919045753093745	0	0.0635416825381955	0.00058717801112003	0.110609533019534	0.0428618510421819	0.0210907001646689	0	0	0.00220200504248309	0.0126587175035334	0	0	0.0081336143669947	0	0	0	0	0	0.467285191942709	1.01595440996517	0.00949204877664737	0	0	0	0	0	0
k__Bacteria|p__Proteobacteria|c__CFGB8587|o__OFGB8587|f__FGB8587	0	0	0	0	0	0	0	0	0	0	0	0	0	0	0	0	0	0	0	0	0	0	0	0	0	0	0	0	0	0	0	0	0	0	0	0	0	0	0	0	0	0	0	0	0	0	0	0	0
k__Bacteria|p__Actinobacteria|c__CFGB2801|o__OFGB2801|f__FGB2801	0	0	0	0	0	0	0	0	0	0	0	0	0	0	0	0	0	0	0	0	0	0	0	0	0	0	0	0	0	0	0	0	0	0	0	0	0	0	0	0	0	0	0	0	0	0	0	0	0
k__Bacteria|p__Proteobacteria|c__CFGB2401|o__OFGB2401|f__FGB2401	0.053203689802168	0	0	0	0	0	0	0	0	0	0	0	0	0	0	0	0	0	0	0	0	0	0	0	0	0	0	0	0	0	0	0	0	0	0	0	0	0	0	0	0	0	0	0	0	0	0	0	0
k__Bacteria|p__Tenericutes|c__CFGB10317|o__OFGB10317|f__FGB10317	0	0	0	0	0	0	0	0	0	0	0	0	0	0	0	0	0	0	0	0	0	0	0	0	0	0	0	0	0	0	0	0	0	0	0	0	0	0	0	0	0	0	0	0	0	0	0	0	0
k__Bacteria|p__Actinobacteria|c__CFGB2992|o__OFGB2992|f__FGB2992	0	0	0	0.00320953583256177	0	0	0	0	0	0	0.00939562039927801	0	0.0191577151999344	0.0166204126520533	0	0	0	0	0	0	0	0	0	0	0	0	0.0416460726740016	0	0	0	0	0	0	0	0	0	0	0	0.0398864212763788	0	0	0	0	0	0	0	0	0	0
k__Bacteria|p__Actinobacteria|c__CFGB4875|o__OFGB4875|f__FGB4875	0.640287410495457	0	0	0	0	0	0	0	0	0	0	0	0	0	0	0	0	0	0	0	0	0	0	0	0	0	0	0	0	0	0	0	0	0	0	0	0	0	0	0	0	0	0	0	0	0	0	0	0
k__Bacteria|p__Proteobacteria|c__CFGB2404|o__OFGB2404|f__FGB2404	0	0.0235237769605046	0	0	0	0	0	0	0	0.0432458403588267	0	0	0	0	2.32365311874174	0	0	0	0	0	0	0	0.160797563008352	0	0	0	0	0	0	0	0	0	0.695678375781453	0	0	0	0	0	0	0	0	0	0	0	0	0	0	0	0
k__Bacteria|p__Proteobacteria|c__CFGB2394|o__OFGB2394|f__FGB2394	0	0	0	0	0	0	0	0	0	0	0	0	0	0	0	0	0	0	0	0	0	0	0	0	0	0	0	0	0	0	0	0	0	0	0	0	0	0	0	0	0	0	0	0	0	0	0	0	0
k__Bacteria|p__Bacteroidetes|c__Chitinophagia|o__Chitinophagales	0	0	0	0	0	0	0	0	0	0	0	0	0	0	0	0	0	0	0	0	0	0	0	0	0	0	0	0	0	0	0	0	0	0	0	0	0	0	0	0	0	0	0	0	0	0	0	0	0
k__Bacteria|p__Actinobacteria|c__CFGB1056|o__OFGB1056|f__FGB1056	0	0	0	0	0	0	0	0	0	0	0	0	0	0	0	0	0	0	0	0	0	0	0	0	0	0	0	0	0	0	0	0	0	0	0	0	0	0	0	0	0	0	0	0	0	0	0	0	0
k__Eukaryota|p__Eukaryota_unclassified|c__Eukaryota_unclassified	0	0	0	0	0	0	0	0	0	0	0	0	0	0	0	0	0	0	0	0	0	0	0	0	0	0	0	0	0	0	0	0	0	0	0	0	0	0	0	0	0	0	0	0	0	0	0	0	0
k__Bacteria|p__Proteobacteria|c__CFGB2403|o__OFGB2403|f__FGB2403	0	0	0	0.091197451926082	0	0	0	0	0	0	0	0	0.0743210130117639	0	4.23273053550586	0	0	0	0	0	0	0	0.0467736331167451	0	0	0	0	0	0	0	0	0	1.57154182678199	0	0	0	0	0	0	0	0	0	0	0	0	0	0	0	0
k__Bacteria|p__Firmicutes|c__Bacilli|o__Bacillales|f__Bacillaceae	0	0	0	0	0	0	0	0	0	0	0	0	0	0	0	0	0	0	0	0	0	0	0	0	0	0	0	0	0	0	0	0	0	0	0	0	0	0	0	0	0	0	0	0	0	0	0	0	0
k__Bacteria|p__Fusobacteria|c__CFGB76370|o__OFGB76370|f__FGB76370	0	0	0	0	0	0	0	0	0	0	0	0	0	0	0	0	0	0	0	0	0	0	0	0	0	0	0	0	0	0	0	0	0	0	0	0	0	0	0	0	0	0	0	0	0	0	0	0	0
k__Bacteria|p__Candidatus_Melainabacteria|c__CFGB2102|o__OFGB2102	0	0	0	0	0	0	0	0	0	0	0	0	0	0	0	0	0	0	0	0	0	0	0	0	0	0	0	0	0	0	0	0	0	0	0	0	0	0	0	0	0	0	0	0	0	0	0	0	0
k__Bacteria|p__Actinobacteria|c__Actinomycetia|o__Actinomycetales	0.515321589585029	0.00338839199431103	0	0	0	0	0	0	0	0.0031551103651017	0	0	0	0.00107647137525931	0	0	0	0	0	0	0.00308676784910046	0	0	0	0.000510285652520979	0	0	0	0	0	0	0	0	0	0	0	0.00496252202194332	0	0	0.0280031357216881	0	0	0	0	0.0138393590327054	0.00872854104026805	0	0	0
k__Bacteria|p__Verrucomicrobia|c__CFGB2164|o__OFGB2164|f__FGB2164	0	0	0	0	0	0	0	0	0	0	0	0	0	0	0	0	0	0	0	0	0	0	0	0	0	0	0	0	0	0	0	0	0	0	0	0	0	0	0	0	0	0	0	0	0	0	0	0	0
k__Bacteria|p__Candidatus_Melainabacteria|c__CFGB2104|o__OFGB2104	0	0	0	0	0	0	0	0	0	0	0	0	0	0	0	0	0	0	0	0	0	0	0	0	0	0	0	0	0	0	0	0	0	0	0	0	0	0	0	0	0	0	0	0	0	0	0	0	0
k__Bacteria|p__Fusobacteria|c__CFGB76375|o__OFGB76375|f__FGB76375	0	0	0	0	0	0	0	0	0	0	0	0	0	0	0	0	0	0	0	0	0	0	0	0	0	0	0	0	0	0	0	0	0	0	0	0	0	0	0	0	0	0	0	0	0	0	0	0	0
k__Bacteria|p__Verrucomicrobia|c__CFGB2165|o__OFGB2165|f__FGB2165	0	0	0	0.00177621747998611	0	0	0	0	0	0	0	0	0.00241316366347402	0.0387147967655316	0	0	0	0	0	0	0	0	0	0	0	0	0	0	0	0	0	0	0	0	0	0	0	0	0	0	0	0	0	0	0	0	0	0	0
k__Bacteria|p__Candidatus_Melainabacteria|c__CFGB2106|o__OFGB2106	0	0	0	0	0	0	0	0	0	0	0	0	0	0	0	0	0	0	0	0	0	0	0.0217268889969782	0	0	0	0	0	0	0	0	0	0	0	0	0	0	0	0	0	0	0	0	0	0	0	0.260594464995212	0.205582988616647	0
k__Bacteria|p__Actinobacteria|c__Coriobacteriia|o__Eggerthellales	0.0127253847920768	0.897782695492661	1.75205302710327	0.393092701680786	4.05821303702536	0.00343423215694008	0	2.95309970093049	0.0128086965383739	3.02735539503703	0.0146532340687613	0	0.10038613245944	0.0840792855016368	0.00467312923324652	0.00914949690156906	0	0.0134133310988025	0	0.0311706533553928	0.0620796061845112	0.314355909099605	0.0569443851977567	0.0745224056284397	0.000768923585990516	0.0320092370281804	0.000679627659231213	0.00665761067064893	0	0	0.000768835658900875	0.835406407970113	0.101492693131087	0	0	0.00514142975825594	0.0486518875197356	0	0.0227428752151853	0.00696233728876719	9.9902351380855	5.82680902126188	0.0776210342167897	0	0.10836387782001	0.163099456972925	0.045852711972115	0.188452322947168	0
k__Bacteria|p__Bacteroidetes|c__CFGB76103|o__OFGB76103|f__FGB76103	0	0	0	0	0	0	0	0	0	0	0	0	0	0.0134978822089253	0	0	0	0	0	0	0	0	0	0	0	0	0	0	0	0	0	0	0	0	0	0	0	0	0	0	0	0	0	0	0	0	0	0	0
k__Bacteria|p__Bacteroidetes|c__CFGB76111|o__OFGB76111|f__FGB76111	0.00914504622960016	0	0	0	0	0	0	0	0	0	0	0	0	0	0	0	0	0	0	0	0	0	0	0	0	0	0	0	0	0	0	0	0	0	0	0	0	0	0	0	0	0	0	0	0	0	0	0	0
k__Eukaryota|p__Ascomycota|c__Saccharomycetes|o__Saccharomycetales	0	0	0	0	0	0	0	0	0	0	0	0	0	0	0	0	0	0	0	0	0	0	0	0	0	0	0	0	0	0	0	0	0	0	0	0	0	0	0	0	0	0	0	0	0	0	0	0	0
k__Bacteria|p__Bacteroidetes|c__CFGB74566|o__OFGB74566|f__FGB74566	0.685687798302483	0	0	0	0	0	0	0	0	0	0	0	0	0	0	0	0	0	0	0	0	0	0	0	0	0	0	0	0	0	0	0	0	0	0	0	0	0	0	0	0	0	0	0	0	0	0	0	0
k__Bacteria|p__Bacteroidetes|c__CFGB76294|o__OFGB76294|f__FGB76294	0.000197730729288652	0	0	0	0	0.000153863447891581	0	0	0	0	0	0	0	0	0	0	0	0	0	0	0	2.85550956375251e-05	0.000405478488279531	0	0	0	0	0	0	0	0	0	0	0	0	0	0	0	0	0	0	0	0	0	0	0	0	0	0
k__Bacteria|p__Bacteroidetes|c__CFGB76125|o__OFGB76125|f__FGB76125	0	0	0	0	0	0	0	0	0	0	0	0	0	0	0	0	0	0	0	0	0	0	0	0	0	0	0	0	0	0	0	0	0	0	0	0	0	0	0	0	0	0	0	0	0	0	0	0	0
k__Bacteria|p__Bacteroidetes|c__CFGB24868|o__OFGB24868|f__FGB24868	0	0	0	0	0	0	0	0	0	0	0	0	0	0	0	0	0	0	0	0	0	0	0	0	0	0	0	0	0	0	0	0	0	0	0	0	0	0	0	0	0	0	0	0	0	0	0	0	0
k__Bacteria|p__Bacteroidetes|c__CFGB50354|o__OFGB50354|f__FGB50354	0	0.00801381598654514	0	0	0	0	0	0	0	0	0	0	0	0	0	0	0	0	0	0	0	0	0	0	0	0	0	0	0	0	0	0	0	0	0	0	0	0	0	0	0	0	0	0	0	0	0	0	0
k__Bacteria|p__Bacteroidetes|c__CFGB75900|o__OFGB75900|f__FGB75900	0.00740077872480383	0	0	0	0	0	0	0	0	0	0	0	0	0	0	0	0	0	0	0	0	0	0	0	0	0	0	0	0	0	0	0	0	0	0	0	0	0	0	0	0	0	0	0	0	0	0	0	0
k__Bacteria|p__Bacteroidetes|c__CFGB11479|o__OFGB11479|f__FGB11479	0	0	0	0	0	0	0	0	0	0	9.29470447647095	0	0	0	0	0	0	0	0	0	0	0	0	0	0	0	0	0	0	0	0	0	0	0	0	0	0	0	0	0	0	0	0	0	0	0	0	0	0
k__Bacteria|p__Bacteroidetes|c__CFGB76183|o__OFGB76183|f__FGB76183	0	0	0	0	0	0	0	0	0	0	0	0	0	0.000465707474402964	0	0	0	0	0	0	0	0	0	0	0	0	0	0	0	0	0	0	0	0	0	0	0	0	0	0	0	0	0	0	0	0	0	0	0
k__Bacteria|p__Firmicutes|c__Clostridia|o__Clostridia_unclassified	0.063189091631245	0.120187070798211	0.175552015050783	0.00432052900537161	0.430454196217226	0.103771663795998	0	0.0560542495812423	0.0528150024396543	1.49532945790141	0.00708075740235444	0	0.0158737463000997	0.503567201707297	0	0	0.00450119272407932	0.00559854061406552	0.0382324541508262	0.224764829558527	0.34326809227478	0.0996501450010532	0.0209666168314541	0.118292681963145	6.53648659043143	0.549855587798455	0.229094932508406	0.5971590627847	0.0412321805785688	0.0655753430803734	5.68729383718208	0.106468363665339	0.410501367448905	0.023037070695672	0.0243368618670254	0.0200523201136031	0.183045537403746	0.0150274170105565	0.189993237236593	0.0228862372323532	1.39945295809204	3.17577889937606	0.246212844628562	0.0486052097731207	0.494088546621813	0.495943275860022	0.0355563376442663	0.046839320098904	0.00976464651023375
k__Bacteria|p__Bacteroidetes|c__CFGB76189|o__OFGB76189|f__FGB76189	0	0	0	0	0	0	0	0	0	0.332767715939834	0	0	0	0	0	0	0	0	0	0	0	0	0	0	0	0	0	0	0	0	0	0	0	0	0	0	0	0	0	0	0	0	0	0	0	0	0	0	0
k__Bacteria|p__Bacteroidetes|c__Flavobacteriia|o__Flavobacteriales	0	0	0	0.00578127928814011	0	0	0	0	0	0	0	0	0.0016899525349711	0	0	0	0	0	0	0	0	0.000435465208472258	0	0	0	0	0	0	0	0	0	0	0	0	0	0	0	0	0	0	0	0	0	0	0	0	0	0	0
k__Bacteria|p__Bacteroidetes|c__CFGB74567|o__OFGB74567|f__FGB74567	0	0	0	0	0	0	0	0	0	0	0	0	0	0	0	0	0	0	0	0	0	0	0	0	0	0	0	0	0	0	0	0	0	0	0	0	0	0	0	0	0	0	0	0	0	0	0	0	0
k__Bacteria|p__Bacteroidetes|c__CFGB76022|o__OFGB76022|f__FGB76022	0	0.0689241958842792	0	0	0	0	0	0	0	0	0	0	0	0	0	0	0	0	0	0	0	0	0	0	0	0	0	0	0	0	0	0	0	0	0	0	0	0	0	0	0	0	0	0	0	0	0	0	0
k__Bacteria|p__Bacteroidetes|c__CFGB59744|o__OFGB59744|f__FGB59744	0	0	0	0	0	0	0	0	0	0	0	0	0	0	0	0	0	0	0	0	0	0	0	0	0	0	0	0	0	0	0	0	0	0	0	0	0	0	0	0	0	0	0	0	0	0	0	0	0.010192846830115
k__Bacteria|p__Actinobacteria|c__Coriobacteriia|o__Coriobacteriales	0.0275975603592876	0.0954598768397269	0.0464594536210762	0.0242223943602739	0.708440392970158	0.0673552629490183	0.0446743590051295	0.258247605026503	0.0815391603657935	0.151576439031499	0.535890783787806	0.018445982343721	0.0843943108730546	0.167135541469339	0	0	0	0.0174056697160051	0.0252971275792209	1.69211616285572	2.39431631575458	0.181510465419928	0.0139636654401264	0.397694472059942	1.61641718204043	0.57753745906534	0.82922125844644	0.656352661383621	0.030440473491656	0.0573340460753409	2.51407767575812	1.5614072988672	0.587599744662474	0	0.0249046953184086	0.229452114160777	0.0941109488351599	0.0875485952384853	1.89743667137158	2.45994894874776	0.898626948750926	1.45534977068081	0.317123616175507	0.036318324844192	0.890954182210597	0.967201146590536	0.258905717095074	0.442359689369617	0.0240715748450904
k__Bacteria|p__Firmicutes|c__Erysipelotrichia|o__Erysipelotrichales	0.34509661710278	1.48136598651285	0.0492083871775471	0.111737109657968	0.0466880312343971	0.204324504262103	0	0.187608809716032	0.322334306974767	0.288387887259075	0.417023325386956	0.0199641030144874	0.0485953600121602	0.301938768937095	0.089880685252638	0.019335460249019	0	0.148195300585561	0.039922029460958	0.0245711180686132	0.0420385651121916	0.151163537531149	0.175943874039293	0.0766056143870475	0.443466192898403	0.105434386913182	0.0770697765568196	0.290447326725021	0.496917302375956	0.399480064907553	0.381126018522522	0.326341185662986	0.20429668040294	0.114234530985025	0.443054049855234	0.408129819247257	1.7795028819548	0.451534236755916	0.509314979847102	0.110936036920417	0.0720511518235864	0.0371370534097944	0.211925384319778	0.0915204004764046	1.30560981697627	1.22065464167561	0.270897964841627	0.246932095374894	0.0415018466896693
k__Bacteria|p__Actinobacteria|c__Actinomycetia|o__Bifidobacteriales	0	0.00343545299423202	0.184682106682786	0.0296264846082625	0.0273978403352634	0	0.0198892183794313	0.0411108000421218	0.00220633972029718	0.139603990897911	0.211189641454625	0.0595413456625862	0.108725199553403	0.0988368682560782	0.141418386796481	0.0716234054325953	1.18983884318569	0.100410791178888	0.0134701004082984	0.129097919194625	0.209779726517956	0	0.00515295578855238	0	0.0979538746407736	0.00319944930221794	0.00456860815372094	0	0.0506560312349976	0.208411901346331	0.207458732697398	0.0503177126039144	0.00767622749819212	0	0.0149636110920817	0.477981834544662	0.923943438920568	0.171769557212896	0.064568264187175	0.0261576969222559	0.127653612992406	0.241028404172711	0.309500248142361	0.00236491417590088	0.0385853933100999	0.0340352485702119	0.0172580059668162	0.031058706890242	0.00196468382063173
k__Bacteria|p__Firmicutes|c__Clostridia|o__Candidatus_Borkfalkiales	0	0	0.00192342798395714	0.03775319392789	0	0.0534706254112821	0	0.0071780761978308	0.0110495878424613	0.00156598387314339	0	0	0.105559305939854	0	0	0	0	0	0	0	0	0	0.00414770703635937	0.00064098731034087	0	0.0139109696619476	0.0264979272915814	0	0	0	0	0	0.00383074692808052	0.0372043258463713	0.0136280028331947	0	0	0	0.00549694142089032	0.0489950020652302	0.00188239281317559	0.0019610073405213	0	0.114075991695429	0	0	0.0195381719079315	0.0207158049820933	0.00176317778774642
k__Archaea|p__Candidatus_Thermoplasmatota|c__CFGB76095|o__OFGB76095	0	0	0	0	0	0	0	0	0	0	0	0	0	0	0	0	0	0	0	0	0	0	0	0	0	0	0	0	0	0	0	0	0	0	0	0	0	0	0	0	0	0	0	0	0	0	0	0	0
k__Eukaryota|p__Basidiomycota|c__Malasseziomycetes|o__Malasseziales	0	0	0	0	0	0	0	0	0	0	0	0	0	0	0	0	0	0	0	0	0	0	0	0	0	0	0	0	0	0	0	0	0	0	0	0	0	0	0	0	0	0	0	0	0	0	0	0	0
k__Bacteria|p__Proteobacteria|c__CFGB73028|o__OFGB73028|f__FGB73028	0	0	0	0	0	0	0	0	0	0	0	0	0	0	0	0	0	0	0	0	0	0	0	0	0	0	0	0	0	0	0	0	0	0	0	0	0	0	0	0	0	0	0	0	0	0	0	0	0
k__Bacteria|p__Firmicutes|c__CFGB320|o__OFGB320|f__FGB320|g__GGB741	0	0	0	0	0.013293844571277	0	0	0	0	0	0	0	0	0	0	0	0	0	0	0	0	0	0	0	0.00422208950852974	0.0147734940130063	0	0	0	0	0.000186610596820601	0	0	0	0	0	0	0	0	0	0	0	0	0.0403457914670608	0	0	0	0	0
k__Bacteria|p__Proteobacteria|c__CFGB76256|o__OFGB76256|f__FGB76256	0	0	0	0	0	0	0	0	0	0	0	0	0	0	0	0	0	0	0	0	0	0	0	0	0	0	0	0	0	0	0	0	0	0	0	0	0	0	0	0	0	0	0	0	0	0	0	0	0
k__Bacteria|p__Proteobacteria|c__CFGB76759|o__OFGB76759|f__FGB76759	0	0	0	0	0	0	0	0	0	0	0	0	0	0	0	0	0	0	0	0	0	0	0	0	0	0	0	0	0	0	0	0	0	0	0	0	0	0	0	0	0	0	0	0	0	0	0	0	0
k__Bacteria|p__Actinobacteria|c__CFGB10299|o__OFGB10299|f__FGB10299	0	0	0	0	0	0	0	0	0	0	0	0	0	0	0	0	0	0	0	0	0	0	0	0	0	0	0	0	0	0	0	0	0	0	0	0	0	0	0	0	0	0	0	0	0	0	0	0	0
k__Bacteria|p__Proteobacteria|c__CFGB76484|o__OFGB76484|f__FGB76484	0	0	0	0	0	0	0	0	0	0	0	0	0	0	0	0	0	0	0	0	0	0	0	0	0	0	0	0	0	0	0	0	0	0	0	0	0	0	0	0	0	0	0	0	0	0	0	0	0
k__Bacteria|p__Actinobacteria|c__CFGB12107|o__OFGB12107|f__FGB12107	0	0	0	0	0	0	0	0.00193808057341431	0	0	0	0	0	0	0	0	0	0	0	0	0	0	0	0	0	0	0	0	0	0	0	0	0	0	0	0	0	0	0	0	0	0	0	0	0	0	0	0	0
k__Bacteria|p__Proteobacteria|c__CFGB74911|o__OFGB74911|f__FGB74911	0	0	0	0	0	0	0	0	0	0	0	0	0	0	0	0	0	0	0	0	0	0	0	0	0	0	0	0	0	0	0	0	0	0	0	0	0	0	0	0	0	0	0	0	0	0	0	0	0
k__Bacteria|p__Proteobacteria|c__Betaproteobacteria|o__Neisseriales	0	0	0	0	0	0	0	0	0	0	0.000915354322312914	0	0.00144642225700583	0.00205369361662946	0	0	0	0	0	0	0.00276546859343201	0	0	0.000656248912968033	0	0	0	0	0	0	0	0	0	0	0	0	0	0	0	0	0	0	0	0	0	0	0	0	0
k__Bacteria|p__Proteobacteria|c__CFGB76483|o__OFGB76483|f__FGB76483	0	0	0	0	0	0	0	0	0	0	0	0	0	0	0	0	0	0	0	0	0	0	0	0	0	0	0.137111104540679	0	0	0	0	0	0	0	0	0	0	0	0	0	0	0	0	0	0	0	0	0	0
k__Bacteria|p__Firmicutes|c__CFGB342|o__OFGB342|f__FGB342|g__GGB778	0	0	0	0	0	0	0	0	0	0	0	0	0	0	0	0	0	0	0	0	0	5.25752137613767	0	0	0	0	0	0	0	0	0	0	0	0	0	0	0	0	0	0	0	0	0	0	0	0	0	0	0
k__Archaea|p__Euryarchaeota|c__Methanobacteria|o__Methanobacteriales	0	0.0275777459536981	0.0179877664250755	0	0.0222055076910804	0	0	0.0231199308808314	0.0128862165826005	0	0.00325291205450044	0	0	0	0	0	0	0	0	0	0	0.00177041592952656	0	0	0.00805971722406422	0	0.205753498123032	0	0	0	0.0038217850228859	0.00491593985839832	0	0	0	0	0	0	0.33214580618148	0	0.222745252849261	0.182282118123398	0	0	0	0	0	0	0
k__Bacteria|p__Proteobacteria|c__Gammaproteobacteria|o__Moraxellales	0	0	0	0	0	0	0	0	0.0211450828329021	0	0	0	0	0	0	0	0	0	0	0	0	0	0	0	0	0	0	0	0	0	0	0	0	0	0	0	0	0	0	0	0	0	0	0	0	0	0	0	0
k__Bacteria|p__Proteobacteria|c__Gammaproteobacteria|o__Chromatiales	0	0	0.00338457284730655	0.000870963783622531	0.000687401011995856	0	0	0	0	0.000779134833435871	0.05883231871593	0	0.0067007724967413	0.0584348362144309	0	0	0	0	0.000310013818372805	0.0603268966498697	0.0803420263772375	0	0	0	0.00295686069885444	0.000958360390065281	0.00622236879118356	0.0230135859973378	0	0	0.00318730899369586	0.000896314420184827	0.0107923927877653	0	0.00141558480133536	0.0334453354028371	0	0.0205651481648414	0.000556733298739764	0.00629825893291088	0	0	0.00954867546584437	0.00171589637574763	0.000177738411394932	0	0.0183980889373739	0.0355363808852854	0.00510481949976107
k__Bacteria|p__Tenericutes|c__CFGB343|o__OFGB343|f__FGB343|g__GGB781	0	0	0	0	0	0	0	0	0	0	0.042802270707822	0	0	0	0	0	0	0	0	0	0	0	0	0	0	0	0	0	0	0	0	0	0	0	0	0	0	0	0	0	0	0	0	0	0	0	0	0	0
k__Bacteria|p__Verrucomicrobia|c__CFGB59108|o__OFGB59108|f__FGB59108	0	0.0376689689367554	0	0	0	0	0	0	0	0	0	0	0	0	0	0	0	0	0	0	0	0	0	0	0	0	0	0	0	0	0	0	0	0	0	0	0	0	0	0	0	0	0	0	0	0	0	0	0
k__Bacteria|p__Verrucomicrobia|c__CFGB76470|o__OFGB76470|f__FGB76470	0	0	0	0	0	0	0	0	0	0	0	0	0	0	0	0	0	0	0	0	0	0	0	0	0	0	0.0449007340198755	0	0	0	0	0	0	0	0	0	0	0	0	0	0	0	0	0	0	0	0	0	0
k__Bacteria|p__Actinobacteria|c__Actinomycetia|o__Propionibacteriales	0	0	0	0	0	0	0.00384519920711373	0	0	0	0	0	0	0	0	0	0	0	0	0	0	0	0	0	0	0	0	0	0	0	0	0	0	0	0	0	0	0	0.00361556682514904	0	0	0	0	0	0	0.0023867104406983	0.00451045325226865	0	0
k__Bacteria|p__Proteobacteria|c__Gammaproteobacteria|o__Aeromonadales	0	0	0.000123825835877069	0	0	0	0	0	0.00193203802534131	0.00446652543128089	0	0	0.00549788051770074	0	0	0	0	0	0	0	0.00048768637021104	0	0	0	0	0.0101512481316915	0.0120369609868284	0	0	0	0	0	0	0	0	0	0	0	0.00172779299608892	0	0.005209094293915	0.0167181598563509	0.0009555753801994	0	0.00114722065536729	0	0	0	0
k__Bacteria|p__Firmicutes|c__CFGB540|o__OFGB540|f__FGB540|g__GGB79998	0	0	0	0	0	0	0	0	0	0	0	0	0	0	0	0	0	0	0	0	0	0	0	0.000633356509027288	0	0	0	0	0	0	0	0	0	0	0	0	0	0	0	0	0	0	0	0	0	0	0	0	0
k__Bacteria|p__Candidatus_Saccharibacteria|c__Candidatus_Saccharimonia	0	0	0	0	0	0	0	0	0	0	0	0	0	0	0	0	0	0	0	0.00137026730887881	0	0	0	0	0	0	0	0	0	0	0	0.000730840988766089	0	0	0	0	0	0	0	0	0	0	0	0	0.00356284724659842	0.000856185015234627	0	0	0
k__Bacteria|p__Proteobacteria|c__Gammaproteobacteria|o__Pasteurellales	0.000437832329139158	0.0115164989806643	0	0.0594929986057123	0.00441286899665197	0.00328652324696416	0	0.0548535531990597	0	0.00136541451008069	0.00326047696625509	0.0890794032298103	0.0308102700153028	0.00181702260504763	0.00101625983325504	0.00528061784065168	0	0.00867966848304779	0.0412628392254204	0	0.00349412940539439	0.005261276371214	0	0.00304468972411913	0	0	0	0	0	0	0	0.0105489312529445	0	0	0.0480579043571988	0	0	0.0266959846851432	0	0	0	0	0.00076446030415952	0.0359093547235475	0	0	0.00191676449425003	0	0
k__Bacteria|p__Firmicutes|c__Bacilli|o__Bacillales|f__Paenibacillaceae	0	0	0	0	0	0	0	0	0	0	0	0	0	0	0	0	0	0	0.0564535163256879	0	0	0	0	0	0	0	0	0	0	0	0	0	0	0	0	0	0	0	0	0	0	0	0	0	0	0	0	0	0
k__Bacteria|p__Firmicutes|c__Tissierellia|o__Tissierellia_unclassified	0	0	0	0	0	0	0	0	0	0.000107998887802992	0	0	0	0	0	0	0	0	0	0	0	0	0	0.00302179732017839	0.000810864872499089	0	0	0	0	0	0	0	0	0	0	0	0.0189062503183695	0	0.000851098031406766	0	0	0	0	0	0.00348205705960072	0	0	0	0
k__Bacteria|p__Proteobacteria|c__Betaproteobacteria|o__Burkholderiales	1.12232668125415	0.310723613478308	0.27055119633567	0.884583736963274	0.0318782219313078	0.322934758972765	0.75069317388803	0.234501223859316	0.216704302095459	0.0712484091248882	3.19005520273103	1.21781028388373	1.41101443053076	0.345066334886314	0.828426694074152	1.88578815289127	0	0.193269344122527	5.10295920628919	0.0446508044025681	0.0594460997853715	0	1.17207780771451	0.269191777939225	0.0369083321275448	0.539829663717772	0.0480496755076468	0	0	0	0.0619472537205666	0.639058392139163	1.34484264367079	0	0.930519073732022	0.373717210517975	1.80540680448539	0.265573853259266	0.014596651200292	0.398265265753235	0.0309807631724826	0.0236923260401503	0.170219827726186	1.7956722212377	0.0890065490153622	0.0822467994723174	1.56908194134134	3.03654549516124	0.268590749666705
k__Bacteria|p__Bacteroidetes|c__Sphingobacteriia|o__Sphingobacteriales	0	0.0895705288496149	0	0	0	0	0	0.0176123887799503	0	0.00138855712889561	0	0	0	0	0	0	0	0	0	0	0	0	0	0	0	0	0	0	0	0	0	0	0	0	0	0	0	0	0	0	0	0	0	0	0	0	0	0	0
k__Bacteria|p__Firmicutes|c__CFGB1303|o__OFGB1303|f__FGB1303|g__GGB3124	0	0	0	0.00242086783951774	7.36501084281274e-05	0	0	0	0	0	0	0	0.0021991522070803	0	0	0	0	0	0	0	0	0	0	0	0.00093668873202481	0	0	0	0	0	0	0	0	0	0	0	0	0	0	0	0	0	0	0	0	0	0	0	0
k__Bacteria|p__Firmicutes|c__CFGB2831|o__OFGB2831|f__FGB2831|g__GGB9048	0	0	0	0	0	0	0	0	0	0	0	0	0	0	0	0	0	0	0	0	0	0	0	0	0	0	0	0	0	0	0	0	0	0	0	0	0	0	0	0	0	0	0	0	0	0	0	0	0
k__Bacteria|p__Firmicutes|c__CFGB2863|o__OFGB2863|f__FGB2863|g__GGB9147	0	0	0	0	0	0	0	0	0	0	0	0	0	0	0	0	0	0	0	0	0	0	0	0	0	0	0	0	0	0	0	0	0	0	0	0	0	0	0	0	0	0	0	0	0	0	0	0	0
k__Bacteria|p__Firmicutes|c__CFGB9581|o__OFGB9581|f__FGB9581|g__GGB9581	0	0.0658383388894602	0	0	0	0	0.0565378418301781	0	0	0.000439709757483611	0	0	0	0	0	0.0134919339075872	0	0.000957543498129827	0	0	0	0.0282195732637842	0.0285439960811778	0	0	0	0.562686393332829	0	0.0137541364833203	0.0268163193106008	0	0	0	0	0	0	0	0	0	0	0	0	0	0	0	0	0	0	0
k__Bacteria|p__Firmicutes|c__CFGB1311|o__OFGB1311|f__FGB1311|g__GGB3140	0	0	0	0	0	0	0	0.149695516343853	0	0	0	0	0	0	0	0	0	0	0	0	0	0	0	0	0	0	0	0	0	0	0	0	0	0	0	0	0	0	0	0	0	0	0	0	0	0	0	0	0
k__Bacteria|p__Bacteroidetes|c__CFGB635|o__OFGB635|f__FGB635|g__GGB1530	0.00510568990270341	0	0	0	0	0	0	0	0	0	0	0	0	0	0	0	0	0	0	0	0	0	0	0	0	0	0	0	0	0	0	0	0	0	0	0	0	0	0	0	0	0	0	0	0	0	0	0	0
k__Bacteria|p__Firmicutes|c__CFGB3039|o__OFGB3039|f__FGB3039|g__GGB9539	0	0	0	0	0	0	0	0	0	0	0	0	0.0062506104677752	0	0	0	0	0	0	0	0	0	0	0	0	0	0	0	0	0	0	0	0	0	0	0	0	0	0	0	0	0	0	0	0	0	0	0	0
k__Bacteria|p__Firmicutes|c__CFGB1507|o__OFGB1507|f__FGB1507|g__GGB3818	0	0	0	0	0	0	0	0	0	0	0	0	0	0	0	0	0	0	0	0.00635358987236542	0.0116757854515231	0	0	0	0	0	0	0	0.0128850564308028	0.0123052913118222	0	0	0	0	0	0	0.0250043271566268	0	0	0	0	0	0	0.025000521288095	0	0	0	0	0
k__Bacteria|p__Firmicutes|c__CFGB2942|o__OFGB2942|f__FGB2942|g__GGB9277	0	0	0	0	0	0	0	0	0	0	0	0	0	0	0	0	0	0	0	0	0	0	0	0	0	0	0	0	0	0	0	0	0	0	0	0	0	0	0	0	0	0	0	0	0	0	0	0	0
k__Bacteria|p__Firmicutes|c__CFGB5194|o__OFGB5194|f__FGB5194|g__GGB9466	0	0	0	0	0	0	0	0	0.000542640309586603	0	0	0	0	0	0	0	0	0	0	0	0	0	0	0	0	0	0	0	0	0	0	0	0	0	0	0	0	0	0	0	0	0	0	0	0	0	0	0	0
k__Bacteria|p__Firmicutes|c__CFGB2942|o__OFGB2942|f__FGB2942|g__GGB9278	0	0	0	0	0	0	0	0	0	0	0	0	0	0	0	0	0	0	0	0	0	0	0	0	0	0	0	0	0	0	0	0	0	0	0	0	0	0	0	0	0	0	0	0	0	0	0	0	0
k__Bacteria|p__Firmicutes|c__CFGB2840|o__OFGB2840|f__FGB2840|g__GGB9095	0	0	0	0	0	0	0	0.015054383443996	0	0	0	0	0	0	0	0	0	0	0	0	0	0	0	0	0	0	0	0	0	0	0	0	0	0	0	0	0	0	0	0	0	0	0	0	0	0	0	0	0
k__Bacteria|p__Firmicutes|c__CFGB2918|o__OFGB2918|f__FGB2918|g__GGB9240	0.0346170012490347	0	0.0416632662447711	0.00275690898437998	1.77048109401279	0.00348962299818105	0	0	0.0583487409813726	0	0	0	0.00265669394143928	0.0322483339652151	0	0	0	0.0530432765214015	0	0	0	0	0	0.0535377020160898	0.0983243560049327	0.367398513536026	0.241683147041055	0	0	0	0.0925289983275266	0	0	0	0.124427504741105	0	0	0	0	0	0	0	0.0654604527117337	0.0720409758170105	0	0	0	0	0
k__Bacteria|p__Bacteroidetes|c__CFGB570|o__OFGB570|f__FGB570|g__GGB1202	0	0	0	0	0	0	0	0	0	0	0	0	0	0	0	0	0	0	0	0	0	0	0	0	0	0	0	0	0	0	0	0	0	0	0	0	0	0	0	0	0	0	0	0	0	0	0	0	0
k__Bacteria|p__Bacteroidetes|c__CFGB497|o__OFGB497|f__FGB497|g__GGB1026	0	0	0	0	0	0	0	0	0	0	0	0	0	0	0	0	0	0	0	0	0	0	0	0	0	0	0	0	0	0	0	0	0	0	0	0	0	0	0	0	0	0	0	0	0	0	0	0	0
k__Bacteria|p__Firmicutes|c__CFGB2898|o__OFGB2898|f__FGB2898|g__GGB9210	0.0271032335360659	0	0	0	0.00835928730659246	0	0	0	0	0	0	0	0	0.00910038212275956	0	0	0	0	0	0	0	0	0	0	0.00710904806320322	0.260607678070752	0	0	0	0	0.0092260279068105	0.00841846082342826	0	0	0.0292474215733526	0	0	0	0	0	0	0	0.0796029683386848	0.0552909821801788	0	0	0	0	0
k__Bacteria|p__Bacteroidetes|c__CFGB618|o__OFGB618|f__FGB618|g__GGB1456	0	0	0	0	0	0	0	0	0	0.00279254267033451	0	0	0	0	0	0	0.00415555139797201	0	0	0	0	0	0	0	0	0	0	0	0	0	0	0	0	0	0	0.0429469356941437	0	0	0	0	0	0	0	0	0	0	0	0	0
k__Bacteria|p__Firmicutes|c__CFGB1227|o__OFGB1227|f__FGB1227|g__GGB2999	0	0	0	0	0.0042962563249741	0	0	0	0	0	0	0	0	0.0445323229211883	0	0	0	0	0	0	0	0	0	0	0	0	0	0	0	0	0	0	0	0	0	0	0	0	0	0	0	0	0	0	0	0	0	0	0
k__Bacteria|p__Firmicutes|c__CFGB2918|o__OFGB2918|f__FGB2918|g__GGB9239	0	0.00388589399347575	0	0	0.000448038159604442	0	0	0	0	0	0	0	0	0	0	0	0	0	0	0.0234702195469499	0.025893277514852	0	0	0	0	0	0	0	0	0	0	0	0	0	0	0	0	0	0	0	0	0	0	0	0	0	0	0	0
k__Bacteria|p__Bacteroidetes|c__CFGB642|o__OFGB642|f__FGB642|g__GGB1578	0.00960406399402024	0	0	0	0	0	0	0	0	0	0	0	0	0	0	0	0	0	0	0	0	0	0	0	0	0	0	0	0	0	0	0	0	0	0	0	0	0	0	0	0	0	0	0	0	0	0	0	0
k__Bacteria|p__Firmicutes|c__CFGB1798|o__OFGB1798|f__FGB1798|g__GGB4769	0	0	0	0	0	0	0	0	0	0	0	0	0	0	0	0	0	0	0	0	0	0	0	0	0	0	0	0	0	0	0	0	0	0	0	0	0	0	0	0	0	0	0	0	0	0	0	0	0
k__Bacteria|p__Firmicutes|c__CFGB3043|o__OFGB3043|f__FGB3043|g__GGB9551	0	0.00633306598936705	0	0	0	0	0	0	0	0	0	0	0	0	0	0	0	0	0	0	0	0	0	0	0	0	0.0610834237280143	0	0	0	0	0	0	0	0	0	0	0	0	0	0	0	0	0	0	0	0	0	0
k__Bacteria|p__Firmicutes|c__CFGB1213|o__OFGB1213|f__FGB1213|g__GGB9788	0	0	0	0	0	0	0	0	0	0	0	0	0.00181540752665018	0	0	0	0	0.000146720374713441	0	0	0	0	0	0	0	0	0.00305832446654046	0	0	0	0	0	0	0	0	0	0	0	0	0	0	0	0	0	0	0	0	0	0
k__Bacteria|p__Firmicutes|c__CFGB1311|o__OFGB1311|f__FGB1311|g__GGB3141	0	0	0	0	0	0	0	0	0	0	0	0	0	0	0	0	0	0	0	0	0	0	0	0	0	0	0	0	0	0	0	0	0	0	0	0	0	0	0	0	0	0	0	0	0	0	0	0	0
k__Bacteria|p__Firmicutes|c__CFGB1355|o__OFGB1355|f__FGB1355|g__GGB3305	0	0	0	0	0	0	0	0	0	0	0	0	0	0	0	0	0	0	0	0	0	0	0	0	0	0	0	0	0	0	0	0	0	0	0	0	0	0	0	0	0	0	0	0	0	0	0	0	0
k__Bacteria|p__Firmicutes|c__CFGB2930|o__OFGB2930|f__FGB2930|g__GGB9253	0	0	0	0	0	0	0	0	0	0	0	0	0	0.134215367213182	0	0	0	0	0	0	0	0	0	0	0	0	0	0	0	0	0	0	0	0	0	0	0	0	0	0	0	0	0	0	0	0	0	0	0
k__Bacteria|p__Firmicutes|c__CFGB1311|o__OFGB1311|f__FGB1311|g__GGB3130	0	0	0	0	0	0	0	0	0	0	0	0	0	0	0	0	0	0	0	0	0	0	0	0	0	0	0	0	0	0	0	0	0	0	0	0	0	0	0	0	0	0	0	0	0	0	0	0	0
k__Bacteria|p__Firmicutes|c__CFGB3040|o__OFGB3040|f__FGB3040|g__GGB9540	0	0	0	0	0	0	0	0	0	0	0	0	0	0	0	0	0	0	0	0	0	0	0	0	0	0	0	0	0	0	0	0	0	0	0	0	0	0	0	0	0	0	0	0	0	0	0	0	0
k__Bacteria|p__Firmicutes|c__CFGB1226|o__OFGB1226|f__FGB1226|g__GGB2998	0	0.0216749519636087	0.0341098902562699	0.00326439969294744	0	0	0	0.00190545295433327	0	0.0207435006644461	0	0	0.00806601799442538	0	0	0	0	0.00824722948389238	0	0	0	0.0213306564412313	0.000802509508053239	0	0.0272618362305728	0.0193146478613157	0.0772887676914608	0	0	0	0.0410095447572952	0	0	0	0.00303111095879154	0	0	0	0.00842779028092264	0	0.002902307464678	0.00242646044469173	0	0	0	0	0	0	0
k__Bacteria|p__Firmicutes|c__CFGB2880|o__OFGB2880|f__FGB2880|g__GGB9184	0.011129415334247	0	0	0	0	0.00336037770195212	0	0	0	0	0	0	0	0	0	0	0	0	0	0	0	0	0	0	0	0	0	0	0	0	0	0	0	0	0	0	0	0	0	0	0	0	0	0	0	0	0	0	0
k__Bacteria|p__Firmicutes|c__CFGB2978|o__OFGB2978|f__FGB2978|g__GGB9336	0	0	0	0	0	0	0	0	0	0	0	0	0	0	0	0	0	0	0	0	0	0	0	0	0	0	0	0	0	0	0	0	0	0	0	0	0	0	0	0	0	0	0	0	0	0	0	0	0
k__Bacteria|p__Bacteroidetes|c__CFGB529|o__OFGB529|f__FGB529|g__GGB1096	0	0	0	0	0	0	0	0	0	0	0	0	0	0	0	0	0	0	0	0	0	0	0	0	0	0	0	0	0	0	0	0	0	0	0	0	0	0	0	0	0	0	0	0	0	0	0	0	0
k__Bacteria|p__Bacteroidetes|c__CFGB494|o__OFGB494|f__FGB494|g__GGB1022	0	0	0	0	0	0	0	0	0	0	0	0	0	0	0	0	0	0	0	0	0	0	0	0	0	0	0	0	0	0	0	0	0	0	0	0	0	0	0	0	0	0	0	0	0	0	0	0	0
k__Bacteria|p__Firmicutes|c__CFGB9119|o__OFGB9119|f__FGB9119|g__GGB4651	0	0.00510275699143269	0	0.764034119730858	0	0	0	0.0997883101974805	0.227658480652718	0.337712522159956	0	0	0.319629799976717	0	0	0	0	0	0	0	0	0	0	0	0	0	0	0	0	0	0	0	0	0	0	0	0	0	0	0.0860156228295987	0	0	0	0	0	0	0	0	0
k__Bacteria|p__Firmicutes|c__CFGB1011|o__OFGB1011|f__FGB1011|g__GGB2653	0	0	0	0.00943658398633545	0	0	0	0.0354792729887328	0.00856894642720823	0.0246083180065389	0.0235647001157415	0	0.013637695566055	0.129474312432785	0	0	0	0	0.0120440368437835	0.0656615698053765	0.0923333735977207	0.0431538882822098	0	0.0221827394185822	0	0.169202212867526	0.000724936169846628	0.0841872991739481	0.0028717427822317	0.00271940139487783	0	0	0.0237653645961303	0	0.0249446835896327	0.0925308545205077	0	0.0379400137819493	0.107942267622326	0.0504210229557006	0.00578407973503045	0.00265537180739849	0.0442891492882048	0.0169278067327642	0	0	0	0	0
k__Bacteria|p__Firmicutes|c__CFGB4529|o__OFGB4529|f__FGB4529|g__GGB3654	0	0	0	0	0	0	0	0	0.000560529550561985	0	0	0	0	0	0	0	0	0	0	0	0	0	0	0	0	0	0	0	0	0	0	0	0	0	0	0	0	0	0	0	0	0	0	0	0	0	0	0	0
k__Bacteria|p__Firmicutes|c__CFGB1337|o__OFGB1337|f__FGB1337|g__GGB3254	0	0	0	0	0	0	0	0	0	0	0	0	0	0	0	0	0	0.00185330999638031	0	0	0	0	0	0	0	0	0	0	0	0	0	0	0	0	0	0	0	0	0	0	0	0	0	0	0	0	0	0	0
k__Bacteria|p__Firmicutes|c__CFGB3068|o__OFGB3068|f__FGB3068|g__GGB9760	0	0.0122022449795129	0.0655946727919459	0	0.0216408568597981	0	0	0.00632323257790731	0.0333813236600638	0	0	0	0	0.0953555140211971	0	0	0	0.0126797292252353	0.00258861538341293	0.0385782950038188	0.0586141642126586	0	0.00023652911816306	0.40940775207629	0.050525269813995	0.35248495146601	0.031172255303405	0	0	0	0.129746615757427	0.076172936263092	0	0	0.145741253303584	0	0	0	0.0137903478021172	0.121246727182397	0	0	0.061772639577779	0	0	0	0	0	0
k__Bacteria|p__Firmicutes|c__CFGB1425|o__OFGB1425|f__FGB1425|g__GGB3491	0	0	0	0.00209168467720372	0	0.00241873340085565	0	0.00972955600996883	0	0	0	0	0.000797008182431785	0	0	0	0	0.00440933336638815	0	0	0	0.000328383599831539	0	0	0	0	0	0	0	0	0	0	0	0	0	0	0	0	0	0	0	0	0	0.000915737444051843	0	0	0	0	0
k__Bacteria|p__Firmicutes|c__CFGB2982|o__OFGB2982|f__FGB2982|g__GGB9342	0	0.00025547399957107	0.0189866281678172	0.0177484588347646	0	0	0	0.021429820212433	0.10053753428165	0.282231950654305	0.0117256132197109	0	0.0219841423654101	0	0	0	0	0.00719702048594354	0	0	0	0	0	0.541260367973669	0.0483792739876396	1.34350331482352	0.0578816223111917	0	0	0	0.0609694141932267	0.0120244026830949	0	0	0	0	0	0	0	0	0	0	1.02609684325812	0	0	0	0	0	0
k__Bacteria|p__Bacteroidetes|c__CFGB635|o__OFGB635|f__FGB635|g__GGB1543	0	0.00805415398647742	0	0	0	0	0	0	0	0	0	0	0	0	0	0	0	0	0	0	0	0	0	0	0	0	0	0	0	0	0	0	0	0	0	0	0	0	0	0	0	0	0	0	0	0	0	0	0
k__Bacteria|p__Bacteroidetes|c__CFGB628|o__OFGB628|f__FGB628|g__GGB1492	0	0	0	0	0	0	0	0	0	0	0	0	0	0	0	0	0	0	0	0	0	0	0	0	0	0	0	0	0	0	0	0	0	0	0	0	0	0	0	0	0	0	0	0	0	0	0	0	0
k__Bacteria|p__Firmicutes|c__CFGB2930|o__OFGB2930|f__FGB2930|g__GGB9252	0	0	0	0	0	0	0	0	0	0	0	0	0	0	0	0	0	0	0	0	0	0	0	0	0	0	0	0	0	0	0	0	0	0	0	0	0	0	0	0	0	0	0	0	0	0	0	0	0
k__Bacteria|p__Firmicutes|c__CFGB1260|o__OFGB1260|f__FGB1260|g__GGB3058	0	0	0	0	0	0	0	0	0	0	0	0	0	0	0	0	0	0	0	0	0	0.0183323713992911	0	0	0	0.0017103046961165	0	0	0	0	0	0	0	0	0	0	0	0	0	0	0	0	0	0	0	0	0	0	0
k__Bacteria|p__Bacteroidetes|c__CFGB602|o__OFGB602|f__FGB602|g__GGB1420	0	0	0	0	0	0	0	0.0532352232926397	0	0.186352080904063	0	0	0	0	0	0	0	0	0	0	0	0	0	0	0	0	0	0	0	0	0	0	0	0	0	0	0	0	0	0	0	0	0	0	0	0	0	0	0
k__Bacteria|p__Firmicutes|c__CFGB2942|o__OFGB2942|f__FGB2942|g__GGB9287	0	0	0	0	0	0	0	0	0	0	0	0	0	0	0	0	0	0	0	0	0	0	0	0	0	0	0	0	0	0	0	0	0	0	0	0	0	0	0	0	0	0	0	0	0	0	0	0	0
k__Bacteria|p__Firmicutes|c__CFGB4623|o__OFGB4623|f__FGB4623|g__GGB9525	0	0	0	0	0	0	0	0	0	0	0	0	0	0	0	0	0	0	0	0	0	0	0	0	0	0	0.00154804077935999	0	0	0	0	0	0	0	0	0	0	0	0	0	0	0	0	0	0	0	0	0	0
k__Bacteria|p__Firmicutes|c__CFGB1814|o__OFGB1814|f__FGB1814|g__GGB4802	0	0	0.00217107965571127	0	0	0	0	0	0	0	0	0	0	0.00132077693560185	0	0	0	0	0	0	0	0	0	0.0254563531821088	0.00069902144180956	0.0146555419649983	0.00516517021015722	0	0	0	7.46442387282403e-05	0	0	0	0	0	0	0	0	0	0	0	0	0	0.00116337869276683	0	0	0	0
k__Bacteria|p__Firmicutes|c__CFGB3012|o__OFGB3012|f__FGB3012|g__GGB9480	0	0	0	0	0	0.00310188710949427	0	0	0.35498217175484	0	0	0	0	0	0	0	0	0	0	0	0	0	0	0	0	0.00117214847707984	0	0.422897534199089	0.102982207614398	0.123808302394577	0	0	0	0	0.0283516842979314	0	0.0163328176502295	0	0	0	0	0	0	0	0.110100866840461	0.116024434852105	0	0	0
k__Bacteria|p__Firmicutes|c__CFGB3002|o__OFGB3002|f__FGB3002|g__GGB9463	0	0	0	0	0	0	0	0	0	0	0	0	0	0	0	0	0	0	0	0	0	0	0	0	0	0	0	0	0	0	0	0	0	0	0	0	0	0	0	0	0	0	0	0	0	0	0	0	0
k__Bacteria|p__Firmicutes|c__CFGB2881|o__OFGB2881|f__FGB2881|g__GGB9185	0	0	0	0	0	0	0	0.00452871352844961	0	0.0134767183565591	0	0	0	0	0	0	0	0.0144094852218569	0	0	0	0	0	0	0.0113870592870777	0	0.0326523333168419	0	0	0	0.0113533887105653	0	0	0	0	0	0	0	0	0	0	0	0	0	0	0	0	0	0
k__Bacteria|p__Bacteroidetes|c__CFGB642|o__OFGB642|f__FGB642|g__GGB1575	0.0349700918370502	0	0	0	0	0	0	0	0	0	0	0	0	0	0	0	0	0	0	0	0	0	0	0	0	0	0	0	0	0	0	0	0	0	0	0	0	0	0	0	0	0	0	0	0	0	0	0	0
k__Bacteria|p__Bacteroidetes|c__CFGB618|o__OFGB618|f__FGB618|g__GGB1455	0	0	0	0	0	0	0	0	0	0	0	0	0	0	0	0	0	0	0	0	0	0	0	0	0	0	0	0	0	0	0	0	0	0	0	0	0	0	0	0	0	0	0	0	0	0	0	0	0
k__Bacteria|p__Bacteroidetes|c__CFGB629|o__OFGB629|f__FGB629|g__GGB1495	0	0	0	0	0	0	0	2.44328662726528	0	0	0	0	0	0	0	0	0	0	0	0	0	4.25135402625383	0	0	0	0	0	0	0	0	0	0	0	0	0	0	0	0	0	0	0	0	0	0	0	0	0	0	0
k__Bacteria|p__Firmicutes|c__CFGB2985|o__OFGB2985|f__FGB2985|g__GGB9349	0	0	0	0	0	0	0	0	0	0	0	0	0	0	0	0	0	0	0	0	0	0	0	0	0	0	0	0	0	0	0	0	0	0	0	0	0	0	0	0	0	0	0	0	0	0	0	0	0
k__Bacteria|p__Firmicutes|c__CFGB1211|o__OFGB1211|f__FGB1211|g__GGB2970	0.0454639441128694	0.0647424898913001	0.000511813454958551	0.0348385513449012	0.0586438988358965	0.0284893560116051	0	0.029762914125733	0.0089744358893169	0.0170329674477862	0	0	0.0354521047074287	0.154072828539774	0	0	0	0.0520316781483772	0.0498812233761844	0	0	0	0.00107282850023959	0.0636942985644671	0.0541951323834952	0.00760053509351773	0	0.0640084436799296	0	0	0.0640298279810845	0.0114383509468202	0	0	0	0	0	0	0	0	0	0	0.025814691937683	0	0	0	0	0	0
k__Bacteria|p__Bacteroidetes|c__CFGB544|o__OFGB544|f__FGB544|g__GGB1123	0	0	0	0	0	0	0	0	0	0	0	0	0	0	0	0	0	0	0	0	0	0	0	0	0	0	0	0	0	0	0	0	0	0	0	0	0	0	0	0	0	0	0	0	0	0	0	0	0
k__Bacteria|p__Firmicutes|c__CFGB1311|o__OFGB1311|f__FGB1311|g__GGB3138	0	0	0	0	0	0	0	0	0	0	0	0	0	0	0	0	0	0	0	0	0	0	0	0	0	0	0	0	0	0	0	0	0	0	0	0	0	0	0	0	0	0	0	0	0	0	0	0	0
k__Bacteria|p__Bacteroidetes|c__CFGB529|o__OFGB529|f__FGB529|g__GGB1093	0	0	0	0	0	0	0	0	0	0	0	0	0	0	0	0	0	0	0	0	0	0	0	0	0	0	0	0	0	0	0	0	0	0	0	0	0	0	0	0	0	0	0	0	0	0	0	0	0
k__Bacteria|p__Firmicutes|c__CFGB3009|o__OFGB3009|f__FGB3009|g__GGB9474	0	0	0	0	0	0	0	0	0	0.0002005693630627	0	0	0	0.0047639584266795	0	0	0	0	0	0	0	0	0	0.0027241960689487	0	0	0.00176703191400116	0	0	0	0	0	0	0	0	0	0	0	0.000441547099000503	0	0	0	0	0	0.0113591002918761	0.0115622861349384	0.000320648335469336	0.00066752593895956	0
k__Bacteria|p__Firmicutes|c__CFGB1227|o__OFGB1227|f__FGB1227|g__GGB3003	0	0	0	0	0	0	0	0	0	0	0	0	0	0	0	0	0	0	0	0	0	0	0	0	0	0	0	0	0	0	0	0	0	0	0	0	0	0	0	0	0	0	0	0	0	0	0	0	0
k__Bacteria|p__Bacteroidetes|c__CFGB658|o__OFGB658|f__FGB658|g__GGB1627	0	0	0	0	0	0	0	0	0	0	0	0	0	0	0	0	0	0	0	0	0	0	0	0	0	0	0	0	0	0	0	0	0	0	0	0	0	0	0	0	0	0	0	0	0	0	0	0	0
k__Bacteria|p__Firmicutes|c__CFGB2858|o__OFGB2858|f__FGB2858|g__GGB9133	0	0	0	0	0	0	0	0	0	0	0	0	0	0	0	0	0	0	0	0	0	0	0	0	0	0	0	0	0	0	0	0	0	0	0	0	0	0	0	0	0	0	0	0	0	0	0	0	0
k__Bacteria|p__Firmicutes|c__CFGB2840|o__OFGB2840|f__FGB2840|g__GGB9091	0.00848123592413111	0	0	0.0144909171243654	0	0	0	0	0	0.00408852932397041	0	0	0.0184714025983959	0	0	0	0	0	0	0	0	0	0	0	0.00548731831820504	0	0.0178137960902937	0	0	0	0.00795707584843041	0	0	0	0.0124843382761836	0	0	0	0	0	0	0	0	0	0	0	0	0	0
k__Bacteria|p__Firmicutes|c__CFGB3048|o__OFGB3048|f__FGB3048|g__GGB9559	0	0	0.000643894346560758	0.000404620970344325	0.00234452845162872	0	0	0.000280597524097022	0.0193382694943885	0.00265368695744495	0	0	0.00221391161786607	0	0	0	0	0	0	0	0	0	0	0.0430377194086013	0	0.0141837337729662	0.0114403989303921	0	0	0	0	0	0	0	0	0	0	0.0100703047935304	0.0124977026717099	0	0	0	0	0	0	0	0	0	0
k__Bacteria|p__Firmicutes|c__CFGB2844|o__OFGB2844|f__FGB2844|g__GGB9110	0	0	0	0	0	0	0	0	0	0	0	0	0	0.0278661029765708	0	0	0	0.00189964274628982	0	0	0	0.0285194017679782	0	0	0.00585779968236411	0	0.248547386399291	0	0	0	0.00989036163149184	0	0	0	0.00817360263821886	0	0	0	0.00108786966420414	0	0	0	0	0.0733923553460968	0	0	0	0	0
k__Bacteria|p__Firmicutes|c__CFGB1249|o__OFGB1249|f__FGB1249|g__GGB3032	0	0	0	0	0	0	0	0	0	0.104913205294335	0	0	0	0	0	0	0	0	0	0	0	0	0	0	0	0	0	0	0	0	0	0	0	0	0	0	0	0	0	0	0	0	0	0	0	0	0	0	0
k__Bacteria|p__Proteobacteria|c__Gammaproteobacteria|o__Xanthomonadales	0	0	0	0	0	0	0	0	0	0	0	0	0	0	0	0	0	0	0	0	0	0	0	0	0	0	0	0	0	0	0	0	0	0	0	0	0	0	0	0	0	0	0	0	0	0	0	0	0
k__Bacteria|p__Firmicutes|c__CFGB9977|o__OFGB9977|f__FGB9977|g__GGB9606	0	0	0	0	0	0	0	0	0	0	0	0	0	0	0	0	0	0	0	0	0	0	0	0	0	0	0	0	0	0	0	0	0	0	0	0	0	0	0	0	0	0	0	0	0	0	0	0	0
k__Bacteria|p__Firmicutes|c__CFGB1012|o__OFGB1012|f__FGB1012|g__GGB2657	0	0	0	0	3.06875451783864e-05	0	0	0	0	0	0	0	0	0	0	0	0	0.00194597549619933	0	0	0	0	0	0	0.00327841056208683	0.00164395666911198	0.00498393616769557	0	0	0	0.000716584691791107	0	0	0	0	0	0	0	0	0	0	0	0	0	0	0	0	0	0
k__Bacteria|p__Firmicutes|c__CFGB3237|o__OFGB3237|f__FGB3237|g__GGB3236	0	0	0	0	0	0	0	0.000137036000140406	0	0	0	0	0	0	0	0	0	0	0	0	0	0	0	0	0	0	0	0	0	0	0	0	0	0	0.285292322221667	0	0	0	0	0	0	0	0	0	0	0	0	0	0
k__Bacteria|p__Firmicutes|c__CFGB2840|o__OFGB2840|f__FGB2840|g__GGB9094	0	0	0	0	0	0	0	0	0	0	0	0	0	0	0	0	0	0	0	0	0	0	0	0	0	0	0	0	0	0	0	0	0	0	0	0	0	0	0	0	0	0	0	0	0	0	0	0	0
k__Bacteria|p__Firmicutes|c__CFGB2945|o__OFGB2945|f__FGB2945|g__GGB9282	0	0	0	0	0	0	0	0	0	0	0	0	0	0	0	0	0	0	0	0	0	0	0	0	0	0	0	0	0	0	0	0	0	0	0	0	0	0	0	0	0	0	0	0	0	0	0	0	0
k__Bacteria|p__Firmicutes|c__CFGB1355|o__OFGB1355|f__FGB1355|g__GGB3306	0	0	0	0	0	0	0	0.0309179318412021	0	0	0	0	0	0	0	0	0	0	0	0	0	0.0942960645690173	0	0	0	0	0	0	0	0	0	0	0	0	0	0	0	0	0	0	0	0	0	0	0	0	0	0	0
k__Bacteria|p__Firmicutes|c__CFGB1262|o__OFGB1262|f__FGB1262|g__GGB3061	0	0.0521301419124757	0	0.00943658398633545	0.0432571636834535	0.0251782146129783	0	0.00212079524026819	0	0	0	0	0.00800698035128228	0.106112593225029	0	0	0	0	0.00247236020152312	0	0	0.0908194816751486	0	0.047677246607259	0.00789894229244802	0	0.0674190637957364	0	0	0	0.00521016786323117	0	0	0	0	0	0	0	0	0	0	0	0.0503340483599847	0.0283700794560139	0	0	0	0	0
k__Bacteria|p__Firmicutes|c__CFGB1311|o__OFGB1311|f__FGB1311|g__GGB3146	0	0	0	0	0	0.0607760619171744	0	0	0	0	0	0	0	0	0	0	0	0.0035676217430321	0	0	0	0	0	0	0	0	0	0	0	0	0	0	0	0	0	0	0	0	0	0	0	0	0	0	0	0	0	0	0
k__Bacteria|p__Firmicutes|c__CFGB2873|o__OFGB2873|f__FGB2873|g__GGB9172	0	0.264160115556486	0	0	0	0	0	0	0	0	0	0	0	0	0	0	0	0	0	0	0	0	0	0	0	0	0	0	0	0	0	0	0	0	0	0	0	0	0	0	0	0	0	0	0	0	0	0	0
k__Bacteria|p__Firmicutes|c__CFGB1360|o__OFGB1360|f__FGB1360|g__GGB3325	0	0.00903571198482942	0	0	0.0394150830271195	0	0	0	0	0	0	0	0	0	0	0	0	0	0	0	0	0	0	0	0	0	0	0	0	0	0	0	0	0	0	0	0	0	0	0	0	0	0	0	0	0	0	0	0
k__Bacteria|p__Firmicutes|c__CFGB9583|o__OFGB9583|f__FGB9583|g__GGB3490	0	0	0	0	0	0	0	0	0	0	0	0	0	0	0	0	0	0.0425025759169885	0.00127880700078782	0	0	0	0	0	0	0	0	0	0	0	0	0	0	0	0	0	0	0	0.0073527190833562	0	0	0	0	0	0	0	0.00493798436622777	0.00321012474016508	0
k__Bacteria|p__Firmicutes|c__CFGB3069|o__OFGB3069|f__FGB3069|g__GGB9768	0	0	0	0	0	0	0	0	0	0	0	0	0	0	0	0	0	0	0	0	0	0	0	0	0	0	0	0	0	0	0	0	0	0	0	0	0	0	0	0	0	0	0	0	0	0	0	0	0
k__Bacteria|p__Firmicutes|c__CFGB2936|o__OFGB2936|f__FGB2936|g__GGB9266	0	0.0789616348674268	0	0	0.00593497123749993	0	0	0	0	0	0	0	0	0	0	0	0	0	0	0	0	0	0	0	0	0	0	0	0	0	0	0	0	0	0	0	0	0	0	0	0	0	0	0	0	0	0	0	0
k__Bacteria|p__Proteobacteria|c__Hydrogenophilalia|o__Hydrogenophilales	0	0	0	0	0	0	0	0	0	0	0	0	0	0	0	0	0	0	0	0	0	0	0	0	0	0	0	0	0	0	0	0	0	0	0	0	0	0	0	0	0	0	0	0	0	0	0	0	0
k__Bacteria|p__Bacteroidetes|c__CFGB635|o__OFGB635|f__FGB635|g__GGB1549	0.102092612618787	0.00555319799067642	0	0	0	0	0	0	0	0	0	0	0	0	0	0	0	1.51816977203487	0	0	0	0	0	0	0	0	0	0	0	0	0	0	0	0	0	0	0	0	0	0	0	0	0	0	0	0	0	0	0
k__Bacteria|p__Firmicutes|c__CFGB1195|o__OFGB1195|f__FGB1195|g__GGB2949	0	0	0	0	0	0	0	0	0	0	0	0	0	0	0	0	0	0	0	0	0	0	0	0	0	0	0	0	0	0	0	0	0	0	0	0	0	0	0	0	0	0	0	0	0	0	0	0	0
k__Bacteria|p__Firmicutes|c__CFGB6280|o__OFGB6280|f__FGB6280|g__GGB3103	0	0.00250767899578971	0	0	0	0	0	0	0	0	0	0	0	0	0	0	0	0	0	0	0	0	0	0	0	0	0	0	0	0	0	0	0	0	0	0	0	0	0	0	0	0	0	0	0	0	0	0	0
k__Bacteria|p__Firmicutes|c__CFGB2949|o__OFGB2949|f__FGB2949|g__GGB9290	0	0	0	0	0	0	0	0.00118111981073398	0	0	0	0	0	0	0	0	0	0	0	0	0	0	0	0	0	0	0	0	0	0	0	0	0	0	0	0	0	0	0	0	0	0	0	0	0	0	0	0	0
k__Bacteria|p__Firmicutes|c__CFGB1507|o__OFGB1507|f__FGB1507|g__GGB3817	0	0	0	0	0	0.0372164907760155	0.00742212870210326	0	0	0.0461695245357791	0	0	0	0	0	0	0	0	0	0	0	0.0306324788451551	0	0	0	0	0	0	0	0	0	0.0252898561018303	0.0609457102615579	0	0	0	0	0	0	0	0	0	0	0	0	0	0	0	0
k__Bacteria|p__Firmicutes|c__CFGB1337|o__OFGB1337|f__FGB1337|g__GGB3185	0	0	0	0	0	0	0	0	0	0	0	0	0	0	0	0	0	0.00987659785571007	0	0	0	0	0	0	0	0	0	0	0	0	0	0	0	0	0	0	0	0	0	0	0	0	0	0	0	0	0	0	0
k__Bacteria|p__Firmicutes|c__CFGB1798|o__OFGB1798|f__FGB1798|g__GGB4768	0	0.258405227566149	0	0	0	0	0	0	0	0	0.137197239582372	0	0	0	0	0	0	0.728798711826587	0	0	0	0	0	0	0	0	0	0	0	0	0	0	0	0	0	0	0	0	0	0	0	0	0	0	0	0	0	0	0
k__Bacteria|p__Firmicutes|c__CFGB2889|o__OFGB2889|f__FGB2889|g__GGB9197	0	0.00605069998984113	0	0	0	0	0	0	0	0	0	0	0	0	0	0	0	0.119399496516801	0	0	0	0	0	0	0	0	0	0	0	0	0	0	0	0	0	0	0	0	0	0	0	0	0	0	0	0	0	0	0
k__Bacteria|p__Firmicutes|c__CFGB1249|o__OFGB1249|f__FGB1249|g__GGB3034	0	0	0.00838713661674013	0	0	0.0028618601307834	0	0	0	0.008755624118314	0	0	0	0	0	0	0	0	0	0	0	0.00887349596936093	0	0	0	0	0	0.00607006222177791	0	0	0	0	0	0	0	0	0	0	0.00538175522115106	0	4.10703886511038e-05	0	0.00019111507603988	0	0	0	0.00151773545455486	0.00219008510310328	0
k__Bacteria|p__Firmicutes|c__CFGB3048|o__OFGB3048|f__FGB3048|g__GGB9561	0	0	0	0	0	0	0	0	0	0	0	0	0	0	0	0	0	0	0.00058902625490833	0	0	0	0	0	0	0	0	0	0	0	0	0	0	0	0	0	0	0	0	0	0	0	0	0	0	0	0	0	0
k__Bacteria|p__Firmicutes|c__CFGB1800|o__OFGB1800|f__FGB1800|g__GGB4773	0	0.00748269898743687	0	0	0	0	0	0	0	0	0	0	0	0	0	0	0	0	0	0	0	0	0	0	0	0	0	0	0	0	0	0	0	0	0	0	0	0	0.0212262569186184	0	0	0	0	0	0	0	0	0	0
k__Bacteria|p__Proteobacteria|c__Alphaproteobacteria|o__Rhodobacterales	0	0	0	0	0	0	0	0	0	0.153736416787559	0	0	0	0	0	0	0	0.0880167805780949	0	0	0	0	0.149232978623879	0	0	0	0	0	0	0	0	0	0.100851779702735	0	0	0	0	0	0	0.370045430778583	0	0	0	1.41041347693577	0	0	0	0	0
k__Bacteria|p__Firmicutes|c__CFGB1473|o__OFGB1473|f__FGB1473|g__GGB3730	0	0	0	0	0	0	0	0.109583121445611	0	0	0.0231183703222171	0	0	0	0	0	0	0	0.00576625702173418	0	0	0.028833507819991	0	0	0	0	0	0	0	0	0	0	0	0	0	0	0	0	0.171243483612369	0	0	0	0	0	0	0	0	0	0
k__Bacteria|p__Firmicutes|c__CFGB1011|o__OFGB1011|f__FGB1011|g__GGB2652	0	0.000564731999051839	0	0	0	0	0	0	0	0	0	0	0	0	0	0	0	0	0	0	0	0	0	0	0.00850709094682234	0	0	0	0	0	0.0112638156240915	0.00123415600933142	0	0	0	0	0	0	0	0	0	0	0	0	0	0	0	0	0
k__Bacteria|p__Firmicutes|c__CFGB3022|o__OFGB3022|f__FGB3022|g__GGB9499	0	0	0	0	0	0	0	0	0	0	0	0	0	0	0	0	0	0	0	0	0	0	0	0	0	0	0	0	0	0	0	0	0	0	0	0	0	0	0	0	0	0	0	0	0	0	0	0	0
k__Bacteria|p__Firmicutes|c__CFGB2983|o__OFGB2983|f__FGB2983|g__GGB9343	0	0.00189588599681689	0	0.000445768865633579	0.00537032040621763	0.00886253459855505	0	0	0	0.0355316340871844	0	0	0.000804387887824672	0	0	0	0	0.00722018686089829	0	0	0.00356871673260314	0.00349086044168744	0	0	0	0.0229564173435637	0.162680207364645	0	0	0	0	0	0	0	0	0	0	0	0	0	0	0	0	0	0	0	0	0	0
k__Bacteria|p__Firmicutes|c__CFGB3070|o__OFGB3070|f__FGB3070|g__GGB9512	0	0.0014656139975393	0.00015684605877762	0.00923084450988919	0.000527825777068247	0.000123090758313265	0	0	0	0	0	0	0.0138812258440203	0.0163073961528644	0	0	0	0.00932060485679598	0	0	0	0	0.0195896794650048	0	0.0199990034501715	0.174945003204917	0.0468867570685178	0	0.00901576089263794	0.010749189402531	0.0272003605925708	0.0545510745577104	0	0	0.015619418740158	0	0	0	0.00214374316181404	0.00854913504433963	0	0	0	0.00535217418756514	0.0236876828277246	0.019048222374335	0	0	0
k__Bacteria|p__Firmicutes|c__CFGB2107|o__OFGB2107|f__FGB2107|g__GGB6020	0	0	0	0	0	0	0	0	0	0	0	0	0	0	0	0	0	0	0	0	0	0	0	0	0	0	0	0	0	0	0	0.000144789252491395	0	0	0	0	0	0	0	0	0	0	0	0	0	0	0	0	0
k__Bacteria|p__Firmicutes|c__CFGB1201|o__OFGB1201|f__FGB1201|g__GGB2958	0	0.0565135379051162	0	0	0.0215610692423343	0	0	0	0	0	0.0184735145048606	0	0	0	0	0	0	0.0134287753487723	0	0	0	0	0	0	0	0	0	0	0	0	0	0	0	0	0	0	0	0	0	0	0	0	0	0	0	0	0	0	0
k__Bacteria|p__Firmicutes|c__CFGB1126|o__OFGB1126|f__FGB1126|g__GGB2848	0.000409585082097922	0	0	0	0.0220091074019387	0	0	0.00171621276366318	0	0	0.00257963490833639	0	0	0.0152003865825623	0	0	0	0.00217763924574686	0	0	0	0.000242718312918963	0	0.00963007125774021	0.00297084112769063	0.0723340934409272	0.0124749432561107	0.0100837048725072	0	0	0.000358292345895553	0	0.0106892572935478	0	0.00367892095262297	0	0	0	0.0635251891562028	0.000713010445235194	0.0164966061081934	0.00992712276271678	0.0343794786787295	0.00139583280306931	0.0538789757087638	0.0553186442144072	0	0	0
k__Bacteria|p__Firmicutes|c__CFGB1227|o__OFGB1227|f__FGB1227|g__GGB3001	0	0	0	0	0	0	0	0	0	0	0	0	0	0	0	0	0	0	0	0	0	0	0	0	0	0.394409532529866	0	0.347069447047715	0	0	0	0	0	0	0	0	0	0	0	0	0	0	0	0	0	0	0	0	0
k__Bacteria|p__Firmicutes|c__CFGB2897|o__OFGB2897|f__FGB2897|g__GGB9209	0.0213407951396538	0	0	0	0	0	0	0	0	0.0132761489934964	0	0	0	0	0	0	0	0.00930516060682614	0	0	0	0.00421187660653495	0	0	0	0	0.00695485637946609	0	0	0	0	0	0	0	0	0	0	0	0	0	0	0	0	0	0	0	0	0	0
k__Bacteria|p__Firmicutes|c__CFGB1799|o__OFGB1799|f__FGB1799|g__GGB4770	0	0	0	0	0	0	0	0	0	0	0	0	0	0	0	0	0	0	0	0	0	0	0	0	0	0	0	0	0	0	0	0	0	0	0	0	0	0	0	0	0	0	0	0	0	0	0	0	0
k__Bacteria|p__Firmicutes|c__CFGB2881|o__OFGB2881|f__FGB2881|g__GGB9189	0	0	0.00262510772059386	0	0.00152823974988364	0	0	0	0	0	0	0	0	0	0	0	0	0	0	0	0	0	0	0	0	0	0	0	0	0	0	0.0175815520882408	0	0	0	0	0	0	0	0	0	0	0	0	0	0	0	0	0
k__Bacteria|p__Firmicutes|c__CFGB9119|o__OFGB9119|f__FGB9119|g__GGB4727	0	0	0	0	0	0	0	0	5.04695440553719	0	0	0	0	0	0	0	0	0	0	0	0	0	0	0	0	0	0	0	0	0	0	0	0	0	0	0	0	0	0	0	0	0	0	0	0	0	0	0	0
k__Bacteria|p__Bacteroidetes|c__CFGB642|o__OFGB642|f__FGB642|g__GGB1582	0	0.0407682719315518	0	0	0	0	0	0	0	0	0	0	0	0	0	0	0	0	0	0	0	0	0	0	0	0	0	0	0	0	0	0	0	0	0	0	0	0	0	0	0	0	0	0	0	0	0	0	0
k__Bacteria|p__Firmicutes|c__CFGB2960|o__OFGB2960|f__FGB2960|g__GGB9302	0	0	0.0597996236728991	0	0	0	0	0.00114196666783672	0	0	0	0	0	0.000809262168634659	0	0	0	0.0326414223112482	0	0	0	0	0	0	0	0	0.0185991436076275	0	0	0	0	0	0	0	0	0	0	0	0	0	0.425715113563016	0.414772128467147	0	0	0	0	0	0	0
k__Bacteria|p__Firmicutes|c__CFGB1359|o__OFGB1359|f__FGB1359|g__GGB3321	0	0.173218094709174	0	0	0.00757368615002577	0	0	0.000548144000561625	0	0	0	0	0	0	0	0	0	0.0343634561828849	0	0.157598308050664	0.192091054996066	0	0	0	0	0	0.389351134555126	0	0	0	0	0	0	0	0.00858948065895016	0	0	0	0.024649846744202	0	0	0	0	0	0	0	0	0	0
k__Bacteria|p__Firmicutes|c__CFGB2942|o__OFGB2942|f__FGB2942|g__GGB9288	0	0.391359275342924	0	0	0	0	0	0	0	0	0	0	0	0	0	0	0	0	0	0	0	0	0	0	0	0	0	0	0	0	0	0	0	0	0	0	0	0	0	0	0	0	0	0	0	0	0	0	0
k__Bacteria|p__Firmicutes|c__CFGB1470|o__OFGB1470|f__FGB1470|g__GGB3717	0	0	0	0	0	0	0	0	0	0	0	0	0	0	0	0	0	0	0	0	0	0	0	0	0	0	0	0	0	0	0	0	0	0	0	0	0	0	0	0	0	0	0	0	0	0	0	0	0
k__Bacteria|p__Firmicutes|c__CFGB2840|o__OFGB2840|f__FGB2840|g__GGB9093	0	0	0	0	0	0	0	0	0	0	0	0	0	0	0	0	0	0.000980709873084581	0	0	0	0	0	0	0	0	0	0	0	0	0	0	0	0	0	0	0	0	0	0	0	0	0	0	0	0	0	0	0
k__Bacteria|p__Firmicutes|c__CFGB1311|o__OFGB1311|f__FGB1311|g__GGB3142	0	0.00172781099709908	0	0	0.0283061916725436	0	0	0	0	0	0	0	0	0	0	0	0	0.0024093029952944	0	0	0	0	0	0	0.18297585260807	0	0.0275324716173001	0	0	0	0.204786468950927	0	0	0	0	0	0	0	0	0	0.0431102179541086	0.0394872100669172	0	0	0	0	0	0	0
k__Bacteria|p__Firmicutes|c__CFGB1534|o__OFGB1534|f__FGB1534|g__GGB3886	0	0	0	0	0	0	0	0	0	0	0	0	0	0	0	0	0	0	0	0	0	0	0	0	0	0	0	0	0	0	0	0	0	0	0	0	0	0	0	0	0	0	0	0	0	0	0	0	0
k__Bacteria|p__Firmicutes|c__CFGB1227|o__OFGB1227|f__FGB1227|g__GGB3000	0	0	0.00231967065876376	0	3.06875451783864e-05	0.00710233675467536	0	0	0.0289090134162181	0.00913362022562447	0	0	0	0.0108792319840037	0	0	0	0.000162164624683277	0	0	0	0.0283623487419718	0	0	0	0.0107999843957357	0	0	0	0	0	0	0	0	0	0	0	0	0	0	0	0	0.0440414075229679	0	0	0	0	0	0
k__Bacteria|p__Firmicutes|c__CFGB2932|o__OFGB2932|f__FGB2932|g__GGB9261	0	0.0479954969194176	0	0	0	0	0	0	0	0	0	0	0	0.0736657609920361	0	0	0	0	0	0	0	0	0	0	0	0	0	0	0	0	0	0	0	0	0	0	0	0	0	0	0	0	0	0	0	0	0	0	0
k__Bacteria|p__Bacteroidetes|c__CFGB629|o__OFGB629|f__FGB629|g__GGB1496	0	0	0	0	0	0	0	0	0	0	0	0	0	0	0	0	0	0	0	0	0	0	0	0	0	0	0	0	0	0	0	0	0	0	0	0	0	0	0	0	0	0	0	0	0	0	0	0	0
k__Bacteria|p__Firmicutes|c__CFGB1226|o__OFGB1226|f__FGB1226|g__GGB2996	0	0	0	0	0	0	0	0.0128552819179333	0	0	0	0	0	0	0	0	0	0	0	0	0	2.90755836432581	0	0	0	0	0	0	0	0	0	0	0	0	0	0	0	0	0	0	0	0	0	0	0	0	0	0	0
k__Bacteria|p__Firmicutes|c__CFGB1307|o__OFGB1307|f__FGB1307|g__GGB3128	0	0	0	0	0	0	0	0	0	0	0	0	0	0.201994891110715	0	0	0	0	0	0	0	0	0	0	0	0	0	0	0	0	0	0	0	0	0	0	0	0	0	0	0	0	0	0	0	0	0	0	0
k__Bacteria|p__Firmicutes|c__CFGB3529|o__OFGB3529|f__FGB3529|g__GGB3570	0	0	0	0	0	0.000406199502433773	0	0	0	0	0	0	0	0	0	0	0	0	0	0	0	0	0	0	0	0	0.000913721630744187	0	0	0	0	0	0.0112417688697132	0	0	0	0	0	0	0	0	0	0	0	0	0	0	0	0
k__Bacteria|p__Firmicutes|c__CFGB1347|o__OFGB1347|f__FGB1347|g__GGB3289	0	0	0	0	0	0	0	0	0	0	0	0	0	0.00406921448945541	0	0	0	0	0	0	0	0	0	0	0	0	0	0	0	0	0	0	0	0	0	0	0	0	0	0	0	0	0	0	0	0	0	0	0
k__Bacteria|p__Bacteria_unclassified|c__CFGB2987|o__OFGB2987|f__FGB2987	0	0	0	0	0	0	0	0	0	0	0	0	0	0.020888125409287	0	0	0	0	0	0	0	0	0	0	0	0	0	0	0	0	0	0	0	0	0	0	0	0	0	0	0	0	0	0	0	0	0	0	0
k__Bacteria|p__Firmicutes|c__CFGB2905|o__OFGB2905|f__FGB2905|g__GGB9224	0	0	0	0	0	0	0	0	0	0	0	0	0	0	0	0	0	0.0335603551844535	0	0	0	0	0	0	0	0	0	0	0	0	0	0	0	0	0	0	0	0	0	0	0	0	0	0	0	0	0	0	0
k__Bacteria|p__Bacteroidetes|c__CFGB635|o__OFGB635|f__FGB635|g__GGB1548	0.180944802734398	0.163691603725169	0	0	0	0	0	0	0	0	0	0	0	0	0	0	0	0	0	0	0	0	0	0	0	0	0	0	0	0	0	0	0	0	0	0	0	0	0	0	0	0	0	0	0	0	0	0	0
k__Bacteria|p__Firmicutes|c__CFGB2836|o__OFGB2836|f__FGB2836|g__GGB9071	0	0	0	0	0	0	0	0	0	0	0	0	0	0	0	0	0	0	0	0	0	0	0	0	0	0	0	0	0	0	0	0	0	0	0	0	0	0	0	0	0	0	0	0	0	0	0	0	0
k__Bacteria|p__Firmicutes|c__CFGB2950|o__OFGB2950|f__FGB2950|g__GGB9291	0	0	0	0	0	0	0	0	0	0	0	0	0	0	0	0	0	0	0	0	0	0	0	0	0	0	0	0	0	0	0	0	0	0	0	0	0	0	0	0	0	0	0	0	0	0	0	0	0
k__Bacteria|p__Firmicutes|c__CFGB1311|o__OFGB1311|f__FGB1311|g__GGB3139	0	0	0	0	0	0	0	0	0	0.0103370364040007	0	0	0	0	0	0	0	0	0	0	0	0	0	0	0	0	0	0	0	0	0	0	0	0	0	0	0	0	0	0	0	0	0	0	0	0	0	0	0
k__Bacteria|p__Firmicutes|c__CFGB2942|o__OFGB2942|f__FGB2942|g__GGB9279	0	0	0	0	0	0	0	0	0	0	0	0	0	0	0	0	0	0	0	0	0	0	0	0	0	0	0	0	0	0	0	0	0	0	0	0	0	0	0	0	0	0	0	0	0	0	0	0	0
k__Bacteria|p__Firmicutes|c__CFGB3360|o__OFGB3360|f__FGB3360|g__GGB3360	0	0	0	0	0	0	0	0	0	0	0	0	0	0	0	0	0	0	0	0	0	0	0	0	0	0	0	0	0	0	0	0	0	0	0	0	0	0	0	0	0	0	0	0	0	0	0	0	0
k__Bacteria|p__Firmicutes|c__CFGB2412|o__OFGB2412|f__FGB2412|g__GGB3220	0	0	0	0	0	0	0	0	0	0	0	0	0	0	0	0	0	0	0	0	0	0	0	0	0	0	0	0	0	0	0	0	0	0	0	0	0	0	0	0	0	0	0	0	0	0	0	0	0
k__Bacteria|p__Firmicutes|c__CFGB1872|o__OFGB1872|f__FGB1872|g__GGB4964	0	0	0	0	0	0	0	0	0	0	0	0	0	0	0	0	0	0	0	0	0	0	0	0	0	0	0	0	0	0	0	0	0	0	0	0	0	0	0	0	0	0	0	0	0	0	0.00619920115240715	0.00187507286224596	0
k__Bacteria|p__Firmicutes|c__CFGB1800|o__OFGB1800|f__FGB1800|g__GGB4774	0	0.0772472698703051	0	0	0	0	0	0.14479484795788	0	0	0	0	0	0	0	0	0	0	0	0	0	0	0	0	0	0	0	0	0	0	0	0	0	0	0	0	0	0	0	0	0	0	0	0	0	0	0	0	0
k__Bacteria|p__Firmicutes|c__CFGB2985|o__OFGB2985|f__FGB2985|g__GGB9348	0	0	0	0	0	0	0	0	0	0	0	0	0	0	0	0	0	0	0	0	0	0.0422686803174465	0	0	0	0	0	0	0	0	0	0	0	0	0	0	0	0	0	0	0	0	0	0	0	0	0	0	0
k__Bacteria|p__Firmicutes|c__CFGB2898|o__OFGB2898|f__FGB2898|g__GGB9211	0	0	0.407717202264562	0	0	0.0991372967455033	0	0	0.0536379075245219	0.343066181312476	0	0	0	0	0	0	0	0.48237798143287	0	0	0	0	0	0	0	0	0.117711510578846	0	0	0	0	0	0	0	0	0	0	0	0	0	0.943133559919173	0.806004538469282	0	0	0	0	0	0	0
k__Bacteria|p__Firmicutes|c__CFGB9989|o__OFGB9989|f__FGB9989|g__GGB9712	0	0	0	0	0	0	0	0.00756308210298718	0	0	0	0	0	0	0	0	0	0.00641708586246682	0	0	0	0	0	0	0.169316973635112	0	0.146995911273276	0	0	0	0.39356921311852	0.196651383788551	0	0	0.000967716163624738	0	0	0	0	0.40418604856808	0	0	0	0	0	0	0	0	0
k__Bacteria|p__Firmicutes|c__CFGB1437|o__OFGB1437|f__FGB1437|g__GGB3518	0	0	0	0	0	0	0	0	0	0	0	0	0	0	0	0	0	0	0	0	0	0	0	0	0	0	0.0559182535178571	0	0	0	0	0	0	0	0	0	0	0	0	0	0	0	0	0	0	0	0	0	0
k__Bacteria|p__Firmicutes|c__CFGB4616|o__OFGB4616|f__FGB4616|g__GGB3126	0	0	0	0	0	0	0	0.00071128209596687	0	0	0	0	0	0	0	0	0	0	0	0	0	0	0	0	0	0	0	0	0	0	0	0	0	0	0	0	0	0	0	0	0	0	0	0	0	0	0	0	0
k__Bacteria|p__Firmicutes|c__CFGB9718|o__OFGB9718|f__FGB9718|g__GGB3569	0	0	0	0	0	0	0	0	0	0	0	0	0	0	0	0	0	0	0	0	0	0	0	0	0	0	0	0	0	0	0	0	0	0	0	0	0	0	0	0	0	0	0	0	0	0	0	0	0
k__Bacteria|p__Firmicutes|c__CFGB6389|o__OFGB6389|f__FGB6389|g__GGB3132	0	0	0	0	0	0	0	0	0	0	0	0	0	0	0	0	0	0	0	0	0	0	0	0	0	0	0	0	0	0	0	0	0	0	0	0	0	0	0	0	0	0	0	0	0	0	0	0	0
k__Bacteria|p__Proteobacteria|c__Alphaproteobacteria|o__Caulobacterales	0	0	0	0	0	0	0	0	0	0	0	0	0	0	0	0	0	0	0	0	0	0	0	0	0	0	0	0	0	0	0	0	0	0	0	0	0	0	0	0	0	0	0	0	0	0	0	0	0
k__Bacteria|p__Firmicutes|c__CFGB8140|o__OFGB8140|f__FGB8140|g__GGB3755	0	0	0	0	0	0	0	0	0	0	0	0	0	0	0	0	0	0	0	0	0	0.0212592687021374	0	0	0	0	0	0	0	0	0	0	0	0	0	0	0	0	0	0	0	0	0	0	0	0	0	0	0
k__Bacteria|p__Firmicutes|c__CFGB1422|o__OFGB1422|f__FGB1422|g__GGB3486	0	0	0	0	0	0	0	0.0684201172129599	0	0.00661107477479744	0	0	0	0	0	0	0	0	0	0	0	0	0	0	0	0	0.0189691631109868	0	0	0	0	0	0.00683640990242062	0	0	0	0	0.111797239887011	0	0	0.0328700010504334	0.0217923617296842	0	0	0	0	0	0	0
k__Bacteria|p__Firmicutes|c__CFGB1289|o__OFGB1289|f__FGB1289|g__GGB3106	0	0	0	0	0	0	0	0	0	0	0	0	0	0	0	0	0	0	0	0	0	0	0	0	0	0	0	0	0	0	0	0	0	0	0	0	0	0	0	0	0	0	0	0	0	0	0	0	0
k__Bacteria|p__Firmicutes|c__CFGB3069|o__OFGB3069|f__FGB3069|g__GGB9767	0.0240454690438522	0.000558008999063127	0	0	0	0	0	0.0060491605776265	0	0	0	0	0	0	0	0	0	0	0	0	0	0	0	0	0	0	0.0346987677129714	0	0	0	0	0.0126587175035334	0	0	0.0081336143669947	0	0	0	0	0	0	0	0	0	0	0	0	0	0
k__Bacteria|p__Firmicutes|c__CFGB2844|o__OFGB2844|f__FGB2844|g__GGB9112	0	0	0	0	0	0	0	0	0	0	0	0	0	0	0	0	0	0	0	0	0	0	0	0	0	0	0	0	0	0	0	0	0	0	0	0	0	0	0	0	0	0	0	0	0	0	0	0	0
k__Bacteria|p__Firmicutes|c__CFGB1778|o__OFGB1778|f__FGB1778|g__GGB4710	0	0	0	0	0	0	0	0.0650529469237957	0	0	0	0	0	0	0	0	0	0	0	0	0	0	0	0	0	0	0	0	0	0	0	0	0	0	0	0	0	0	0	0	0	0	0	0	0	0	0	0	0
k__Bacteria|p__Firmicutes|c__CFGB2933|o__OFGB2933|f__FGB2933|g__GGB9262	0	0	0	0	0	0	0	0.0285165390768369	0	0	0	0	0	0	0	0	0	0	0	0	0	0	0	0	0	0	0	0	0	0	0	0	0	0	0	0	0	0	0	0	0	0	0	0	0	0	0	0	0
k__Bacteria|p__Firmicutes|c__CFGB2873|o__OFGB2873|f__FGB2873|g__GGB4739	0	0	0	0	0	0	0	0	0	0	0	0	0	0	0	0	0	0	0	0	0	0	0	0	0	0	0	0	0	0	0	0	0	0	0	0	0	0	0	0	0	0	0	0	0	0	0	0	0
k__Bacteria|p__Firmicutes|c__CFGB2954|o__OFGB2954|f__FGB2954|g__GGB9296	0	0	0	0.00388847610483445	0.00281711664737587	0	0	0.0144605607767209	0	0	0	0	0.00350536006162128	0	0	0	0	0.00702713373627534	0	0	0	0.00985864676885554	0	0	0	0.143053718224744	0.0262789361569403	0	0	0	0	0	0	0	0.0581349487056878	0	0	0	0	0	0.0512695351661279	0.0349166131915388	0.0677467552880626	0	0	0	0	0	0
k__Bacteria|p__Firmicutes|c__CFGB2957|o__OFGB2957|f__FGB2957|g__GGB9299	0.0262981869953907	0.073065563877326	0.00691773669766558	0.00856562020271292	0	0	0	0	0	0.00553108589676752	0	0	0.0107227119358647	0	0	0	0	0.0924878909443624	0	0	0	0.00330525232004353	0	0.151204328028623	0	0	0.00277892198441207	0	0	0	0	0	0	0	0	0	0	0	0	0	0	0	0.00134488386842878	0	0	0	0	0	0
k__Bacteria|p__Firmicutes|c__CFGB1778|o__OFGB1778|f__FGB1778|g__GGB4713	0	0	0	0	0	0	0	0	0	0	0	0	0	0	0	0	0	0	0	0	0	0	0	0	0	0	0	0	0	0	0	0	0	0	0	0	0	0	0	0	0	0	0	0	0	0	0	0	0
k__Bacteria|p__Firmicutes|c__CFGB1347|o__OFGB1347|f__FGB1347|g__GGB3287	0	0	0	0	0	0	0	0	0	0	0	0	0	0	0	0	0	0.00495760424031733	0	0	0	0	0	0	0	0	0	0	0	0	0	0	0	0	0	0	0	0	0	0	0	0	0	0	0	0	0	0	0
k__Bacteria|p__Firmicutes|c__CFGB8294|o__OFGB8294|f__FGB8294|g__GGB9328	0	0	0	0	0	0	0	0	0	0	0	0	0	0	0	0	0	0	0	0	0	0	0	0	0	0	0	0	0	0	0	0	0	0	0	0	0	0	0	0	0	0	0	0	0	0	0	0	0
k__Bacteria|p__Firmicutes|c__CFGB9115|o__OFGB9115|f__FGB9115|g__GGB4617	0	0	0	0	0	0	0	0	0	0	0	0	0	0	0	0	0	0	0	0	0	0	0	0	0.301949302004057	0	0	0	0	0	0.192402989745912	0	0	0	0	0	0	0	0	0	0	0	0	0	0	0	0	0	0
k__Bacteria|p__Firmicutes|c__CFGB4559|o__OFGB4559|f__FGB4559|g__GGB2983	0	0	0	0	0	0	0	9.78828572431472e-05	0	0	0	0	0	0	0	0	0	0	0	0	0	0	0	0	0	0.00535207417836457	0	0	0	0	0	0	0	0	0	0	0	0	0	0	0	0	0	0	0	0	0	0	0
k__Bacteria|p__Bacteroidetes|c__CFGB667|o__OFGB667|f__FGB667|g__GGB1662	0	0	0	0	0	0	0	0	0	0	0.0275514086104432	0	0	0	0	0	0	0	0	0	0	0	0	0	0	0	0	0	0	0	0	0	0	0	0	0	0	0	0	0	0	0	0	0	0	0	0	0	0
k__Bacteria|p__Firmicutes|c__CFGB2921|o__OFGB2921|f__FGB2921|g__GGB9243	0	0.00785246398681605	0	0	0	0	0	0	0	0	0	0	0	0	0	0	0	0	0	0	0	0	0	0	0	0	0	0	0	0	0	0	0	0	0	0	0	0	0	0	0	0	0	0	0	0	0	0	0
k__Bacteria|p__Firmicutes|c__CFGB3040|o__OFGB3040|f__FGB3040|g__GGB9542	0	0	0	0	0	0	0	0	0	0	0	0	0	0	0	0	0	0	0	0	0	0	0	0	0	0	0	0	0	0	0	0	0	0	0	0	0	0	0	0	0	0	0	0	0	0	0	0	0
k__Bacteria|p__Firmicutes|c__CFGB9629|o__OFGB9629|f__FGB9629|g__GGB3615	0	0	0	0	0	0	0	0	0	0	0	0	0	0	0	0	0	0	0	0	0	0	0	0	0	0	0	0	0	0	0	0	0	0	0	0	0	0	0	0	0	0	0	0	0	0	0	0	0
k__Bacteria|p__Bacteroidetes|c__CFGB651|o__OFGB651|f__FGB651|g__GGB1611	0	0	0	0	0	0	0	0	0	0	0	0	0	0	0	0	0	0	0	0	0	0	0	0	0	0	0	0	0	0	0	0	0	0	0	0	0	0	0	0	0	0	0	0	0	0	0	0	0
k__Bacteria|p__Proteobacteria|c__Gammaproteobacteria|o__Pseudomonadales	0.886553972012713	0.905668774479421	0	0	0	0	0	0.093739149619854	0	0	2.06925300698527	0	0	0	0	0	0	0.0524950056474723	0.1881008842977	10.4748913258601	0	4.28326434562877e-05	0.000464610767820296	0	0.134421823259978	0	0.192108085009356	0.000125903239043791	0	0	0.32291844116224	0	0	0	0	0	0	0	0	0.0150571029317315	0	0	0	0	0	0	0	0	0
k__Bacteria|p__Firmicutes|c__CFGB1507|o__OFGB1507|f__FGB1507|g__GGB3819	0.0665222667821108	0	0	0	0	0	0	0	0.0970014276488491	0	0	0	0	0.0660617504263745	0.00985438838312055	0	0	0	0	0	0	0	0	0.0935765165084534	0.0232564433690041	0.0492228640343529	0	0.238552300740972	0	0	0.0151826381573241	0	0	0	0.0113406737191726	0	0	0.00960206371509594	0.0173419222940777	0	0	0	0	0	0.121476125169736	0.106326055918474	0	0	0.0488484208052794
k__Bacteria|p__Firmicutes|c__CFGB2985|o__OFGB2985|f__FGB2985|g__GGB9350	0	0	0	0	0.00323446726180193	0	0	0	0	0.000763706420892587	0	0	0	0	0	0	0	0	0	0	0	0	0	0	0	0.751435637844185	0.104670210940043	0	0	0	0	0	0	0	0	0	0	0	0	0	0	0	0	0	0	0	0	0	0
k__Bacteria|p__Firmicutes|c__CFGB2829|o__OFGB2829|f__FGB2829|g__GGB9045	0	0	0	0	0	0	0	0	0	0	0	0	0	0	0	0	0	0	0	0	0	0	0	0	0	0	0	0	0	0	0	0	0	0	0	0	0	0	0	0	0	0	0	0	0	0	0	0	0
k__Bacteria|p__Firmicutes|c__CFGB1292|o__OFGB1292|f__FGB1292|g__GGB3109	0	0.081153332863747	0.00557216261446809	0.0617218429338802	0.014662509086233	0.0564124945349691	0	0.0103103276296115	0	0.165415725082826	0	0	0.0505214631197037	0	0.00969611840908902	0	0	0.0446261602878409	0	0	0	0	0.0226392155956072	0.167862367296172	0	0	0.0745022942886128	0	0	0	0	0.072180889730115	0.0909802395419123	0	0	0	0	0	0	0	0	0	0.00038223015207976	0.0118156802247078	0	0	0	0	0
k__Bacteria|p__Firmicutes|c__Bacilli|o__Bacillales|f__Staphylococcaceae	0.581865041802421	3.65415890686482	0.096485091315412	0.0318347549887857	0	0	0	0.101432742199165	0.109511970170967	0.257777916773199	0	0	0.05598244511044	0.00455782561014048	0	0	0	0.46730439346231	0.00664979640409668	0.00158107766409093	0.00279415602697384	0	0.100981038518615	0.000518894489323561	0.000468344366012405	0.00311098526621191	0.0003171595743079	0.0116822944833966	0.000219159317591367	0	0	0	0.000243105093512802	0	0	0.000662210200412125	0.00115030228146086	1.32830004808849	0.00422989322375844	0	0.000438084145611774	0	0.000219428420638381	0	0.0119084735634605	0.00865277245484906	0.0029428391677519	0.00475518477865574	0
k__Bacteria|p__Firmicutes|c__CFGB1227|o__OFGB1227|f__FGB1227|g__GGB3005	0.00975942385274704	0.00529772399110535	0	0	0.00586745863810749	0	0	0	0.152422296190584	0	0	0	0	0	0	0	0	0	0	0.0150260936520642	0.0198000666305682	0	0	0.0375282808601952	0.0221240286332726	0.0263622827297957	0	0	0.025959043307805	0.0365683948683432	0.0202509819669716	0.0232628065669508	0.0489598924692752	0	0	0	0	0	0.51715404066269	0.0192233208274195	0.0554860950676412	0.0454160143610225	0	0	0	0	0.0214264343279176	0.0172731712070097	0
k__Bacteria|p__Firmicutes|c__CFGB1347|o__OFGB1347|f__FGB1347|g__GGB9780	0	0	0	0	0	0	0	0	0	0	0	0	0	0	0	0	0	0	0	0	0	0	0	0	0	0	0	0	0	0	0	0	0	0	0	0	0	0	0	0	0	0	0	0	0	0	0	0	0
k__Bacteria|p__Firmicutes|c__CFGB3070|o__OFGB3070|f__FGB3070|g__GGB9775	0	7.39529998758361e-05	0.0146279587449444	0	0.00158961484024042	0	0	0	0	0	0	0	0.00766751390320949	0.159081092526796	0	0	0	0	0	0	0	0.00482581116274174	0	0.0315381018290335	9.78630018533383e-05	0.042632293351904	0.0120143067315207	0	0	0	0.00483694666958997	0.0626523779709194	0	0	0	0	0	0	0	0	0	0	0	0	0	0	0	0	0
k__Bacteria|p__Firmicutes|c__CFGB2875|o__OFGB2875|f__FGB2875|g__GGB9175	0	0	0	0	0	0	0	0	0	0	0	0	0	0	0	0	0	0	0	0	0	0	0	0	0	0	0	0	0	0	0	0	0	0	0	0	0	0	0	0	0	0	0	0	0	0	0	0	0
k__Bacteria|p__Firmicutes|c__CFGB1249|o__OFGB1249|f__FGB1249|g__GGB3033	0	0	0.00797438383048323	0	0	0	0	0	0.00258201378078021	0.0215534923229686	0	0	0	0.00190100264141538	0	0	0	0	0	0	0	0	0	0	0	0.00016955606901155	0	0	0	0	0	0	0	0	0	0	0	0	0	0	0	0	0.00101928040554603	0	0	0	0	0	0
k__Bacteria|p__Firmicutes|c__CFGB6280|o__OFGB6280|f__FGB6280|g__GGB3102	0	0	0	0	0	0	0	0	0	0	0	0	0	0	0	0	0	0	0	0	0	0	0	0	0	0	0	0	0	0	0	0	0	0	0	0	0	0	0	0	0	0	0	0	0	0	0	0	0
k__Bacteria|p__Firmicutes|c__CFGB1507|o__OFGB1507|f__FGB1507|g__GGB3815	0	0.0150259049747721	0.00679391086178851	0.0169940807544617	0.00835928730659246	0	0	0	0	0	0	0	0.0111359754378663	0	0	0	0	0.0939164840665722	0.000379766927506687	0	0	0	0.0046967924892379	0	0	0	0.0138341985745731	0	0	0	0	0	0	0	0	0	0	0	0	0.0453111147648483	0	0	0.0640093938010605	0	0	0	0	0	0
k__Bacteria|p__Firmicutes|c__CFGB1260|o__OFGB1260|f__FGB1260|g__GGB3057	0	0	0	0	0	0	0	0	0	0	0	0	0	0	0	0	0	0	0	0	0	0	0	0	0	0	0	0.0226168000318664	0	0	0	0	0	0	0	5.95245123965955e-05	0	0	0	0	0	0	0	0	0	0	0.0562203414856235	0.0583822686388901	0
k__Bacteria|p__Firmicutes|c__CFGB1764|o__OFGB1764|f__FGB1764|g__GGB4538	0	0	0	0	0	0	0	0	0	0	0	0	0	0	0	0	0	0	0	0	0	0	0	0	0	0	0	0	0	0	0	0	0	0	0	0	0	0	0	0	0	0	0	0	0	0	0	0	0
k__Bacteria|p__Firmicutes|c__CFGB1227|o__OFGB1227|f__FGB1227|g__GGB3002	0	0	0	0	0.000306875451783864	0.0121121306180252	0	0	0	0	0	0	0	0	0	0	0	0	0	0	0	0.0225942194231917	0	0	0	0	0.00244665957323237	0	0	0	0	0	0	0	0	0	0	0	0	0	0	0	0	0	0	0	0.00158899064021471	0.000225008743469515	0
k__Bacteria|p__Firmicutes|c__CFGB1227|o__OFGB1227|f__FGB1227|g__GGB3004	0	0	0	0	0	0.00966877906550693	0	0	0	0	0	0	0	0	0	0	0	0	0	0	0	0	0	0	0	0	0	0.141030703977386	0	0	0	0	0	0	0	0	0	0	0	0	0	0	0	0.0300415225577784	0	0	0	0	0
k__Bacteria|p__Firmicutes|c__CFGB3071|o__OFGB3071|f__FGB3071|g__GGB9778	0	0	0	0	0	0	0	0	0	0	0	0	0	0	0	0	0	0	0	0	0	0	0	0	0	0	0.000430430850846435	0	0	0	0	0	0	0	0	0	0	0	0	0	0	0	0	0	0	0	0	0	0
k__Bacteria|p__Bacteroidetes|c__CFGB570|o__OFGB570|f__FGB570|g__GGB1203	0	0	0	0	0	0	0	0	0	0	0	0	0	0	0	0	0	0	0	0	0	0	0	0	0	0	0	0	0	0	0	0	0	0	0	0	0	0	0	0	0	0	0	0	0	0	0	0	0
k__Bacteria|p__Firmicutes|c__CFGB1320|o__OFGB1320|f__FGB1320|g__GGB3160	0	0	0	0.013688533166225	0	0	0	0.00961862210509327	0	0	0	0	0.0179031652831436	0	0	0	0	0.00574526098877896	0	0	0	0	0	0	0	0	0	0	0	0	0	0	0	0	0	0	0	0	0	0	0	0	0	0	0	0	0	0	0
k__Bacteria|p__Firmicutes|c__CFGB1538|o__OFGB1538|f__FGB1538|g__GGB3892	0	0	0	0	0	0	0	0	0	0	0	0	0	0.00291639762658905	0	0	0	0	0	0	0	0	0	0	0	0	0	0	0	0	0	0	0	0	0	0	0	0	0	0	0	0	0	0	0	0	0	0	0
k__Bacteria|p__Firmicutes|c__CFGB1838|o__OFGB1838|f__FGB1838|g__GGB4884	0	0	0	0	0	0	0	0	0	0	0	0	0	0	0	0	0	0	0	0	0	0	0	0	0	0	0	0	0	0	0	0	0	0	0	0	0	0	0	0	0	0	0	0	0	0	0	0	0
k__Bacteria|p__Firmicutes|c__CFGB9120|o__OFGB9120|f__FGB9120|g__GGB4642	0	0	0	0	0	0	0	0.0054553379103514	0	0	0	0	0	0	0	0	0	0	0.0122842975530224	0	0	0	0	0	0	0	0	0	0	0	0	0	0	0	0	0	0	0	0	0	0	0	0	0	0	0	0	0	0
k__Bacteria|p__Firmicutes|c__CFGB2836|o__OFGB2836|f__FGB2836|g__GGB9072	0	0	0	0	0	0	0	0	0	0	0	0	0	0.00871102013596364	0	0	0	0	0	0	0	0	0	0	0	0	0	0	0	0	0	0	0	0	0	0	0	0	0	0	0	0	0	0	0	0	0	0	0
k__Bacteria|p__Bacteroidetes|c__CFGB635|o__OFGB635|f__FGB635|g__GGB1551	0	0	0	0	0	0	0	0	0	0	0	0	0	0	0	0	0	0.244667808022141	0	0	0	0	0	0	0	0	0	0	0	0	0	0	0	0	0	0	0	0	0	0	0	0	0	0	0	0	0	0	0
k__Bacteria|p__Firmicutes|c__CFGB2833|o__OFGB2833|f__FGB2833|g__GGB9057	0	0	4.12752786256896e-05	0	0	0	0	0	0	0	0	0	0	0	0	0	0	0	0	0	0	0	0	0	0	0	0	0	0	0	0	0	0	0	0	0	0	0	0	0	0	0	0	0	0	0	0	0	0
k__Bacteria|p__Firmicutes|c__CFGB9718|o__OFGB9718|f__FGB9718|g__GGB51441	0	0.000228581999616221	0.00019812133740331	0.000219455441542685	0	0.00529905714538604	0	0	0	0	0.003305866436783	0	0	0	0	0	0	7.72212498491796e-05	0	0	0	0	0	0	0	0.00796913524354283	0.00704547340069691	0	0	0	0	0	0	0	0.000703793573545264	0.000885427121899358	0	0	0	0	0	0	0	0	0	0	0	0	0
k__Bacteria|p__Firmicutes|c__CFGB6261|o__OFGB6261|f__FGB6261|g__GGB74510	0	0	0	0	0	0	0	0	0	0.00903333554409312	0	0	0	0	0	0	0	0	0	0	0	0	0	0	0	0	0	0	0	0	0	0	0	0	0	0	0	0	0	0	0	0	0	0	0	0	0	0	0
k__Bacteria|p__Firmicutes|c__CFGB3047|o__OFGB3047|f__FGB3047|g__GGB52130	0	0	0	0	0	0	0.0312087098437836	0.00392836533735831	0	0	0.00376732605381679	0	0	0.0651685082213722	0	0	0	0	0.00120905389165394	0	0	0.0431467495083004	0	0	0.014036350551536	0	0.00434961701907977	0	0	0	0.0228112793553502	0.00344736315455703	0	0	0	0.00380212822933254	0	0	0.00495300658878825	0.00284505148245808	0.000308027914883279	0	0.0100512373324678	0.00590339478495557	0.000581689346383415	0	0	0	0
k__Bacteria|p__Firmicutes|c__CFGB1787|o__OFGB1787|f__FGB1787|g__GGB74818	0	0	0	0	0.0125634809960314	0	0	0	0	0	0	0	0	0	0	0	0	0	0	0	0	0	0	0	0	0	0	0	0	0	0	0	0	0	0	0	0	0	0	0	0	0	0	0	0	0	0	0	0
k__Bacteria|p__Proteobacteria|c__Alphaproteobacteria|o__Sphingomonadales	4.30959773934025	0.0280550789528967	0	0	0	0	0	0	0	0	0	0	0	0	0	0	0.20085688789177	0.0030965721189521	0	0	0	0	0	0	0	0	0	0	0	0	0	0	0.224002926619508	0	0	0	0	0.459825225451395	0.00342358982558361	0.0116737984661056	0	0	0	0	0.0716366588108575	0.0682447648868875	0	0	0
k__Bacteria|p__Firmicutes|c__CFGB2833|o__OFGB2833|f__FGB2833|g__GGB74665	0	0	6.60404458011034e-05	0	0	0	0	0	0	0	0	0	0	0	0	0	0	0.000324329249366554	0	0	0	0	0	0	0	0	0	0	0	0	0	0	0	0	0	0	0	0	0	0	0	0	0	0	0	0	0	0	0
k__Bacteria|p__Firmicutes|c__CFGB2858|o__OFGB2858|f__FGB2858|g__GGB52283	0	6.05069998984113e-05	0	0	0	0	0	0	0	0	0	0	0	0	0	0	0	0	0	0	0	0	0	0	0	0	0	0	0	0	0	0	0	0	0	0	0	0	0	0	0	0	0	0	0	0	0	0	0
k__Bacteria|p__Firmicutes|c__CFGB3172|o__OFGB3172|f__FGB3172|g__GGB10692	0	0	0	0	0.0258696005853798	0	0	0	0	0	0	0	0	0.0163532034454287	0	0	0	0	0	0	0	0	0	0	0	0	0.000543702127384971	0	0	0	0	0	0	0	0	0	0	0	0	0	0	0	0	0	0	0	0	0	0
k__Bacteria|p__Firmicutes|c__CFGB9828|o__OFGB9828|f__FGB9828|g__GGB35597	0	0	0	0	0	0	0	0	0	0	0	0	0	0	0	0	0	0.00207725162094293	0	0	0	0	0	0	0	0	0	0	0	0	0	0	0	0	0	0	0	0	0	0	0	0	0	0	0	0	0	0	0
k__Bacteria|p__Tenericutes|c__CFGB1787|o__OFGB1787|f__FGB1787|g__GGB4745	0	0	7.20878519736676	0	0	0	0	0	0	0.0441561166988805	0	0	0	0.171258197800119	0	0	0	1.84496237927161	0	0.042876483912866	0.0352740682830291	2.00927930453445	0	0	0	1.99455438780986	1.17635241252644	0	0	0	0	0	0	0	0	0	0	0	0	0	0.803446323051993	0.581015190443558	0	0	0	0	0	0	0
k__Bacteria|p__Firmicutes|c__CFGB3068|o__OFGB3068|f__FGB3068|g__GGB48168	0	0	0	0	0	0	0	0	0	0	0	0	0	0.000297747401667469	0	0	0	0	0	0	0	0	0	0	0	0	0	0	0	0	0	0	0	0	0	0	0	0	0	0	0	0	0	0	0	0	0	0	0
k__Bacteria|p__Proteobacteria|c__Alphaproteobacteria|o__Hyphomicrobiales	0	0	0.00496954354653303	0.000363473075055072	0.00391573076476211	0.0168757429647486	0.0140767079500733	0.0012659516203447	0.0216400184998877	0.0155441256373592	0	0	0.00395552209058738	0.0595342112359723	0	0	0	0	0	0.00384728898262127	0.00693088394370513	0	0.0261787048995472	0.0181307839210703	0.00470441430337834	0.025588222414743	0.0253803173630679	0.0804712459973222	0.0356927398960008	0.066655549745561	0.00739724405796861	0.121919445324064	0.101691597298507	0	0.00946122497163691	0	0	0	0	0.122029640612459	0.0155246069101172	0.0227537894530526	0.0221976621652246	0	0	0	0	0	0.0293611082083297
k__Bacteria|p__Firmicutes|c__CFGB2947|o__OFGB2947|f__FGB2947|g__GGB38716	0	0	0	0	0	0	0	0	0	0	0	0	0	0	0	0	0	0	0	0	0	0	0	0	0	0	0	0	0	0	0	0	0	0	0	0	0	0	0	0	0	0	0	0	0	0	0	0	0
k__Bacteria|p__Firmicutes|c__CFGB1227|o__OFGB1227|f__FGB1227|g__GGB75036	0	0	0	0	0	0	0	0	0	0	0	0	0	0	0	0	0	0	0	0	0	0	0	0	0	0	0	0	0	0	0	0	0	0	0	0	0	0	0	0	0	0	0	0	0	0	0	0	0
k__Bacteria|p__Firmicutes|c__CFGB4881|o__OFGB4881|f__FGB4881|g__GGB14025	0	0	0.00550612216866699	0	0	0	0	0	0.046816143632576	0.0264751559242763	0	0	0	0	0	0	0	0	0.00175157807380635	0	0	0.0351941553732497	0	0	0	0	0	0	0	0	0	0.0191190760551733	0.0703531406984018	0	0	0.00165180521900553	0	0	0	0	0	0	0.0367294862804051	0	0	0	0	0	0
k__Bacteria|p__Firmicutes|c__CFGB9536|o__OFGB9536|f__FGB9536|g__GGB28474	0	0	0	0	0	0	0	0	0	0	0	0	0	0	0	0	0	0	0	0	0	0	0	0	0	0	0	0	0	0	0	0	0	0	0.00690997326753532	0	0	0	0	0	0	0	0	0	0	0	0	0	0
k__Bacteria|p__Firmicutes|c__CFGB9773|o__OFGB9773|f__FGB9773|g__GGB25158	0.00269761209243804	0.014420834975788	0	0	0	0	0	0	0	0.000964275783955286	0	0	0	0	0	0	0	0.00106565324791868	0	0	0	0	0	0.00361699982263777	0	0	0	0	0	0	0	0	0	0	0.0075177949901426	0	0	0	0	0	0	0	0	0	0	0	0	0	0
k__Bacteria|p__Firmicutes|c__CFGB2979|o__OFGB2979|f__FGB2979|g__GGB40351	0	0	0	0	0	0	0	0	0	0	0	0	0	0	0	0	0	0	0	0	0	0	0	0	0	0	0	0	0	0	0	0	0	0	0	0	0	0	0	0	0	0	0	0	0	0	0	0	0
k__Bacteria|p__Bacteroidetes|c__CFGB593|o__OFGB593|f__FGB593|g__GGB77016	0.00035309058801545	0	0	0	0	0.00020925428913255	0	7.83062857945178e-05	0.000172929329428698	0	0	0	0	0	0	0	0	0	0.000147256563727083	0	0	0.000157053026006388	0.000540637984372708	0	0	0	0	0	0	0	0	0	0	0	0	0	0	0	0	0	0	0	0	0	0	0	0	0	0
k__Bacteria|p__Bacteroidetes|c__CFGB642|o__OFGB642|f__FGB642|g__GGB24147	0	0	0	0	0	0	0	0	0	0	0	0	0	0.00566483518044261	0	0	0	0	0	0	0	0	0	0	0	0	0	0	0	0	0	0	0	0	0	0	0	0	0	0	0	0	0	0	0	0	0	0	0
k__Bacteria|p__Firmicutes|c__CFGB8822|o__OFGB8822|f__FGB8822|g__GGB42994	0	0	0	0.00111099317280984	0	0.00542830244161497	0	0	0	0	0	0	0.00109219639814726	0	0	0.0536639437410389	0	0	0	0	0	0	0	0	0	0	0	0	0	0	0	0	0	0	0	0	0	0	0	0.112145358557924	0	0	0	0	0.00110682556186844	0	0.0174076418567019	0.015780613208662	0
k__Bacteria|p__Firmicutes|c__CFGB3009|o__OFGB3009|f__FGB3009|g__GGB31234	0	0	0	0	0.00465223184904338	0.0159340986636521	0	0	0	0	0	0	0	0	0	0	0	0	0	0	0	0	0	0	0	0	0	0.00404416464807328	0	0	0	0	0	0	0	0	0	0	0	0	0.0183721538565938	0.0154896688764912	0	0	0	0	0	0	0
k__Bacteria|p__Firmicutes|c__CFGB8331|o__OFGB8331|f__FGB8331|g__GGB13357	0	0.110196692814984	0	0	0	0	0	0	0	0	0	0	0	0	0	0	0	0	0	0	0	0	0	0	0	0	0	0	0	0	0	0	0	0	0	0	0	0	0	0	0	0	0	0	0	0	0	0	0
k__Bacteria|p__Firmicutes|c__CFGB1359|o__OFGB1359|f__FGB1359|g__GGB39037	0	0.0091836179845811	0	0	0	0	0	0	0	0	0	0	0	0	0	0	0	0.0184095459640444	0	0	0	0	0	0	0.0618284465280556	0	0	0	0	0	0.0766969552932669	0	0	0	0	0	0	0	0	0	0	0	0	0	0	0	0	0	0
k__Bacteria|p__Bacteroidetes|c__CFGB593|o__OFGB593|f__FGB593|g__GGB79741	0	0	0	0	0	0	0	0	0.000137150847477933	0	0	0	0	0	0	0	0	0	0	0	0	0	0	0	0	0	0	0	0	0	0	0	0	0	0	0	0	0	0	0	0	0	0	0	0	0	0	0	0
k__Bacteria|p__Firmicutes|c__CFGB1304|o__OFGB1304|f__FGB1304|g__GGB74827	0	0	0	0	0	0	0	0	0	0	0	0	0	0	0	0	0	0	0	0	0	0	0	0	0	0	0	0	0	0	0	0	0	0	0	0	0	0	0	0	0	0	0	0	0	0	0	0	0
k__Bacteria|p__Firmicutes|c__CFGB2838|o__OFGB2838|f__FGB2838|g__GGB28403	0	0	0	0	0	0	0	0	0	0	0	0	0	0	0	0	0	0	0	0	0	0	0	0	0	0	0	0	0	0	0	0	0	0	0	0	0	0	0	0	0	0	0	0	0	0	0	0	0
k__Bacteria|p__Proteobacteria|c__Gammaproteobacteria|o__Enterobacterales	0.11495923364607	0.00223875899624122	0.0270187973883764	0	0	0.00624070144648251	0	0.000195765714486294	0	0.197637964679475	0.375454135295142	0.129407544274202	0	0.0186130298785972	0.0272807455238544	0.00617412339744553	0	0.0374754725518069	0	0.00575629386593107	0	0.0517204169734673	0.334570437641648	0	0	0.258587749248614	0	0	0.00117892598428459	0.00078560484740915	0	0	0.00788249848662722	0	0	0.0986693198614066	0.00414403770628848	0	0	0	0	0	12.4554225190326	0	0.00802246556887126	0.0093725740163295	0	0	0.00228373503936679
k__Bacteria|p__Firmicutes|c__CFGB2840|o__OFGB2840|f__FGB2840|g__GGB80142	0	0	0	0	0	0	0	0	0	0	0	0	0	0	0	0	0	0	0	0	0	0	0	0	0	0	0	0	0	0	0	0	0	0	0	0	0	0	0	0	0	0	0	0	0	0	0	0	0
k__Bacteria|p__Tenericutes|c__CFGB1779|o__OFGB1779|f__FGB1779|g__GGB4717	0	1.17494509302732	0	0	0	0	0	0	1.75405796687723	0.0281491386852227	0	0	0	0	0	0	0	0	0	0	0	0	0	0.0088364679211277	0	0	0	0	0	0	0	0	0	0	0	0	0	0	0	0	0	0	0.0174834902895742	0	0	0	0	0	0
k__Bacteria|p__Candidatus_Saccharibacteria|c__Candidatus_Nanosyncoccalia	0	0	0	0	0	0	0	0	0	0.000377996107310472	0	0	0	0	0	0	0	0	0	0	0	0	0	0	0	0	0	0	0	0	0	0	0	0	0	0	0	0	0	0	0	0	0	0	0.00250449579692859	0.00159871715234076	0	0	0
k__Bacteria|p__Firmicutes|c__CFGB1365|o__OFGB1365|f__FGB1365|g__GGB79761	0	0	0	0	0	0.0160941166494593	0	0	0	0	0	0	0	0	0	0	0	0	0	0	0	0	0	0	0	0	0	0	0	0	0	0	0	0	0	0	0	0	0	0	0	0	0	0	0	0	0	0	0
k__Bacteria|p__Tenericutes|c__CFGB1789|o__OFGB1789|f__FGB1789|g__GGB4754	0	0.035410040940548	0	0	0	0	0	0	0	0	0	0	0	0	0	0	0	0	0	0	0	0	0	0	0	0	0	0	0	0	0	0	0	0	0	0	0	0	0	0	0	0	0	0	0	0	0	0	0
k__Bacteria|p__Firmicutes|c__Bacilli|o__Lactobacillales|f__Aerococcaceae	0.0286215230645324	0	0	0	0	0	0	0	0	0	0	0	0	0	0	0	0	0	0	0	0	0	0	0	0	0	0	0	0	0	0	0	0	0	0	0	0	0	0	0	0	0	0	0	0	0	0	0	0
k__Bacteria|p__Firmicutes|c__CFGB1226|o__OFGB1226|f__FGB1226|g__GGB58485	0	0.0116106209805063	0	0.00997150662509575	0	0	0	0.022173729927481	0	0	0	0	0.00744612274142288	0	0	0	0	0	0	0	0	0	0	0	0	0	0	0	0	0	0	0	0	0	0	0	0	0	0	0	0	0	0	0	0	0	0	0	0
k__Bacteria|p__Tenericutes|c__CFGB4862|o__OFGB4862|f__FGB4862|g__GGB4750	0	1.40191357264625	0	1.39657328208236	0	0	0	0	0	0	0	0	0.606803655635518	0	0	0	0	0	0	0	0	0	0	0	0	0	0	0	0	0	0	0	0	0	0	0	0	0	0	0	0	0	0	0	0	0	0	0	0
k__Bacteria|p__Firmicutes|c__CFGB1260|o__OFGB1260|f__FGB1260|g__GGB29535	0	0.00135132299773119	0	0	0	0	0	0	0	0	0	0	0	0	0	0	0	0.000694991248642616	0	0	0	0	0	0	0	0.000420204171028623	0	0	0	0	0	0	0	0	0	0	0	0	0	0	0.00043123908083659	0	0	0	0	0	0	0	0
k__Bacteria|p__Firmicutes|c__CFGB2863|o__OFGB2863|f__FGB2863|g__GGB45495	0	0	0	0	0	0	0	0	0	0.0056005137532123	0	0	0	0	0	0	0	0	0	0	0	0	0	0	0	0	0	0	0	0	0	0	0	0	0	0	0	0	0	0	0.00425763029016443	0.00984318859639097	0	0	0	0	0	0	0
k__Bacteria|p__Firmicutes|c__CFGB3004|o__OFGB3004|f__FGB3004|g__GGB58158	0	0	0	0	0	0	0	0	0.000125224686827678	0.00225254823131955	0	0	1.47594107857738e-05	0.0014047569719696	0	0	0	0	0	0	0	0	0	0.00421220232509714	0	0.0364545548374832	0.0028770904240788	0.0252188003054381	0	0	0	0.0213736515582536	0.0123983597691529	0	0	0	0.00296424049453375	0	0.0965196361481824	0	0.0196727161638787	0.019823724010406	0.00501146199393463	0	0	0	0.00379790139567013	0.00524270372283969	0
k__Bacteria|p__Bacteroidetes|c__CFGB635|o__OFGB635|f__FGB635|g__GGB27872	0	0	0	0	0	0	0	0	0	0	0	0	0	0	0	0	0	0	0	0	0	0	0	0	0	0	0	0	0	0	0	0	0	0	0	0	0	0	0	0	0	0	0	0	0	0	0	0	0
k__Bacteria|p__Firmicutes|c__CFGB4806|o__OFGB4806|f__FGB4806|g__GGB51647	0	0.384636275354212	0	0	0	0	0	0.202017166302223	0	0	0	0	0	0	0	0	0	0.013552329348531	0.384091620272987	0.0832290994063869	0.0897744545257899	0.00906624286491422	0	0	6.95020942098084	0	0	0	0	0	7.93227903232489	0	0	0.0278183495193021	0	0	0	0	0	0.0310369252631791	0	0	0	0	0	0	0	0	0
k__Bacteria|p__Firmicutes|c__CFGB2915|o__OFGB2915|f__FGB2915|g__GGB36267	0	0	0.0360250631845019	0.00684426658311249	0.0344437007082209	0	0	0	0.158486748881239	0.0924547621656329	0	0	0.00521745171277104	0	0	0	0	0.000162164624683277	0	0	0	0	0	0.00926379279468828	0.0159516693020942	0.104159030394095	0.00456860815372094	0.0100684438738353	0	0	0.00877069805056823	0	0	0	0.000287915552813972	0	0	0.0431780706460361	0.0559484969066869	0	0.0810729471972789	0.0685742138881904	0.0102777440892558	0	0.000387792897588943	0	0	0	0
k__Bacteria|p__Verrucomicrobia|c__Verrucomicrobiae|o__Verrucomicrobiales	0.0493338169575187	0.311120270477642	1.08255149768314	0.0069334203562392	0.169284774222051	0.189405904354536	0	0	0.717644790968445	0.115149957016804	0	0	0.0215266006310511	1.15338181947465	0	0.0392874393322258	0	0.147724250961481	0	0.313615538437237	0.465872445745835	1.37728365033693	0	0.554606639471124	0.0060325550428165	0.341802919118283	0.0722066630840985	0	0	0	0.00858408745374763	0	0.0599953903505533	0	0.219919496424405	0	0	0.815819552563545	0.0295516594664394	0	2.4649762761915	3.31597947865519	1.49202832030719	0	13.5069074132099	12.9953352752605	0.107210552343814	0.152203414374229	0
k__Bacteria|p__Firmicutes|c__CFGB4967|o__OFGB4967|f__FGB4967|g__GGB49400	0	0	0	0	0	0	0	0	0	0	0	0	0	0	0	0	0	0	0	0	0	0	0	0	0	0	0	0	0	0	0	0	0	0	0	0	0	0	0	0	0	0	0	0	0	0	0	0	0
k__Bacteria|p__Firmicutes|c__CFGB4621|o__OFGB4621|f__FGB4621|g__GGB18336	0	0	0	0	0	0	0	0	0	0	0	0	0	0	0	0	0	0.004988492740257	0	0	0	0	0	0	0	0	0	0	0	0	0	0	0	0	0	0	0	0	0	0	0	0	0	0	0	0	0	0	0
k__Bacteria|p__Tenericutes|c__CFGB1767|o__OFGB1767|f__FGB1767|g__GGB4620	0	0	0	0	0	0	0	0	0	0	0	0	0	0	0	0	0	0	0	0	0	0	0	0	0	0	0	0	0	0	0	0	0	0	0	0	0	0	0	0	0	0	0	0	0	0	0	0	0
k__Bacteria|p__Firmicutes|c__CFGB9238|o__OFGB9238|f__FGB9238|g__GGB74463	0	0	5.77853900759654e-05	0	0.00022708783432006	0	0	0	0	0.000509137613928391	0	0	2.95188215715476e-05	0	0	0	0	0	0	0	0	0	0	0.00174745350081023	0.00141901352687341	0.0105124762787161	0.0041306258844386	0	0	0	0.00274690798519924	0.00051020974687444	0	0	0	0	0	0	0	0	0	0	0	0	0	0	0	0	0
k__Bacteria|p__Firmicutes|c__CFGB9382|o__OFGB9382|f__FGB9382|g__GGB33516	0	0	0	0	0	0	0	0	0	0	0	0	0	0	0	0	0	0.00175292237157638	0	0	0	0	0	0	0	0	0.0913117517269315	0	0	0	0	0	0	0	0	0	0	0	0	0	0	0	0	0	0	0	0	0	0
k__Bacteria|p__Proteobacteria|c__Gammaproteobacteria|o__Cardiobacteriales	0	0	0	0	0	0	0	0	0	0	0	0	0	0	0	0	0	0	0	0	0	0	0	0	0	0	0	0	0	0	0	0	0	0	0	0	0	0	0	0	0	0	0	0	0	0	0	0	0
k__Bacteria|p__Firmicutes|c__CFGB47591|o__OFGB47591|f__FGB47591|g__GGB9746	0	0	0	0	0	0	0	0	0	0	0	0	0	0	0	0	0	0	0	0	0	0	0	0	0	0	0	0	0	0	0	0	0	0	0	0	0	0	0	0	0	0	0	0	0	0	0	0	0
k__Bacteria|p__Firmicutes|c__CFGB75783|o__OFGB75783|f__FGB75783|g__GGB3579	0	0	0	0	0	0	0	0	0	0	0	0	0	0	0	0	0	0	0	0	0	0	0	0	0	0	0	0	0	0	0	0	0	0	0	0	0	0	0	0	0	0	0	0	0	0	0	0	0
k__Bacteria|p__Bacteroidetes|c__CFGB4405|o__OFGB4405|f__FGB4405|g__GGB1266	0	0	0	0	0	0	0	0	0	0	0	0	0	0	0	0	0	0	0	0.584173061822398	0.746974869535479	0	0	0	1.38190946874215	0	0	0	0	0	2.17654389265289	0	0	0	0	0	0	0	0	3.3292554777576	0	0	0	0	0	0	0	0	0
k__Bacteria|p__Firmicutes|c__CFGB72899|o__OFGB72899|f__FGB72899|g__GGB4610	0	0	0	0	0	0	0	0	0	0	0	0	0	0	0	0	0	0	0	0	0	0.275685170832486	0	0	0	0	0	0	0	0	0	0	0	0	0	0	0	0	0	0	0	0	0	0	0	0	0	0	0
k__Bacteria|p__Firmicutes|c__CFGB13380|o__OFGB13380|f__FGB13380|g__GGB4704	0	0	0	0	0	0	0	0	0	0	0	0	0	0	0	0	0	0	0	0	0	0	0	0	0	0	0	0	0	0	0	0	0	0	0	0	0	0	0	0	0	0	0	0	0	0	0	0	0
k__Bacteria|p__Bacteroidetes|c__CFGB9382|o__OFGB9382|f__FGB9382|g__GGB1521	0.139689698430672	0	0	0	0	0	0	0	0	0	0	0	0	0	0	0	0	0	0	0	0	0	0	0	0	0	0	0	0	0	0	0	0	0	0	0	0	0	0	0	0	0	0	0	0	0	0	0	0
k__Bacteria|p__Firmicutes|c__CFGB76420|o__OFGB76420|f__FGB76420|g__GGB9267	0	0	0	0	0	0	0	0	0	0	0	0	0	0	0	0	0	0.0022780268705508	0	0	0	0	0	0	0	0	0	0	0	0	0	0	0	0	0	0	0	0	0	0	0	0	0.00402757326913673	0	0	0	0	0	0
k__Bacteria|p__Bacteria_unclassified|c__CFGB76763|o__OFGB76763|f__FGB76763	0	0	0.049621139963804	0	0.00594110874653561	0	0	0	0.0319799997836588	0.091999623995606	0.00737578896078588	0	0	0	0	0	0	0.00220852774568654	0	0	0	0	0	0.0131478706633014	0.00393549071738782	0.0771848714152576	0.00499903900456737	0	0	0	0	0	0.0199861854151585	0	0	0.00135418265702255	0	0	1.27335144195094	0	0.0675539442662906	0.0784021417270676	0.0433264955718557	0	0	0	0.0016887479001385	0.00195007577673579	0
k__Bacteria|p__Firmicutes|c__CFGB76352|o__OFGB76352|f__FGB76352|g__GGB4593	0	0	0	0	0	0	0	0	0	0.000995132609041855	0	0	0	0.000145056426453382	0	0	0	0	0	0	0	0	0	0	0	0	0	0	0	0	0	0	0	0	0	0	0	0	0	0	0	0	0	0.0782199809006613	0	0	0	0	0
k__Bacteria|p__Firmicutes|c__CFGB10021|o__OFGB10021|f__FGB10021|g__GGB9256	0	0	0	0	0	0	0	0	0	0	0	0	0	0	0	0	0	0	0	0	0	0	0	0	0	0	0	0	0	0	0	0	0	0	0	0	0	0	0	0	0	0	0	0	0	0	0	0	0
k__Bacteria|p__Firmicutes|c__CFGB76000|o__OFGB76000|f__FGB76000|g__GGB4271	0	0	0	0	0	0	0	0	0	0	0	0	0	0	0	0	0	0	0	0	0	0	0	0	0	0	0	0	0	0	0	0	0	0	0	0	0	0	0	0	0	0	0	0	0	0	0	0	0
k__Bacteria|p__Firmicutes|c__CFGB15209|o__OFGB15209|f__FGB15209|g__GGB9293	0	0.156141674737845	0	0	0	0	0	0	0.0273705386923353	0	0	0	0	0	0	0	0	0.063722975375543	0	0	0	0	0	0	0.0569982083651515	0	0	0	0	0	0.0834895810175368	0	0	0	0.00156754023198718	0	0	0	0	0	0.0909777559269701	0.124031806693283	0	0	0	0	0	0	0
k__Bacteria|p__Firmicutes|c__CFGB76398|o__OFGB76398|f__FGB76398|g__GGB9289	0	0	0	0	0	0	0	0	0	0	0	0	0	0	0	0	0	0	0	0	0	0	0	0	0	0	0	0	0	0	0	0	0	0	0	0	0	0	0	0	0.0657057767769909	0.0497271783586666	0	0	0	0	0	0	0
k__Bacteria|p__Firmicutes|c__Bacilli|o__Lactobacillales|f__Enterococcaceae	0	0.00937858498425375	0.0399709798211178	0.00911425880656964	0.00658554719528173	0	0	0.00229045885948965	0.115349825809266	0.0845939859748294	0.00141463849811996	0	0.100732978612906	0.0255146619582739	0	0	0	0	0.00130205803716578	0.0202612174731653	0.00608173591086708	0	0	0.0660216929651096	0.00296385091327253	0.287279584926569	0.248471872214932	0.00672628516467282	0	0	0.00902448846224425	0.49744760847627	0	0	0	0	0.00160747370101582	0	0.0177002793599332	0	1.7151268103292	4.98185139923866	0.0191539776208857	0	0	0	0	0	0
k__Bacteria|p__Bacteroidetes|c__CFGB4875|o__OFGB4875|f__FGB4875|g__GGB1573	0.152146734375857	0	0	0	0	0	0	0	0	0	0	0	0	0	0	0	0	0	0	0	0	0	0	0	0	0	0	0	0	0	0	0	0	0	0	0	0	0	0	0	0	0	0	0	0	0	0	0	0
k__Bacteria|p__Firmicutes|c__CFGB75985|o__OFGB75985|f__FGB75985|g__GGB9523	0	0	0	0	0	0	0	0	0	0	0	0	0	0	0	0	0	0	0	0	0	0	0	0	0	0	0	0	0	0	0	0	0	0	0	0	0	0	0	0	0	0	0	0	0	0	0	0	0
k__Bacteria|p__Firmicutes|c__CFGB76106|o__OFGB76106|f__FGB76106|g__GGB3600	0	0	0	0	0	0	0	0	0	0	0	0.00191805568618338	0	0	0	0.000196571222494648	0	0	0	0	0	0	0	0	0	0	0	0	0	0	0	0	0	0	0	0	0	0	0	0	0	0	0	0	0	0	0	0	0
k__Bacteria|p__Firmicutes|c__CFGB76310|o__OFGB76310|f__FGB76310|g__GGB3171	0	0	0	0	0	0	0	0	0	0	0	0	0	0	0	0	0	0	0	0	0	0	0	0	0	0	0	0.018069022427618	0	0	0	0	0	0	0	0	0	0	0	0	0	0	0	0	0	0	0	0	0
k__Bacteria|p__Firmicutes|c__CFGB41777|o__OFGB41777|f__FGB41777|g__GGB3323	0	0	0	0	0.0191060656280634	0	0	0	0	0	0	0	0	0	0	0	0	0	0	0	0	0	0	0	0.000950669160861001	0	0	0	0	0	0	0	0	0	0	0	0	0	0	0	0	0	0	0	0	0	0	0	0
k__Bacteria|p__Firmicutes|c__CFGB73223|o__OFGB73223|f__FGB73223|g__GGB9249	0	0	0	0	0	0	0	0	0	0	0	0	0	0	0	0	0	0	0	0	0	0	0	0	0	0	0	0	0	0	0	0	0	0	0	0	0	0	0	0	0	0	0	0	0	0	0	0	0
k__Bacteria|p__Firmicutes|c__CFGB72899|o__OFGB72899|f__FGB72899|g__GGB4608	0	0	0	0	0	0	0	0	0	0	0	0	0	0	0	0	0	0	0	0	0	0	0	0	0	0	0	0	0	0	0	0	0	0	0	0	0	0	0	0	0	0	0	0	0	0	0	0	0
k__Bacteria|p__Firmicutes|c__CFGB10314|o__OFGB10314|f__FGB10314|g__GGB4701	0	0	0	0	0	0	0	0	0	0	0	0	0	0	0	0	0	0	0	0	0	0	0	0	0	0	0	0	0	0	0	0	0	0	0	0	0	0	0	0	0	0	0	0	0	0	0	0	0
k__Bacteria|p__Firmicutes|c__CFGB76428|o__OFGB76428|f__FGB76428|g__GGB9117	0	0	0.00397893685951648	0	0	0	0	0	0	0	0	0	0	0.000488611120685077	0	0	0	0	0	0	0	0	0	0	0	0.00201255681913709	0.00450064538779781	0	0	0	0	0	0	0	0	0	0	0	0	0	0	0	0	0	0	0	0	0	0
k__Bacteria|p__Firmicutes|c__CFGB76101|o__OFGB76101|f__FGB76101|g__GGB3499	0	0	0	0	0	0.00955184284510933	0	0	0	0	0	0	0	0	0	0	0	0.011953849476653	0	0	0	0	0.00595546529660561	0	0	0.112821133919685	0	0.03126215577954	0	0	0	0	0	0	0.025216603833957	0	0	0	0.0886869745659126	0	0.0267778934005197	0.017908498942426	0	0	0	0	0	0	0.029562614241215
k__Bacteria|p__Firmicutes|c__CFGB76688|o__OFGB76688|f__FGB76688|g__GGB4250	0	0	0	0	0	0	0	0	0	0	0	0	0	0	0	0	0	0	0	0	0	0	0	0	0	0	0	0	0	0	0	0	0	0	0	0	0	0	0	0	0	0	0	0	0	0	0	0	0
k__Bacteria|p__Firmicutes|c__CFGB58145|o__OFGB58145|f__FGB58145|g__GGB3129	0	0	0	0	0	0	0	0	0	0	0	0	0	0	0	0	0	0.0383480726751026	0	0	0	0	0	0	0	0	0	0	0	0	0	0	0	0	0	0	0	0	0	0	0	0	0	0	0	0	0	0	0
k__Bacteria|p__Firmicutes|c__CFGB72924|o__OFGB72924|f__FGB72924|g__GGB3612	0	0	0	0.0168363471558529	0	0	0	0.00264283714556497	0	0	0	0	0.0109072045706868	0	0	0	0	0.0394291701729911	0	0	0	0	0.0286284707662361	0	0.0246195351805327	0	0	0.0646036226281366	0	0	0.0216617580789353	0	0.392577891918098	0	0.0514968956824768	0.00128721758057638	0	0	0.174622278804721	0	0	0	0	0	0	0	0.041962178835087	0.046389302611965	0
k__Bacteria|p__Bacteroidetes|c__CFGB4425|o__OFGB4425|f__FGB4425|g__GGB1512	0	0	0	0	0	0	0	0	0	0	0	0	0	0.462325369301972	0	0	0	0	0	0	0	0	0	0	0	0	0	0	0	0	0	0	0	0	0	0	0	0	0	0	0	0	0	0	0	0	0	0	0
k__Bacteria|p__Firmicutes|c__CFGB73062|o__OFGB73062|f__FGB73062|g__GGB9059	0	2.07797172851117	0	0	0.109229248307949	0	0	0	0	0	0	0	0	0	0	0	0	0.230181101550435	0	0	0	0	0	0	0	0	0	0	0	0	0	0	0	0	0	0	0	0	0	0	1.71005461733078	1.85006926377484	0	0	0	0	0	0	0
k__Bacteria|p__Firmicutes|c__CFGB76783|o__OFGB76783|f__FGB76783|g__GGB9695	0	0	0	0	0	0	0	0	0	0.00340967917206589	0	0	0	0	0	0	0	0	0	0	0	0	0	0	0	0	0	0	0	0	0	0	0	0	0	0	0	0	0	0	0	0	0	0	0	0	0	0	0
k__Bacteria|p__Firmicutes|c__CFGB76370|o__OFGB76370|f__FGB76370|g__GGB9092	0	0	0.156053573428007	0	0	0.0265075948027615	0	0	0	0	0	0	0	0	0	0	0	0.0103399253548051	0	0	0	0.105718102824027	0	0	0	0.0154074862710495	0	0	0	0	0	0.00541925487896365	0	0	0	0	0	0	0	0	0.00568140376340269	0.00489107278316791	0.000672441934214392	0	0	0	0	0	0
k__Bacteria|p__Firmicutes|c__CFGB13380|o__OFGB13380|f__FGB13380|g__GGB4711	0	0.0379446119362926	0	0	0	0	0	0	0	0	0	0	0	0	0	0	0	0	0	0	0	0	0	0	0	0	0	0	0	0	0	0	0	0	0	0	0	0	0	0	0	0	0	0	0	0	0	0	0
k__Bacteria|p__Firmicutes|c__CFGB72899|o__OFGB72899|f__FGB72899|g__GGB4611	0	0	0	0	0	0	0	0	1.55031143832827	0	0	0	0	0	0	0	0	0	0	0	0	0.964826710174608	0	0	0	0	0	0	0	0	0	0	0	0	0	0	0	0	0	0.86192477381211	0	0	0	0	0	0	0	0	0
k__Bacteria|p__Firmicutes|c__CFGB76784|o__OFGB76784|f__FGB76784|g__GGB9690	0	0	0	0	0	0	0	0	0	0	0	0	0	0	0	0	0	0	0	0	0	0	0	0	0	0	0	0	0	0	0	0	0	0	0	0	0	0	0	0	0	0	0	0	0	0	0	0	0
k__Bacteria|p__Firmicutes|c__CFGB10325|o__OFGB10325|f__FGB10325|g__GGB4669	0	0.923336818449757	0	0	0	0	0	0	0	0	0	0	0	0	0	0	0	0	0	0	0	0	0	0	0	0	0	0	0	0	0	0	0	0	0	0	0	0	0	0	0	0	0	0	0	0	0	0	0
k__Bacteria|p__Bacteroidetes|c__CFGB4875|o__OFGB4875|f__FGB4875|g__GGB1574	0.488140676119599	0	0	0	0	0	0	0	0	0	0	0	0	0	0	0	0	0	0	0	0	0	0	0	0	0	0	0	0	0	0	0	0	0	0	0	0	0	0	0	0	0	0	0	0	0	0	0	0
k__Bacteria|p__Firmicutes|c__CFGB76096|o__OFGB76096|f__FGB76096|g__GGB3389	0	0	0	0	0	0	0	0	0	0	0	0	0	0	0	0	0	0	0	0	0	0	0	0	0	0	0	0	0	0	0	0	0	0	0	0	0	0	0	0	0	0	0	0	0	0	0	0	0
k__Bacteria|p__Firmicutes|c__CFGB45503|o__OFGB45503|f__FGB45503|g__GGB9790	0	3.36149999435618e-05	0	0	0	0	0	0.00129857923942575	0	0	0	0	0	0	0	0	0	0	0	0	0	0	0	0	0.00136309181152864	0.0614603890151865	0	0	0	0	0	0	0	0	0	0	0	0	0	0	0	0	0.00377983150389985	0	0	0	0	0	0
k__Bacteria|p__Firmicutes|c__CFGB29420|o__OFGB29420|f__FGB29420|g__GGB3733	0	0	0	0	0	0	0	0	0	0	0	0	0	0	0	0	0	0	0	0	0	0.764691183625104	0	0	0	0	0	0	0	0	0	0	0	0	0	0	0	0	0	0	0	0	0	0	0	0	0	0	0
k__Bacteria|p__Firmicutes|c__CFGB58291|o__OFGB58291|f__FGB58291|g__GGB9264	0	0	0	0	0	0	0	0	0	0	0	0	0	0	0	0	0	0	0	0	0	0	0	0	0	0	0	0	0	0	0	0	0	0	0	0	0	0	0	0	0	0	0	0	0	0	0	0	0
k__Bacteria|p__Firmicutes|c__CFGB76533|o__OFGB76533|f__FGB76533|g__GGB9109	0.0229579500327646	0	0	0.00187908721820924	0.00695993524645804	0	0	0	0	0	0	0	0.00838334532631952	0	0	0	0	0.0304483388155315	0	0	0	0	0	0	0.0104503705550529	0	0.0792219308110518	0	0	0	0.0206465964322313	0	0	0	0	0	0	0	0	0	0	0	0	0	0	0	0	0	0
k__Bacteria|p__Firmicutes|c__CFGB10314|o__OFGB10314|f__FGB10314|g__GGB4703	0	0.0444524759253662	0	0	0	0	0	0	0	0	0	0	0	0	0	0	0	0.272668233217453	0	0	0	0	0	0	0	0	0	0	0	0	0	0	0	0	0	0	0	0	0	0	0	0	0	0	0	0	0	0	0
k__Bacteria|p__Firmicutes|c__CFGB72899|o__OFGB72899|f__FGB72899|g__GGB4609	0	0	0	0	0	0	0	0	0	0	0	0	0	0	0	0	0	0	0	0	0	0	0	0	0	0	0	0	0	0	0	0	0	0	0	0	0	0	0	0	0	0	0	0	0	0	0	0	0
k__Bacteria|p__Proteobacteria|c__Deltaproteobacteria|o__Desulfovibrionales	0	0.0315241469470723	0.068112464788113	0.05777850296866	0.00498979484600563	0.00969955175508525	0	0.155039920349329	0.0106798768623034	0.115011101303915	0.137628439552387	0	0.0905489851707222	0.0901105790225932	0.0100626383489515	0	0	0.00715840986101895	0.000899040073281136	0.00394098247382666	0.00971356499726224	0.0282980997767874	0.034279827196632	0.0857320527580913	0.0453734817878585	0.150020261060219	0.214384769395268	0.171136839107524	0	0	0.095820809255442	0.056764281702936	0.539111328738193	0	0.00507851044546867	0.227056252536814	0.143271623902465	0.00229125967713928	0.129462889273611	0.212176529845332	0.00915869666919615	0.0148334563033985	0.0640306288095094	0.0645194818590702	0.01613380034344	0.0159341335136143	0.610941961847574	0.483836301082498	0.0140970262172678
k__Bacteria|p__Firmicutes|c__CFGB31626|o__OFGB31626|f__FGB31626|g__GGB4676	0	0	0	0	0	0	0	0	0	0	0	0	0	0	0	0	0	0.40286326046317	0	0	0	0	0	0	0	0	0	0	0	0	0	0	0	0	0	0	0	0	0	0	0	0	0	0	0	0	0	0	0
k__Bacteria|p__Firmicutes|c__CFGB72899|o__OFGB72899|f__FGB72899|g__GGB4613	0.0192222516115611	0	0	0	0	0	0	0	0	0	0	0	0	0	0	0	0	0	0	0	0	0	0	0	0.0179578608400876	0	0	0	0	0	0.0112339579286002	0	0	0	0	0	0	0	0	0	0	0	0	0	0	0	0	0	0
k__Bacteria|p__Firmicutes|c__CFGB31455|o__OFGB31455|f__FGB31455|g__GGB4700	0	3.18806676364737	0.170714552395852	0	0	0	0	0	0	0	0	0	0	0	0	0	0	1.27588810063307	0	0	0	0	0	0	0	0	0	0	0	0	0	0	0	0	0	0	0	0	0	0	0	0	0	0	0	0	0	0	0
k__Bacteria|p__Firmicutes|c__CFGB10477|o__OFGB10477|f__FGB10477|g__GGB9345	0.0234169677971847	0.781044523688659	0.0809325663292522	0.041394782660989	0.319604645523859	0	0	0	0.0155815288895582	0.501716547495071	0	0	0.072099721688505	0.00696270846976235	0	0	0	0.0610588422557463	0	0	0	0.162292886055874	0	0	0	0	0.210072909468368	0	0	0	0	0.288068559921094	0	0	0	0	0	0	0	0	0.000458619339937326	0	0.338953204860951	0	0	0	0	0	0
k__Bacteria|p__Firmicutes|c__CFGB72926|o__OFGB72926|f__FGB72926|g__GGB3614	0	0	0	0	0	0	0	0.157695808542526	0.00123435762730139	0	0	0	0	0	0	0	0	0.0556610768912887	0	0	0	0.0483866095577863	0	0	0	0	0.00804226063423603	0	0	0	0	0	0	0	0	0	0	0	0	0	0	0	1.31830471618694	0	0	0	0	0	0
k__Bacteria|p__Firmicutes|c__CFGB38642|o__OFGB38642|f__FGB38642|g__GGB9765	0.00506331903214156	0	0.00628209740682996	0	0.000521688268032569	0	0	0	0.0046392764929492	0.0305328284231602	0	0	0	0	0	0	0	0.0013745382473154	0	0	0	0.0019060526338048	0	0	0.00457859044385262	0	0	0.00201826707436865	0	0	0.00604618333698746	0	0	0	0	0	0	0	0	0	0.0129508625546481	0.0206249137798797	0.0195432861091151	0	0	0	0	0	0
k__Bacteria|p__Firmicutes|c__CFGB76600|o__OFGB76600|f__FGB76600|g__GGB3257	0	0	0	0	0	0	0	0	0	0	0	0	0	0	0	0	0	0	0	0	0	0	0	0	0	0	0	0	0	0	0	0	0	0	0	0	0	0	0	0	0	0	0	0	0	0	0	0	0
k__Bacteria|p__Firmicutes|c__CFGB75721|o__OFGB75721|f__FGB75721|g__GGB9524	0	0.16577573372167	0.0225445571853517	0	0.037162617211026	0	0	0	0.0119679022125309	0.067607303764673	0	0	0	0	0	0	0	0.00457149799107143	0	0.156216329055385	0.141320035113743	0	0	0.109051781572397	0	0.149091388682156	0	0	0	0	0	0	0	0	0	0	0	0	0.244002766447669	0	0	0	0.2115006841508	0	0.265129156670341	0.285806681058985	0	0	0
k__Bacteria|p__Firmicutes|c__CFGB76238|o__OFGB76238|f__FGB76238|g__GGB3478	0	0	0	0	0	0	0	0	0	0	0	0	0	3.05381950428173e-05	0	0	0	0	0	0	0	0	0	0	0	0	0	0	0	0	0	0	0	0	0	0	0	0	0	0	10.8227935216263	14.2138390268238	0	0	0	0	0	0	0
k__Bacteria|p__Firmicutes|c__CFGB13380|o__OFGB13380|f__FGB13380|g__GGB4706	0	0.86646023854525	0	0	0	0	0	0	0	0	0	0	0	0	0	0	0	0	0	0	0	0	0	0	0	0	0	0	0	0	0	0	0	0	0	0	0	0	0	0	0	0	0	0	0	0	0	0	0
k__Bacteria|p__Firmicutes|c__CFGB76016|o__OFGB76016|f__FGB76016|g__GGB3123	0.000374276023296377	0	0	0	0.0138584954025593	0	0	0	0	0	0	0	0	0	0	0	0	0	0	0	0	0	0	0	0	0	0	0	0	0	0	0	0	0	0	0	0	0	0	0	0	0	0	0	0	0	0	0	0
k__Bacteria|p__Bacteroidetes|c__CFGB2107|o__OFGB2107|f__FGB2107|g__GGB1537	0.737698041917159	0	0	0	0	0	0	0	0	0	0	0	0	0	0	0	0	0	0	0	0	0	0	0	0	0	0	0	0	0	0	0	0	0	0	0	0	0	0	0	0	0	0	0	0	0	0	0	0
k__Bacteria|p__Bacteroidetes|c__CFGB1458|o__OFGB1458|f__FGB1458|g__GGB1458	0	0	0	0	0	0	0	0	0	0	0	0	0	0	0	0	0	0	0	0	0	0	0	0	0	0	0	0	0	0	0	0	0	0	0	0	0	0	0	0	0	0	0	0	0	0	0	0	0
k__Bacteria|p__Firmicutes|c__CFGB58251|o__OFGB58251|f__FGB58251|g__GGB9762	0	0.00519687899127466	0	0	0	0	0	0	0	0	0	0	0	0	0	0	0	0	0	0	0	0	0	0	0	0	0.0675700921644544	0	0	0	0	0	0	0	0	0	0	0	0	0	0	0	0	0	0	0	0	0	0
k__Bacteria|p__Firmicutes|c__CFGB10312|o__OFGB10312|f__FGB10312|g__GGB4644	0	0	0	0	0	0	0	0.0445040724265509	0	0	0	0	0	0	0	0	0	0	0	0	0	0	0	0	0	0	0	0	0	0	0	0	0	0	0	0	0	0	0	0	0	0	0	0	0	0	0	0	0
k__Bacteria|p__Firmicutes|c__Clostridia|o__Eubacteriales|f__Clostridiaceae	1.36764695999552	2.68144165349797	0.58061108937185	2.80531262520524	0.764788863426711	1.0975695191898	0.332714058525609	0.476911382583878	0.261719595469846	1.85897714154663	2.11973366312407	0.728257177257014	2.62724891692166	1.23235359185537	0.091213485033956	0.567688755508975	0	1.74714622208766	0.239369419511102	0.340341606803575	0.485431537934652	1.84556580247061	0.242754902451852	6.04662406847826	1.22113453712596	2.01484214006724	6.13373779300137	1.16894671527724	0.351546659852248	0.323480349813481	1.34573858675983	1.44221127043524	2.61370389538731	0.161157621031133	3.44585331262006	0.379721745705982	1.83629537023565	2.64421355884879	2.88026292064683	1.74333849979398	1.93275195472662	1.61062797838357	2.25210713439009	0.787765358909297	0.296766593898639	0.238587698625869	1.95367468042183	1.94425555057138	0.0815343785562167
k__Bacteria|p__Firmicutes|c__Clostridia|o__Eubacteriales|f__Peptococcaceae	0	0	0	0	0	0	0	0	0	0	0	0	0	0	0	0	0	0	0	0	0	0	0	0	0	0	0	0	0	0	0	0	0	0	0	0	0	0	0	0	0	0	0	0	0	0	0	0	0
k__Bacteria|p__Firmicutes|c__CFGB28372|o__OFGB28372|f__FGB28372|g__GGB9083	0	0	0	0	0	0	0	0	0	0	0	0	0	0	0	0	0	0	0	0	0	0	0	0	0	0	0	0	0	0	0	0	0	0	0	0	0	0	0	0	0	0	0	0	0	0	0	0	0
k__Bacteria|p__Firmicutes|c__CFGB31455|o__OFGB31455|f__FGB31455|g__GGB4698	0	0	0	0	0	0	0	0	0	0	0	0	0	0	0	0	0	0.094789084189868	0	0	0	0	0	0	0	0	0	0	0	0	0	0	0	0	0	0	0	0	0	0	0	0	0	0	0	0	0	0	0
k__Bacteria|p__Firmicutes|c__CFGB31455|o__OFGB31455|f__FGB31455|g__GGB4699	0	0.00209085299648955	0	0	0	0	0	0.532410962640743	0	0	0	0	0	0	0	0	0	0	0	0	0	0	0	0	0	0	0	0	0	0	0	0	0	0	0	0	0	0	0	0	0	0	0	0	0	0	0	0	0
k__Bacteria|p__Firmicutes|c__CFGB76317|o__OFGB76317|f__FGB76317|g__GGB3095	0	0	0	0	0	0	0	0	0	0	0	0	0	0	0	0	0	0	0	0.0103414190917948	0.015445314218919	0	0	0	0	0	0	0	0	0	0	0	0	0	0	0	0	0	0	0	0	0	0	0	0	0	0	0	0
k__Bacteria|p__Firmicutes|c__CFGB38642|o__OFGB38642|f__FGB38642|g__GGB9758	0	0.0417027689299828	1.3840674080438	0.0550078780191836	0	0	0	0.141173182239883	0	0.144278799898526	0	0	0.21119978863903	0.464974557721936	0	0	0	0.99724294267729	0	0	0	0	0.024320261828266	0	0	0	0.55641871603103	0	0	0	0	0.0846258707180659	0	0	0	0	0	0	0.718870673339413	0	0	0	0	0	0	0	0	0	0
k__Bacteria|p__Firmicutes|c__CFGB75522|o__OFGB75522|f__FGB75522|g__GGB4249	0	0	0	0	0	0	0	0	0	0	0	0	0	0	0	0	0	0	0	0	0	0	0	0	0	0	0	0	0	0	0	0	0	0	0	0	0	0	0	0	0	0	0	0	0	0	0	0	0
k__Bacteria|p__Firmicutes|c__CFGB76784|o__OFGB76784|f__FGB76784|g__GGB9583	0	0	0	0	0	0	0	0	0	0	0	0	0	0	0	0	0	0	0	0	0	0.0123929115066859	0	0	0	0	0	0	0	0	0	0	0	0	0	0	0	0	0	0	0	0	0	0	0	0	0	0	0
k__Bacteria|p__Firmicutes|c__CFGB14936|o__OFGB14936|f__FGB14936|g__GGB3256	0	0	0	0	0	0	0	0.0302197007928677	0	0	0	0	0	0	0	0	0	0	0	0.395890135401969	0.37425625798666	0.103483666590391	0	0	0	0	0	0	0	0	0	0	0.256269602667571	0	0	0	0.000383434093820286	1.37615428630449	6.32584691114732	2.72233679259432	0	0	0	0	0	0	0	0	0
k__Bacteria|p__Firmicutes|c__CFGB38642|o__OFGB38642|f__FGB38642|g__GGB9766	0	0	0	0	0	0	0	0	0	0	0	0	0	0	0	0	0	0.00304251724405768	0	0	0	0	0	0.0119956196649506	0	0.125869579230574	0.00218991134641169	0	0	0	0	0	0	0	0	0	0	0	0	0	0	0	0	0	0	0	0	0	0
k__Bacteria|p__Firmicutes|c__CFGB10314|o__OFGB10314|f__FGB10314|g__GGB4702	0	0	0	0	0	0	0	0	0	0	0	0	0	0	0	0	0	0	0	0	0	0	0	0	0	0	0	0	0	0	0	0	0	0	0	0	0	0	0	0	0	0	0	0	0	0	0	0	0
k__Bacteria|p__Firmicutes|c__CFGB76102|o__OFGB76102|f__FGB76102|g__GGB3548	0	0	0	0	0	0	0.0170574825292313	0	0	0	0	0	0	0.00180175350752622	0	0	0	0	0	0	0	0	0	0.139185815959732	0	0	0	0.513860716783394	0	0	0	0.0393275188671866	0	0	0	0	0	0	0	0.022984101411111	0.0057635445407049	0.00169394408403007	0	0	0	0	0	0	0
k__Bacteria|p__Bacteroidetes|c__CFGB4425|o__OFGB4425|f__FGB4425|g__GGB1503	0	0.0176209829704151	0	0	0	0	0	0	0	0	0	0	0	0	0	0	0	0	0	0	0	0	0	0	0	0	0	0	0	0	0	0	0	0	0	0	0	0	0	0	0	0	0	0	0	0	0	0	0
k__Bacteria|p__Firmicutes|c__CFGB13380|o__OFGB13380|f__FGB13380|g__GGB4707	0	0	0	0	0	0	0	0	0	0	0	0	0	0	0	0	0	0	0	0	0	0	0	0	0	0	0	0	0	0	0	0	0	0	0	0	0	0	0	0	0	0	0	0	0	0	0	0	0
k__Bacteria|p__Firmicutes|c__CFGB76388|o__OFGB76388|f__FGB76388|g__GGB9186	0	0	0	0	0	0.0012555257347953	0	0.00491371943360599	0	0	0.00863156431205814	0	0	0.0431504695955009	0	0	0	0	0	0.0209931978732074	0.032020913319386	0	0	0.051034799185235	0.0264020398571471	0	0	0	0	0	0.0356053018733706	0	0	0	0	0	0	0	0	0	0	0	0.0512967020763337	0	0	0	0	0	0
k__Bacteria|p__Firmicutes|c__CFGB10325|o__OFGB10325|f__FGB10325|g__GGB4667	0	0	0	0	0	0	0	0	0	0	0	0	0	0	0	0	0	0	0	0	0	0	0	0	0	0	0	0	0	0	0	0	0	0	0	0	0	0	0	0	0	0	0	0	0	0	0	0	0
k__Bacteria|p__Firmicutes|c__CFGB28775|o__OFGB28775|f__FGB28775|g__GGB3511	0	0	0	0	0	0	0	0	0	0	0	0	0	0	0	0	0	0	0	0	0.00110159744800611	0	0	0	0	0	0	0	0	0	0	0	0	0	0	0	0	0	0	0	0	0	0	0	0.0611581715572563	0.0581751198847032	0	0	0
k__Bacteria|p__Lentisphaerae|c__CFGB2345|o__OFGB2345|f__FGB2345|g__GGB6470	0	0	0	0	0	0	0	0	0	0	0	0	0	0	0	0	0	0	0	0	0	0	0	0	0	0	0	0	0	0	0	0	0	0	0	0	0	0	0	0	0	0	0	0	0	0	0	0	0
k__Bacteria|p__Firmicutes|c__CFGB76356|o__OFGB76356|f__FGB76356|g__GGB9088	0	0	0	0	0	0	0	0	0	0	0	0	0	0	0	0	0	0	0	0	0	0	0	0	0	0	0	0	0	0	0	0	0	0	0	0	0	0	0	0	0	0	0	0	0	0	0	0	0
k__Bacteria|p__Firmicutes|c__CFGB76352|o__OFGB76352|f__FGB76352|g__GGB4562	0	0	0	0	0	0	0	0	0	0	0	0	0	0	0	0	0	0	0	0	0	0	0	0	0	0	0	0	0	0	0	0	0	0	0	0	0	0	0	0	0	0	0	0	0	0	0	0	0
k__Bacteria|p__Firmicutes|c__CFGB10021|o__OFGB10021|f__FGB10021|g__GGB9258	0	0.00741546898754974	0	0	0	0	0	0	0	0	0	0	0	0	0	0	0	0	0	0	0	0	0	0	0	0	0	0	0	0	0	0	0	0	0	0	0	0	0	0	0	0	0	0	0	0	0	0	0
k__Bacteria|p__Firmicutes|c__CFGB76515|o__OFGB76515|f__FGB76515|g__GGB3118	0	0	0	0	0	0	0	0.00324971086047249	0	0	0	0	0	0	0	0	0	0.0245023025771447	0.0011935532007353	0	0	0	0	0	0.05513182111552	0	0	0	0	0	0.0498175649272276	0	0	0	0	0	0	0	0	0	0	0	0.0750020498414284	0	0	0	0	0	0
k__Bacteria|p__Firmicutes|c__CFGB76352|o__OFGB76352|f__FGB76352|g__GGB4571	0	0	0	0	0	0	0	0	0.00109720677982346	3.74763854882654	0	0	0	0	0	0	0	0	0	0	0	0	0	0	4.58836276360911	0	0	0	0	0	2.87828930978482	0	0	0	0	0	0	0	0	4.36302275916988	0	0	0	0	0	0	0	0	0
k__Bacteria|p__Firmicutes|c__CFGB76586|o__OFGB76586|f__FGB76586|g__GGB25535	0	0	0	0	0	0	0	0	0	0	0	0	0	0	0	0	0	0.0197454735864352	0	0	0	0	0	0	0	0	0	0	0	0	0	0	0	0	0	0	0	0	0	0	0	0	0	0	0	0	0	0	0
k__Bacteria|p__Bacteroidetes|c__CFGB1670|o__OFGB1670|f__FGB1670|g__GGB47687	0	0	0	0	0.0381630311838414	0.425026233917787	0	0.064785400447331	0	0	0	0	0	15.5813811039165	0	0	0	0	0	0	0	0	0.079000725466462	0	0	0	0	0	0	0	0	0	0	0	0	0	0	0	0	0	0	0	0	0	0	0	0	0	0
k__Bacteria|p__Firmicutes|c__CFGB45507|o__OFGB45507|f__FGB45507|g__GGB52106	0	0.000571454999040551	0	0.000870963783622531	0	0.00100934421816877	0	0	0	0	0	0	0.00823575121846178	0	0	0	0	0	0	0	0	0	0	0.000389170866992671	0.00271919340863919	0.00296354520620187	8.30656027949261e-05	0	0	0	0.00768835658900875	0	0.00523044292103302	0	0.000607821722607274	0	0	0	0	0.00299184775059474	0	0	0.00380814484849835	0	0	0	0	0	0
k__Bacteria|p__Tenericutes|c__CFGB76359|o__OFGB76359|f__FGB76359|g__GGB4662	0	0	0	0	0	0	0	0.00623840076829658	0	0	0	0	0	0	0	0	0	0	0	0	0	0	0	0	0	0	0	0	0	0	0	0	0	0	0	0	0	0	0	0	0	0	0	0	0	0	0	0	0
k__Bacteria|p__Firmicutes|c__CFGB30287|o__OFGB30287|f__FGB30287|g__GGB42378	0	0	0	0.00157047800353984	0	0	0	0	0	0	0	0	0.00814719475374713	0	0	0	0	0	0	0	0	0	0	0	0	0	0.0109646595689302	0	0	0	0	0	0	0	0	0	0	0	0	0	0	0	0	0	0	0	0	0	0
k__Bacteria|p__Firmicutes|c__CFGB76783|o__OFGB76783|f__FGB76783|g__GGB80011	0.0343062815315811	0.0132308639777859	0	0	0.0670031861424889	0	0	0.0120656935361719	0	0.306763126598127	0.169696100480358	0	0	0.188206896048883	0	0	0	0.0196296417116615	0.0151519253729709	0	0	0	0	1.64004234152025	0	0.54185696454291	0.0962805850577553	0.0593309475869694	0	0	0	0	0	0	0.554229441512651	0.00541673062809019	0	0.000774158583011636	0.381099941070666	0.171611827750236	0.281030979409953	0.688130447432811	0.448426751751055	0	0	0	0	0	0
k__Bacteria|p__Firmicutes|c__CFGB75783|o__OFGB75783|f__FGB75783|g__GGB79908	0	0	0	0	0	0	0	0	0	0	0	0	0	0	0	0	0	0	0	0	0	0	0	0	0	0	0	0	0	0	0	0	0	0	0	0	0	0	0	0	0	0	0	0	0	0	0	0	0
k__Bacteria|p__Firmicutes|c__CFGB76357|o__OFGB76357|f__FGB76357|g__GGB79845	0.308869522772395	0.117309626803042	0	0	0	0	0	0	0	0	0	0	0	0	0	0	0	0	0	0	0	0	0	0	0	0	0	0	0	0	0	0	0	0	0	0	0	0	0	0	0	0	0	0	0	0	0	0	0
k__Bacteria|p__Firmicutes|c__CFGB24517|o__OFGB24517|f__FGB24517|g__GGB45620	0	0	0	0	0	0	0	0	0	0	0	0	0	0	0	0	0	0	0	0	0	0	0	0.00316678254513644	0	0	0	0	0	0	0	0	0	0	0	0	0	0	0	0	0	0	0.00407004328603448	0	0	0	0	0	0
k__Bacteria|p__Firmicutes|c__Clostridia|o__Clostridiales|f__Ruminococcaceae	0.00369332755064161	0.0545436989084234	0.118600385603056	0.0740319216079151	0.465622122991657	0.0508303286454626	0	0.0335020392724212	0.777836123770282	0.547963214093567	0.0384146218901238	0	0.238785127397641	0.135841526099212	0.229591422329306	0	0	0.202142065730197	0.0130903334807917	0.324466415887461	0.533419876763419	0.0262064390213387	0.0587436959894971	2.06961830146834	1.88465967012043	1.64448008132502	0.269751769367305	0.0215637911235002	0	0	3.31103181938792	0.603502288563062	1.72074205280971	0.0432692150360043	0.311284698517372	0.199198780735207	0.316465854588059	4.72425280711348	5.80631235569002	1.3725241361823	0.858651770463852	1.53975702048955	4.67307505596565	0.647444154254247	0.0522712509875096	0.0483782417900274	0.187308506544054	0.28549109371412	0
k__Bacteria|p__Firmicutes|c__CFGB76784|o__OFGB76784|f__FGB76784|g__GGB80012	0	0	0	0	0	0	0	0	0	0	0	0	0	0	0	0	0	0	0	0	0	0.0446030593858142	0	0	0	0	0	0	0	0	0	0	0	0	0	0	0	0	0	0	0	0	0	0	0	0	0	0	0
k__Bacteria|p__Firmicutes|c__CFGB75799|o__OFGB75799|f__FGB75799|g__GGB79981	0	0.115299449806417	0	0	0	0	0	0	0	0	0	0	0	0	0	0	0	0	0	0	0	0	0	0	0	0	0	0	0	0	0	0	0	0	0	0	0	0	0	0	0	0	0	0	0	0	0	0	0
k__Bacteria|p__Firmicutes|c__CFGB10299|o__OFGB10299|f__FGB10299|g__GGB79996	0	0	0	0	0	0	0	0	0	0	0	0	0	0	0	0	0	0	0	0	0	0	0	0	0	0	0	0	0	0	0	0	0	0	0	0	0	0	0	0	0	0	0	0	0	0	0	0	0
k__Bacteria|p__Firmicutes|c__CFGB76110|o__OFGB76110|f__FGB76110|g__GGB35456	0	0	0	0	0	0	0	0	0	0	0	0	0	0	0	0	0	0	0	0	0	0	0	0	0	0	0	0	0	0	0	0	0	0	0	0	0	0	0	0	0	0	0	0	0	0	0	0	0
k__Bacteria|p__Actinobacteria|c__CFGB2992|o__OFGB2992|f__FGB2992|g__GGB9411	0	0	0	0	0	0	0	0	0	0	0	0	0	0	0	0	0	0	0	0	0	0	0	0	0	0	0	0	0	0	0	0	0	0	0	0	0	0	0	0	0	0	0	0	0	0	0	0	0
k__Bacteria|p__Firmicutes|c__Clostridia|o__Eubacteriales|f__Lachnospiraceae	1.39395220880268	11.625653608481	5.33365754445741	7.20197895282706	1.6925715543139	5.14164252911712	1.85784972776111	3.21157569929056	3.13479132691953	8.00972979970263	2.74219729703211	0.730779216435868	6.54207931197266	1.25401280668949	2.37773979986735	0.719245168052349	0.350904500845765	18.1430399865649	0.59563729958513	1.33605747290244	1.83732110610649	2.33963320596498	0.935971062976745	12.3481550548367	13.7385394564674	4.61520561844937	9.63207586038343	8.45893120314646	4.01727342084608	3.37646920302242	12.6648805205967	5.34484699263569	15.9632233931406	0.464028543104686	6.65683951303213	1.81589197799079	5.27510929319774	20.9806902707016	12.5598904211024	11.759303797146	11.9056074733479	9.31088574393141	6.32216457709687	2.41943167111375	21.1506205064173	18.9406537136156	4.68851283571406	4.91803860688753	1.20976665668104
k__Bacteria|p__Firmicutes|c__CFGB76782|o__OFGB76782|f__FGB76782|g__GGB45596	0	0	0	0	0	0	0	0	0	0	0	0	0	0.034935695128983	0	0	0	0	0	0	0	0	0	0	0	0	0	0	0	0	0	0	0	0	0	0	0	0	0	0	0	0	0.00453013513576012	0	0	0	0	0	0
k__Bacteria|p__Proteobacteria|c__Epsilonproteobacteria|o__Campylobacterales	0	0	0.00439168964577337	0.656864426449997	0	0	0	0	0	0.0284037074921869	0.0341328818369906	0	1.1483854750087	0.00182465715380833	0	0	0	0	0	0	0	0	0	0	0	0	0.0031791471615149	0.00136967463080972	0	0	0	0.0276202735943109	0	0	0	0.00463547140288488	0.00773504546956693	0	0	0	0	0	0	0	0.000977561262672128	0	0	0	0.00215779376881348
k__Bacteria|p__Actinobacteria|c__CFGB2987|o__OFGB2987|f__FGB2987|g__GGB9357	0	0	0	0	0	0	0	0	0	0	0	0	0	0	0	0	0	0	0	0	0	0	0	0	0	0	0	0	0	0	0	0	0	0	0	0	0	0	0	0	0	0	0	0	0	0	0	0	0
k__Bacteria|p__Firmicutes|c__CFGB11916|o__OFGB11916|f__FGB11916|g__GGB34540	0	0	0	0	0	0	0	0	0.047281263897936	0	0	0	0	0	0	0	0	0	0	0	0	0	0	0	0	0	0.00855575708787739	0	0	0	0	0	0	0	0	0	0	0	0	0	0	0	0	0	0	0	0	0	0
k__Bacteria|p__Firmicutes|c__CFGB73283|o__OFGB73283|f__FGB73283|g__GGB79653	0	0	0	0	0	0	0	0	0	0	0	0	0	0	0	0	0	0	0	0	0	0	0	0	0	0	0	0	0	0	0	0	0	0	0	0	0	0	0	0	0	0	0	0	0	0	0	0	0
k__Bacteria|p__Actinobacteria|c__CFGB2987|o__OFGB2987|f__FGB2987|g__GGB9361	0	0	0	0	0	0	0	0.00422853943290396	0	0	0	0	0	0	0	0	0	0	0	0	0	0	0	0	0	0	0	0	0	0	0	0	0	0	0	0	0	0	0	0	0	0	0	0	0	0	0	0	0
k__Bacteria|p__Firmicutes|c__CFGB75922|o__OFGB75922|f__FGB75922|g__GGB34900	0	0	0.00251779199616707	0	0	0	0	0	0	0	0	0	0	0.00350425788116329	0	0	0	0	0	0	0	0	0	0	0.00524965102798979	0.0128936332478783	0	0.00179316734395702	0	0	0.000962910679594299	0	0	0	0	0	0	0	0.00259168949413339	0	0	0	0	0	0	0	0	0	0
k__Bacteria|p__Actinobacteria|c__CFGB2987|o__OFGB2987|f__FGB2987|g__GGB9359	0	0	0	0	0	0	0	0	0	0	0	0	0	0	0	0	0	0	0	0	0	0	0	0	0	0	0	0	0	0	0	0	0	0	0	0	0	0	0	0	0	0	0	0	0	0	0	0	0
k__Bacteria|p__Firmicutes|c__CFGB45503|o__OFGB45503|f__FGB45503|g__GGB48165	0	0	0	0	0	0	0	0	0	0.00511451875809884	0	0	0	0	0	0	0	0	0	0	0	0	0	0	0	0	0	0	0	0	0	0	0	0	0	0	0	0	0	0	0	0	0	0	0	0	0	0	0
k__Bacteria|p__Firmicutes|c__CFGB76779|o__OFGB76779|f__FGB76779|g__GGB33544	0	0	0	0	0	0	0	0	0	0	0	0	0	0	0	0	0	0.000926654998190155	0	0	0	0	0	0	0	0	0.0531695372071886	0	0	0	0	0	0	0	0	0	0	0	0	0	0	0	0	0	0	0	0	0	0
k__Bacteria|p__Firmicutes|c__CFGB76046|o__OFGB76046|f__FGB76046|g__GGB51510	0	0	0	0	0	0	0	0	0	0	0	0.00694581016571088	0	0	0	0	0	0	0	0	0	0	0	0	0	0	0	0	0	0	0	0	0	0	0	0	0	0.0108631930196794	0	0	0	0	0	0	0	0	0	0	0
k__Bacteria|p__Firmicutes|c__CFGB76642|o__OFGB76642|f__FGB76642|g__GGB75029	0	0	0	0	0	0	0	0	0	0	0	0	0	0	0	0	0	0	0	0	0	0	0	0	0	0	0	0	0	0	0	0	0	0	0	0	0	0	0	0	0	0	0	0	0	0	0	0	0
k__Bacteria|p__Firmicutes|c__CFGB76779|o__OFGB76779|f__FGB76779|g__GGB45497	0	0	0	0	0	0	0	0	0	0.00319368139645991	0	0	0	0	0	0	0	0	0	0	0	0	0	0	0	5.89760240040173e-05	0	0	0	0	0	0	0	0	0	0	0	0	0	0	0	0	0	0	0	0	0	0	0
k__Bacteria|p__Firmicutes|c__CFGB76347|o__OFGB76347|f__FGB76347|g__GGB42689	0	0	0	0	0	0	0	0	0	0	0	0	0	0	0	0	0	0	0	0	0	0	0	0	0	0	0	0	0	0	0	0	0	0	0	0	0	0	0	0	0	0	0	0	0	0	0	0	0
k__Bacteria|p__Firmicutes|c__CFGB76084|o__OFGB76084|f__FGB76084|g__GGB28645	0	0	0	0	0	0	0	0	0	0	0	0	0	0	0	0	0	0	0	0	0	0	0	0	0	0	0	0	0	0	0	0	0	0	0	0	0	0	0	0	0	0	0	0	0	0	0	0	0
k__Bacteria|p__Firmicutes|c__CFGB76046|o__OFGB76046|f__FGB76046|g__GGB55957	0	0	0	0	0	0	0	0	0	0	0	0	0	0	0.00234072961593988	0	0	0	0	0	0	0	0	0	0	0	0	0	0	0	0	0	0	0	0	0	0.0153889798808257	0.00668648260004405	0	0	0	0	0	0	0	0	0	0	0
k__Bacteria|p__Proteobacteria|c__CFGB8587|o__OFGB8587|f__FGB8587|g__GGB6593	0	0	0	0	0	0	0	0	0	0	0	0	0	0	0	0	0	0	0	0	0	0	0	0	0	0	0	0	0	0	0	0	0	0	0	0	0	0	0	0	0	0	0	0	0	0	0	0	0
k__Bacteria|p__Proteobacteria|c__CFGB3069|o__OFGB3069|f__FGB3069|g__GGB9770	0	0	0.0174264226357661	0.00163219984647372	0.00644438448746115	0.00207407927757851	0	0	0.038116009438215	0.105437771320807	0.0277707910513282	0	0.0147298919642022	0.0195597139249245	0	0	0	0	0	0	0	0.0919045753093745	0	0.0635416825381955	0.00058717801112003	0.110609533019534	0.00817063474764637	0.0210907001646689	0	0	0.00220200504248309	0	0	0	0	0	0	0	0	0	0.467285191942709	1.01595440996517	0.00949204877664737	0	0	0	0	0	0
k__Bacteria|p__Actinobacteria|c__CFGB2801|o__OFGB2801|f__FGB2801|g__GGB8965	0	0	0	0	0	0	0	0	0	0	0	0	0	0	0	0	0	0	0	0	0	0	0	0	0	0	0	0	0	0	0	0	0	0	0	0	0	0	0	0	0	0	0	0	0	0	0	0	0
k__Bacteria|p__Firmicutes|c__Bacilli|o__Lactobacillales|f__Lactobacillaceae	2.73343666349809	1.8703856578597	2.73761587507176	1.38321393207845	4.7329155428264	0.2047553219162	0	1.83625629978618	0.522896550630106	13.5671982819192	0.381180773493414	0	0.651509910905627	0.175663332435046	0	0	0	4.36093108698269	0.462920383939732	0	0	0.119681544590777	0.568818739308136	0.0101794889523181	11.08431310063	6.75849753879737	6.30242137802256	0	0	0	8.10292322648152	0.148202142014407	0.341002777988306	0	1.39243958995082	0	0	0.0154269827308206	0	0.0469258737143516	0.279436079317335	0.458639175940521	0.239771558732403	0.163090171589194	0.00406374640598413	0.00506891836453067	0	0	0
k__Bacteria|p__Firmicutes|c__CFGB32970|o__OFGB32970|f__FGB32970|g__GGB51884	0	0	0	0	0	0	0	0.0102907510581629	0	0	0	0	0	0	0	0	0	0	0	0	0	0	0	0	0	0	0.00499148758613147	0	0	0	0	0	0	0	0	0	0	0	0	0	0	0	0.0419108283419307	0	0	0	0	0	0
k__Bacteria|p__Proteobacteria|c__CFGB2403|o__OFGB2403|f__FGB2403|g__GGB6601	0	0	0	0.091197451926082	0	0	0	0	0	0	0	0	0.0743210130117639	0	4.23273053550586	0	0	0	0	0	0	0	0.0467736331167451	0	0	0	0	0	0	0	0	0	1.57154182678199	0	0	0	0	0	0	0	0	0	0	0	0	0	0	0	0
k__Bacteria|p__Firmicutes|c__CFGB76465|o__OFGB76465|f__FGB76465|g__GGB80140	0	0.011079503981398	0	0.00334669548352595	0.0182345393449972	0	0	0.0039218398135421	0	0	0.158923666141733	0	0.0144273240430939	0	0	0	0	0.0162164624683277	0.0106257236247279	0.0316039857522177	0.0420500400856083	0	0	0	0	0	0.0155030620489076	0	0	0	0	0	0	0	0.0798325846719185	0	0	0	0	0	0.00642067075912256	0.0129182312354185	0.159050213282078	0	0	0	0	0	0
k__Bacteria|p__Firmicutes|c__CFGB76462|o__OFGB76462|f__FGB76462|g__GGB74802	0	0.0367613639382792	0	0	0	0	0	0	0	0	0	0	0	0	0	0	0	0	0	0	0	0	0	0	0	0	0	0	0.0116985732286702	0.0078862640451457	0	0	0	0	0	0	0	0	0	0	0	0	0	0	0	0	0	0	0
k__Bacteria|p__Firmicutes|c__CFGB76112|o__OFGB76112|f__FGB76112|g__GGB79630	0	0	0	0	0	0	0	0	0	0	0	0	0	0	0	0	0	0	0	0	0	0	0	0	0	0	0	0	0	0	0	0	0	0	0	0	0	0	0	0	0	0	0	0	0	0	0	0	0
k__Bacteria|p__Proteobacteria|c__CFGB2404|o__OFGB2404|f__FGB2404|g__GGB6609	0	0.0235237769605046	0	0	0	0	0	0	0	0	0	0	0	0	0	0	0	0	0	0	0	0	0	0	0	0	0	0	0	0	0	0	0	0	0	0	0	0	0	0	0	0	0	0	0	0	0	0	0
k__Bacteria|p__Proteobacteria|c__CFGB2394|o__OFGB2394|f__FGB2394|g__GGB6544	0	0	0	0	0	0	0	0	0	0	0	0	0	0	0	0	0	0	0	0	0	0	0	0	0	0	0	0	0	0	0	0	0	0	0	0	0	0	0	0	0	0	0	0	0	0	0	0	0
k__Bacteria|p__Firmicutes|c__CFGB76352|o__OFGB76352|f__FGB76352|g__GGB79694	0	0	0	0	0	0	0	0	0	0	0	0	0	0	0	0	0	0	0	0	0	0	0	0	0	0	0	0	0	0	0	0	0	0	0	0	0	0	0	0	0	0	0	0	0	0	0	0	0
k__Bacteria|p__Firmicutes|c__CFGB15212|o__OFGB15212|f__FGB15212|g__GGB41458	0	0	0	0	0	0	0	0	0	0	0	0	0	0	0	0	0	0	0	0	0	0	0	0	0	0	0	0	0	0	0	0	0	0	0	0	0	0	0	0	0	0	0	0	0	0	0	0	0
k__Bacteria|p__Firmicutes|c__CFGB40183|o__OFGB40183|f__FGB40183|g__GGB42389	0	0	0	0	0.000730363575245597	0	0	0	0	0	0	0	0	0	0	0	0	0	0.00258861538341293	0	0	0	0	0	0	0	0	0	0	0	0	0	0	0	0	0	0	0	0.00971403617801106	0	0	0	0	0	0	0	0	0	0
k__Bacteria|p__Proteobacteria|c__CFGB2429|o__OFGB2429|f__FGB2429|g__GGB6648	0	0	0	0	0	0	0	0	0	0	0.00122551570425365	0	0	0	0	0	0	0	0	0	0	0	0	0	0	0	0	0	0	0	0	0	0	0	0	0	0	0	0	0	0	0	0	0	0	0	0	0	0
k__Bacteria|p__Firmicutes|c__CFGB16911|o__OFGB16911|f__FGB16911|g__GGB49418	0	0	0	0	0	0	0	8.48318096107276e-05	0	0	0	0	0	0	0	0	0	0	0	0	0	0	0	0	0	0	0	0	0	0	0	0	0	0	0	0	0	0	0	0	0	0	0	0	0	0	0	0	0
k__Bacteria|p__Bacteroidetes|c__CFGB9382|o__OFGB9382|f__FGB9382|g__GGB70856	0	0	0	0	0	0	0	0	0	0	0	0	0	0	0	0	0	0	0	0	0	0	0	0	0	0	0	0	0	0	0	0	0	0	0	0	0	0	0	0	0	0	0	0	0	0	0	0	0
k__Bacteria|p__Actinobacteria|c__CFGB1056|o__OFGB1056|f__FGB1056|g__GGB2722	0	0	0	0	0	0	0	0	0	0	0	0	0	0	0	0	0	0	0	0	0	0	0	0	0	0	0	0	0	0	0	0	0	0	0	0	0	0	0	0	0	0	0	0	0	0	0	0	0
k__Bacteria|p__Firmicutes|c__CFGB76158|o__OFGB76158|f__FGB76158|g__GGB52002	0	0	0	0	0	0	0	0	0	0	0	0	0	0	0	0	0	0	0	0	0	0	0	0.000831757343180414	0.00114639516456768	0	0	0	0	0	0.00132866744936268	0	0	0	0	0	0	0	0	0	0	0	0	0	0	0	0	0	0
k__Bacteria|p__Proteobacteria|c__CFGB2404|o__OFGB2404|f__FGB2404|g__GGB6608	0	0	0	0	0	0	0	0	0	0.0432458403588267	0	0	0	0	2.32365311874174	0	0	0	0	0	0	0	0.160797563008352	0	0	0	0	0	0	0	0	0	0.695678375781453	0	0	0	0	0	0	0	0	0	0	0	0	0	0	0	0
k__Bacteria|p__Firmicutes|c__CFGB76445|o__OFGB76445|f__FGB76445|g__GGB33665	0	0	0	0	0	0	0	0	0	0	0	0	0	0	0	0	0	0	0	0	0	0	0	0	0	0	0	0	0	0	0	0	0	0	0	0	0	0	0	0	0	0	0	0	0	0	0	0	0
k__Bacteria|p__Firmicutes|c__Bacilli|o__Lactobacillales|f__Streptococcaceae	0.0258744782897722	0.0580665509025087	0.0743780520834926	0.0327468666676975	0.0785723906747406	0.00365579552190396	0	0.0253255579307103	0.642998951458499	0.190139756183439	0.0190560127099688	0.0109696461371509	0.0209509836104059	0.0602594933682393	0.0482057020905483	0.0109990534041323	0	0	0.0718457024078977	0.162979827951774	0.226022551389338	0.00462592549327907	0.00206118231542095	0.207443333709721	0.103231486526436	0.329631742164454	0.117673753486667	0.192010070041117	0.0591352296604291	0.0828435419378476	0.109025375086468	0.11175661874443	0.0556268654883384	0	0.00165551442868034	0.0148885686631985	0.0272828105218281	0.0350306758812765	0.0252321769762171	0.116430411527818	0.0249639512350959	0.0264697839076591	0.0863132310085295	0	0.0399426684516612	0.0237458746703126	0.74789442868581	0.493069159856197	0
k__Bacteria|p__Firmicutes|c__CFGB31455|o__OFGB31455|f__FGB31455|g__GGB31460	0	1.66296766220795	0	0	0	0	0	0	0	0	0	0	0	0	0	0	0	0	0	0	0	0	0	0	0	0	0	0	0	0	0	0	0	0	0	0	0	0	0	0	0	0	0	0	0	0	0	0	0
k__Bacteria|p__Firmicutes|c__CFGB75497|o__OFGB75497|f__FGB75497|g__GGB78706	0	0	0	0	0	0	0	0	0	0	0	0	0	0	0	0	0	0	0	0	0	0	0	0	0	0	0	0	0	0	0	0	0	0	0	0	0	0	0	0	0	0	0	0	0	0	0	0	0
k__Bacteria|p__Firmicutes|c__CFGB10021|o__OFGB10021|f__FGB10021|g__GGB13402	0	0	0	0	0	0	0	0	0	0	0	0	0	0	0	0	0	0	0	0	0	0	0	0	0	0	0	0	0	0	0	0	0	0	0	0	0	0	0	0	0	0	0	0	0	0	0	0	0
k__Bacteria|p__Firmicutes|c__CFGB28369|o__OFGB28369|f__FGB28369|g__GGB28369	0	0	0	0	0	0	0	0	0	0	0	0	0	0	0	0	0	0	0	0	0	0	0	0	0	0	0	0	0	0	0	0	0	0	0	0	0	0	0	0	0	0	0	0	0	0	0	0	0
k__Bacteria|p__Firmicutes|c__CFGB10021|o__OFGB10021|f__FGB10021|g__GGB71580	0	0	0	0	0	0	0	0	0	0	0	0	0	0	0	0	0	0	0	0	0	0	0	0	0	0	0	0	0	0	0	0	0	0	0	0	0	0	0	0	0	0	0	0	0	0	0	0	0
k__Bacteria|p__Firmicutes|c__CFGB72904|o__OFGB72904|f__FGB72904|g__GGB47150	0	0	0	0	0	0	0	0	0	0	0	0	0	0	0	0	0	0	0	0	0	0	0	0	0	0	0	0	0	0	0	0	0	0	0	0	0	0	0	0	0	0	0	0	0	0	0	0	0
k__Bacteria|p__Proteobacteria|c__CFGB2401|o__OFGB2401|f__FGB2401|g__GGB6584	0.053203689802168	0	0	0	0	0	0	0	0	0	0	0	0	0	0	0	0	0	0	0	0	0	0	0	0	0	0	0	0	0	0	0	0	0	0	0	0	0	0	0	0	0	0	0	0	0	0	0	0
k__Bacteria|p__Firmicutes|c__CFGB76294|o__OFGB76294|f__FGB76294|g__GGB79703	0.000197730729288652	0	0	0	0	0.000153863447891581	0	0	0	0	0	0	0	0	0	0	0	0	0	0	0	2.85550956375251e-05	0.000405478488279531	0	0	0	0	0	0	0	0	0	0	0	0	0	0	0	0	0	0	0	0	0	0	0	0	0	0
k__Bacteria|p__Tenericutes|c__CFGB10317|o__OFGB10317|f__FGB10317|g__GGB4640	0	0	0	0	0	0	0	0	0	0	0	0	0	0	0	0	0	0	0	0	0	0	0	0	0	0	0	0	0	0	0	0	0	0	0	0	0	0	0	0	0	0	0	0	0	0	0	0	0
k__Bacteria|p__Firmicutes|c__CFGB72809|o__OFGB72809|f__FGB72809|g__GGB29473	0	0	0	0	0	0	0	0	0	0	0	0	0	0	0	0	0	0	0	0	0	0	0	0	0	0	0	0	0	0	0	0	0	0	0	0	0	0	0	0	0	0	0	0	0	0	0	0	0
k__Bacteria|p__Firmicutes|c__CFGB14224|o__OFGB14224|f__FGB14224|g__GGB38873	0	0	0	0	0	0	0	0	0	0	0	0	0	0	0	0	0	0	0	0	0	0	0	0	0	0	0	0	0	0	0	0	0	0	0	0	0	0	0	0	0	0	0	0	0	0	0	0	0
k__Bacteria|p__Firmicutes|c__CFGB76560|o__OFGB76560|f__FGB76560|g__GGB18456	0	0	0	0	0	0	0	0	0	0	0	0	0	0	0	0	0	0	0	0	0	0	0	0	0	0	0.0186217978629353	0	0	0	0	0	0	0	0	0	0	0	0	0	0	0	0	0	0	0	0	0	0
k__Bacteria|p__Candidatus_Melainabacteria|c__CFGB2102|o__OFGB2102|f__FGB2102	0	0	0	0	0	0	0	0	0	0	0	0	0	0	0	0	0	0	0	0	0	0	0	0	0	0	0	0	0	0	0	0	0	0	0	0	0	0	0	0	0	0	0	0	0	0	0	0	0
k__Bacteria|p__Verrucomicrobia|c__CFGB2164|o__OFGB2164|f__FGB2164|g__GGB6132	0	0	0	0	0	0	0	0	0	0	0	0	0	0	0	0	0	0	0	0	0	0	0	0	0	0	0	0	0	0	0	0	0	0	0	0	0	0	0	0	0	0	0	0	0	0	0	0	0
k__Bacteria|p__Fusobacteria|c__CFGB76375|o__OFGB76375|f__FGB76375|g__GGB4386	0	0	0	0	0	0	0	0	0	0	0	0	0	0	0	0	0	0	0	0	0	0	0	0	0	0	0	0	0	0	0	0	0	0	0	0	0	0	0	0	0	0	0	0	0	0	0	0	0
k__Bacteria|p__Actinobacteria|c__CFGB2987|o__OFGB2987|f__FGB2987|g__GGB38145	0	0	0	0	0	0	0	0	0	0	0	0	0	0	0	0	0	0	0	0	0	0	0	0	0	0	0	0	0	0	0	0	0	0	0	0	0	0	0	0	0	0	0	0	0	0	0	0	0
k__Bacteria|p__Verrucomicrobia|c__CFGB2165|o__OFGB2165|f__FGB2165|g__GGB6133	0	0	0	0.00177621747998611	0	0	0	0	0	0	0	0	0.00241316366347402	0.0387147967655316	0	0	0	0	0	0	0	0	0	0	0	0	0	0	0	0	0	0	0	0	0	0	0	0	0	0	0	0	0	0	0	0	0	0	0
k__Bacteria|p__Proteobacteria|c__CFGB2429|o__OFGB2429|f__FGB2429|g__GGB77437	0	0	0	0	0	0	0	0.0797027478911867	0.052475106861122	0.0225871959633686	0	0	0	0.231548229363402	0	0	0	0	0	0	0	0	0	0	0.00236269247331631	0	0	0	0	0	0.00156006458942022	0	0	0	0	0	0	0	0	0	0	0	0	0	0	0	0	0	0
k__Bacteria|p__Firmicutes|c__Clostridia|o__Eubacteriales|f__Oscillospiraceae	9.66458372080609	5.19285863728141	4.15893834960311	2.04372680524409	33.0725811896506	1.72729568418255	4.21655900805813	2.1575535159249	10.0098711200524	7.77615134800358	5.93020997358939	0.0773915064527269	5.19990277334675	11.3930829228916	0.87315878673464	0.240433410277658	4.62754033974091	4.00386774980507	1.53970687998492	17.5481701833901	18.3922250920164	3.89253069447269	0.536169273533128	21.3655950599173	8.99590965086535	16.0208885247123	12.2974622686117	6.57454887012704	27.1979962734561	27.1446190439974	14.3572072366194	7.3340582695308	10.8812440160337	0.797040538216976	3.90654219008515	5.17204023875589	2.00752081432412	12.8172442017733	11.1566729381788	16.5077087019655	9.17650752774118	8.48145594267847	19.5409714931942	4.85131025894277	11.3084448446286	14.449334429451	4.50406166211497	7.5351378030558	0.106252451923481
k__Bacteria|p__Candidatus_Melainabacteria|c__CFGB2104|o__OFGB2104|f__FGB2104	0	0	0	0	0	0	0	0	0	0	0	0	0	0	0	0	0	0	0	0	0	0	0	0	0	0	0	0	0	0	0	0	0	0	0	0	0	0	0	0	0	0	0	0	0	0	0	0	0
k__Bacteria|p__Proteobacteria|c__CFGB2397|o__OFGB2397|f__FGB2397|g__GGB36599	0	0	0	0	0.0014054895691701	0	0	0	0	0	0	0	0	0	0	0	0	0	0	0	0	0	0	0	0	0	0	0	0	0	0	0	0	0.313785005979198	0	0	0	0	0	0	0	0	0	0	0	0	0	0	0
k__Bacteria|p__Firmicutes|c__Bacilli|o__Lactobacillales|f__Carnobacteriaceae	0	0.000732806998769648	0	0	0	0	0	0	0	0	0	0	0	0	0	0	0	0	0	0	0.000298349308834989	0	0	0	0	0	0	0	0	0	0	0.00203394426118865	0	0	0	0	0	0	0	0	0	0	0	0	0	0	0	0	0
k__Bacteria|p__Candidatus_Melainabacteria|c__CFGB2106|o__OFGB2106|f__FGB2106	0	0	0	0	0	0	0	0	0	0	0	0	0	0	0	0	0	0	0	0	0	0	0.0217268889969782	0	0	0	0	0	0	0	0	0	0	0	0	0	0	0	0	0	0	0	0	0	0	0	0.260594464995212	0.205582988616647	0
k__Bacteria|p__Tenericutes|c__CFGB76359|o__OFGB76359|f__FGB76359|g__GGB37878	0	0	0	0	0	0	0	0	0	0	0	0	0	0	0	0	0	0	0	0	0	0	0	0	0	0	0	0	0	0	0	0	0	0	0	0	0	0	0	0	0	0	0	0	0	0	0	0	0
k__Bacteria|p__Proteobacteria|c__CFGB2404|o__OFGB2404|f__FGB2404|g__GGB38511	0	0	0	0	0	0	0	0	0	0	0	0	0	0	0	0	0	0	0	0	0	0	0	0	0	0	0	0	0	0	0	0	0	0	0	0	0	0	0	0	0	0	0	0	0	0	0	0	0
k__Bacteria|p__Proteobacteria|c__CFGB2429|o__OFGB2429|f__FGB2429|g__GGB80073	0	0	0	0	0	0	0	0	0	0	0	0	0	0	0	0	0	0	0	0	0	0	0	0	0	0	0	0	0	0	0	0	0	0	0	0	0	0	0	0	0	0	0.0454641530890425	0	0	0	0	0	0
k__Bacteria|p__Bacteroidetes|c__CFGB74567|o__OFGB74567|f__FGB74567|g__GGB1514	0	0	0	0	0	0	0	0	0	0	0	0	0	0	0	0	0	0	0	0	0	0	0	0	0	0	0	0	0	0	0	0	0	0	0	0	0	0	0	0	0	0	0	0	0	0	0	0	0
k__Bacteria|p__Fusobacteria|c__CFGB76370|o__OFGB76370|f__FGB76370|g__GGB79751	0	0	0	0	0	0	0	0	0	0	0	0	0	0	0	0	0	0	0	0	0	0	0	0	0	0	0	0	0	0	0	0	0	0	0	0	0	0	0	0	0	0	0	0	0	0	0	0	0
k__Bacteria|p__Bacteroidetes|c__CFGB76256|o__OFGB76256|f__FGB76256|g__GGB1109	0	0	0	0	0	0	0	0	0	0	0	0	0	0	0	0	0	0	0	0	0	0	0	0	0	0	0	0	0	0	0	0	0	0	0	0	0	0	0	0	0	0	0	0	0	0	0	0	0
k__Bacteria|p__Bacteroidetes|c__CFGB74567|o__OFGB74567|f__FGB74567|g__GGB1515	0	0	0	0	0	0	0	0	0	0	0	0	0	0	0	0	0	0	0	0	0	0	0	0	0	0	0	0	0	0	0	0	0	0	0	0	0	0	0	0	0	0	0	0	0	0	0	0	0
k__Bacteria|p__Bacteroidetes|c__CFGB76185|o__OFGB76185|f__FGB76185|g__GGB1550	0	0.105221672823337	0	0	0	0	0	0	0	0	0	0	0	0	0	0	0	0	0	0	0	0	0	0	0	0	0	0	0	0	0	0	0	0	0	0	0	0	0	0	0	0	0	0	0	0	0	0	0
k__Bacteria|p__Bacteroidetes|c__CFGB11479|o__OFGB11479|f__FGB11479|g__GGB1631	0	0	0	0	0	0	0	0	0	0	0	0	0	0	0	0	0	0	0	0	0	0	0	0	0	0	0	0	0	0	0	0	0	0	0	0	0	0	0	0	0	0	0	0	0	0	0	0	0
k__Bacteria|p__Bacteroidetes|c__CFGB74566|o__OFGB74566|f__FGB74566|g__GGB1513	0.685687798302483	0	0	0	0	0	0	0	0	0	0	0	0	0	0	0	0	0	0	0	0	0	0	0	0	0	0	0	0	0	0	0	0	0	0	0	0	0	0	0	0	0	0	0	0	0	0	0	0
k__Bacteria|p__Bacteroidetes|c__CFGB59108|o__OFGB59108|f__FGB59108|g__GGB1568	0	0.0376689689367554	0	0	0	0	0	0	0	0	0	0	0	0	0	0	0	0	0	0	0	0	0	0	0	0	0	0	0	0	0	0	0	0	0	0	0	0	0	0	0	0	0	0	0	0	0	0	0
k__Bacteria|p__Firmicutes|c__Bacilli|o__Bacillales|f__Bacillales_unclassified	0	0	0	0	0	0	0	0	0	0.0147881334227383	0	0	0	0	0	0	0	0	0	0	0	0	0	0	0	0	0	0	0	0	0	0	0	0	0	0	0	0	0	0	0	0	0	0	0	0	0	0	0
k__Bacteria|p__Bacteroidetes|c__CFGB76022|o__OFGB76022|f__FGB76022|g__GGB5027	0	0.0689241958842792	0	0	0	0	0	0	0	0	0	0	0	0	0	0	0	0	0	0	0	0	0	0	0	0	0	0	0	0	0	0	0	0	0	0	0	0	0	0	0	0	0	0	0	0	0	0	0
k__Bacteria|p__Bacteroidetes|c__CFGB11479|o__OFGB11479|f__FGB11479|g__GGB1632	0	0	0	0	0	0	0	0	0	0	9.29470447647095	0	0	0	0	0	0	0	0	0	0	0	0	0	0	0	0	0	0	0	0	0	0	0	0	0	0	0	0	0	0	0	0	0	0	0	0	0	0
k__Bacteria|p__Cyanobacteria|c__Cyanobacteria_unclassified|o__Synechococcales	0	0	0	0	0	0	0	0	0	0	0	0	0	0	0	0	0	0.00269502161973637	0	0	0	0	0	0	0	0	0	0	0	0	0	0	0	0	0	0	0	0	0	0	0	0	0	0	0	0	0	0	0
k__Bacteria|p__Bacteroidetes|c__Bacteroidia|o__Bacteroidales|f__Rikenellaceae	3.27296614379745	3.45010241120742	9.78247217584874	2.65446444107484	2.67295269763685	0.801326991157268	0	1.13551292478249	4.54033110111436	10.1826751365051	12.3500512955869	0	8.06847543632121	6.88956185808604	0.566673147021914	0.899232927412902	2.69398348407318	2.73613421315607	2.80107560348927	5.00531125470388	6.85371474747762	0	5.00264998142826	5.34993190854825	0.67185746858084	5.20018142854222	4.40599590912221	2.65887038512279	3.51364530902112	7.27015344356508	1.28288067332677	3.4586153478935	4.01117510839311	6.91383784439685	8.29187994684569	12.7610435411193	0	2.04000775766573	1.43184125355885	2.59316306693254	5.70591594036263	10.3286027713894	3.52128111936249	3.33399554873244	19.7714996982918	13.5172444453437	3.78755514271232	5.40419249802776	1.06928336742117
k__Bacteria|p__Bacteroidetes|c__CFGB76189|o__OFGB76189|f__FGB76189|g__GGB1538	0	0	0	0	0	0	0	0	0	0.332767715939834	0	0	0	0	0	0	0	0	0	0	0	0	0	0	0	0	0	0	0	0	0	0	0	0	0	0	0	0	0	0	0	0	0	0	0	0	0	0	0
k__Bacteria|p__Proteobacteria|c__CFGB13104|o__OFGB13104|f__FGB13104|g__GGB6610	0	0.0459853199227926	0	0	0	0	0	0	0	0	0	0	0	0	0	0	0	0	0	0	0	0	0.113576214060798	0	0	0	0	0	0	0	0	0	0	0	0	0	0	0	0	0	0	0	0	0	0	0	0	0	0
k__Bacteria|p__Bacteroidetes|c__CFGB76185|o__OFGB76185|f__FGB76185|g__GGB62540	0	0	0	0	0	0	0	0	0	0	0	0	0	0	0	0	0	0	0	0	0	0	0	0	0	0	0	0	0	0	0	0	0	0	0	0	0	0	0	0	0	0	0	0	0	0	0	0	0
k__Bacteria|p__Bacteroidetes|c__CFGB76111|o__OFGB76111|f__FGB76111|g__GGB27782	0.00914504622960016	0	0	0	0	0	0	0	0	0	0	0	0	0	0	0	0	0	0	0	0	0	0	0	0	0	0	0	0	0	0	0	0	0	0	0	0	0	0	0	0	0	0	0	0	0	0	0	0
k__Bacteria|p__Bacteroidetes|c__Bacteroidia|o__Bacteroidales|f__Muribaculaceae	0.194291626961382	0.261128042561577	0	0	0	0	0	0.692782235947915	0	0.001897694742824	0	0	0	0	0	0	0	0	0	0	0	0	0	0	0	0	0	0	0	0	0	0	0	0	0	0.00108632235123787	0	0	0	0	0	0	0	0	0	0	0	0	0
k__Bacteria|p__Proteobacteria|c__CFGB76484|o__OFGB76484|f__FGB76484|g__GGB6606	0	0	0	0	0	0	0	0	0	0	0	0	0	0	0	0	0	0	0	0	0	0	0	0	0	0	0	0	0	0	0	0	0	0	0	0	0	0	0	0	0	0	0	0	0	0	0	0	0
k__Bacteria|p__Bacteroidetes|c__Bacteroidia|o__Bacteroidales|f__Tannerellaceae	10.2026937769416	1.27059321386673	4.84731919146664	1.27524185483945	0.218292783871934	3.3428434234304	8.88319262175976	1.57135266046714	2.7370479061532	0.974288823695878	2.4482626508051	0	1.27385522609856	4.1838243354511	0.387511536418232	0	0.637558992458991	1.02389971812523	3.30803345032886	0.452123797654804	0.548159480117209	3.04468707235111	8.65162692467231	1.37026299187988	0.619032418223292	0.00252122502617174	2.02529042450902	1.82363592780562	6.63147377603653	6.15056833540111	0.67530642777439	1.51948046818148	4.71612094501211	0	2.31672849102611	1.78682913481315	0.438243048038867	0	0.275966936875314	2.22597666823338	0.252781397082769	0.183564021754556	0.452765771810775	5.96309553191487	0.654327803513044	0.550973999449837	2.37097354972019	2.38804029531631	2.64290275081544
k__Bacteria|p__Proteobacteria|c__CFGB76539|o__OFGB76539|f__FGB76539|g__GGB9815	0	0	0	0	0	0	0	0	0	0	0	0	0	0	0	0	0	0	0	0	0	0	0	0	0	0	0	0	0	0	0	0	0	0	0	0	0	0	0	0	0	0	0	0	0	0	0	0	0
k__Bacteria|p__Bacteroidetes|c__CFGB76125|o__OFGB76125|f__FGB76125|g__GGB79977	0	0	0	0	0	0	0	0	0	0	0	0	0	0	0	0	0	0	0	0	0	0	0	0	0	0	0	0	0	0	0	0	0	0	0	0	0	0	0	0	0	0	0	0	0	0	0	0	0
k__Bacteria|p__Bacteroidetes|c__CFGB50354|o__OFGB50354|f__FGB50354|g__GGB70875	0	0.00801381598654514	0	0	0	0	0	0	0	0	0	0	0	0	0	0	0	0	0	0	0	0	0	0	0	0	0	0	0	0	0	0	0	0	0	0	0	0	0	0	0	0	0	0	0	0	0	0	0
k__Bacteria|p__Proteobacteria|c__CFGB13104|o__OFGB13104|f__FGB13104|g__GGB6612	0	0	0	0.436928926128938	0	0	0	0	0	0	0	0	0.565189496925029	0.37764295444824	0	0	0	0	0	0	0	0	0.19401300917325	0	0	0.297733085181281	0	0	0	0	0	0	0	0	0	0	0	0	0	0	0	0	0.315325718793503	0	0	0	0.18460080948898	0.207015544283403	0
k__Bacteria|p__Proteobacteria|c__CFGB76759|o__OFGB76759|f__FGB76759|g__GGB6547	0	0	0	0	0	0	0	0	0	0	0	0	0	0	0	0	0	0	0	0	0	0	0	0	0	0	0	0	0	0	0	0	0	0	0	0	0	0	0	0	0	0	0	0	0	0	0	0	0
k__Bacteria|p__Bacteroidetes|c__CFGB75900|o__OFGB75900|f__FGB75900|g__GGB70871	0.00740077872480383	0	0	0	0	0	0	0	0	0	0	0	0	0	0	0	0	0	0	0	0	0	0	0	0	0	0	0	0	0	0	0	0	0	0	0	0	0	0	0	0	0	0	0	0	0	0	0	0
k__Bacteria|p__Proteobacteria|c__CFGB76483|o__OFGB76483|f__FGB76483|g__GGB6572	0	0	0	0	0	0	0	0	0	0	0	0	0	0	0	0	0	0	0	0	0	0	0	0	0	0	0.137111104540679	0	0	0	0	0	0	0	0	0	0	0	0	0	0	0	0	0	0	0	0	0	0
k__Bacteria|p__Synergistetes|c__Synergistia|o__Synergistales|f__Synergistaceae	0	0	0	0	0.00072422606620992	0	0	0	0	0	0	0	0	0.000213767365299721	0	0	0	0	0	0	0	0	0	0	0	0	0.0285972216167623	0	0	0	0	0	0	0	0	0	0	0	0	0	0	0	0	0	0	0	0	0	0
k__Bacteria|p__Bacteroidetes|c__CFGB76183|o__OFGB76183|f__FGB76183|g__GGB27774	0	0	0	0	0	0	0	0	0	0	0	0	0	0.000465707474402964	0	0	0	0	0	0	0	0	0	0	0	0	0	0	0	0	0	0	0	0	0	0	0	0	0	0	0	0	0	0	0	0	0	0	0
k__Bacteria|p__Bacteroidetes|c__CFGB24868|o__OFGB24868|f__FGB24868|g__GGB44117	0	0	0	0	0	0	0	0	0	0	0	0	0	0	0	0	0	0	0	0	0	0	0	0	0	0	0	0	0	0	0	0	0	0	0	0	0	0	0	0	0	0	0	0	0	0	0	0	0
k__Bacteria|p__Bacteroidetes|c__Bacteroidia|o__Bacteroidales|f__Prevotellaceae	0	3.67904072982305	0	32.7683664429862	0.00171236502095396	0	0	28.2412207015072	0.116971783657701	0.0401370152313548	13.6719818001536	0	31.976846464105	6.12161786734431	0	0	0	0	34.3895383589679	1.94131157024605	2.41040422848483	24.4759216991916	16.9977004660205	0	0.00455062958618023	0.0010394524230708	0.00588255496156795	0.00521163104647934	0	0	0.00242593775866781	0	0	1.78667017245906	0	0.0227383637354995	0.00164434236388315	0	0.00069111719843557	0	0	0	0.70384143337413	0.00054232994259381	0.0269839224572306	0.0209878981610612	0	0	0
k__Bacteria|p__Bacteroidetes|c__Bacteroidia|o__Bacteroidales|f__Bacteroidaceae	24.9861447411959	9.17834042958996	31.1829942084764	9.14946768897214	5.84073592376615	46.4686753245491	57.0149967728733	13.734654981882	23.488239468179	16.095274818643	8.62235781445273	75.199772786912	7.4877073813118	16.0458136086764	70.4646996083565	83.9223753960292	66.6681945048324	19.6884534155466	24.9590962620127	11.5006183883606	13.5331533361886	11.0119799428813	44.5016104348873	13.3456915565547	4.28644841267715	19.4595224642815	22.6676892811046	10.4742300132734	32.0089060410433	29.0059737598637	4.39519460037237	37.8952360026364	21.3155577346967	56.2523973525743	45.3212590300477	43.8296916535492	57.1310974543494	11.6519170218375	6.12640840553211	13.7736142273233	3.54334778087398	2.8986130214107	6.30072429689966	65.1647211309349	4.07569527464109	3.62105646575912	41.2715450735975	37.9128857323531	74.2107761283555
k__Bacteria|p__Bacteroidetes|c__CFGB59744|o__OFGB59744|f__FGB59744|g__GGB59744	0	0	0	0	0	0	0	0	0	0	0	0	0	0	0	0	0	0	0	0	0	0	0	0	0	0	0	0	0	0	0	0	0	0	0	0	0	0	0	0	0	0	0	0	0	0	0	0	0.010192846830115
k__Bacteria|p__Bacteroidetes|c__CFGB76103|o__OFGB76103|f__FGB76103|g__GGB13818	0	0	0	0	0	0	0	0	0	0	0	0	0	0.0134978822089253	0	0	0	0	0	0	0	0	0	0	0	0	0	0	0	0	0	0	0	0	0	0	0	0	0	0	0	0	0	0	0	0	0	0	0
k__Bacteria|p__Actinobacteria|c__CFGB12107|o__OFGB12107|f__FGB12107|g__GGB34797	0	0	0	0	0	0	0	0.00193808057341431	0	0	0	0	0	0	0	0	0	0	0	0	0	0	0	0	0	0	0	0	0	0	0	0	0	0	0	0	0	0	0	0	0	0	0	0	0	0	0	0	0
k__Archaea|p__Candidatus_Thermoplasmatota|c__CFGB76095|o__OFGB76095|f__FGB76095	0	0	0	0	0	0	0	0	0	0	0	0	0	0	0	0	0	0	0	0	0	0	0	0	0	0	0	0	0	0	0	0	0	0	0	0	0	0	0	0	0	0	0	0	0	0	0	0	0
k__Bacteria|p__Bacteroidetes|c__Bacteroidia|o__Bacteroidales|f__Barnesiellaceae	0	0.0370975139377148	0	0	0.571402091221555	0	0	0.0396817103263719	0.177497048957745	0	3.33605043468407	0	0	0	0	0	0.109992496548968	0.229879938676023	2.4772041674352	0	0	0	1.76599397595345	0	0.128738778938067	0	0	0	0	0	0.12824626655899	0.975065984087528	0	0	0	0	0	0	0.131670624768614	0.0484637393805451	0.0699086465489538	0.0548547928832982	0	0	0	0	0.629710577750379	0.505834655902367	3.21907566751216
k__Bacteria|p__Tenericutes|c__Mollicutes|o__Mycoplasmatales|f__Mycoplasmataceae	0	0	0	0	0	0	0	0	0	0	0	0	0	0	0	0	0	0	0	0	0	0	0	0	0	0	0	0	0	0	0	0	0	0	0	0	0	0	0	0	0	0	0	0	0	0	0	0	0
k__Bacteria|p__Firmicutes|c__Negativicutes|o__Veillonellales|f__Veillonellaceae	0.0176615912125328	0.532622951105749	0.106746125581758	0.055906273732999	1.88128768214291	0.11275113461495	0.126675467677764	2.07482945050681	0.153954807834142	0.032584807291417	2.06223276887696	0.0455191343057222	0.028249512243971	2.36356468172893	0.226192782886945	0.834355488934101	0	0.716960694224708	0.0986618976971453	1.16979251691528	1.43969032726995	4.31626689741184	0.0189392243900564	2.32797434154228	0.0853505180449472	3.66123157016939	0	0	0.372653969301651	0.353937645436113	0.0884683517407104	0.000654998999365835	2.00756186222872	0.685773931729006	0.767942758243066	2.21928215793847	0.84115116958568	0.00597475616082368	4.84460997560029	0.00824156191110092	0	0	2.34207278685183	0	0.00277110341402099	0.00209878981610612	3.674081259549	3.60418255260324	0
k__Bacteria|p__Proteobacteria|c__CFGB74911|o__OFGB74911|f__FGB74911|g__GGB77497	0	0	0	0	0	0	0	0	0	0	0	0	0	0	0	0	0	0	0	0	0	0	0	0	0	0	0	0	0	0	0	0	0	0	0	0	0	0	0	0	0	0	0	0	0	0	0	0	0
k__Bacteria|p__Firmicutes|c__Tissierellia|o__Tissierellales|f__Peptoniphilaceae	0	0.0664770238883879	0.0045072604259253	0.00259231740322297	0	0	0	0	0	0.00102598943412842	0	0.0474290280528154	0.0126635744541939	0.00657334648296643	0	0.0110705338486758	0	0	0	0.00525854719390244	0.00787756925058538	0	0.00313401081566054	0.000312862853856853	0	0	4.53085106154142e-05	0.000862246424966567	0.00420181312347586	0.00376939248901121	0	0	0	0	0.00519847525914116	0	0.0473836055170992	0.00708604832030812	0	0.064946863202747	0	0	0.000219428420638381	0	0.0082002039802662	0.00205332866485472	0	0	0
k__Bacteria|p__Firmicutes|c__Clostridia|o__Eubacteriales|f__Christensenellaceae	0	0.000699191998826086	0.000206376393128448	0	0.0029460043371251	0	0	0.00231003543093827	0	0.0199412232121953	0.00638478552092644	0	0.000797008182431785	0.026621671528576	0	0	0	0.000471049624079995	0	0.0221526548268741	0.0238966321403409	0.00455453775418525	0	0.0153836954481809	0.0250878795465451	0.0151420941630314	0.0203661755216287	0.0266266274329277	0.00227472257224143	0.00248523071920779	0.0326046034764954	0.00388862563834033	0.00699847996476248	0	0	0	0.019577259982555	0.00437649327976739	0.0984394061438367	0.00818563952323934	0.0227393051831611	0.0314829427509373	0.00769415139464257	0	0.211953055588457	0.217607377323349	0	0	0
k__Archaea|p__Thaumarchaeota|c__Thaumarchaeota_unclassified|o__Nitrosopumilales	0	0	0.00880814445872216	0.00668653298450368	0.00268822895762665	0	0	0.0023296120023869	0.0107335445852295	0	0.00521222419895535	0	0.0117263518692973	0.020010152301806	0	0	0	0.00722018686089829	0	0	0	0.0411407540397643	0	0	0	0.126864799635642	0.124636161284569	0.125617095318691	0	0	0	0.0193121283918285	0	0	0.000919730238155743	0	0	0	0.0354197564198229	0.0289887678077485	0.061838315179012	0.0724580766754485	0	0.0123402288577083	0.00393448210678782	0.0022957881381955	0	0	0
k__Bacteria|p__Firmicutes|c__Firmicutes_unclassified|o__Firmicutes_unclassified	0.127147920744364	0.0226901249619042	0.143456358391447	0.222527817724283	0.10312242681745	0.0831354981647789	0	0.00979481124813093	0.171146368411485	0.0137390013697949	0	0	0.141889595589036	0	0	0	0.214336899609955	0.0223246633313978	0.00419293689349219	0.174264037798823	0.230446153641487	0.0120002789416699	0.0579411864814438	0.289047122957164	0.416770564035696	0.268444117260286	0.226633170098302	0.0341693760265512	0.132334441735946	0.135018279255684	0.440356221953381	0.372411746860486	1.06636944246238	0	0.146405058605905	0.332942919526307	0.0838467130928938	0.54730514533171	0.0812062708161794	0.414804311963298	0.0394207280402845	0.0369386635621152	0.242730303242947	0.614041964183346	0	0	0.267719983561197	0.302569257343456	0.00435756796114473
k__Bacteria|p__Lentisphaerae|c__Lentisphaeria|o__Victivallales|f__Victivallaceae	0	0.00428255099280978	0	0.176414743070126	0	0	0	0.0172534849700588	0	0	0.00427417514137848	0	1.18730604125079	0	0	0	0	0.00145948162214949	0.00230185260141808	0	0	0	0.00812646470260227	0	0	0	0.032486202111252	0	0	0	0	0	0.0110723319863558	0	0	0	0	0	0	0.0150431223347661	0	0	0	0	0	0	0	0	0
k__Bacteria|p__Bacteroidetes|c__Bacteroidia|o__Bacteroidales|f__Odoribacteraceae	0.24545445316482	0.798524323659312	1.45712465121127	1.04942220549202	0.129483028125684	0.516759621550747	0	0.52511542701422	0.912321474342883	0.000439709757483611	2.11845519303753	0	0.947288503052534	1.58721505280167	0	0.031692642099478	0.760607304553194	2.21319963130241	0.357786947784055	1.06036437503059	1.35421325028872	0	1.13529752984016	0.264895636799678	0.19028062667498	0.420550655169647	2.06328161066004	0.286975449527147	0	0	0.504960810572673	0.484788890972736	0.560534044251382	0.267649740284711	1.99423907891173	1.00779463825866	0	0.321737809813884	0.166386465523363	0.340092001780222	0.177116051057885	0.13668297467221	0.364569703386445	0	0.0607703786596673	0.0570385911034183	1.37697083528382	1.55299534684369	0.433447872820995
k__Bacteria|p__Verrucomicrobia|c__CFGB76470|o__OFGB76470|f__FGB76470|g__GGB79811	0	0	0	0	0	0	0	0	0	0	0	0	0	0	0	0	0	0	0	0	0	0	0	0	0	0	0.0449007340198755	0	0	0	0	0	0	0	0	0	0	0	0	0	0	0	0	0	0	0	0	0	0
k__Bacteria|p__Spirochaetes|c__Spirochaetia|o__Spirochaetales|f__Treponemataceae	0	0	0	0	0	0	0	0	0	0	0	0	0	0	0	0	0	0	0	0	0	0	0	0	0	0	0	0	0	0	0	0	0	0	0	0	0	0	0	0	0	0	0	0	0	0	0	0	0
k__Bacteria|p__Spirochaetes|c__Spirochaetia|o__Brachyspirales|f__Brachyspiraceae	0	0	0	0	0	0	0	0	0	0	0	0	0	0	0	0	0	0	0	0	0	0	0	0	0	0	0	0	0	0	0	0	0	0	0	0	0	0	0	0	0	0	0	0	0	0	0	0	0
k__Bacteria|p__Firmicutes|c__Negativicutes|o__Selenomonadales|f__Selenomonadaceae	0.0021185435280927	0.0126190709788131	0.0204890483097923	0	0	0	0	0.000998405143880102	0	0	0	1.39239416102187	0	0.040615799406947	0	0	0.0623489819389486	0.00477999536566422	0	0	0	0	0.0955239738638529	0.241324091542024	0	0.153381894428448	0.0221860673646812	0	0	0	0	0	0.100321368589616	0	0	0.0564069160598238	0	0.185067603840435	0	0	0	0	0.33595906866966	0	0	0	0	0	0
k__Bacteria|p__Bacteroidetes|c__Bacteroidia|o__Bacteroidales|f__Dysgonomonadaceae	0	0	0	0	0	0	0	0	0	0	0	0	0	0	0	0	0	0	0	0	0	0	0	0	0	0	0	0	0	0	0	0	0	0	0	0	0	0	0	0	0	0	0	0	0	0	0	0	0
k__Bacteria|p__Verrucomicrobia|c__Opitutae|o__Puniceicoccales|f__Puniceicoccaceae	0	0	0	0	0	0	0	0	0	0	0	0	0	0	0	0	0	0.0022780268705508	0	0	0	0	0	0	0	0	0.00882760815156987	0	0	0	0	0	0	0	0	0	0	0	0	0	0	0	0	0	0	0	0	0	0
k__Bacteria|p__Firmicutes|c__Bacilli|o__Bacillales|f__Staphylococcaceae|g__GGB4661	0	0	0	0	0	0	0	0	0	0	0	0	0	0	0	0	0	0	0	0	0	0	0	0	0	0	0	0	0	0	0	0	0	0	0	0	0	0	0	0	0	0	0	0	0	0	0	0	0
k__Bacteria|p__Firmicutes|c__Bacilli|o__Bacillales|f__Staphylococcaceae|g__GGB4664	0	0	0	0	0	0	0	0.000234918857383553	0	0	0	0	0	0	0	0	0	0	0	0	0	0	0	0	0	0	0	0	0	0	0	0	0	0	0	0	0	0	0	0	0	0	0	0	0	0	0	0	0
k__Bacteria|p__Bacteria_unclassified|c__CFGB2987|o__OFGB2987|f__FGB2987|g__GGB9364	0	0	0	0	0	0	0	0	0	0	0	0	0	0.020888125409287	0	0	0	0	0	0	0	0	0	0	0	0	0	0	0	0	0	0	0	0	0	0	0	0	0	0	0	0	0	0	0	0	0	0	0
k__Bacteria|p__Bacteroidetes|c__Bacteroidia|o__Bacteroidales|f__Porphyromonadaceae	0	0	0	0	0	0	0	0.000593822667275093	0	0.0282339949542108	0	0	0	0.00167960072735495	0	0	0	0	0	0	0.000481948883502675	0	0	0	0	0	0	0	0	0	0	0	0	0	0	0.0163022758326176	0.0550891560563723	0	0	0	0	0	0	0	0.0122073972553519	0.0022806344211117	0	0	0
k__Bacteria|p__Firmicutes|c__Bacilli|o__Bacillales|f__Staphylococcaceae|g__GGB4659	0.0309024882631122	0	0	0	0	0	0	0.00442430514739025	0.109511970170967	0	0	0	0	0	0	0	0	0	0	0	0	0	0	0	0	0	0	0	0	0	0	0	0	0	0	0	0	0	0	0	0	0	0	0	0	0	0	0	0
k__Bacteria|p__Firmicutes|c__Bacilli|o__Bacillales|f__Staphylococcaceae|g__GGB6520	0	0	0	0	0	0	0	0	0	0	0	0	0	0	0	0	0	0	0	0	0	0	0	0	0	0	0	0	0	0	0	0	0	0	0	0	0	0	0	0	0	0	0	0	0	0	0	0	0
k__Bacteria|p__Firmicutes|c__Bacilli|o__Bacillales|f__Staphylococcaceae|g__GGB4658	0	0	0	0	0	0	0	0	0	0	0	0	0	0	0	0	0	0	0	0	0	0	0	0	0	0	0	0	0	0	0	0	0	0	0	0	0	0	0	0	0	0	0	0	0	0	0	0	0
k__Bacteria|p__Firmicutes|c__Bacilli|o__Bacillales|f__Staphylococcaceae|g__GGB6518	0	0	0	0.0318347549887857	0	0	0	0	0	0	0	0	0.05598244511044	0.00432115459855865	0	0	0	0	0	0	0	0	0	0	0	0	0	0	0	0	0	0	0	0	0	0	0	0	0	0	0	0	0	0	0	0	0	0	0
k__Bacteria|p__Bacteria_unclassified|c__CFGB2992|o__OFGB2992|f__FGB2992|g__GGB9412	0	0	0	0	0	0	0	0	0	0	0	0	0	0.0166204126520533	0	0	0	0	0	0	0	0	0	0	0	0	0.0139097127589322	0	0	0	0	0	0	0	0	0	0	0	0	0	0	0	0	0	0	0	0	0	0
k__Bacteria|p__Firmicutes|c__Bacilli|o__Bacillales|f__Staphylococcaceae|g__GGB13758	0	0.152262503744358	0	0	0	0	0	0	0	0	0	0	0	0	0	0	0	0	0	0	0	0	0	0	0	0	0	0	0	0	0	0	0	0	0	0	0	0	0	0	0	0	0	0	0	0	0	0	0
k__Bacteria|p__Actinobacteria|c__Coriobacteriia|o__Coriobacteriales|f__Atopobiaceae	0	0.00372454199374665	0	0	0	0	0	0	0	0	0.00652851884426483	0	0	0.0162997616041037	0	0	0	0.000254830124502293	0	0	0	0	0	0	0	0	0	0	0	0	0	0	0	0	0	0	0	0	0	0.0034671880474182	0	0	0.00144398057452354	0	0	0	0	0	0
k__Bacteria|p__Firmicutes|c__Bacilli|o__Bacillales|f__Staphylococcaceae|g__GGB58233	0	0	0.000181611225953034	0	0	0	0	0.000332801714626701	0	8.48562689880652e-05	0	0	0	0.00022903646282113	0	0	0	0	0	0.00158107766409093	0.00279415602697384	0	0	0.000518894489323561	0.000468344366012405	0.00311098526621191	0.0003171595743079	0.0116822944833966	0.000219159317591367	0	0	0	0.000243105093512802	0	0	0.000662210200412125	0.00115030228146086	0	0.00422989322375844	0	0.000438084145611774	0	0.000219428420638381	0	0.0119084735634605	0.00865277245484906	0.0029428391677519	0.00475518477865574	0
k__Bacteria|p__Tenericutes|c__Mollicutes|o__Acholeplasmatales|f__Acholeplasmataceae	0	0	0	0	0	0	0	0	0	0	0	0	0	0	0	0	0	0	0	0	0	0	0	0	0	0	0	0	0	0	0	0	0	0	0	0	0	0	0	0	0	0	0	0	0	0	0	0	0
k__Bacteria|p__Bacteria_unclassified|c__CFGB2992|o__OFGB2992|f__FGB2992|g__GGB79890	0	0	0	0.00320953583256177	0	0	0	0	0	0	0.00939562039927801	0	0.0191577151999344	0	0	0	0	0	0	0	0	0	0	0	0	0	0.0277288084966335	0	0	0	0	0	0	0	0	0	0	0	0.0398864212763788	0	0	0	0	0	0	0	0	0	0
k__Bacteria|p__Fusobacteria|c__Fusobacteriia|o__Fusobacteriales|f__Leptotrichiaceae	0	0	0	0	0	0	0	0	0	0	0	0	0	0	0	0	0	0	0	0	0	0	0	0	0	0	0	0	0	0	0	0	0	0	0	0	0	0	0.00588089542002119	0	0	0	0	0	0	0	0	0	0
k__Bacteria|p__Fusobacteria|c__Fusobacteriia|o__Fusobacteriales|f__Fusobacteriaceae	0	0	0	0	8.5925126499482e-05	0	0	0	0	0	0	0	0.000184492634822172	0	0	8.93505556793854e-05	0	0	0	0	0	0.0153126700356228	0	0	0	0	0	0	0	0	0	0	0	0	0	0	0	0	0.00197096386220514	0	0	0	0	0	0	0	0	0	0
k__Bacteria|p__Bacteroidetes|c__Flavobacteriia|o__Flavobacteriales|f__Weeksellaceae	0	0	0	0	0	0	0	0	0	0	0	0	0	0	0	0	0	0	0	0	0	0	0	0	0	0	0	0	0	0	0	0	0	0	0	0	0	0	0	0	0	0	0	0	0	0	0	0	0
k__Bacteria|p__Firmicutes|c__CFGB320|o__OFGB320|f__FGB320|g__GGB741|s__GGB741_SGB955	0	0	0	0	0.013293844571277	0	0	0	0	0	0	0	0	0	0	0	0	0	0	0	0	0	0	0	0.00422208950852974	0.0147734940130063	0	0	0	0	0.000186610596820601	0	0	0	0	0	0	0	0	0	0	0	0	0.0403457914670608	0	0	0	0	0
k__Bacteria|p__Candidatus_Gracilibacteria|c__Candidatus_Gracilibacteria_unclassified	0	0	0	0	0	0	0	0	0	0	0	0	0	0	0	0	0	0	0	0	0	0	0	0	0	0	0	0	0	0	0	0	0	0	0	0	0	0	0	0	0	0	0	0	0	0	0	0	0
k__Bacteria|p__Proteobacteria|c__Betaproteobacteria|o__Neisseriales|f__Neisseriaceae	0	0	0	0	0	0	0	0	0	0	0.000915354322312914	0	0.00144642225700583	0.00205369361662946	0	0	0	0	0	0	0.00276546859343201	0	0	0.000656248912968033	0	0	0	0	0	0	0	0	0	0	0	0	0	0	0	0	0	0	0	0	0	0	0	0	0
k__Bacteria|p__Firmicutes|c__Clostridia|o__Eubacteriales|f__Lachnospiraceae|g__Dorea	0.0058824891963374	0.442911239256371	0.0677492423362069	0.238472627148868	0.0296932687146067	0.0380473533946301	0	0.118268593644987	0.210621960163829	0.122517024006223	0.0230881106751985	0	0.173747783770129	0.0333553435355172	0.140677016918123	0	0.0185625103088995	0.0545490908934605	0.0217784707406896	0.195702279755256	0.304012208216145	0.0516561680082829	0.010483308415727	0.293282217686202	0.122105065455294	0.320601038488838	0.195589288908307	0.0207244361965416	0.00208579212604197	0	0.0964627497085049	0.00548130741574567	0.205968948773468	0	0.072498735729407	0.137628113224978	0.0115325177449025	0.0522681907820437	0.505501036789068	0.107175256336726	0.211040192083697	0.154454126797012	0.273974079007392	0.0361938556770394	1.50714901746073	1.35941722901196	0.258399805276889	0.249677202045223	0.0262713490374217
k__Bacteria|p__Bacteroidetes|c__Chitinophagia|o__Chitinophagales|f__Chitinophagaceae	0	0	0	0	0	0	0	0	0	0	0	0	0	0	0	0	0	0	0	0	0	0	0	0	0	0	0	0	0	0	0	0	0	0	0	0	0	0	0	0	0	0	0	0	0	0	0	0	0
k__Bacteria|p__Actinobacteria|c__Coriobacteriia|o__Eggerthellales|f__Eggerthellaceae	0.0127253847920768	0.897782695492661	1.75205302710327	0.393092701680786	4.05821303702536	0.00343423215694008	0	2.95309970093049	0.0128086965383739	3.02735539503703	0.0146532340687613	0	0.10038613245944	0.0840792855016368	0.00467312923324652	0.00914949690156906	0	0.0134133310988025	0	0.0311706533553928	0.0620796061845112	0.314355909099605	0.0569443851977567	0.0745224056284397	0.000768923585990516	0.0320092370281804	0.000679627659231213	0.00665761067064893	0	0	0.000768835658900875	0.835406407970113	0.101492693131087	0	0	0.00514142975825594	0.0486518875197356	0	0.0227428752151853	0.00696233728876719	9.9902351380855	5.82680902126188	0.0776210342167897	0	0.10836387782001	0.163099456972925	0.045852711972115	0.188452322947168	0
k__Bacteria|p__Actinobacteria|c__Actinomycetia|o__Micrococcales|f__Sanguibacteraceae	0	0	0	0	0	0	0	0	0	0.00108770308430156	0.063378830680476	0	0	0	0	0	0	0.00083398949837114	0	0	0	0.00686036172691541	0	0.0122474361082988	0	0.0283748395489328	0	0.00509335830677153	0.00122426929137246	0.00525750936343047	0	0	0	0	0.00160752850321134	0	0.00340666444894178	0	0	0.0124427312992024	0	0	0	0	0	0	0	0	0
k__Bacteria|p__Candidatus_Melainabacteria|c__Candidatus_Melainabacteria_unclassified	0	0.00730117798774163	0	0	0	0	0	0	0	0.0918839109015313	0	0	0	0.0271484553930646	0	0	0	0.0845186579599271	0	0	0	0	0.262969694586288	0	0	0	0	0	0	0	0	0	0	0	0	0	0	0	0	0	0	0	0	0	0	0	0	0	0
k__Bacteria|p__Firmicutes|c__Bacilli|o__Bacillales|f__Bacillaceae|g__Psychrobacillus	0	0	0	0	0	0	0	0	0	0	0	0	0	0	0	0	0	0	0	0	0	0	0	0	0	0	0	0	0	0	0	0	0	0	0	0	0	0	0	0	0	0	0	0	0	0	0	0	0
k__Bacteria|p__Firmicutes|c__Bacilli|o__Lactobacillales|f__Enterococcaceae|g__GGB9513	0	0	0	0	0	0	0	0	0	0	0	0	0	0	0	0	0	0	0	0	0	0	0	0	0	0	0	0	0	0	0	0	0	0	0	0	0	0	0	0	0	0	0	0	0	0	0	0	0
k__Bacteria|p__Firmicutes|c__Clostridia|o__Eubacteriales|f__Eubacteriaceae|g__GGB3724	0	0	0	0	0.574053495124968	0	0	0	0	0	0	0	0	0	0	0.00157256977995718	0	0	0	0	0	0	0	0	0.0105062922703977	0	0	0	0	0	0.00609843430409723	0	0	0	0	0	0	0	0	0	0	0	0	0	0	0	0	0	0
k__Bacteria|p__Firmicutes|c__Clostridia|o__Eubacteriales|f__Clostridiaceae|g__GGB9568	0	0	0	0	0	0	0	0	0	0	0	0	0	0	0	0	0	0	0	0	0	0	0	0	0	0	0	0	0	0	0	0	0	0	0	0	0	0	0	0	0	0	0	0	0	0	0	0	0
k__Bacteria|p__Firmicutes|c__Clostridia|o__Eubacteriales|f__Clostridiaceae|g__GGB3510	0	0	0	0	0.000853113755959143	0	0	0	0.00941570383337633	0	0	0	0	0.049059610336286	0	0	0	0	0	0.00504188099548998	0.0119741347603581	0.00863791643035134	0	0.0446325568831398	0	0	0.0105493315549556	0	0.0320803897646673	0.0445981828759964	0	0	0.00953266639410806	0	0	0	0	0	0	0	5.47605182014717e-05	0	0.0186231024096639	0	0	0	0	0	0
k__Bacteria|p__Firmicutes|c__Clostridia|o__Eubacteriales|f__Clostridiaceae|g__GGB3532	0	0	0	0	0	0	0	0	0.00195589034664182	0	0	0	0	0	0	0	0	0	0	0	0	0	0	0	0	0	0	0	0	0	0	0	0	0	0	0	0	0	0	0	0	0	0	0	0	0	0	0	0
k__Bacteria|p__Firmicutes|c__Bacilli|o__Lactobacillales|f__Enterococcaceae|g__GGB9691	0	0	0	0	0	0	0	0	0	0	0	0	0	0	0	0	0	0	0	0	0	0	0	0	0	0	0	0	0	0	0	0	0	0	0	0	0	0	0	0	0	0	0	0	0	0	0	0	0
k__Bacteria|p__Firmicutes|c__Clostridia|o__Eubacteriales|f__Eubacteriaceae|g__GGB3722	0	0	0	0	0	0	0	0	0	0	0	0	0	0	0	0	0	0	0	0	0	0	0	0	0	0	0	0	0	0	0	0	0.104955099008391	0	0	0	0	0	0	0	0	0	0	0	0	0	0	0	0
k__Bacteria|p__Firmicutes|c__Negativicutes|o__Acidaminococcales|f__Acidaminococcaceae	0.940096628779376	0.000894158998498745	0.965808499618236	0.781597413036821	0	0	0	0.00527914876731374	0.0669296135692311	0.839097358785347	0	1.8401254917507	0.749947801141345	1.23869790187552	0.319846957520439	0	0.0834959467089687	2.11380043849655	0.0153224329730759	1.82719875380109	2.36955332312127	0.0422187089000809	0.421283701853927	0	1.71576909956482	0	0.299066375735478	1.42028010240599	0.0740758493458819	0.0747457688953225	1.67836824338061	1.12095149806207	0	0	0	1.51443752552228	0.0976060980749833	0.57659830719857	1.94756826519143	1.78523135860079	0.400805922846122	0.307916304355629	0	0.342734742409695	1.35780835679549	1.16854858548297	0.671615752436938	0.779632795247521	0.446831231838461
k__Bacteria|p__Firmicutes|c__Clostridia|o__Eubacteriales|f__Clostridiaceae|g__GGB3623	0	0	0	0	0	0	0	0	0	0	0	0	0	0	0	0	0	0	0	0	0	0	0	0	0	0	0	0	0	0	0	0	0	0	0	0	0	0	0	0	0	0	0	0	0	0	0	0	0
k__Bacteria|p__Firmicutes|c__Clostridia|o__Eubacteriales|f__Clostridiaceae|g__GGB4487	0	0	0	0	0	0	0	0	0	1.2412003606947	0	0	0	0	0	0	0	0	0	0	0	0	0	0	0	0	0	0	0	0	0	0	0	0	0	0	0	0	0	0	0	0	0	0	0	0	0	0	0
k__Bacteria|p__Proteobacteria|c__Gammaproteobacteria|o__Chromatiales|f__Chromatiaceae	0	0	0.00338457284730655	0.000870963783622531	0.000687401011995856	0	0	0	0	0.000779134833435871	0.05883231871593	0	0.0067007724967413	0.0584348362144309	0	0	0	0	0.000310013818372805	0.0603268966498697	0.0803420263772375	0	0	0	0.00295686069885444	0.000958360390065281	0.00622236879118356	0.0230135859973378	0	0	0.00318730899369586	0.000896314420184827	0.0107923927877653	0	0.00141558480133536	0.0334453354028371	0	0.0205651481648414	0.000556733298739764	0.00629825893291088	0	0	0.00954867546584437	0.00171589637574763	0.000177738411394932	0	0.0183980889373739	0.0355363808852854	0.00510481949976107
k__Bacteria|p__Firmicutes|c__Clostridia|o__Eubacteriales|f__Clostridiaceae|g__GGB9063	0	0	0.0507768477653233	0	0	0	0	0.00174884038274423	0.0279370313232224	0	0	0	0	0.000710013034745503	0	0	0	0.00727424173579272	0.0234680460508214	0	0	0.00215590972063315	0	0.000595202502459379	0	0	0.000302056737436095	0	0	0	0	0.404947960313196	0.00516414153189316	0	0.335661548655622	0	0	0	0.00513858435503484	0	0	0	0	0	0	0	0	0	0
k__Bacteria|p__Proteobacteria|c__Gammaproteobacteria|o__Moraxellales|f__Moraxellaceae	0	0	0	0	0	0	0	0	0.0211450828329021	0	0	0	0	0	0	0	0	0	0	0	0	0	0	0	0	0	0	0	0	0	0	0	0	0	0	0	0	0	0	0	0	0	0	0	0	0	0	0	0
k__Bacteria|p__Firmicutes|c__CFGB342|o__OFGB342|f__FGB342|g__GGB778|s__GGB778_SGB1021	0	0	0	0	0	0	0	0	0	0	0	0	0	0	0	0	0	0	0	0	0	5.25752137613767	0	0	0	0	0	0	0	0	0	0	0	0	0	0	0	0	0	0	0	0	0	0	0	0	0	0	0
k__Bacteria|p__Firmicutes|c__Bacilli|o__Lactobacillales|f__Enterococcaceae|g__GGB9582	0	0	0	0	0	0	0	0	0	0	0	0	0	0	0	0	0	0	0	0	0	0	0	0	0	0	0	0	0	0	0	0	0	0	0	0	0	0	0	0	0	0	0	0	0	0	0	0	0
k__Bacteria|p__Firmicutes|c__Clostridia|o__Eubacteriales|f__Clostridiaceae|g__GGB3528	0	0	0	0	0	0	0	0	0	0	0	0	0	0	0	0	0	0	0	0	0	0	0	0	0	0	0	0	0	0	0	0	0	0	0	0	0	0	0	0	0	0	0	0	0	0	0	0	0
k__Bacteria|p__Firmicutes|c__Clostridia|o__Eubacteriales|f__Peptococcaceae|g__GGB6554	0	0	0	0	0	0	0	0	0	0	0	0	0	0	0	0	0	0	0	0	0	0	0	0	0	0	0	0	0	0	0	0	0	0	0	0	0	0	0	0	0	0	0	0	0	0	0	0	0
k__Bacteria|p__Firmicutes|c__Clostridia|o__Eubacteriales|f__Clostridiaceae|g__GGB9782	0	0	0	0	0.00112316415352894	0	0	0	0	0.0302242601722945	0	0	0	0	0	0	0	0.0027954092445403	0	0	0	0	0	0	0	0.00187986076512805	0.00931089893146763	0	0	0	0	0	0	0	0	0	0	0	0	0	0	0	0	0	0	0	0	0	0
k__Bacteria|p__Firmicutes|c__Bacilli|o__Lactobacillales|f__Enterococcaceae|g__GGB9694	0	0.00818189098626295	0	0	0	0	0	0	0.00620756661845773	0.0738789534635182	0	0	0.00383744680430119	0	0	0	0	0	0	0	0	0	0	0.00331939857140808	0	0.0763076030581979	0.215547687834397	0	0	0	0	0	0	0	0	0	0	0	0	0	0.0176191967313235	0.031078532676822	0.00493360029628875	0	0	0	0	0	0
k__Bacteria|p__Firmicutes|c__Clostridia|o__Eubacteriales|f__Clostridiaceae|g__GGB9061	0	0.0274298399539465	0	0	0	0	0	0	0	0	0	0	0	0	0	0	0	0	0	0	0	0	0	0	0	0	0	0	0	0	0	0	0	0	0	0	0	0	0	0	0	0	0	0	0	0	0	0	0
k__Bacteria|p__Firmicutes|c__Clostridia|o__Eubacteriales|f__Clostridiaceae|g__GGB9060	0	0	0	0	0	0	0	0	0	0	0	0	0	0	0	0	0	0	0	0	0	0	0	0	0	0	0	0	0	0	0	0	0	0	0	0	0	0	0	0	0	0	0.000127410050693253	0	0	0	0	0	0
k__Bacteria|p__Firmicutes|c__Clostridia|o__Eubacteriales|f__Clostridiaceae|g__GGB9065	0	0	0	0	0	0	0	0	0	0	0	0	0	0	0	0	0	0	0	0	0	0	0	0	0	0	0	0	0	0	0	0	0	0	0	0	0	0	0	0	0	0	0	0	0	0	0	0	0
k__Bacteria|p__Firmicutes|c__Clostridia|o__Eubacteriales|f__Clostridiaceae|g__GGB9580	0	0	0	0	0	0	0	0	0	0	0	0	0	0	0	0	0	0	0	0	0	0	0	0	0	0	0	0	0	0	0	0	0	0	0	0	0	0	0	0	0	0	0	0	0	0	0	0	0
k__Bacteria|p__Firmicutes|c__Clostridia|o__Eubacteriales|f__Clostridiaceae|g__GGB1566	0.155260993362154	0.192694625676474	0	0	0	0	0	0	0	0	0	0	0	0.0956074541303003	0	0	0	0	0	0	0	0	0	0	0	0	0	0	0	0	0	0	0	0	0	0	0	0	0	0	0	0	0	0	0	0	0	0	0
k__Bacteria|p__Firmicutes|c__Clostridia|o__Eubacteriales|f__Clostridiaceae|g__GGB3626	0	0.0103130819826848	0	0	0	0	0	0.00341284895587773	0	0	0	0	0	0	0	0	0	0	0	0	0	0	0	0	0	0.00145228459109893	0	0	0	0	0	0	0	0	0	0	0	0	0	0	0	0	0.00811885156362008	0	0	0	0	0	0
k__Eukaryota|p__Basidiomycota|c__Malasseziomycetes|o__Malasseziales|f__Malasseziaceae	0	0	0	0	0	0	0	0	0	0	0	0	0	0	0	0	0	0	0	0	0	0	0	0	0	0	0	0	0	0	0	0	0	0	0	0	0	0	0	0	0	0	0	0	0	0	0	0	0
k__Bacteria|p__Actinobacteria|c__Actinomycetia|o__Actinomycetales|f__Actinomycetaceae	0.515321589585029	0.00338839199431103	0	0	0	0	0	0	0	0.0031551103651017	0	0	0	0.00107647137525931	0	0	0	0	0	0	0.00308676784910046	0	0	0	0.000510285652520979	0	0	0	0	0	0	0	0	0	0	0	0.00496252202194332	0	0	0.0280031357216881	0	0	0	0	0.0138393590327054	0.00872854104026805	0	0	0
k__Bacteria|p__Firmicutes|c__Clostridia|o__Eubacteriales|f__Clostridiaceae|g__GGB9062	0.0841556107476024	0.0518074379130175	0.00752035576560064	0.0120563333197513	0.00174305256613235	0	0	0.00033932723844291	0.00682772697227099	0.00283882790796436	0	0	0.0248327086470644	0.00467997839031175	0	0	0	0.0279232039454633	0.0226620101230521	0	0	0.0299043239063982	0.00313401081566054	0	0.00255841847702299	0.00848517545357798	0	0	0	0	0.00154513574167457	0	0	0	0.0347897959650216	0	0	0	0	0.00106252536937009	0	0	0	0.343277072352289	0	0	0	0	0
k__Bacteria|p__Firmicutes|c__Clostridia|o__Eubacteriales|f__Clostridiaceae|g__Sarcina	0	0	0	0	0	0	0	0	0	0	0	0	0	0	0	0	0	0	0	0	0	0	0	0	0	0	0	0	0	0	0	0	0	0	0	5.95245123965955e-05	0	0	0	0	0	0	0	0	0	0	0	0	0
k__Bacteria|p__Firmicutes|c__Clostridia|o__Eubacteriales|f__Clostridiaceae|g__GGB3175	0.589195202409621	0.228965210615577	0	0	0.274463266566453	0	0	0.070443029595985	0	0	0	0	0	0	0	0	0	0.237578897285986	0	0	0	0.350392439794161	0.00483195198533108	0	0	0.025779894492756	0.00394184042354104	0	0	0	0	0	0	0	0	0	0	0	0.192572128264089	0	0	0	0.118824028943758	0	0	0	0	0	0
k__Bacteria|p__Firmicutes|c__Clostridia|o__Eubacteriales|f__Clostridiaceae|g__GGB3627	0	0.00908277298475041	0	0	0	0	0	0.0282359415527399	0	0	0	0	0	0	0	0	0	0.0184249902140142	0	0	0	0	0	0	0	0	0	0	0	0	0	0	0	0	0	0	0	0	0	0	0	0	0	0	0	0	0	0	0
k__Bacteria|p__Firmicutes|c__Clostridia|o__Eubacteriales|f__Lachnospiraceae|g__GGB3616	0	0	0	0	0	0	0	0	0	0	0	0	0	0	0	0	0	0	0	0	0	0	0	0	0	0	0	0	0	0	0	0	0	0	0	0	0	0	0	0	0	0	0	0	0	0	0	0	0
k__Bacteria|p__Firmicutes|c__Clostridia|o__Eubacteriales|f__Clostridiaceae|g__GGB74703	0	0	0	0	0	0	0	0	0	0	0	0	0	0	0	0	0	0	0	0	0	0	0	0	0	0	0	0	0	0	0	0	0	0	0	0	0	0	0	0	0	0	0	0	0	0	0	0	0
k__Bacteria|p__Firmicutes|c__Clostridia|o__Eubacteriales|f__Clostridiaceae|g__GGB27106	0	0	0	0.250391800817655	0	0	0	0	0.141658936203729	0	0	0	0.0621371194081077	0	0	0	0	0	0	0	0	0	0	0	0	0	0.00584479786938844	0	0	0	0	0	0	0	0	0	0	0.0109443548066081	0	0	0	0	0	0	0	0	0	0	0
k__Bacteria|p__Firmicutes|c__Clostridia|o__Eubacteriales|f__Lachnospiraceae|g__GGB3585	0	0	0	0	0.0021604031805584	0	0	0	0	0	0	0	0	0	0	0	0	0.00676458148678813	0	0	0	0	0	0	0	0.0846527104547663	0	0	0	0	0	0	0	0	0	0	0	0	0	0	0	0	0	0	0	0	0	0	0
k__Bacteria|p__Firmicutes|c__Bacilli|o__Lactobacillales|f__Lactobacillaceae|g__GGB4599	0	0	0.651596313552311	0	0	0	0	0.0977588722906392	0	0	0	0	0	0	0	0	0	0	0	0	0	0	0	0	6.34979194375293	0.489508371236344	0	0	0	0	4.77623104580842	0	0	0	0	0	0	0	0	0	0	0	0	0	0	0	0	0	0
k__Bacteria|p__Firmicutes|c__Bacilli|o__Lactobacillales|f__Lactobacillaceae|g__GGB4566	0	0.0684334168851032	0	0	0	0	0	0	0	0.315480179685083	0	0	0	0.166585853958568	0	0	0	0	0	0	0	0	0.0209159320204192	0	0.220478352961153	2.45149324978999	0.22184557080994	0	0	0	0.145996666528565	0	0	0	0	0	0	0	0	0	0	0	0	0.163090171589194	0	0	0	0	0
k__Bacteria|p__Firmicutes|c__Clostridia|o__Eubacteriales|f__Lachnospiraceae|g__GGB3636	0	0	0	0	0	0	0	0	0	0	0	0	0	0	0	0	0	0	0	0	0	0	0	0	0	0	0	0	0	0	0	0	0	0	0	0	0	0	0	0	0	0	0	0	0	0	0	0	0
k__Bacteria|p__Firmicutes|c__Bacilli|o__Lactobacillales|f__Lactobacillaceae|g__GGB4585	0	0	0	0	0	0	0	0	0	0	0	0	0	0	0	0	0	0	0	0	0	0	0	0	0	0	0	0	0	0	0	0	0	0	0	0	0	0	0	0	0	0	0	0	0	0	0	0	0
k__Bacteria|p__Firmicutes|c__Bacilli|o__Lactobacillales|f__Lactobacillaceae|g__GGB4579	0	0	0	0	0	0	0	0.121407370600584	0	0	0	0	0	0	0	0	0	0	0	0	0	0	0	0	0	0	0	0	0	0	0	0	0	0	0	0	0	0	0	0	0	0	0	0	0	0	0	0	0
k__Bacteria|p__Firmicutes|c__Bacilli|o__Lactobacillales|f__Lactobacillaceae|g__GGB9047	0	0	0	0	0	0	0	0	0	0	0	0	0	0	0	0	0	0	0	0	0	0	0	0	0	0	0	0	0	0	0	0	0	0	0	0	0	0	0	0	0	0	0	0	0	0	0	0	0
k__Bacteria|p__Firmicutes|c__Bacilli|o__Lactobacillales|f__Lactobacillaceae|g__GGB4588	0	0.0368084249382002	0	0	0	0	0	0	0	0.00286197052677929	0	0	0	0	0	0	0	0	0	0	0	0	0	0	0	0	0	0	0	0	0	0	0.0256144366710307	0	0	0	0	0	0	0	0	0	0	0	0	0	0	0	0
k__Bacteria|p__Firmicutes|c__Clostridia|o__Eubacteriales|f__Lachnospiraceae|g__GGB3446	0	0	0.000495303343508275	0	0	0	0	0	0	0.00812305920403933	0	0	0	0	0	0	0	0	0	0	0	0	0	0	0	0	0	0.00163674210756928	0.00915934803174953	0.0267030109191476	0	0	0	0	0	0	0	0	0.000127984666376957	0	0.00449720755729587	0.00208309340063158	0	0	0	0	0	0	0
k__Bacteria|p__Firmicutes|c__Bacilli|o__Lactobacillales|f__Lactobacillaceae|g__GGB4584	0	0.280544066528978	0	0	0	0	0	0	0	0	0	0	0	0	0	0	0	0.252845538381169	0	0	0	0	0	0	0	0	0	0	0	0	0	0	0	0	0	0	0	0	0	0	0	0	0.216653712867728	0	0	0	0	0	0
k__Bacteria|p__Firmicutes|c__Bacilli|o__Lactobacillales|f__Lactobacillaceae|g__GGB9673	0	0	0	0	0	0	0	0	0	0	0	0	0	0	0	0	0	0	0	0	0	0	0	0	0	0	0	0	0	0	0	0	0	0	0	0	0	0	0	0	0	0	0	0	0	0	0	0	0
k__Bacteria|p__Firmicutes|c__Bacilli|o__Lactobacillales|f__Lactobacillaceae|g__GGB4567	0	1.02863244427297	0	0	4.35949721807772	0	0	0	0	0	0	0	0	0	0	0	0	1.16654281084663	0	0	0	0	0	0	0	0	0.364144499816084	0	0	0	0	0	0	0	0	0	0	0	0	0	0	0	0	0	0	0	0	0	0
k__Bacteria|p__Firmicutes|c__Bacilli|o__Lactobacillales|f__Lactobacillaceae|g__GGB4596	0.438651499303354	0	0	0	0	0	0	0	0	0	0	0	0	0	0	0	0	0	0	0	0	0	0	0	0.318327374385655	0	0	0	0	0	0.226269080856915	0	0	0	0	0	0	0	0	0	0	0	0	0	0	0	0	0	0
k__Bacteria|p__Firmicutes|c__Clostridia|o__Eubacteriales|f__Lachnospiraceae|g__GGB3887	0	0	0	0	0	0	0	0	0	0	0	0	0	0	0	0	0	0	0	0	0	0	0	0	0	0	0	0	0	0	0	0	0	0	0	0	0	0	0	0	0	0	0	0	0	0	0	0	0
k__Bacteria|p__Firmicutes|c__Bacilli|o__Lactobacillales|f__Lactobacillaceae|g__GGB4587	0	0	0	0	0	0	0	0	0	0	0	0	0	0	0	0	0	0	0	0	0	0	0	0	0	0	0	0	0	0	0	0	0	0	0	0	0	0	0	0	0	0	0	0	0	0	0	0	0
k__Bacteria|p__Firmicutes|c__Bacilli|o__Lactobacillales|f__Lactobacillaceae|g__GGB4653	0	0	0	0	0	0	0	0	0	0.00830820015455875	0	0	0	0	0	0	0	0.027768761445765	0	0	0	0	0	0	0	0	0	0	0	0	0	0	0	0	0	0	0	0	0	0	0	0	0	0	0	0	0	0	0
k__Bacteria|p__Firmicutes|c__Bacilli|o__Lactobacillales|f__Enterococcaceae|g__GGB13472	0	0	0	0	0	0	0	0	0	0	0	0	0	0	0	0	0	0	0	0	0	0	0	0	0	0	0	0	0	0	0	0	0	0	0	0	0	0	0	0	0	0	0	0	0	0	0	0	0
k__Bacteria|p__Firmicutes|c__Clostridia|o__Eubacteriales|f__Lachnospiraceae|g__GGB3497	0	0	0	0	0	0	0	0	0	0	0	0	0	0	0	0	0	0	0	0.0169468102217747	0.0239425320340079	0	0	0.00375435424628224	0	0	0.00379081205482299	0	0	0	0	0	0	0	0	0	0	0	0	0	0	0	0	0	0.182101081492808	0.162258425674775	0	0	0
k__Bacteria|p__Proteobacteria|c__Gammaproteobacteria|o__Enterobacterales|f__Hafniaceae	0	0	0	0	0	0	0	0	0	0	0	0	0	0	0	0	0	0	0	0	0	0	0	0	0	0	0	0	0	0	0	0	0	0	0	0	0	0	0	0	0	0	0	0	0	0	0	0	0
k__Bacteria|p__Firmicutes|c__Clostridia|o__Eubacteriales|f__Lachnospiraceae|g__GGB3602	0	0	0	0	0	0	0.00451587348742427	0	0	0	0	0	0	0.0189565845728288	0	0.0344893144922428	0	0	0	0	0	0	0	0	0	0	0	0.0409490746865759	0	0	0	0	0	0.0109005007271679	0.00363093502715398	0	0	0	0	0	0	0	0	0	0	0	0	0	0.00376144594719237
k__Bacteria|p__Firmicutes|c__Bacilli|o__Lactobacillales|f__Lactobacillaceae|g__GGB4569	1.86934631469492	0	1.94768133767759	0.586419229714795	0.101317999160961	0	0	0	0.227378215877437	11.7026051982068	0.364144592221937	0	0.199694827931519	0	0	0	0	0	0.191410281808829	0	0	0	0	0	3.40329773288053	0	0	0	0	0	2.36750624859134	0	0	0	0	0	0	0	0	0	0	0	0	0	0	0	0	0	0
k__Bacteria|p__Firmicutes|c__Clostridia|o__Eubacteriales|f__Eubacteriales_unclassified	0.224975199059924	0.0906260398478427	0.148723083944085	0.132784258098421	0.0465039059633268	0.085197268366526	0.679236555289166	0.184228588379236	0.114395732957246	0.898026180494422	0.412983662509972	0	0.445092171361187	0.610336366125747	0.0276389354650837	0	0.914480538548422	0.353804600433986	0.0393872556242649	0.734059224378219	1.16072224853582	0.0740219466663745	0.0870596104210177	0.783370432050992	0.209287019677782	1.7440832138648	0.410268563622576	0.783484410820506	0.162041865096348	0.351898094389955	0.597370378118234	0.677751596185911	0.602127115705118	0	0.049001627558089	0.983888105967377	0.422441139133927	0.446652043111439	0.471898662631798	0.511661887739562	0.434654768159407	0.955575222861883	2.37656551890895	0.237691655987631	3.6125493696394	5.32389480818266	0.966070681657712	1.59222187112188	0.0204360701684514
k__Bacteria|p__Firmicutes|c__Bacilli|o__Lactobacillales|f__Lactobacillaceae|g__GGB4541	0	0	0	0	0	0	0	0	0	0	0	0	0	0	0	0	0	0	0	0	0	0	0	0	0	0	0	0	0	0	0	0	0	0	0	0	0	0	0	0	0	0	0	0	0	0	0	0	0
k__Bacteria|p__Firmicutes|c__Bacilli|o__Lactobacillales|f__Lactobacillaceae|g__GGB4581	0	0.071989883879132	0	0	0	0	0	0	0	0	0	0	0	0	0	0	0	0	0	0	0	0	0	0	0	0	0	0	0	0	0	0	0	0	0	0	0	0	0	0	0	0	0	0	0	0	0	0	0
k__Bacteria|p__Firmicutes|c__Bacilli|o__Lactobacillales|f__Lactobacillaceae|g__GGB3344	0	0.0061448219896831	0	0	0	0	0	0	0	0	0	0	0	0	0	0	0	0	0	0	0	0	0	0	0	0	0.142230966240221	0	0	0	0	0	0	0	0	0	0	0	0	0	0	0	0	0	0	0	0	0	0
k__Bacteria|p__Firmicutes|c__Clostridia|o__Eubacteriales|f__Lachnospiraceae|g__GGB9176	0.237707645663761	1.34724885973803	2.48146149592073	1.00468758533006	0.0351372392292525	1.68489091794363	0	0	0	0.145212218857394	0	0	1.45363960888008	0	0	0	0	0.133353376364548	0	0	0	0	0.00123333040185024	0	0	0.385916985073288	0.00149518085030867	0	0	0	0	0	0	0	0	0	0	0	0	0	0	0	0	0	0	0	0	0	0
k__Bacteria|p__Firmicutes|c__Clostridia|o__Eubacteriales|f__Lachnospiraceae|g__GGB3463	0	0	0	0	0	0	0	0	0	0.00285425632050765	0	0	0	0	0	0	0	0	0	0	0	0	0	0	0	0	0	0	0.0174949593180694	0.0156894352698924	0	0	0	0	0	0	0	0	0	0	0	0	0	0	0	0	0	0	0
k__Bacteria|p__Firmicutes|c__Clostridia|o__Eubacteriales|f__Lachnospiraceae|g__GGB3475	0.0290664172054319	0.0154427309740723	0	0	0.00730363575245597	0	0	0	0	0.0591911047223113	0	0	0	0	0	0	0	0.0131198903493756	0	0	0	0.290619485850912	0	0	0.0300719024266473	0.170713473482628	0	0	0	0	0.0197508655674924	0	0	0	0	0	0	0	0	0	0	0	0	0	1.00889977620853	0.90606347501595	0	0	0
k__Bacteria|p__Firmicutes|c__Bacilli|o__Lactobacillales|f__Lactobacillaceae|g__GGB4543	0	0	0	0	0	0	0	0	0	0	0	0	0	0	0	0	0	0	0	0	0	0	0	0	0	0	0	0	0	0	0	0	0	0	0	0	0	0	0	0	0	0	0	0	0	0	0	0	0
k__Bacteria|p__Firmicutes|c__Bacilli|o__Lactobacillales|f__Lactobacillaceae|g__GGB4583	0	0	0	0	0	0	0	0	0	0	0	0	0	0	0	0	0	0	0	0	0	0	0	0	0	0	0	0	0	0	0	0	0	0	0	0	0	0	0	0	0	0	0	0	0	0	0	0	0
k__Bacteria|p__Firmicutes|c__Bacilli|o__Lactobacillales|f__Lactobacillaceae|g__GGB4558	0	0	0	0	0	0	0	0.351608274265017	0	0	0	0	0	0	0	0	0	0.897341811747407	0	0	0	0	0	0	0	0	0	0	0	0	0	0	0	0	0	0	0	0	0	0	0	0	0	0	0	0	0	0	0
k__Bacteria|p__Firmicutes|c__Bacilli|o__Lactobacillales|f__Lactobacillaceae|g__GGB4586	0	0	0	0	0	0	0	0	0	0	0	0	0	0	0	0	0	0.0553599140168769	0	0	0	0	0	0	0	0	0	0	0	0	0	0	0	0	0	0	0	0	0	0	0	0	0	0	0	0	0	0	0
k__Bacteria|p__Firmicutes|c__Clostridia|o__Eubacteriales|f__Lachnospiraceae|g__GGB3640	0	0	0	0	0	0	0	0	0	0	0	0	0	0	0	0	0	0.00543637598938224	0	0	0	0	0	0	0	0	0	0	0	0	0	0	0	0	0	0	0	0	0	0	0	0	0	0	0	0	0	0	0
k__Bacteria|p__Firmicutes|c__Bacilli|o__Lactobacillales|f__Lactobacillaceae|g__GGB4590	0	0	0	0	0	0	0	0	0	0	0	0	0	0	0	0	0	0	0	0	0	0	0	0	0	0	0	0	0	0	0	0	0	0	0	0	0	0	0	0	0	0	0	0	0	0	0	0	0
k__Bacteria|p__Firmicutes|c__Bacilli|o__Lactobacillales|f__Lactobacillaceae|g__GGB4601	0	0	0	0	0	0	0	0	0	0	0	0	0	0	0	0	0	0	0	0	0	0	0	0	0	0	0	0	0	0	0	0	0	0	0	0	0	0	0	0	0	0	0	0	0	0	0	0	0
k__Bacteria|p__Firmicutes|c__Clostridia|o__Eubacteriales|f__Lachnospiraceae|g__GGB3746	0.287811200103154	0.00110929499813754	0.00185738753815603	0	0.0113973542792527	0.0153186448720858	0	0.0486216779545793	0	0	0	0	0	0.0555795149779275	0.243735760008544	0	0	0.0132357222241494	0	0	0	0	0	0	0.0022298783993725	0.103215414010031	0.0946041701649849	0	0.0137163503940804	0.0106056654400235	0	0.361676657997196	0.0745669623192904	0.0269354429183477	0.404129466645634	0.0301045221445782	0.0646160185412917	0	0	0	0.0739746150254131	0.0619052628546666	0.0264729771995982	0	0	0	0	0	0.0106798197429212
k__Bacteria|p__Firmicutes|c__Bacilli|o__Lactobacillales|f__Lactobacillaceae|g__GGB4559	0.28544549316345	0	0	0.350676079620114	0	0	0	0.194251792960934	0	0	0	0	0.139107446655918	0	0	0	0	0	0.0780227277389758	0	0	0	0	0	0	0	5.16105468710966	0	0	0	0	0	0	0	0	0	0	0	0	0	0	0	0	0	0	0	0	0	0
k__Bacteria|p__Firmicutes|c__Bacilli|o__Lactobacillales|f__Lactobacillaceae|g__GGB4723	0.140000418148126	0	0	0	0	0	0	0.0351007926073926	0	0.178391020031728	0	0	0	0	0	0	0	0	0	0	0	0	0	0	0	0	0	0	0	0	0	0	0	0	0	0	0	0	0	0	0	0	0	0	0	0	0	0	0
k__Bacteria|p__Firmicutes|c__Bacilli|o__Lactobacillales|f__Streptococcaceae|g__GGB9501	0	0	0	0	0	0.00365579552190396	0	0	0	0.0554497146805648	0	0	0	0	0	0	0	0	0.00151131736456743	0.0593021240898107	0.0711964725641034	0	0	0.116942030130641	0.0755292667875229	0	0	0	0.046718720736201	0.0709008374786758	0.0963881054697767	0	0	0	0	0	0	0	0	0	0	0	0.0743154512349148	0	0	0	0	0	0
k__Bacteria|p__Firmicutes|c__Bacilli|o__Lactobacillales|f__Lactobacillaceae|g__GGB4549	0	0	0	0	0	0	0	0	0	0	0	0	0	0	0	0	0	0.300776768162555	0	0	0	0	0	0	0	0	0	0	0	0	0	0	0	0	0	0	0	0	0	0	0	0	0	0	0	0	0	0	0
k__Bacteria|p__Firmicutes|c__Bacilli|o__Lactobacillales|f__Lactobacillaceae|g__GGB4597	0	0	0	0	0	0	0	0	0	0	0	0	0	0	0	0	0	0.068618802615981	0	0	0	0	0	0	0	0	0	0	0	0	0	0	0	0	0	0	0	0	0	0	0	0	0	0	0	0	0	0	0
k__Bacteria|p__Candidatus_Saccharibacteria|c__Candidatus_Saccharibacteria_unclassified	0	0.00126392399787793	0	0	0	0	0	0	0	0.00365653377275845	0	0.00187724599073267	0	0	0	0	0	0	0	0	0.00120487220875669	0	0	0.00389170866992671	0.00117435602224006	0	0.00261279077882222	0.0109345055484698	0	0	0	0.00372315220692159	0.0110354978812781	0	0	0	0	0.00201655824445773	0.00039035323244972	0.00953476713040005	0	0	0	0	0.00113914163666752	0	0	0	0
k__Bacteria|p__Firmicutes|c__Bacilli|o__Lactobacillales|f__Enterococcaceae|g__GGB35551	0	0	0	0	0	0	0	0	0	0	0	0	0	0	0	0	0	0	0	0	0	0	0	0	0	0	0	0	0	0	0	0	0	0	0	0	0	0	0	0	0	0	0	0	0	0	0	0	0
k__Bacteria|p__Firmicutes|c__Clostridia|o__Eubacteriales|f__Lachnospiraceae|g__GGB3631	0	0	0	0	0	0	0	0	0	0	0	0	0	0	0	0	0	0	0	0	0	0	0	0	0	0	0	0	0	0	0	0	0	0	0	0	0	0	0	0	0	0	0	0	0	0	0	0	0
k__Bacteria|p__Firmicutes|c__Bacilli|o__Lactobacillales|f__Lactobacillaceae|g__GGB4548	0	0	0	0	0	0	0	0	0	0	0	0	0	0	0	0	0	0	0	0	0	0	0	0	0	0	0	0	0	0	0	0	0	0	0	0	0	0	0	0	0	0	0	0	0	0	0	0	0
k__Bacteria|p__Firmicutes|c__Clostridia|o__Eubacteriales|f__Lachnospiraceae|g__GGB3678	0	0	0	0	0	0	0	0	0	0	0	0	0	0	0	0	0	0	0	0	0	0	0	0	0	0.00807971528855037	0	0	0.00158701574807541	0.000241724568433585	0	0	0	0	0	0	0	0	0	0	0	0	0.000990967060947525	0	0	0	0	0	0
k__Bacteria|p__Firmicutes|c__Bacilli|o__Lactobacillales|f__Lactobacillaceae|g__GGB4578	0	0.00104206499825042	0	0	0	0	0	0	0	0	0	0	0	0	0	0	0	0	0.193495124737387	0	0	0	0	0	0	0	0	0	0	0	0	0	0	0	0	0	0	0	0	0	0	0	0	0	0	0	0	0	0
k__Bacteria|p__Firmicutes|c__Clostridia|o__Eubacteriales|f__Lachnospiraceae|g__GGB1331	0.00401110907985551	0	0	0	0	0	0	0	0	0	0	0	0	0	0	0	0	0	0	0	0	0	0	0	0	0	0	0	0	0	0	0	0	0	0	0	0	0	0	0	0	0	0	0	0	0	0	0	0
k__Bacteria|p__Firmicutes|c__Bacilli|o__Lactobacillales|f__Enterococcaceae|g__GGB33512	0	0.0011966939979908	0.0191599843380451	0.00911425880656964	0.00658554719528173	0	0	0	0.109142259190809	0.0107073183050395	0.00141463849811996	0	0.096895531808605	0.0255146619582739	0	0	0	0	0	0.00173918543050003	0.00608173591086708	0	0	0.0626946635923879	0.00296385091327253	0.210979353871371	0.0320557712604056	0.00672628516467282	0	0	0.00902448846224425	0.49744760847627	0	0	0	0	0	0	0	0	1.69750761359787	4.95077286656184	0.014220377324597	0	0	0	0	0	0
k__Bacteria|p__Firmicutes|c__Clostridia|o__Eubacteriales|f__Clostridiaceae|g__GGB42639	0	0	0	0	0	0.000240026978710866	0	0	0.00142517619770547	0	0	0	0	0.00456546015890119	0	0	0	0	0	0	0	0	0	0	0	0	0	0	0	0	0	0	0	0	0	0	0	0	0	0	0	0	0	0	0	0	0.0257088709860747	0.0257410002529125	0
k__Bacteria|p__Firmicutes|c__Bacilli|o__Lactobacillales|f__Lactobacillaceae|g__GGB4550	0	0.280624742528843	0	0	0	0	0	0	0	0	0	0	0	0	0	0	0	0	0	0	0	0	0	0	0	0	0	0	0	0	0	0	0	0	0	0	0	0	0	0	0	0	0	0	0	0	0	0	0
k__Bacteria|p__Firmicutes|c__Bacilli|o__Lactobacillales|f__Enterococcaceae|g__GGB10485	0	0	0	0	0	0	0	0	0	0	0	0	0	0	0	0	0	0	0	0	0	0	0	0	0	0	0	0	0	0	0	0	0	0	0	0	0.00160747370101582	0	0	0	0	0	0	0	0	0	0	0	0
k__Bacteria|p__Firmicutes|c__Clostridia|o__Eubacteriales|f__Lachnospiraceae|g__GGB3619	0	0.510766478142445	0	0.0050063272601925	0	0	0	0.00913573334269374	0.00427552859311642	0.0476352237273911	0	0	0.0020810769207941	0	0	0	0	0.42685590279131	0	0	0	0	0	0	0.00946475032210144	0	0.0659238829454277	0	0	0	0.00353813691571859	0	0.0237432641330837	0	0	0	0	0	0	0	0.0254910212227851	0.0153828435738947	0.0369489147010435	0	0	0	0	0	0
k__Bacteria|p__Firmicutes|c__Bacilli|o__Lactobacillales|f__Lactobacillaceae|g__GGB9677	0	0.0566479979048904	0	0	0	0	0	0.0707627802629792	0	0	0.0157728410084498	0	0	0	0	0	0	0	0	0	0	0	0	0	0	0	0.0754386701746647	0	0	0	0	0	0	0	0	0	0	0	0	0	0	0	0	0	0	0	0	0	0
k__Bacteria|p__Firmicutes|c__Bacilli|o__Lactobacillales|f__Lactobacillaceae|g__GGB9603	0	0	0	0	0	0.2047553219162	0	0	0	0	0	0	0	0	0	0	0	0	0	0	0	0	0	0	0	0	0.014000329780163	0	0	0	0	0	0	0	0	0	0	0	0	0	0	0	0	0	0	0	0	0	0
k__Bacteria|p__Firmicutes|c__Clostridia|o__Eubacteriales|f__Lachnospiraceae|g__GGB3534	0	0	0	0	0.000607613394532051	0	0	0	0.000494935666985583	0.0304634005667154	0	0	0	0.0179869968802194	0	0	0	0.00100387624803933	0	0	0	0.00720302287456571	0	0	0.000223686861379059	0	0.00410797162913089	0	0.00658233674558898	0.00620929985163771	0	0.0841570293290461	0	0	0	0	0	0	0.000556733298739764	0.00374679998672612	0	0	0.0115447662600387	0	0	0	0	0	0
k__Bacteria|p__Firmicutes|c__Clostridia|o__Eubacteriales|f__Lachnospiraceae|g__GGB3474	0	0	0	0	0	0	0	0	0	0	0	0	0	0	0	0	0	0	0	0	0	0	0	0	0	0	0.0153671365170613	0	0	0	0	0	0	0	0	0	0	0	0	0	0.369270709426849	0.276227341378255	0	0	0	0	0	0	0
k__Bacteria|p__Firmicutes|c__Bacilli|o__Lactobacillales|f__Lactobacillaceae|g__GGB9674	0	0	0	0	0	0	0	0	0	0	0	0	0	0	0	0	0	0	0	0	0	0.119681544590777	0	0	0	0	0	0	0	0	0	0	0	0	0	0	0	0	0	0	0	0	0	0	0	0	0	0	0
k__Bacteria|p__Firmicutes|c__Clostridia|o__Eubacteriales|f__Lachnospiraceae|g__GGB3637	0	0	0	0	0	0	0	0	0	0	0	0	0	0	0	0	0	0	0	0	0	0	0	0	0	0	0	0	0	0	0	0	0	0	0	0	0	0	0	0	0	0	0	0	0	0	0	0	0
k__Bacteria|p__Firmicutes|c__Clostridia|o__Eubacteriales|f__Lachnospiraceae|g__GGB3537	0	0	0	0.000720088167561935	0.000601475885496374	0	0	0	0.00313658025101707	0.0128132966171978	0	0	0.00313637479197693	0.00565720063168191	0	0	0	0	0	0	0	0	0	0	0.000125823859525721	0.0215262487614663	0.00937131027895484	0	0	0	0	0	0.000942953089989051	0	0	0	0	0	0.00738471524995044	0	0.00174549151767191	0.000908015072070174	0.000162801731441379	0.000391188811051273	0	0	0	0	0
k__Bacteria|p__Firmicutes|c__Bacilli|o__Lactobacillales|f__Lactobacillaceae|g__GGB4591	0	0	0	0	0	0	0	0	0	0	0	0	0	0	0	0	0	0.688643661905014	0	0	0	0	0.547894359819211	0	0	0	0	0	0	0	0	0	0	0	0	0	0	0	0	0	0	0	0	0	0	0	0	0	0
k__Bacteria|p__Firmicutes|c__Clostridia|o__Eubacteriales|f__Clostridiaceae|g__GGB79828	0	0	0	0	0	0	0	0	0	0	0	0	0	0	0	0	0	0.00630897611267797	0	0	0	0	0	0	0	0	0	0	0	0	0	0	0	0	0	0	0	0	0	0	0	0	0	0	0	0	0	0	0
k__Bacteria|p__Firmicutes|c__Clostridia|o__Eubacteriales|f__Lachnospiraceae|g__GGB3453	0	0	0	0	0	0	0	0	0	0.000138855712889561	0	0	0	0	0	0	0	0	0	0	0	0	0	0	0	0	0	0	0	0	0	0	0.000309406482652657	0	0	0	0	0	3.19961665942393e-05	0	0	0	0.000438856841276761	0	0.000137343317896084	0	0	0	0
k__Bacteria|p__Bacteria_unclassified|c__Bacteria_unclassified|o__Bacteria_unclassified	0	0	0	0	0	0	0	0	0	0	0	0	0	0	0	0	0	0	0.00310013818372805	0	0	0	0	0	0	0	0.00203888297769364	0	0	0	0	0	0	0	0	0	0	0	0	0	0	0	0	0	0	0	0	0	0
k__Bacteria|p__Firmicutes|c__Clostridia|o__Eubacteriales|f__Lachnospiraceae|g__Waltera	0.00249281955138908	0.00857854798559698	0.320758445255959	0.254863205439088	0	0.00210485196715682	0.00435938282201848	0.0336717028916426	0.0106262091393772	0.0193935145669087	0.212695058893801	0	0.201384780466491	0	0	0	0	1.12352285255565	0.0190736001753869	0.00191486072651013	0.00462441428694233	0.08884204130225	0.0140903774677137	0.0808941247252805	0.662700287693135	0.0122080369688316	0.0212572428970652	0	0.0686119808417937	0.0636642082111954	0.739164574006399	0.0438849329575109	3.07425544481579	0	0	0.0042783243285053	0	0	0.127363940745029	0.0248015790166124	0	0	0.043000892108973	0	0.0113510212731764	0.00737228336126807	0	0	0
k__Bacteria|p__Firmicutes|c__Bacilli|o__Lactobacillales|f__Lactobacillaceae|g__GGB9602	0	0.0023933879959816	0	0.0717550714019098	0.0318352593680581	0	0	0.0442104238548215	0.293186770345544	1.35955171331424	0	0	0.16937899817754	0	0	0	0	0.64049621262405	0	0	0	0	0	0	0	3.81750328977404	0.281479122198261	0	0	0	0	0.0579294904491763	0	0	1.38589750877854	0	0	0	0	0	0.190806180608253	0.287924712012571	0	0	0	0	0	0	0
k__Bacteria|p__Firmicutes|c__Bacilli|o__Lactobacillales|f__Lactobacillaceae|g__GGB1387	0	0	0	0	0	0	0	0	0	0	0	0	0	0	0	0	0	0	0	0	0	0	0	0	0	0	0	0	0	0	0	0	0	0	0	0	0	0	0	0	0	0	0.000686598606513643	0	0	0	0	0	0
k__Bacteria|p__Firmicutes|c__Bacilli|o__Lactobacillales|f__Aerococcaceae|g__Aerococcus	0	0	0	0	0	0	0	0	0	0	0	0	0	0	0	0	0	0	0	0	0	0	0	0	0	0	0	0	0	0	0	0	0	0	0	0	0	0	0	0	0	0	0	0	0	0	0	0	0
k__Bacteria|p__Firmicutes|c__Clostridia|o__Eubacteriales|f__Oscillospiraceae|g__Phocea	0	0.0125921789788583	0	0.00222884432816789	0.00279870412026884	0.000640071943228975	0.00611058788727376	3.26276190810491e-05	0	0.000925704752597075	0.0197444196796422	0	0.00667125367516975	0.0141620879511065	0.00803844868107467	0.00151895944654955	0	0	0.0125865610259359	0.0351233475156201	0.048596512419853	0	0.00061666520092512	0.0190922648865816	0.00438985465456404	0.00681173077246399	0.00376060638107938	0.0253027357981339	0.00147365748035574	0	0.00330673977566104	0.00912172290695789	0.00773516206631643	0	0	0.0382817020350605	0.0865602466799297	0	0	0.00720000743717892	7.52957125270236e-05	0	0.00351085473021409	0	0.00175314705785001	0	0.0377652483997217	0.0437492000219226	0
k__Bacteria|p__Firmicutes|c__Clostridia|o__Eubacteriales|f__Lachnospiraceae|g__GGB3576	0	0	0	0	0	0	0	0	0	0.00185912371146579	0	0	0	0	0	0	0	0	0	0	0	0	0	0	0	0	0	0.0080616225484706	0	0	0	0	0	0	0	0	0	0	0	0	0	0	0	0	0	0	0	0	0
k__Bacteria|p__Firmicutes|c__Bacilli|o__Lactobacillales|f__Lactobacillaceae|g__GGB9593	0	0.0244448279589582	0	0	0	0	0	0	0	0	0	0	0	0	0	0	0	0	0	0	0	0	0	0	0	0	0	0	0	0	0	0	0	0	0	0	0	0	0	0	0	0	0	0	0	0	0	0	0
k__Bacteria|p__Firmicutes|c__Bacilli|o__Lactobacillales|f__Lactobacillaceae|g__GGB9595	0	0	0	0	0	0	0	0	0	0	0	0	0	0	0	0	0	0	0	0	0	0	0	0	0	0	0	0	0	0	0	0	0	0	0	0	0	0	0	0	0	0	0	0	0	0	0	0	0
k__Bacteria|p__Firmicutes|c__Bacilli|o__Lactobacillales|f__Lactobacillaceae|g__GGB4598	0	0	0	0	0	0	0	0	0	0	0	0	0	0	0	0	0	0.0475682899070946	0	0	0	0	0	0	0	0	0	0	0	0	0	0	0	0	0	0	0	0	0	0	0	0	0	0	0	0	0	0	0
k__Bacteria|p__Bacteria_unclassified|c__CFGB76763|o__OFGB76763|f__FGB76763|g__GGB79973	0	0	0.049621139963804	0	0.00594110874653561	0	0	0	0.0319799997836588	0.091999623995606	0.00737578896078588	0	0	0	0	0	0	0.00220852774568654	0	0	0	0	0	0.0131478706633014	0.00393549071738782	0.0771848714152576	0.00499903900456737	0	0	0	0	0	0.0199861854151585	0	0	0.00135418265702255	0	0	1.27335144195094	0	0.0675539442662906	0.0784021417270676	0.0433264955718557	0	0	0	0.0016887479001385	0.00195007577673579	0
k__Bacteria|p__Firmicutes|c__Clostridia|o__Eubacteriales|f__Lachnospiraceae|g__GGB3538	0	0	0	0	0	0	0	0	0	0	0	0	0	0	0	0	0	0	0	0	0	0	0	0	0.0011184343068953	0	0	0	0.00379372335968504	0.00503089258052398	0	0	0	0	0	0	0	0	0	0	0	0	0.00848692504340059	0	0	0	0	0	0
k__Bacteria|p__Firmicutes|c__Clostridia|o__Eubacteriales|f__Lachnospiraceae|g__GGB3744	0	0	0	0	0	0	0	0	0	0.00158141228568667	0	0	0	0	0	0	0	0	0	0	0	0	0	0	0	0	0	0	0	0	0	0	0	0	0	0	0	0	0	0	0	0	0	0	0	0	0	0	0
k__Bacteria|p__Firmicutes|c__Bacilli|o__Lactobacillales|f__Lactobacillaceae|g__GGB4546	0	0	0	0.0878233245123633	0	0	0	0	0	0	0	0	0.0335260015998852	0	0	0	0	0	0	0	0	0	0	0	0	0	0	0	0	0	0	0	0	0	0	0	0	0	0	0	0	0	0	0	0	0	0	0	0
k__Bacteria|p__Firmicutes|c__Bacilli|o__Lactobacillales|f__Lactobacillaceae|g__GGB4722	0	0	0	0	0	0	0	0	0	0	0	0	0	0	0	0	0	0	0	0	0	0	0	0	0	0	0	0	0	0	0	0	0	0	0	0	0	0	0	0	0	0	0	0	0	0	0	0	0
k__Bacteria|p__Firmicutes|c__Bacilli|o__Lactobacillales|f__Lactobacillaceae|g__GGB4605	0	0	0.138346478897586	0.286540226829265	0	0	0	0.000404582476605009	0	0	0	0	0.109802636540764	0	0	0	0	0	0	0	0	0	0	0	0.430723032014214	0	0	0	0	0	0.323142373878425	0	0.275504372339145	0	0	0	0	0.0154269827308206	0	0.0232357521564881	0	0	0	0	0	0	0	0	0
k__Archaea|p__Candidatus_Thermoplasmatota|c__Thermoplasmata|o__Methanomassiliicoccales	0	0	0	0	0	0	0	0	0	0	0	0	0	0	0	0	0	0.233378061294191	0	0	0	0	0	0	0	0	0.0541738758591636	0	0	0	0	0	0	0	0	0	0	0	0	0	0	0	0	0	0	0	0	0	0
k__Bacteria|p__Tenericutes|c__CFGB343|o__OFGB343|f__FGB343|g__GGB781|s__GGB781_SGB1024	0	0	0	0	0	0	0	0	0	0	0.042802270707822	0	0	0	0	0	0	0	0	0	0	0	0	0	0	0	0	0	0	0	0	0	0	0	0	0	0	0	0	0	0	0	0	0	0	0	0	0	0
k__Bacteria|p__Firmicutes|c__Clostridia|o__Eubacteriales|f__Lachnospiraceae|g__GGB3653	0	0.0161150309729435	0.00288926950379827	0.0335561086083862	0.011544654496109	0.00235103348378335	0	0.234710040621435	0.000208707811379463	0.20564531078944	0.000272336823167478	0	0.0270171014433589	0.0325460813668825	0	0	0	0.000401550499215734	0	0.00503016930908931	0.0116241480711478	0.0148343721836943	0	0.0155286806731389	0.00331336163417731	0.0522306412585578	0.0197620620467565	0.0261459059747605	0	0	0.000238861563930369	0	0.00660067162992335	0	0.209866445038651	0	0	0	0.188259045007185	0	0.514933687842764	0.393216308478927	0.073366954190865	0	0.0539840029518608	0.0528410114712061	0.00203077279130579	0.000847532933735172	0
k__Bacteria|p__Firmicutes|c__Bacilli|o__Lactobacillales|f__Lactobacillaceae|g__GGB4554	0	0	0	0	0	0	0	0	0	0	0	0	0	0	0	0	0	0	0	0	0	0	0	0	0.361680684206684	0	0	0	0	0	0.263785275241728	0	0	0	0	0	0	0	0	0	0	0	0	0	0	0	0	0	0
k__Bacteria|p__Firmicutes|c__Clostridia|o__Eubacteriales|f__Lachnospiraceae|g__GGB3424	0	0	0	0	0	0	0	0	0	0	0	0	0	0	0	0.0198983687497991	0	0	0	0	0	0	0	0	0	0	0	0	0	0	0	0	0	0	0	0	0	0	0	0	0	0	0	0	0	0	0	0	0
k__Bacteria|p__Firmicutes|c__Clostridia|o__Eubacteriales|f__Lachnospiraceae|g__GGB3664	0	0	0	0	0	0	0	0	0	0	0	0	0	0	0	0	0	0	0	0	0	0	0	0	0	0	0	0	0	0	0	0	0	0	0	0	0	0	0	0	0	0	0	0	0	0	0	0	0
k__Bacteria|p__Firmicutes|c__Bacilli|o__Lactobacillales|f__Lactobacillaceae|g__GGB4564	0	0.012457718979084	0	0	0	0	0	0.8953475462507	0	0	0	0	0	0	0	0	0	0.11016383503484	0	0	0	0	0	0	0	0	0	0	0	0	0	0	0	0	0	0	0	0	0	0	0	0	0	0	0	0	0	0	0
k__Bacteria|p__Firmicutes|c__Bacilli|o__Lactobacillales|f__Lactobacillaceae|g__GGB9522	0	0	0	0	0	0	0	0.000456786667134687	0.00233156440712486	0	0.00126334026302691	0	0	0.00887898020869913	0	0	0	0	0	0	0	0	0	0.0101794889523181	0	0	0.0370321560096652	0	0	0	0	0.0105627207055627	0.00830977410552851	0	0.00654208117227302	0	0	0	0	0.0161965215844112	0.0886367437738572	0.17071446392795	0.0219216070553892	0	0	0	0	0	0
k__Bacteria|p__Firmicutes|c__Clostridia|o__Eubacteriales|f__Lachnospiraceae|g__GGB3588	0	0	0	0	0	0	0	0	0	0	0	0	0	0	0	0	0	0	0	0	0	0	0	0	0	0	0	0	0	0	0	0	0	0	0	0.00244794557230999	0	0	0	0	0	0	0	0	0	0	0	0	0
k__Bacteria|p__Firmicutes|c__Clostridia|o__Eubacteriales|f__Clostridiaceae|g__GGB57353	0	0	0	0	0	0	0	0	0	0	0	0	0	0	0	0	0	0	0	0	0	0	0	0	0	0	0	0	0	0	0	0	0	0	0	0	0	0	0	0	0	0	0	0	0	0	0	0	0
k__Bacteria|p__Firmicutes|c__Clostridia|o__Eubacteriales|f__Lachnospiraceae|g__Blautia	0.0130996608153732	4.48795208846492	0.165596417846267	0.467042327498123	0.0967516924384167	0.103808591023492	0.191969334834219	0.0536789589121419	0.269262892081133	0.70270247769644	0.0929425058176567	0.063834525624001	0.34553256590575	0.0764065639971289	0.214255894845514	0.200994075000777	0.0667480533621326	0.394338034479821	0.0231502818869892	0.163460007094201	0.266167745887769	0.164734346732882	0.240034817592977	0.191945176241836	0.0195166786553229	0.421236251448693	0.293395260490115	0.49713466223891	0.382145834918712	0.305736255711903	0.0086661961163487	0.0345839471665161	0.261198005926967	0	0.413470726803598	0.214987657648404	0.121777193450808	0.0717033171442632	0.655998205981733	0.0453670371527099	0.241055801122879	0.171210438547148	0.238313421485581	0.218603420139289	1.74836427877975	1.49239867328083	0.114293317798403	0.12008716638968	0.258129228126076
k__Bacteria|p__Firmicutes|c__Bacilli|o__Lactobacillales|f__Lactobacillaceae|g__GGB9591	0	0.000208412999650083	0	0	0	0	0	0	0	0	0	0	0	0	0	0	0	0	0	0	0	0	0	0	0	0	0	0	0	0	0	0	0	0	0	0	0	0	0	0	0	0	0	0	0	0	0	0	0
k__Bacteria|p__Firmicutes|c__Clostridia|o__Clostridiales|f__Clostridiales_unclassified	0	0	0.0204807932540672	0.00160476791628088	0.0010802015902792	0.00354501383942202	0.172720982989306	0	0.00497320899115634	0.0334102273624828	0.0759138894579346	0	0.0234453240332017	0.0571827702176754	0.00210748965420921	0	0	0	0.00617702533107815	0.00452656679386034	0.0131445820488646	0.085922282773313	0	0.0292717538388997	0.00273317383747538	0.0912211651282137	0.0151556968008561	0.0699869399096757	0	0	0.0040382533151978	0.0170575528887482	0.0713108274304219	0.00632296958068121	0	0.0178201508987308	0	0.0088029322745678	0.0116402054069843	0.0115689439888652	0.00453143288117179	0.00724885981904761	0.0185381623758684	0.0530683184810238	0.0115933918341694	0.0114865175495194	0.0494439733293715	0.0834332420784961	0.00609555749478049
k__Bacteria|p__Firmicutes|c__Clostridia|o__Eubacteriales|f__Lachnospiraceae|g__GGB9086	0	0	0	0	0	0	0	0	0	0	0	0	0	0	0	0	0	0	0	0	0	0.0187892529294915	0	0	0	0.00315521728421492	0	0	0	0	0	0	0	0	0	0	0	0	0	0	0	0	0.000545031883521139	0	0	0	0	0	0
k__Bacteria|p__Firmicutes|c__Bacilli|o__Lactobacillales|f__Lactobacillaceae|g__GGB4602	0	0	0	0	0	0	0	0	0	0	0	0	0	0	0	0	0	0.10397841292192	0	0	0	0	0	0	0	0	0	0	0	0	0	0	0	0	0	0	0	0	0	0	0	0	0	0	0	0	0	0	0
k__Bacteria|p__Firmicutes|c__Clostridia|o__Eubacteriales|f__Lachnospiraceae|g__GGB3593	0	3.36149999435618e-05	0	0	0	0	0	9.13573334269374e-05	0	0	0	0	0	0	0	0	0	0	0	0	0	0	0	0	0	0	0	0	0	0	0	0	0	0	0	0.000446433842974466	0	0	0	0	0	0	0	0	0	0	0	0	0
k__Bacteria|p__Firmicutes|c__Clostridia|o__Eubacteriales|f__Oscillospiraceae|g__GGB9495	0	0	0.0811471977781057	0	0	0.0016063343959881	0	0	0	0	0	0	0	0	0	0	0	0	0	0	0	0	0	0	0.0186918333539876	0.275934072308796	0.0109797624058021	0	0	0	0.030245845532683	0	0	0	0	0	0	0	0	0	0	0	6.37050253466266e-05	0	0	0	0	0	0
k__Bacteria|p__Firmicutes|c__Clostridia|o__Eubacteriales|f__Oscillospiraceae|g__GGB3247	0	0	0	0	0	0	0	0	0	0	0	0	0	0	0	0	0	0	0	0	0	0	0	0	0	0	0	0	0	0	0	0	0	0	0	0	0	0	0	0	0	0	0	0	0	0	0	0	0
k__Bacteria|p__Candidatus_Melainabacteria|c__CFGB2104|o__OFGB2104|f__FGB2104|g__GGB5988	0	0	0	0	0	0	0	0	0	0	0	0	0	0	0	0	0	0	0	0	0	0	0	0	0	0	0	0	0	0	0	0	0	0	0	0	0	0	0	0	0	0	0	0	0	0	0	0	0
k__Bacteria|p__Firmicutes|c__Clostridia|o__Eubacteriales|f__Oscillospiraceae|g__GGB9737	0	0.000208412999650083	0	0	0	0	0	0	0	0	0	0	0	0.0158722268735043	0	0	0	0.00708118861116977	0	0	0	0	0	0	0	0	0	0	0	0	0	0.0238419635769164	0	0	0	0	0	0	0	0	0	0	0	0	0	0	0	0	0
k__Bacteria|p__Bacteroidetes|c__Flavobacteriia|o__Flavobacteriales|f__Flavobacteriaceae	0	0	0	0.00578127928814011	0	0	0	0	0	0	0	0	0.0016899525349711	0	0	0	0	0	0	0	0	0.000435465208472258	0	0	0	0	0	0	0	0	0	0	0	0	0	0	0	0	0	0	0	0	0	0	0	0	0	0	0
k__Bacteria|p__Firmicutes|c__Clostridia|o__Eubacteriales|f__Oscillospiraceae|g__GGB9621	0	0	0	0	0	0	0	0	0	0.000655707533089595	0	0	0	0	0	0	0	0	0	0	0	0	0	0	0	0	0	0	0	0	0	0	0.00106082222623768	0	0	0	0	0	0	0	0	0	0	0	0	0	0	0	0
k__Bacteria|p__Firmicutes|c__Clostridia|o__Eubacteriales|f__Lachnospiraceae|g__GGB79912	0	0	0	0	0	0	0	0	0	0	0	0	0	0	0	0	0	0	0	0	0	0	0	0	0	0	0	0	0	0	0	0	0	0	0	0	0	0	0	0	0	0	0	0	0	0	0	0	0
k__Bacteria|p__Firmicutes|c__Clostridia|o__Eubacteriales|f__Oscillospiraceae|g__GGB9642	0	0	0.000148591003052483	0	0	0	0	0	0	0	0	0	0	0	0	0	0	0	0	0	0	0	0	0	0	0	0	0	0	0	0	0	0	0	0	0	0	0	0	0	0	0	0	0	0	0	0	0	0
k__Bacteria|p__Firmicutes|c__Clostridia|o__Eubacteriales|f__Oscillospiraceae|g__GGB9627	0	0	0.00828807594803847	0	0	0	0	0	0	0	0	0	0	0	0	0	0	0	0.00189883463753343	0	0	0	0	0	0	0.224521723383294	0.0028695390056429	0	0	0	0	0	0.0572991338588659	0	0	0	0	0	0	0.0929569892229178	0.0185706607350741	0.0507191275970626	0	0	0	0	0	0	0
k__Bacteria|p__Firmicutes|c__Clostridia|o__Eubacteriales|f__Oscillospiraceae|g__GGB9452	0	0	0	0	0	0	0	0	0	0	0	0	0	0	0	0	0	0	0	0	0	0.00531124778857967	0	0	0	0	0	0	0	0	0	0	0	0	0	0	0	0	0	0	0	0	0	0	0	0	0	0	0
k__Bacteria|p__Candidatus_Melainabacteria|c__CFGB2107|o__OFGB2107|f__FGB2107|g__GGB6012	0	0	0	0	0	0	0	0	0	0	0	0	0	0	0	0	0	0	0	0	0	0	0	0	0	0	0	0	0	0	0	0	0	0	0	0	0	0	0	0	0	0	0	0	0	0	0	0	0
k__Bacteria|p__Firmicutes|c__Clostridia|o__Eubacteriales|f__Oscillospiraceae|g__GGB9613	0	0	0	0	0	0	0	0	0	0	0	0	0	0	0	0	0	0	0	0	0	0.00576099054487069	0	0	0	0	0.000400225177102826	0	0	0	0	0	0	0	0	0	0	0	0	0	0	0	0	0	0	0	0	0	0
k__Bacteria|p__Firmicutes|c__Clostridia|o__Eubacteriales|f__Lachnospiraceae|g__GGB79916	0	0	0	0	0	0	0	0	0	0	0	0	0	0	0	0	0	0	0	0	0	0	0	0.00484555883412443	0.0152246870026122	0	0	0	0	0	0.0153692487541447	0	0	0	0	0	0	0	0	0	0	0	0	0	0	0	0	0	0
k__Bacteria|p__Firmicutes|c__Clostridia|o__Eubacteriales|f__Lachnospiraceae|g__GGB51139	0	0	0	0	0	0	0	0	0.00598693264642802	0	0	0	0	0	0	0	0	0	0	0	0	0	0	0.00793603336612505	0	0	0	0.0296444899203107	0	0	0	0	0	0	0	0	0	0	0	0	0.0250460920123981	0.0210445846115087	0.000233585092937631	0	0	0	0	0	0
k__Bacteria|p__Firmicutes|c__Clostridia|o__Eubacteriales|f__Oscillospiraceae|g__GGB3226	0	0	0	0	0	0	0	0	0	0	0	0	0	0	0	0	0	0	0	0	0	0	0	0	0	0	0	0	0	0	0	0	0	0	0	0	0	0	0	0	0	0	0	0	0	0	0	0	0
k__Bacteria|p__Firmicutes|c__Clostridia|o__Eubacteriales|f__Oscillospiraceae|g__GGB9635	0.03222304706229	0	0	0	1.11561501741506	0	0	0.094548314573064	0	0	0	0	0	5.65689524973148	0	0	0	0.126712348877519	0.510802018187412	0	0	0	0.00152054433104824	0	0	0	0.823678517314487	0	0	0	0	0	0	0	0.071403057097865	0	0	0	0	0	0	0	1.13593138529185	0	0	0	0	0	0
k__Bacteria|p__Firmicutes|c__Clostridia|o__Eubacteriales|f__Lachnospiraceae|g__GGB79634	0	0.048990500917747	0	0	0	0	0	0	0	0.0105916052109649	0	0	0	0	0	0	0	0.0688350221155587	0	0	0	0	0	0	0	0	0	0	0	0	0	0	0	0	0	0.00312503690082126	0.0189431189812368	0	0	0	0	0	0	0	0.00420108972388022	0.00258370876278768	0	0	0
k__Bacteria|p__Firmicutes|c__Clostridia|o__Eubacteriales|f__Oscillospiraceae|g__GGB3345	0	0	0	0	0.00149755220470526	0	0	0	0	0	0	0	0	0	0	0	0	0	0	0	0	0	0	0	0	0	0	0	0	0	0	0	0	0	0	0	0	0	0	0.0543495707029768	0	0	0	0	0	0	0	0	0
k__Bacteria|p__Firmicutes|c__Clostridia|o__Eubacteriales|f__Oscillospiraceae|g__GGB9619	0	0.00291778199510117	0.00217107965571127	0	0	0.00275723298621712	0	0	0	0.00387253154836443	0	0	0	0.0205827434588589	0	0	0	0	0	0	0.00016638711454259	0.0755639218308008	0.00135159496093177	0.0069135059901051	0.015651090082116	0	0.0206380265853212	0.0215294538764882	0.00433784304473946	0.00340680563636083	0.0330897910282289	0.0595704353107454	0.0340789140178855	0	0	0	0	0	0	0.00875884399882057	0.000164281554604415	0	0.00467878019490225	0.00530772091358204	0	0	0.0346228947121223	0.0484293818860886	0
k__Bacteria|p__Firmicutes|c__Clostridia|o__Eubacteriales|f__Oscillospiraceae|g__GGB9616	0	0.0114358229807997	0	0.000233171406639103	0	0	0	0.056354423676788	0	0	0.159074964376826	0	0.00633178722709696	0	0	0	0	0.0398229985472219	0.0105482201701347	0	0	0	0	0	0	0	0	0	0	0	0	0	0	0	0	0.00242562388016127	0	0	0	0.0107440887679068	0	0	0	0	0	0	0	0	0
k__Bacteria|p__Firmicutes|c__Clostridia|o__Eubacteriales|f__Lachnospiraceae|g__GGB34476	0	0	0	0	0	0	0	0	0	0	0	0	0	0	0	0	0	0	0	0	0	0	0	0	0	0	0	0	0	0	0	0	0	0	0	0	0	0	0	0	0	0	0	0	0	0	0	0	0
k__Bacteria|p__Firmicutes|c__Clostridia|o__Eubacteriales|f__Oscillospiraceae|g__GGB4695	0	0	0	0	0	0	0	0	0	0	0	0	0	0	0	0	0	0	0	0	0	0	0	0	0	0	0	0	0	0	0	0	0	0	0	0	0	0	0	0	0	0	0	0	0	0	0	0	0
k__Bacteria|p__Firmicutes|c__Clostridia|o__Eubacteriales|f__Oscillospiraceae|g__GGB9699	0	0.00132443099777634	0.0163119901128725	0	0.00476270701168557	0	0	0	0.00660112991991615	0	0	0	0.00033208674267991	0.00535181868125373	0	0	0	0.00176064449656129	0.00109279870976414	0.122515951437446	0.140287287506237	0	0	0.481221223238408	0.0320361526781321	0.0760569549561808	0.0293221577866089	0	0	0	0.104337716894334	0.0202222322646315	0.0744196258989796	0	0.0151075688684887	0.00124257419627893	0	0	0.0676718923468162	0.071426869896208	0.00184132242452449	0.00553965497750375	0.0795180283048893	0.0275343579051316	0	0	0.00140372715749909	0.0049126908990844	0
k__Bacteria|p__Firmicutes|c__Clostridia|o__Eubacteriales|f__Oscillospiraceae|g__GGB3204	0	0	0	0	0	0	0	0	0	0	0	0	0	0	0	0	0	0	0	0	0	0	0	0	0	0	0	0	0	0	0	0	0	0	0	0	0	0	0	0	0	0	0	0	0	0	0	0	0
k__Bacteria|p__Firmicutes|c__Bacilli|o__Bacillales|f__Paenibacillaceae|g__Paenibacillus	0	0	0	0	0	0	0	0	0	0	0	0	0	0	0	0	0	0	0.0564535163256879	0	0	0	0	0	0	0	0	0	0	0	0	0	0	0	0	0	0	0	0	0	0	0	0	0	0	0	0	0	0
k__Bacteria|p__Candidatus_Melainabacteria|c__CFGB2107|o__OFGB2107|f__FGB2107|g__GGB5997	0	0	0	0	0	0	0	0	0	0	0	0	0	0	0	0	0	0	0	0	0	0	0	0	0	0	0	0	0	0	0	0	0.179242122129091	0	0	0	0	0	0	0	0	0	0	0	0	0	0	0	0
k__Bacteria|p__Firmicutes|c__Bacilli|o__Lactobacillales|f__Streptococcaceae|g__GGB79964	0	0	0	0	0	0	0	0	0	0	0	0	0	0	0	0	0	0	0	0	0	0	0	0	0	0	0	0	0	0	0	0	0	0	0	0	0	0	0	0	0	0	0	0	0	0	0	0	0
k__Bacteria|p__Firmicutes|c__Clostridia|o__Eubacteriales|f__Oscillospiraceae|g__GGB9661	0	0	0	0	0	0	0	0	0	0.0503737669538242	0.000423635058260522	0	0	0	0	0	0	0.000772212498491796	0	0	0	0	0	0	0	0	0	0	0	0	0	0	0	0	0	0	0	0	0	0	0	0	0	0	0	0	0	0	0
k__Bacteria|p__Firmicutes|c__Clostridia|o__Eubacteriales|f__Lachnospiraceae|g__GGB79394	0	0	0	0	0	0	0	0	0	0	0	0	0	0	0	0	0	0	0	0	0	0	0	0	0	0	0	0	0	0	0	0	0	0	0	0	0	0	0	0	0	0	0	0	0	0	0	0	0
k__Bacteria|p__Firmicutes|c__Clostridia|o__Eubacteriales|f__Oscillospiraceae|g__GGB9646	0	0	0	0	0.00287235422869697	0	0	0	0	0.00742106643331988	0	0	0.00052395908289497	0.0226058988804455	0	0	0	0	0.000682030400420172	0	0	0.000606795782297408	0	0	0.00198522089473915	0	0.00302811879279685	0	0	0	0.000888266440866059	0	0	0	0	0	0	0	0.00122865279721879	0.0235992476775884	0	0	0	0	0	0	0	0	0
k__Bacteria|p__Firmicutes|c__Clostridia|o__Eubacteriales|f__Lachnospiraceae|g__GGB79395	0	0	0	0	0	0	0	0	0	0	0	0	0	0	0	0	0	0	0	0	0	0	0	0	0	0	0	0.0135632125697175	0	0	0	0	0	0	0	0	0	0	0	0	0	0	0	0	0	0	0	0	0
k__Bacteria|p__Firmicutes|c__Clostridia|o__Eubacteriales|f__Oscillospiraceae|g__GGB4693	0	0	0	0	0	0	0	0	0	0	0	0	0	0	0	0	0	0	0	0	0	0	0	0	0	0	0	0	0	0	0	0	0	0	0	0	0	0	0	0	0	0	0	0	0	0	0	0	0
k__Bacteria|p__Firmicutes|c__Clostridia|o__Eubacteriales|f__Oscillospiraceae|g__GGB9724	0	0	0.00253430210761734	0	0	0	0	0	0	0	0.00680842057918696	0	0	0.00311489589436737	0	0	0	0	0	0	0	0	0	0	0	0	0	0	0	0	0	0	0	0	0	0	0	0	0	0	0	0	0.00908858361611873	0	0	0	0	0	0
k__Bacteria|p__Firmicutes|c__Clostridia|o__Eubacteriales|f__Oscillospiraceae|g__GGB9739	0	0	0	0	0	0	0	0	0	0	0	0	0	0.000732916681027616	0	0	0	0	0	0	0	0	0	0	0	0	0	0	0	0	0	0	0	0	0	0	0	0	0	0	0	0	0	0	0	0	0	0	0
k__Bacteria|p__Firmicutes|c__Clostridia|o__Eubacteriales|f__Oscillospiraceae|g__GGB9614	0	0.0129283289782939	0	0.00711172790249264	0	0	0	0.011321783821124	0	0	0.0486499474941682	0	0.044241333830357	0	0	0	0.0127651626119178	0.00394600586729308	0.0551282072521441	0	0	0.0687606702951605	0	0	0.00137707224036483	0	0	0	0	0	0.00262001277936123	0	0.0102325143905843	0	0	0	0	0.0213205771047156	0.00151661829656694	0.0482400498290988	0	0	0	0	0	0	0	0	0
k__Bacteria|p__Firmicutes|c__Clostridia|o__Eubacteriales|f__Oscillospiraceae|g__GGB9237	0	0	0	0	0	0	0	0	0	0	0	0	0	0	0	0	0	0.00192280912124457	0	0	0	0	0	0	0	0.00706237887448107	0	0	0	0	0	0	0.0255849693869685	0	0	0	0	0	0	0.0138198201002939	0	0	0.0108935593342732	0	0	0	0	0	0
k__Bacteria|p__Candidatus_Melainabacteria|c__CFGB2102|o__OFGB2102|f__FGB2102|g__GGB5973	0	0	0	0	0	0	0	0	0	0	0	0	0	0	0	0	0	0	0	0	0	0	0	0	0	0	0	0	0	0	0	0	0	0	0	0	0	0	0	0	0	0	0	0	0	0	0	0	0
k__Bacteria|p__Candidatus_Melainabacteria|c__CFGB2107|o__OFGB2107|f__FGB2107|g__GGB6006	0	0	0	0	0	0	0	0	0	0	0	0	0	0	0	0	0	0	0	0	0	0	0	0	0	0	0	0	0	0	0	0	0	0	0	0	0	0	0	0	0	0	0	0	0	0	0	0	0
k__Bacteria|p__Firmicutes|c__Erysipelotrichia|o__Erysipelotrichales|f__Coprobacillaceae	0	0	0	0	0.00975250185769121	0	0	0.0261347228839203	0.227455735921664	0.000161998331704488	0	0	0	0	0	0	0	0	0	0	0	0.059801509038887	0	0	0.261189361732142	0	0	0	0.0207143341213081	0.0182199893456814	0.270249466315594	0	0	0	0.398243193121437	0	0	0	0.107110367290876	0.00592777311332789	0.00514748871093834	0	0.0328505580704105	0	0.117234640352357	0.125654622058859	0.0310245078362997	0.010657914149006	0.00435756796114473
k__Bacteria|p__Firmicutes|c__Clostridia|o__Eubacteriales|f__Oscillospiraceae|g__GGB9708	0	0.00368420399381438	0.00138684936182317	0	0.061675828299521	0.00621608329481986	0	0.0225000061182914	1.10180431475413	0.694864844124451	0	0	0	0.476197344400172	0	0	0	0.0587035941353463	0.0148961639728133	0	0	0	0	0.370215956529734	0.1209097387898	0	0.381965847324814	0	0	0	0.340795736337654	0	0	0	0.0203060441276298	0	0	0	0	0.165725996427804	0.0503728316805788	0.10793170751624	0.0850603655100458	0	0	0	0	0	0
k__Bacteria|p__Firmicutes|c__Bacilli|o__Lactobacillales|f__Streptococcaceae|g__GGB45491	0	0	0.0127705712067884	0	0	0	0	0	0.000178892409753825	0.00258425910100017	0	0	0	0	0	0	0	0	0	0	0	0	0	0.00847018945807578	0	0.00948039585864578	0	0	0	0	0	0	0	0	0	0	0	0	0	0	0.00357996887742121	0.0104459885181855	0	0	0	0	0	0	0
k__Bacteria|p__Firmicutes|c__Clostridia|o__Eubacteriales|f__Lachnospiraceae|g__GGB51960	0	0	0	0	0	0	0	0	0	0	0	0	0	0	0	0	0	0	0	0	0	0	0	0	0	0	0	0	0	0	0	0	0	0	0	0	0	0	0	0	0	0	0	0	0	0	0	0	0
k__Bacteria|p__Firmicutes|c__Clostridia|o__Eubacteriales|f__Oscillospiraceae|g__GGB9716	0	0	0	0	0	0	0	0	0	0	0	0	0	0	0	0	0	0	0	0	0	0	0	0	0	0	0	0	0	0	0	0	0	0	0	0	0	0	0	0	0	0	0	0	0	0	0	0	0
k__Bacteria|p__Firmicutes|c__Clostridia|o__Eubacteriales|f__Oscillospiraceae|g__GGB9719	0	0.00014118299976296	0.00244349649464082	0.000274319301928356	0.00460926928579364	0	0.00228774448950371	0.00101798171532873	0.000614197273488133	0.0540148723140393	0.000839705204766392	0	0.00694430277470657	0.106860779003578	0	0	0	0.00261780036988719	0.00356515891128726	0.019663921466731	0.0330651359003085	0.0287050098896221	0	0.0230602815696441	0.0189994027883838	0.0251827622497154	0.0124296347454953	0.0295681849269509	0	0	0.0325150303900215	0.0214770724528903	0.016236473518249	0	0	0.0195017183739346	0.344427048506646	0.0188295345674443	0.0750886037633609	0.0083394260898587	0.00939827393632759	0.019755050601594	0.0615744461655895	0	0.516023082391687	0.539108638973223	0.00610656941104935	0.00910535381906636	0
k__Bacteria|p__Candidatus_Melainabacteria|c__CFGB2107|o__OFGB2107|f__FGB2107|g__GGB6002	0	0	0	0	0	0	0	0	0	0	0	0	0	0	0	0	0	0	0	0	0	0	0	0	0	0	0	0	0	0	0	0	0	0	0	0	0	0	0	0	0	0	0	0	0	0	0	0	0
k__Bacteria|p__Firmicutes|c__Clostridia|o__Eubacteriales|f__Lachnospiraceae|g__GGB51269	0	0.0604263238985468	0	0	0	0	0	0	0	0	0	0	0	0	0	0	0	0.40234587808918	0	0	0	0	0	0	0	0	0	0	0	0	0	0	0	0	0	0	0	0	0.0306267306640059	0	0	0	0.109063003393425	0	0	0	0	0	0
k__Bacteria|p__Candidatus_Melainabacteria|c__CFGB2107|o__OFGB2107|f__FGB2107|g__GGB6010	0	0	0	0	0	0	0	0	0	0	0	0	0	0	0	0	0	0	0	0	0	0	0	0	0	0	0	0	0	0	0	0	0	0	0	0	0	0	0	0	0	0	0	0	0	0	0	0	0
k__Bacteria|p__Firmicutes|c__Clostridia|o__Eubacteriales|f__Oscillospiraceae|g__GGB9634	0.00362977124479883	0.357051806400525	0	0	0	0	0	0.00262326057411635	0.0924515973607768	0	0	0	0	0.0180175350752622	0	0	0	0.0202474117104549	0	0	0	0	0.00260182029979366	0	0.080289602806246	0	0.0191201914797048	0	0	0	0.301906087960241	0	0	0	0	0	0	0	0	0.021362352163125	0	0	0	0	0	0	0	0	0
k__Bacteria|p__Firmicutes|c__Bacilli|o__Lactobacillales|f__Aerococcaceae|g__Abiotrophia	0.0286215230645324	0	0	0	0	0	0	0	0	0	0	0	0	0	0	0	0	0	0	0	0	0	0	0	0	0	0	0	0	0	0	0	0	0	0	0	0	0	0	0	0	0	0	0	0	0	0	0	0
k__Bacteria|p__Firmicutes|c__Clostridia|o__Eubacteriales|f__Oscillospiraceae|g__GGB9608	0	0	0	0.00296950644337446	0	0	0	0	0.0162434308056473	0	0	0	0.00849404090721282	0	0	0	0	0	0	0	0	0	0	0	0.00171959274685152	0	0	0	0	0	0	0	0	0	0	0	0	0	0	0	0	0	0	0	0	0	0	0	0
[truncated: 4,749 more rows]
[truncated: 189 more columns]
