# Supplementary material for: Comprehensive profile of the companion animal gut microbiome integrating reference-based and reference-free methods
Source: ISME J. 2024 Oct 12;18(1):wrae201. doi: 10.1093/ismejo/wrae201 (PMC11523182; doi:10.1093/ismejo/wrae201)
Supplement: Supplemental_Tables_README_wrae201 [file supplemental_tables_readme_wrae201.zip › S4_Madagascar_taxonomic_profiles.tsv]

# taxonomy	SRR7658579_taxonomic_profile	SRR7658580_taxonomic_profile	SRR7658581_taxonomic_profile	SRR7658582_taxonomic_profile	SRR7658583_taxonomic_profile	SRR7658584_taxonomic_profile	SRR7658585_taxonomic_profile	SRR7658586_taxonomic_profile	SRR7658587_taxonomic_profile	SRR7658588_taxonomic_profile	SRR7658589_taxonomic_profile	SRR7658590_taxonomic_profile	SRR7658591_taxonomic_profile	SRR7658592_taxonomic_profile	SRR7658593_taxonomic_profile	SRR7658594_taxonomic_profile	SRR7658595_taxonomic_profile	SRR7658596_taxonomic_profile	SRR7658597_taxonomic_profile	SRR7658598_taxonomic_profile	SRR7658599_taxonomic_profile	SRR7658600_taxonomic_profile	SRR7658601_taxonomic_profile	SRR7658602_taxonomic_profile	SRR7658603_taxonomic_profile	SRR7658604_taxonomic_profile	SRR7658605_taxonomic_profile	SRR7658606_taxonomic_profile	SRR7658607_taxonomic_profile	SRR7658608_taxonomic_profile	SRR7658609_taxonomic_profile	SRR7658610_taxonomic_profile	SRR7658611_taxonomic_profile	SRR7658612_taxonomic_profile	SRR7658613_taxonomic_profile	SRR7658614_taxonomic_profile	SRR7658615_taxonomic_profile	SRR7658616_taxonomic_profile	SRR7658617_taxonomic_profile	SRR7658618_taxonomic_profile	SRR7658619_taxonomic_profile	SRR7658620_taxonomic_profile	SRR7658621_taxonomic_profile	SRR7658622_taxonomic_profile	SRR7658623_taxonomic_profile	SRR7658624_taxonomic_profile	SRR7658625_taxonomic_profile	SRR7658626_taxonomic_profile	SRR7658627_taxonomic_profile
k__Archaea	0	5.0048635973008996e-05	0.04136684609840674	0	0.04821633105711853	0.14878157179780646	0.07208543205388562	0.031421692073311934	0.11834253824894778	1.0999063307511798	0	0.18799284605041428	0.2278732846706049	0.2775410318301318	0	0	0	0.019478932234573802	0.1918474352933593	0	0.013558756072448316	0	0	0.028706276702334648	0	0.08008691932614949	0	0.11995767374901063	0.006880874197268572	0	0.2764978837178631	0	0	1.1206972713297103	0	0	0.0049048747315479585	0	0.15148749513857113	0	0.16970618690117664	0	0.02963233456300213	0	0.12901961748635876	0	0.07763913485295383	0.5900743500321367	0
k__Bacteria	100.0	83.41434323971234	75.22582037807689	79.26135533134871	53.56718571177457	79.4220665391266	71.13043536396114	81.37192564811303	50.23804155134204	58.267524662290356	81.12198157949473	54.19392333619792	39.93662564378711	62.7655790458847	58.24322830459957	74.56855453028075	76.0081732808144	82.34387089683013	57.366412230891065	84.89522364025956	72.2998069636519	84.7378815580787	81.81962013259502	85.27703240532303	65.53781639273231	79.695706811274	59.460121839568345	76.53031309239198	66.53929124638853	81.71461832027632	53.2990187350624	85.36857778709538	74.93335147691508	54.21308724532974	73.75553191901439	44.74927693807843	89.50010847468376	71.06855017413358	61.1422592734518	91.51691430942316	68.8417967618104	75.31840583608349	86.08584154803546	29.474088133855513	67.3322182838777	69.49704240568778	85.49039129531347	55.108319098409616	53.28916009885547
UNCLASSIFIED	0.0	16.58561	24.73281	20.73864	46.3846	20.42915	28.79748	18.59665	49.64362	40.63257	18.87802	45.61808	59.8355	36.95688	41.75677	25.43145	23.99183	17.63665	42.44174	15.10478	27.68663	15.26212	18.16277	14.6916	34.46218	20.22421	40.53988	23.34973	33.45383	18.28538	46.42448	14.63142	25.06665	44.66622	26.24447	55.25072	10.49499	28.93145	38.70625	8.48309	30.9885	24.68159	13.88453	70.52591	32.53876	30.50296	14.42838	44.30161	46.71084
k__Eukaryota	0	0	0	0	0	0	0	0	0	0	0	0	0	0	0	0	0	0	0	0	0	0	0.017611372219836156	0.002653091249457972	0	0	0	0	0	0	0	0	0	0	0	0	0	0	0	0	0	0	0	0	0	0	0.0035854510639686606	0	0
k__Bacteria|p__Firmicutes	46.14945	35.5542340205311	48.420593343026276	26.22226404220055	6.839352253870147	14.480390467158946	17.11514217054428	58.991149821113694	18.603989854555078	44.017352415022124	29.313022433842526	13.693208787133202	15.66937596695921	34.856503265096485	7.419267042998772	10.860932337901751	37.98306277967773	54.293986097999316	31.77427172386355	18.75338037070043	32.28873493488956	3.3771011626748892	43.11877698652177	27.421446885354374	51.38649785031519	40.728933170704934	37.04994678694171	50.40983240211443	18.09924785720856	33.47404202204242	26.137115805365013	11.870586109873399	13.916382249567942	22.007314044316633	59.05322957068232	17.178549327808078	41.785603442702566	10.85864906336608	14.080001098326585	47.050346523869116	43.151761005180994	2.9186032898294028	28.871142666259065	19.503458019129454	46.232852626380954	20.43175518324322	36.63281023544112	19.299677134583444	25.406907332635758
k__Bacteria|p__Tenericutes	1.21402	4.429337649368611	0.6039514370055049	1.9080665330270903	1.3045485163453634	0.8823213492779852	0.01037420727997939	0.0567462734308439	3.6115951163743283	0.21425112171078758	0.191220734979185	0.27430238522326056	0	0.18158940307184981	30.483713586722473	3.856886975403352	2.41071322786095	0.8889229257001465	1.8575662025548365	5.469357803978994	0.0006869769743373813	0.01761700557592456	0.338814322153084	1.6844314256848085	0.026772197996431147	0.5647807092951569	0.08585446992415273	0.21959536071791733	0.7192975744514118	0.04842408281659574	0.04248538467869274	0.7250780154346946	0	0.036974034814031845	0.00994962125587504	0.02450022912359794	4.379489253688226	0	0	11.686206614284636	1.3237510449610062	0	7.528119999795486	0	0.4064067354891875	15.379438345321804	2.8179677215431584	0.0637356716230519	0
k__Bacteria|p__Fusobacteria	0.00247	0	0	0	0	0.0017823869976847065	0	0	0	0	0.0007868832213210989	0	0	0.015540129099156705	0	0	0	0	0	0	0	0	0	0	0	0.0018268656764307434	0	0	0	0	0.5525618057511139	0	0	0	0	0	0	0	0	0	0	0	0	0	0.055830920487168895	0	0	0	0
k__Archaea|p__Euryarchaeota	0	5.0048635973008996e-05	0.017996384465300313	0	0.04821633105711853	0.14878157179780646	0.04306328457742989	0.007961247369870226	0.11834253824894778	1.0999063307511798	0	0.18799284605041428	0.2278732846706049	0.17940811111716087	0	0	0	0.019478932234573802	0.1918474352933593	0	0.013558756072448316	0	0	0.028706276702334648	0	0.08008691932614949	0	0.10683514739384731	0	0	0.2764978837178631	0	0	1.1206972713297103	0	0	0.0049048747315479585	0	0.15148749513857113	0	0.0904947838166455	0	0.02963233456300213	0	0.05904882153506396	0	0.06302350139887633	0.37303999012093864	0
k__Bacteria|p__Spirochaetes	0	0.07503124676286932	2.2168369385949123	0	0.0685151222705346	0.06616316020423364	0.05016929615287219	0	0	0	0	0	0.15452889317734825	2.164106400155748	0	0	0	3.8413442726777487	3.999804045766688	0	0	0	0	0	0	0.061219944108862556	0	0	0.04905118347008379	0	0	0	0	1.2357528094752004	0	0.1952410952808362	0	0	0	0	0	0	1.6803023494920377	0	0.9642167272004063	0	6.1040635717389895	3.052054737240159	0
k__Bacteria|p__Bacteroidetes	49.50016	41.43589967144314	16.66459932783703	42.50231656932911	2.6036121770617453	24.120231617016405	28.998194948459947	14.916788944691383	23.282616607234203	8.090718167336785	36.85068226945338	5.35377456973513	12.546533961423016	5.51290019987589	5.877265924988838	6.933205235694632	32.27796530139308	21.587096300463557	16.89472485443115	59.32643773667437	28.40367043625108	2.4988947057832736	37.273225377364355	35.67169905632559	4.8524461408444575	11.026881447142237	7.369873991588058	11.966272350710254	4.327411062977937	33.71625232220555	7.904269201903408	72.68487304751545	10.742153027659786	2.5908550587743835	6.129896013321204	11.044989684290355	24.870579049375333	0.2538213269469181	26.519885732495197	27.600412304441743	15.149363720399396	4.32145378956996	19.487173923461864	1.76763475060765	15.390019902047454	20.878530819756662	26.909725851466284	1.1856572711763242	3.7283334549883436
k__Bacteria|p__Elusimicrobia	0	0	0.012802948546832218	1.3687484929459945	0.0036136780976868555	0	0.012545884164257849	0.13648085215055644	0.07391813620511062	1.026884390629739	0.004429260194240412	0	0.17810947049824577	0.007754303769558924	0	0.30801287134277766	0	0	0	0.012080590324008936	0.11652575752076383	0.02000661383586238	0	0	0	0.6188527422857576	0	0.2648343505240937	0	0.3913313071358033	0	0	0	0.7011067167183335	0	0	3.0466253473954077	0	0	0	2.8734595528766835	0	0.0597296926849703	0	0	0	1.3155867112782953	0	0
k__Bacteria|p__Synergistetes	0	0	0	0	0	0	0	0	0	7.717766029095399e-05	0	0.0019251198328515912	0	0	0	0	0	0	0	0	0	0	0	0	0	0	0	0	0	0	0	0	0	0.12039524835134761	0	0	0	0	0	0	0	0	0.004908582011308112	0	0	0	0	0	0.00530227142983612
k__Bacteria|p__Lentisphaerae	0	0.056696763118090354	0	0	0.010739165029179185	0	0	0	0.003665944761722224	0.005604285485743122	0	0.22967114661248939	0.013852735680425068	0.047326470242340525	0	0.13571476924511097	0	0	0.02161312650465225	0	0	0	0	0.2026927591225769	0.0074778648504107564	0.011415916082848882	0	0.06951413055781326	0	0.0742867595149632	0	0	0	1.6042924144915074	0	0	0.33985948618906486	0.005386996103199326	0	0	0.005948791554178937	0	0.8994589016089645	0	0.2130021125497669	0	0.05516802627543187	0.3593883138867256	0.037451621717475625
k__Bacteria|p__Proteobacteria	2.58863	1.629425099933925	5.780821047565559	6.997224153193596	36.58804573124245	35.76197982032699	22.479903220172115	4.450907103188837	1.5180536260416277	3.3243089821708574	9.922751552624058	32.546277107278875	8.789374024309689	18.232694453363898	8.44682319836267	47.0659118016263	2.2284000234295887	1.0204407227071972	2.1269273461406466	0.8787080122885067	10.414737251695856	74.78295149672901	0.834289656575835	17.13090782766976	3.643332412433299	25.312205189210836	3.006511870635014	11.097050615195137	37.28432295029151	12.639666190551331	16.708189193972697	0.08804061427183146	46.489730296539385	18.83649452326624	3.064962757766986	11.436662205618582	14.482555596031514	57.753246109478155	17.52317732305215	1.9343655626839844	4.2567606237321325	67.48578119876875	23.0991066329723	3.663596733541293	2.0857463150630036	12.52559094686192	10.084992455212126	25.799156085118184	11.53984222423129
k__Bacteria|p__Actinobacteria	0.54413	0.23297640045435686	1.2613425769401745	0.181770066181382	5.531635067264052	0.5538688024457115	2.4399252611253655	0.2478243506424633	1.0474832880012181	1.4594770500467344	0.07245815394680469	2.093845165998635	1.3286536739030599	1.2060653215827468	5.984019938148339	0.9510398876237477	0.1982217150990359	0.6518153142122352	0.659986028636337	0.4136604667095288	1.0673235840134156	0.1384701722540564	0.1944043434396877	0.2518986444179903	5.30050853017665	0.2031011932587349	11.892488156864017	2.5032062175452494	2.4654691308955834	1.368098825765394	1.944459085058687	0	3.330907366511238	6.947632516613436	2.758810920324349	2.482931530620057	0.4597246000666019	1.72437176715009	3.019188990203194	3.245592455835107	1.0192722939512906	0.050546182156595634	1.3666784051590022	4.534432246726562	1.9692407572073478	0.28172711050417715	1.3575339215779956	4.0251947882139545	1.8119486795133035
k__Bacteria|p__Verrucomicrobia	0	0	0	0	0	0	0	0	0	0.007551537222314884	0	0	0	0.008630603138639161	0	0	0	0	0	0	0	0	0	0	0.007949737128438428	0	0	0	0	0	0	0	0	0	2.732465444322877	0	0	0	0	0	0	0	0.23287346447332274	0	0	0	0	0	0
k__Bacteria|p__Deferribacteres	0	0	0	0	0	0	0	0	0	0	0	0	0	0	0	0	0	0	0	0	0	0	0	0	0	0	0	0	0	0	0	0	0	0	0	0	0	0	0	0	0	0	0	0	0	0	0	0	0
k__Bacteria|p__Firmicutes|c__CFGB342	0	0	0	0	0	0	0	0	0	0	0	0	0	0	0	0.050594764248795485	0	0	0	0	0	0	0	0	0	0	0	0	0	0	0	0	0	0	0	0	0	0	0	0	0	0	0	0	0	0	0	0	0
k__Bacteria|p__Firmicutes|c__CFGB337	0	0	0	0	0	0	0	0	1.3085660325905204	0	0	0	0	0	0	0	0	0	0	0	0	0	0	0	0	0	0	0	0	0	0	0	0	0	0	0	0	0	0	0.492443364207575	0	0	0	0	0	0	0	0	0
k__Bacteria|p__Bacteria_unclassified	0	0.0007340466609374653	0.01535450619373176	0	0	0	0	0	0	0	0	0	0	0.059626182969502686	0.0010774997236350922	0	0	0.033612483065241304	0	0	0	0	0	0	0.20458940143319243	0	0	0	0	0	0	0	0	0	0.0062102157875810115	0	0	0	0	0	0.016183197441472865	0	0	0	0.014821233966929684	0	0	0	0
k__Bacteria|p__Firmicutes|c__Bacilli	1.47504	0.6086164377497758	5.103672270984544	0.2287958282994712	0.43656877267396127	0.647221321449448	1.5649886855839328	2.7325312828459074	1.378551335198234	7.4105395737064095	0.7371554466128686	2.56229643018414	1.1476644088316437	7.372199418767894	0.1450023411871311	1.329631895829436	0.24679853864280438	4.207968251771864	2.24903143819649	0.2546177547418665	0.19058187535433355	0.14069877853903387	1.954191251103474	2.1809348462947873	6.936260335741217	3.5436088471957663	4.845940469802981	13.905064299469023	0.3954972101470655	1.4052544627156238	0.5627947294253011	0	0.3486424044166428	4.157719701418823	0.19947183607497443	0.04163920219088198	3.2572932973159268	0.5307541464104645	1.0160235345601847	0.43255469548348857	3.364966378027702	0.10405237766254934	2.341152496067098	3.4695246002239215	4.518047755349104	2.9661824178044385	0.8701864060764607	1.4580558341752738	0.5190524061108819
k__Bacteria|p__Firmicutes|c__CFGB355	0	0	0.7505794444369208	0	0	0	0	0	0	0	0	0	0	0	0	0	0	1.5581169067263145	0	0	0	0	0	0	0	0	0	0	0	0	0	0	0	0	0	0	0	0	0	0	0	0	0	0	0	0	0	0	0
k__Bacteria|p__Firmicutes|c__CFGB1348	0	0	0.005863313884763255	0	0	0	0	0	0	0	0	0	0	0	0	0	0	0.01302164560797513	0	0	0	0	0	0	0	0	0	0	0	0	0	0	0	0	0	0	0	0	0	0	0	0	0.02013379779375152	0	0	0	0.04559256150077571	0.016197092814806864	0
k__Bacteria|p__Firmicutes|c__CFGB2873	0	0	0.03457021909206371	0.0025205110995368887	0	0	0	0.0034677825966919385	0.002804850593790218	0	0	0	0	0	0	0	0	0.06658253200181591	0.014654332911010553	0	0	0	0.007283513603928522	0	0	0.007626565880645375	0	0.046450064084281435	0	0	0	0	0	0	0	0	0.016316763933598412	0	0	0	0	0	0.002394010173936237	0	0.04192041323190763	0.0005837751562077774	0.2164962098291339	0	0
k__Bacteria|p__Firmicutes|c__CFGB1352	0	0	0.22551554636107402	0	0	0	0	0	0	0	0	0	0	0	0	0	0	0.4261397356805979	0	0	0	0	0	0	0	0	0	0	0	0	0	0	0	0	0	0	0	0	0	0	0	0	0	0	0	0	0	0	0
k__Bacteria|p__Firmicutes|c__CFGB1320	0	0.19186144600252997	0.6694639967654271	0.06282255023562698	0	0	0	0.005340059585516224	0	0.0177211781514229	0	0	0	0.007224741560906119	0	0	0	1.34653369735043	0	0	0	0	0	0	0	0.07787712983981186	0	0	0	0	0	0	0	0.10312004082524655	0	0	0	0	0	0	0	0	0.39627757616555337	0	0	0	0	0	0
k__Bacteria|p__Firmicutes|c__CFGB1507	0	0.033207269968091466	0.0020246873363303154	0.06543024882602835	0	0.006325882424818491	0.01255300441633745	0.010688259505766467	0.0007805239533886603	0.011814118767615267	0.0009085661936903409	0	0.0018033860018877516	0.1062024400829184	0	0	0	0	0.0037700660081350797	0.016359309595478017	0.003254101457387596	0	0.028683949642437607	0	0	0.051327745686268134	0.10771201071237807	0.0063849675548195445	0.004438629680443073	0.006226653916005055	0	0	0	0	0	0	0.007527371622685828	0	0	0	0.01196659461130659	0.0009113527106166102	0.036426845452339145	0.024575494686008725	0.015199016899177324	0	0.0034998794395302672	0	7.993374014828319e-05
k__Bacteria|p__Firmicutes|c__CFGB1347	0	0.0012011672633522158	0.023664003663280715	0.006237868664577143	0	0	0	0.0044120614258381	0.0010121633202007788	0	0	0	0	0.03805282727890867	0	0	0	0.002627390859547164	0	0	0	0	0	0	0	0	0	0.005587804738851677	0	0	0	0	0	0	0	0	0.07040464350065008	0	0	0	0	0	0.0804232410589587	0	0	0	0.10126546036039409	0	0
k__Bacteria|p__Firmicutes|c__CFGB2840	0	0.007490612517293679	0.017891010403186466	0.05255820472021732	0	0	0	0	0.008384337950916901	0.00593080635620485	0	0	0	0.014020789905283777	0	0	0	0.028736572755360672	0	0.010654350566852575	0	0	0.03541097007213339	0.09995585263633137	0	0.007275552388230733	0	0	0	0	0	0	0	0	0.04249056193854419	0	0	0	0	0	0.0008833472377435083	0	0.4133370515416961	0	0.048228038975685165	0	1.694335278205066	0	0
k__Bacteria|p__Firmicutes|c__CFGB9629	0	0	0.0014451299947041657	0	0	0	0	0	0	0	0	0	0	0	0	0	0	0.005518344438547335	0	0	0	0	0	0	0	0.005600260719888131	0	0	0.04488539309533512	0	0	0	0	0	0	0	0	0.009075453857236859	0	0	0	0	0	0	0	0	0	0	0
k__Bacteria|p__Firmicutes|c__CFGB9718	0	0.0035367702754259688	0.009385818246854659	0	0	0.0001193562721663866	0	0.0036468699608403483	0	0.008364871026919553	0	0	0	0.016990120860944147	0	0	0.029741998204782676	0	0.017209919640189142	0	0.0023140277030311795	0	0.005253950262609114	0	0.01367118849952396	0	0	0	0	0	0	0	0	0	0	0	0	0	0	0	0.009792732268422172	0	0	0	0.022127286031647413	0.0001598431975330819	0.025406215295758837	0	0
k__Bacteria|p__Firmicutes|c__CFGB3071	0	0	0.00880626090522851	0	0	0	0	0	0	0	0	0	0	0	0	0	0	0.0040110951366754515	0	0	0	0	0	0	0	0	0	0	0	0	0	0	0	0	0	0	0	0	0	0	0	0	0.008602935840871587	0	0.001646054204793283	0	0	0	0
k__Bacteria|p__Firmicutes|c__CFGB2889	0	0.0012762402173117293	0	0	0	0	0	0	0	0	0	0	0	0	0	0	0	0	0	0	0	0	0.012267401002571747	0.022427578439951794	0	0	0	0	0	0	0	0	0	0	0	0	0.07067315854069833	0	0	0	0	0	0.01783451464108614	0	0.00808860242437355	0	0.005647727212933927	0	0
k__Bacteria|p__Firmicutes|c__CFGB2932	0	0.0343166813988265	0.13867979246054296	0.020235424016093323	0	0.0005410817671542861	0	0.04143430379615485	0	0.006862875022795602	0.0012087175255344714	0	0	0.005503664382784505	0	0	0	0.2662395283224516	0.04490695419155709	0	0	0	0.0915022085455335	0.309609777223724	0	0.07282732209666487	0	0.015636655236292762	0	0	0	0	0	0	0	0	0.5755798893460851	0	0	0	0	0	0.058153779512918745	0.015983797994989845	0.08355074314083939	0.0002571390569010448	0.26605073754140723	0.0005124252197256642	0
k__Bacteria|p__Firmicutes|c__CFGB1772	0	0	0	0	0	0	0	0	0.0026286032494766496	0	0	0	0.03456155132793787	0	0	0	0	0	0	0	0	0	0	0	0	0	0	0.33827297494513336	0	0	0	0	0	0	0	0	0	0	0	0	0	0	0	0	0.04511807590843228	0	0	0.012231367201277809	0
k__Bacteria|p__Firmicutes|c__CFGB2960	0	0	0.0024537103035081145	0	0	0	0	0	0	0	0	0	0	0.007558870097318008	0	0	0	0.0015649036467522293	0.0007885481574267265	0	0	0	0	0	0	0.007937691476194716	0.02988465723656705	0	0	0	0	0	0	0	0	0	0.04059052355395985	0	0	0	0	0	0.0007061468858373073	0	0.22700031941429993	0	0.06819202751495526	0	0
k__Bacteria|p__Firmicutes|c__CFGB8140	0	0	0.11578351410694884	0	0	0.010606794053186224	0.0034604425106863307	0.11549506920625639	0.01039859331450054	0.11787403423668398	0.0016954494150114396	0	0	0.012684275759636224	0	0	0	0.00182023003122233	0.13090474995880322	0.0012819178769679195	0	0	0.03591836090746324	0.0013393418847746032	0	0.061403428434442936	0	0	0.009456211058335242	0.18727356226640923	0	0	0	0.12297380270982394	0	0	0	0.08808946794083858	0	0	0	0	0	0	0	0	0.010833367653900534	0.08198803515610625	0
k__Bacteria|p__Firmicutes|c__CFGB2856	0	0	0	0	0	0	0	0	0	0	0	0	0	0	0	0	0	0	0	0	0	0	0	0	0	0	0	0	0	0	0	0	0	0	0	0	0	0	0	0	0	0	0	0	0	0	0	0	0
k__Bacteria|p__Firmicutes|c__CFGB9977	0	0.03194771262943741	0.0023709163975615217	0.057646783732489916	0	0	0	0	0	0.0006114845392283279	0	0	0	0	0	0	0	0	0.031202332565038574	0	0	0	0.012038256754358266	0.014988685933432978	0	0.009860288105102179	0	0	0	0	0	0	0	0	0	0	0.0433830799704616	0	0	0	0	0.07934794054831396	0.31693077853012713	0	0.049934808294589676	0	0.06837172792627588	0	0
k__Bacteria|p__Firmicutes|c__CFGB4806	0	0.7186984125724092	0	0.17426401583150325	0	0.03655484762215867	0	0	0	0	0.045931265970309915	0	0.0008996847759974528	0.2491905407311834	0	0	0	0	0.13023131832070886	0.03652192521003967	0.01383354686218327	0	0	0	0	2.4413626603788106	0.2127958840394472	0.5744861143651501	0	0.026083306167832197	0	0.8639300072054052	0	0.0071325248241974025	0	0	0.3282506859576457	0	0	0	0.10906577926014378	0	0.3052707433664233	0	0	0.0012995946929863615	0.04383834319978865	0	0
k__Bacteria|p__Firmicutes|c__CFGB1763	0	0	0	0	0	0	0	0	0	0	0	0	0	0	0	0	0	0	0	0	0	0	0	0	0	0	0	0	0	0	0	0	0	0	0	0	0	0	0	0	0	0	0.005976413887452333	0	0	0	0	0	0
k__Bacteria|p__Firmicutes|c__CFGB3047	0	0	0	0.0079102832620686	0	0	0	0	0	0	0	0	0	0	0	0	0	0	0	0	0	0	0	0	0	0	0	0	0	0	0	0	0	0	0	0	0	0	0	0	0	0	0.0047966318952607345	0	0	0	0	0	0
k__Bacteria|p__Firmicutes|c__CFGB1425	0	0	0	0	0	0	0	0	0	0	0	0	0	0	0	0	0	0	0	0	0	0	0	0	0	0	0	0	0	0	0	0	0	0	0	0	0	0	0	0	0.003678313107166327	0	0.15772049041597908	0	0	0	0	0	0
k__Bacteria|p__Firmicutes|c__CFGB1799	0	0	0	0	0	0	0	5.698234313813044e-05	0	0	0	0	0	0.007514739913263608	0	0	0	0	0	0	0	0	0	0	0	0	0	0	0	0	0	0	0	0	0	0	0	0	0	0	0	0	0	0	0	0	0	0	0
k__Bacteria|p__Firmicutes|c__CFGB1872	0	0	0	0	0.0032008395019570515	0	0	0	0	0	0	0	0	0	0	0	0	0	0	0	0	0	0	0	0	0	0	0	0	0	0	0	0	0	0	0	0	0	0	0	0	0	0	0	0	0	0	0	0
k__Bacteria|p__Firmicutes|c__CFGB6329	0	0	0	0	0	0	0	0	0	0	0	0	0	0	0	0	0	0	0	0	0	0	0	0	0	0	0	0	0	0	0	0	0	0	0	0	0	0	0	0	0	0	0	0	0	0	0	0	0
k__Bacteria|p__Firmicutes|c__CFGB2860	0	0	0	0	0	0	0	0	0	0	0	0	0	0.006663657792214457	0	0	0	0	0	0	0	0	0	0.01016876131625049	0	0	0	0	0	0	0	0	0	0	0	0	0	0	0	0	0	0	0	0	0	0	0	0.07961528359520265	0
k__Bacteria|p__Firmicutes|c__CFGB2941	0	0	0	0.0642571807671244	0	0	0	0	0.0012840877942845704	0	0	0	0	0.16799730638309449	0	0	0	0	0	0	0	0	0	0	0	0	0	0	0	0	0	0	0	0	0	0	0	0	0	0	0	0	0	0	0.052376905106619055	0	0	0	0
k__Bacteria|p__Firmicutes|c__CFGB1011	0	0	0	0	0	0	0	0	0	0	0	0	0	0	0	0	0	0	0	0	0	0	0	0	0	0	0	0	0	0	0	0	0	0	0	0	0	0	0	0	0	0	0	0	0	0	0	0	0
k__Bacteria|p__Firmicutes|c__CFGB4559	0.01219	0.007590709789239697	0.0007526718722417529	0.0016169316487595136	0	0.03672194640319161	0.023845724214585435	0	0	0.008192705477039732	0.0008761174010585431	0	0.029279919718845682	0	0	0	0	0	0.017284745377755182	0.006545421742664012	0.01722504371443834	0	0.0035517358473089646	0	0.13026951764383402	0.00019943948432650039	0	0.001027113628266289	0	0.04226280059524691	0.03888510996191072	0	0.0073509617798853686	0	0.04240943085343327	0	0	0	0.0260069367539129	0	0.018833239154703387	0.012578173774625943	0.028245875433492298	0.012606067494850003	0.0058556354498384006	0.0006046242689294837	0.002130733448515982	0	0.0021795266480431888
k__Bacteria|p__Firmicutes|c__CFGB3068	0	0.007423881002663	0.07061567505372125	0.0018467895792204248	0	0.005450603095598322	0.0021147148676416466	0.017208667627715394	0.5637397198829711	0.06966174352723493	0	0	0.019383387182873694	0.06804243949987762	0.014904442123147031	0.14106879146038512	0	0.06253025519022593	0.047479808398635526	0	0.001894610181856778	0	0	0	0.7512075590567763	0.0050099198462816895	0.3007909183498244	0.04197368827153881	0	0.008212319141187769	0	0	0	0.3611746782971395	0	0	0.009952957484454981	0	0	0	0.0706815813200704	0	0.02699720106219462	0.0025259293530714173	0.060991705186623245	0	0.007196573615268839	0.36998214832061915	0
k__Bacteria|p__Firmicutes|c__CFGB1285	0	0	0	0	0	0	0	0	0	0	0	0	0	0	0	0	0	0	0	0	0	0	0	0	0	0	0	0	0	0	0	0	0	0	0	0	0	0	0	0	0	0	0	0	0	0	0	0	0
k__Bacteria|p__Firmicutes|c__CFGB1289	0	0	0	0	0	0	0	0	0	0	0	0	0	0	0	0	0	0	0	0	0	0	0	0	0	0	0	0	0	0	0	0	0	0	0	0	0	0	0	0	0.04683120590099568	0	0.0029795953963379068	0	0.13229823364836504	0	0.0006332300208441071	0	0
k__Bacteria|p__Firmicutes|c__CFGB1359	0	0.1331043473702174	0.09594308355465625	0.7601322498987003	0	0.0012094768912860512	0	0.001497821591059429	0.02839596498812036	0.004565355443364894	0.0013304004979037135	0	0.005173187461985355	0.019316411991811826	0	0	0	0.13792566562375175	0.043669451608734124	0	0	0	0.0009165769928539264	0.04012907150305563	0	0.1371904324785131	0.5146451925580159	0.006262327121593718	0	0.09378386744618111	0	0	0	0	0	0	0.207114600890547	0	0	0	0.020896683092869867	0	0.17062058840359232	0.018306356139937658	0.04882169786921717	0	0.3135772177544906	0	0
k__Bacteria|p__Firmicutes|c__CFGB6280	0	0.007448905320649506	0	0	0	0	0	0	0	0.03310327952171996	0	0	0	0	0	0	0	0	0	0	0.014708538587391934	0	0	0	0	0	0	0	0	0	0	0	0	0	0	0.024746350146757374	0	0	0	0	0	0	0	0	0.0005531821507911852	0	0.08967050524899185	0	0
k__Bacteria|p__Firmicutes|c__CFGB1764	0	0	0	0	0	0	0	0	0	0	0	0	0	0	0	0	0	0	0	0	0	0	0	0	0	0	0	0	0	0	0	0	0	0	0	0	0	0	0	0	0	0	0	0	0	0	0	0	0
k__Bacteria|p__Firmicutes|c__CFGB2949	0	0.009792849772052093	0.007195543098631158	0.009543067181894384	0	0	0	0	0.002185467069488249	0.0041913406281087326	0	0	0	0.001437383137771898	0	0	0	0.003434551687871998	0.008846704510692546	0	0.021628927686769554	0	0	0	0.0072746976195932865	0	0	0.08159421323055707	0	0.0018058930648781066	0	0	0	0.04808505874497706	0	0	0.03891677980432577	0	0	0	0	0	0	0	0.011981115851282257	0	0.023403839283900444	0	0
k__Bacteria|p__Firmicutes|c__CFGB1473	0	0.04132349043504776	0.0461162056122522	0	0.07653598641614222	0.006819221683106221	0.0014311706679999022	0.15732010906964414	0.09265574672484742	0.1703726534638306	0.0698216895454711	0	0	0	0	0.013109151886423354	0.12448618619931784	0	0	0.13775098987868517	0.05739511837174522	0	0	0	0	0.03811687424448076	1.2144610965488154	0.024666057132544168	0	0.0038651014465490695	0	0	0	0.052522828263213146	0	0	0.002139169819051026	0	0	0.1926156495470429	0.003409168245666352	0	0.024663471719976196	0	0.09369691332120454	0	0.01242499986845464	0	0.009506786161635817
k__Bacteria|p__Firmicutes|c__CFGB9238	0	0	0	0	0	0	0	0	0	0	0	0	0	0	0	0	0	0	0	0	0	0	0	0	0	0	0	0	0	0	0	0	0	0	0	0	0	0	0	0	0	0	0	0	0	0	0	0	0
k__Bacteria|p__Firmicutes|c__CFGB2836	0	0	0	0	0	0	0	0.015059619257934474	0	0	0	0	0	0	0	0	0	0	0	0	0	0	0.0032489380907411492	0.19783871114527277	0	0.007355328181961334	0	0	0	0	0	0	0	0	0	0	0.7262794803224956	0	0	0	0.0024154026032049054	0	0	0	0.031949642270086016	0	0.016104579719305533	0.006449873961329555	0
k__Bacteria|p__Firmicutes|c__CFGB2833	0	0	0.030995027698915385	0.022201105628310774	0	0	0	0.03555698211819339	0.010997834285166671	0	0	0	0	0.3600140415157983	0	0	0	0.03581982084066024	0	0.013404955812796984	0	0	0	0.038951815578858844	0	0	0	0	0	0	0	0	0	0	0	0	0.32979912268859063	0	0	0	0	0	0	0	0	0	0	0.011290064351999142	0
k__Bacteria|p__Firmicutes|c__CFGB2429	0	0	0	0	0	0	0	0.0062354964062582745	0	0	0	0	0	0	0	0	0	0	0	0.0034212775127024603	0	0	0	0	0	0	0	0	0	0	0	0	0	0.7044267437893331	0	0	0	0	0	0	0	0	0	0	0	0	0	0	0
k__Bacteria|p__Firmicutes|c__CFGB2950	0	0.005346862609783128	0.009784734339142788	0.004026476850832514	0	0	0	0	0.0015006202458698115	0	0	0	0.008932584561688996	0.004539104645595468	0	0	0	0.021455652630471354	0	0	0	0	0	0	0	0	0	0	0	0	0	0	0	0	0	0	0.04392011005055809	0	0	0	0	0	0.0038063039456108522	0	0.009208458973536194	0	0	0	0
k__Bacteria|p__Firmicutes|c__CFGB3048	0.00149	0.0010510213554331888	0.0904711590434587	0.011461191980913023	0	0	0	0.08169639939061102	0.004879533618281367	0.07343157539529307	0	0	0.12913689695477726	0.3991890363320903	0	0	0	0.0026685725344616964	0.09190902903496327	0.00856592806530219	0	0	0	0.035752750567454535	0	0.00489025615568579	0.0418480337506882	0.0204962824028661	0	0	0	0	0	0	0	0.018351678472305965	0	0	0	0	0.03648638160898381	0	0.010351079960688334	0.03869947771975229	0.5694672936205746	0	0.007290702402151071	0	0
k__Bacteria|p__Firmicutes|c__CFGB1800	0.07562	0.004395938526295957	0.027404782868322222	0.0019419032056180432	0	0	0	0.0020839256919087707	0.01547955246914027	0	0.01581067420984352	0	0	0	0	0	0	0.00029650805938463297	0.0008806413728926216	0	0	0	0	0.07184673473612553	0	0	0	0	0.0005789516974490965	0	0	0	0	0	0.024206565575820523	0	0.02170496573723321	0	0	0	0.006280046768332754	0	0	0	0	0	0.0017713326258747316	0	0
k__Bacteria|p__Firmicutes|c__CFGB2921	0	0	0.031679959102655385	0.0006895737913827337	0	0	0	0	0.008802295938860505	0	0	0	0	0.005289317774520274	0	0	0	0.06321387099380715	0.05556674388173444	0	0	0	0	0	0	0	0	0	0	0	0	0	0	0	0	0	0.09185004469916999	0	0	0	0	0	0.0026351335008075127	0	0.033528235236977934	0	0.06869690009914178	0	0
k__Bacteria|p__Firmicutes|c__CFGB1355	0	0.24047535441097936	0.2400646936515071	0.0209567023496086	0	0	0	0.024022127800088992	0.006390225140969096	0.009730321939759506	0.0069197050287308996	0	0.0023134751382791648	0.19914691201349338	0.0031975532339225165	0	0	0.008771696756795391	0.5038822725956783	0	0	0	0	0.11544785813155864	0	0.0614512939106813	0	0	0	0.00019611508396866315	0	0.007742930005289551	0	0.07175685176120396	0	0	0.8405863328710339	0	0	0	0.03823237263358621	0	0.08568489651318548	0	1.1741156228067104	0	0.08817300182132	0.07709214637198823	0
k__Bacteria|p__Firmicutes|c__CFGB1292	0	0	0	0	0	0	0	0	0	0	0	0	0	0	0	0	0	0	0	0	0	0	0	0	0.011220074166435771	0	0	0	0	0	0	0	0	0	0	0	0	0	0	0	0	0	0.006760064699783979	0	0	0	0	0	0
k__Bacteria|p__Firmicutes|c__CFGB9773	0	0	0	0	0	0	0	0	0	0	0	0	0	0.009494293883703854	0	0	0	0	0	0	0	0	0	0	0	0	0	0	0	0	0	0	0	0	0	0	0	0	0	0	0	0	0	0	0	0	0	0	0
k__Bacteria|p__Firmicutes|c__CFGB1311	0	0.3077240382800458	0.4766670966907021	0.07693107148460705	0	0	0	0.0639097679967803	0	0.035276127496065283	0	0	0.00018877314496375128	0.06062226426673058	0.012219429298304989	0	0	0.18071342585995087	0	0	0.06985471128525372	0	0	0.13514556776177875	0.03572466371567838	0.3221745429810287	0	0.00016863059568551016	0	0.06210310992341	0	0	0	0	0	0.0607650431542167	0.08430477207381427	0	0	0	0	0	0.031147966903335864	0.11519063124473412	0.5499709958670803	0	0.5877487024551012	0.01635861815580734	0
k__Bacteria|p__Tenericutes|c__CFGB343	0	4.329090231514675	0	1.9048088913229722	0	0.8800774513612573	0.00030617083942286464	0	3.4805879475268484	0.023616364049031925	0	0.27430238522326056	0	0.041015853922561275	30.483713586722473	3.4899724028371057	0	0	1.7808640657236792	5.469357803978994	0.0006869769743373813	0	0	0	0	0.02228935676832968	0	0.024175495399640864	0.5400953875478864	0.04842408281659574	0	0.7250780154346946	0	0	0	0.02450022912359794	0.0030252694512102377	0	0	11.673952499458604	0.517848515826542	0	5.714373111974974	0	0.002577019287832107	15.27269783789091	2.757092067917686	0	0
k__Bacteria|p__Firmicutes|c__CFGB8331	0	0	0.0020397407737751507	0	0	0.03501913025361783	0	0	0	0	0	0	0	0	0	0	0	0.0013013409272992222	0	0	0	0	0	0.010586772477740652	0	0	0	0.04821302031190267	0	0.01766670048084374	0	0	0	0	0	0	0.2749952030147436	0	0	0	0.008053642394114642	0	0.05278878549003285	0	0.00916123610700524	0	0	0	0
k__Bacteria|p__Firmicutes|c__CFGB1307	0	0	0.007233176692243246	0	0	0	0	0.004680692472060715	0	0	0	0	0	0	0	0	0	0	0	0	0	0	0	0	0	0	0	0	0	0	0	0	0	0.03235366380689078	0	0	0	0	0	0	0	0	0	0	0.00902631363120251	0	0	0	0
k__Bacteria|p__Firmicutes|c__CFGB1798	0	0.020194624615109128	0.0034547638935896463	0	0	0	0	0.0128861498839515	0	0.001353577426641347	0.00476186031871634	0	0	0	0.002562702045402381	0	0.01688901610299696	0.0006424341286667047	0.007914260704100357	0.005263503865696093	0	0	0.08042144739978156	0.012378248884127065	0.006403044661569946	0.008855113104096618	0.060316347594058135	0	0.005696352333522145	0	0	0	0	0	0.2608585652911701	0	0.19738540593946557	0	0	0	0.02036529452016479	0	0	0	0.0145648812629045	0	0.005493698288944821	0	0
k__Bacteria|p__Firmicutes|c__CFGB2881	0	0	0	0	0	0	0	0	0	0	0	0	0	0	0	0	0	0	0	0	0	0	0	0	0	0	0	0	0	0	0	0	0	0	0	0	0	0	0	0	0	0	0	0	0	0	0	0	0
k__Bacteria|p__Firmicutes|c__CFGB2946	0	0	0	0	0	0	0	0	0	0	0	0	0	0	0	0	0	0	0	0	0	0	0	0	0	0	0	0	0	0	0	0	0	0	0	0	0	0	0	0	0	0	0	0	0	0	0	0	0
k__Bacteria|p__Firmicutes|c__CFGB1293	0	0	0	0	0	0	0	0	0	0	0	0	0	0	0	0	0	0	0	0	0	0	0	0.0805993766073277	0	0	0	0	0.0013508872940478918	0	0	0	0	0	0	0	0	0	0	0	0	0	0	0	0	0	0	0	0
k__Bacteria|p__Firmicutes|c__CFGB2942	0	0.1285999701326466	0.33837869360372486	0	0	0	0	0	0.0019588633410850893	0	0	0	0	0.013957746785206063	0	0	0	0.6977822997518361	0.019241726206405452	0	0	0	0.053603386635653734	0.3082874970190102	0	0.12640474516613595	0	0	0	0	0	0	0	0	0	0	0.6513637841490351	0	0	0	0	0	0.21180961956163918	0	0.18271876285584454	0	0.007829803636112945	0.011451589692999623	0
k__Bacteria|p__Firmicutes|c__CFGB1838	0	0	0.0740704389473109	0	0	0.020218952504985892	0.1199192855246485	0.0015710846036655966	0.741910678068762	0.010769251982137735	0	0.1601438667734849	0.055009297732415696	0.38603193717187123	0	0.011953339291204004	0	0.13816451933825605	0	0	0.002574355819622187	0.01380380090581102	0	0	0	0	0.04125937854447647	0.0750866052425117	0	0.005098992183185241	2.3478237921298217	0	0	3.8022942033329636	0	0	0	0.13613891471357029	0.11398798086554751	0	0.27895139606898706	0.06977497116654774	0.03166465974663145	0.07960066982310358	0	0	0	0.14779011717609536	0.12940739638406062
k__Bacteria|p__Firmicutes|c__CFGB8294	0	0	0.024567209909970817	0	0	0	0	0	0	0	0	0	0	0	0	0	0	0.04523395172612233	0	0	0	0	0	0	0	0.0199918139088884	0	0	0	0	0	0	0	0	0	0	0.05710419851692696	0	0	0	0	0	0.018816231043347766	0	0.0289071404407345	0	0	0	0
k__Bacteria|p__Firmicutes|c__CFGB2861	0	0	0	0	0	0	0	0	0	0.06719205839792441	0	0	0	0.013213837968289028	0	0	0	0	0	0	0	0	0	0	0	0	0	0	0	0	0	0	0	0	0	0	0	0	0	0	0	0	0	0	0.08854962086933045	0	0	0	0
k__Bacteria|p__Firmicutes|c__CFGB2849	0	0	0	0	0	0	0	0	0	0	0	0	0	0	0	0	0	0	0	0	0	0	0	3.3155536320195758	0	0	0	0	0	0	0	0	0	0	0	0	0	0	0	0	0	0	0	0	0	0	0	0	0
k__Bacteria|p__Firmicutes|c__CFGB1670	0	0	0	0	0	0	0	0	0	0	0	0	0	0	0	0	0	0	0	0	0	0	0	0	0	0	0	0	0	0	0	0	0	0	0.28185676522851344	0	0	0	0	0	0	0	0	0	0	0	0	0	0
k__Bacteria|p__Firmicutes|c__CFGB2933	0	0	0	0	0	0	0	0	0	0	0	0	0	0	0	0	0	0	0	0	0	0	0	0	0	0	0	0	0	0	0	0	0	0	0	0	0	0	0	0	0	0	0	0	0	0	0	0	0
k__Bacteria|p__Firmicutes|c__CFGB3040	0	0	0	0	0	0	0	0	0	0	0	0	0	0	0	0	0	0	0.022430453791912067	0	0	0	0	0	0	0.20989011330520901	0	0	0	0	0	0	0	0	0	0	0	0	0	0	0	0	0	0	0	0	0	0	0
k__Bacteria|p__Firmicutes|c__CFGB1303	0	0	0	0	0	0	0	0	0	0	0	0	0	0	0	0	0	0	0	0	0	0	0	0	0	0	0	0	0	0	0	0	0	0	0	0	0.1956221571764821	0	0	0	0	0	0	0	0	0	0	0	0
k__Bacteria|p__Firmicutes|c__CFGB3026	0	0.02694284903213651	0.34705700029067227	0.024523463339519287	0	0	0	0.0005698234313813045	0	0	0	0	0.010025058932543046	0.011801672078548217	0	0	0	0.7020569576079646	0.010112986223348601	0	0	0	0	0.042722446872300715	0	0.009365678183972458	0	0	0	0	0	0	0	0	0	0	0.24799154048722497	0	0	0	0	0	0.09037818983978708	0	0.09745450427231052	0	0.00010268594932607142	0.006316197817053294	0
k__Bacteria|p__Firmicutes|c__CFGB3529	0	0.009959678558628789	0.00133975593259032	0	0	0	0	0.0024909424286097023	0	0.004535671727868374	0	0	0	0.006045835215452852	0	0	0	0.0017131576764445457	0	0	0	0	0	0	0.08727015630856234	0	0	0.033672463947565734	0	0.006716941625926713	0	0	0	0	0	0	0	0	0	0	0.004506451142550866	0	0.025438510984919584	0	0.017033962570094426	0	0	0	0
k__Bacteria|p__Firmicutes|c__CFGB4655	0	0	0	0	0	0	0	0	0	0	0	0	0	0	0	0	0	0	0	0	0	0	0	0	0	0	0	0	0	0	0	0	0	0	0	0	0	0	0	0	0	0	0	0	0	0	0	0	0
k__Bacteria|p__Firmicutes|c__CFGB1360	0	0	0	0	0	0	0	0	0	0	0	0.019751511957392595	0	0	0	0	0	0	0	0	0	0	0.48369077308605773	0	0	0	0	0.08538840163348105	0	0	0	0	0	0	0	0	0.056647722948844945	0	0	0	0	0	0	0	0	0	0	0	0
k__Bacteria|p__Firmicutes|c__CFGB1479	0	0.03447516874607436	0.835578678969182	0	0	0	0	0.1898895883404527	0	0.034076905390005845	0.010570194199808163	0	0	0.7979367708236367	0	0	0	1.6947906494326646	0.8761057820309263	0.048195018460575355	0	0	0.04696638716061324	0.023033268082111008	0	0.5008882760963193	0	0.009389658168852271	0.0022226421488275657	0	0	0	0	0	0.3087922854853375	0	0.1310532405462139	0	0	0	0	0	0.11019336038017298	0	0.01713515442694647	0	0	0.06929437128920639	0
k__Bacteria|p__Firmicutes|c__CFGB1337	0	0.022905592396980447	0.05943097103220881	0.1802958049722189	0	0	0.017601263140774915	0.02461637223567235	0.0011783393876964292	0.2250975513532163	0	0	0.0905829944333507	0.037598916814349126	0	0	0	0.09975848931296318	0	0.0011291064744154522	0.017268431733870174	0	0.19320951985971738	0.013231332887168212	0	0.2877991534625131	0	0.024781032538693376	0.0013375780596237745	0	0	0	0	0	0	0	0	0	0	0	0	0.016502262718685892	0	0.04251047731545981	0.0031234553148331554	0	0.015017820088937945	0	0.031541853862512556
k__Bacteria|p__Firmicutes|c__CFGB2829	0	0	0	0	0	0	0	0	0	0	0	0	0	0	0	0	0	0	0	0	0	0	0	0	0	0	0	0	0	0	0	0	0	0	0	0	0	0	0	0	0	0	0	0	0.46030151844858724	0	0	0	0
k__Bacteria|p__Firmicutes|c__CFGB3039	0.00093	0.004170719664417416	0.0006849314037399952	0	0	0	0	0.01282102720607935	0.008258446990692923	0	0	0	0	0	0	0	0	0	0	0	0	0	0	0	0	0	0	0	0	0.007607630965617725	0	0	0	0	0	0	0.11233774225485116	0	0	0	0	0	0	0	0.0013829553769779633	0	0.030446383975180177	0	0
k__Bacteria|p__Firmicutes|c__CFGB2954	0	0.011177528700638675	0.10724068835700495	0	0	0	0	0	0	0.01979310149308005	0	0	0	0.0180618539022653	0	0	0	0.2054553761486019	0.02463493513712693	0	0	0	0.045509684439827544	0.03605986080854935	0	0.017423033350763072	0	0	0	0	0	0	0	0	0	0	0.03596311436379507	0	0	0	0.004140690176922695	0	0	0	0.07466609810922974	0	0.006777272655520713	0	0
k__Bacteria|p__Firmicutes|c__CFGB2863	0	0	0.3055621999739844	0	0	0	0	0	0	0	0	0	0	0	0	0	0	0.5242262489920311	0	0	0	0	0	0	0	0	0	0	0	0	0	0	0	0	0	0	0	0	0	0	0	0	0	0	5.687265692284176	0	0	0	0
k__Bacteria|p__Firmicutes|c__CFGB6389	0	0.05329345587192574	0	0	0	0	0	0	0	0	0	0	0	0	0	0	0	0	0	0	0	0	0	0	0	0	0	0	0	0	0	0	0	0	0	0	0	0	0	0	0	0	0	0	0	0	0	0	0
k__Bacteria|p__Firmicutes|c__CFGB2844	0	0	0	0	0	0	0	0	0	0	0	0	0	0	0	0	0	0	0	0	0	0	0	0	0	0	0	0	0	0	0	0	0	0	0	0	0	0	0	0	0	0	0.24786616847628312	0	0	0	0	0	0
k__Bacteria|p__Firmicutes|c__CFGB4623	0	0	0.0018064124933802068	0	0	0	0.008836232830785466	0	0	0	0	0	0	0	0	0	0	0.00047770742900857526	0.003557100447370197	0	0	0	0	0	0	0	0	0	0	0	0	0	0	0	0	0	0	0	0	0	0	0	0	0	0.03586914019215527	0	0	0.006332907335087827	0
k__Bacteria|p__Firmicutes|c__CFGB2936	0	0.00224384717945657	0.04785487763713065	0.05740107353096273	0	0	0	0	0	0	0	0	0	0.0058314886071886216	0	0	0	0	0.15204589873419277	0	0	0	0.18542679914360952	0.10661843870008274	0	0	0	0	0	0	0	0	0	0	0	0	0	0	0	0	0.008440106810627426	0	0	0	0.015347431622560323	0	0.005245540578073481	0	0
k__Bacteria|p__Firmicutes|c__CFGB1422	0.06582	0	0.002973053895354924	0	0	0	0.002420885707064511	0.0008140334734018635	0	0.01287679578239071	0	0	0.009731858090365307	0	0	0	0	0	0.0005525592927953704	0.01572259541817607	0	0	0	0	0.014713239780168403	0.18373960812031828	0	0	0	0	0	0	0	0	0	0	0	0	0	0	0	0	0	0	0	0.0008756627343116661	0.007222245102600356	0	0.00017052531231633752
k__Bacteria|p__Firmicutes|c__CFGB3043	0	0	0	0	0	0	0	0	0	0	0	0	0	0	0	0	0	0	0	0	0	0	0	0	0	0	0	0	0	0	0	0	0	0	0	0	0	0	0	0	0	0	0.010213295202476177	0	0	0	0	0	0
k__Bacteria|p__Firmicutes|c__CFGB3237	0	0	0	0	0	0	0	0.006194794732588181	0	0.07125279067784845	0	0	0	0.017078381229052947	0	0	0	0	0.4328668918195399	0	0	0	0	0	0	0	0	0	0	0	0	0	0	0	0	0	0	0	0	0	0	0	0	0	0	0	0.0033544076779849995	0	0
k__Bacteria|p__Firmicutes|c__CFGB2832	0	0	0	0	0	0	0	0	0	0	0	0	0	0	0	0	0	0	0	0	0	0	0	0	0	0	0	0	0	0	0	0	0	0	0	0	0	0	0	0	0	0	0	0	0	0	0	0	0
k__Bacteria|p__Firmicutes|c__CFGB4621	0	0	0	0	0	0	0	0	0	0	0	0	0	0	0	0	0	0	0	0	0	0	0	0	0	0	0	0	0	0	0	0	0	0	0	0	0	0	0	0	0	0	0	0	0.013822807645989496	0	0	0	0
k__Bacteria|p__Firmicutes|c__CFGB9120	0.00393	0	0.0024085499911736096	0.025934315464417296	0.006927109943933853	0.018746891814933792	0	0.007008828205990044	0.812837645058951	0.029630284808627033	0.0029771767239674565	0.04711649218029996	0.2097912272530132	0.031836775639245994	0.22012445705440362	0.04621013324241498	0	0	0.0056925118809856385	0	0.02514335726074816	0	0.0007774536992957411	0	0.03191691658326063	0	0.34466654225524185	0.5331792834492767	0	0	0	0	0	0	0	0	0.005352399798295036	0	0	0.28214664681595164	0.0805157204902618	0	0	0	0.0018551840422875116	0.004621553319978237	0.004689325019223927	0.05135948859880814	0.033151186497497986
k__Bacteria|p__Firmicutes|c__CFGB1288	0	0	0	0	0	0	0	0	0	0	0	0	0	0	0.022872115755216253	0	0	0	0	0	0	0	0	0	0	0.2981779842268642	0	0	0	0	0	0	0	0	0	0	0	0	0	0	0	0	0	0	0	0	0	0	0
k__Bacteria|p__Firmicutes|c__CFGB1470	0	0	0	0	0	0	0	0	0	0	0	0	0	0	0	0	0	0	0	0	0	0	0	0	0	0	0	0	0	0	0	0	0	0	0	0	0	0	0	0	0	0	0	0	0	0	0	0	0
k__Bacteria|p__Firmicutes|c__CFGB2915	0	0	0	0	0	0	0	0	0	0	0	0	0	0	0	0	0	0	0	0	0	0	0	0	0	0	0	0	0	0	0	0	0	0	0	0	0	0	0	0	0	0	0	0	0	0	0	0	0
k__Bacteria|p__Firmicutes|c__CFGB2930	0	0.018960091594441574	0.04138189953585158	0.0014504828025636812	0	0	0	0.00013024535574429817	0	0.028716026371334195	0	0	0	0.0016202081859972711	0.022732332007285215	0	0	0.028580082390685452	0	0	0	0	0.0007119839140918892	0.08732167855129197	0	0.013849077791632186	0.002521109165997698	0.006936849504335759	0	0	0	0	0	0	0	0	0.012960325932995337	0	0	0	0	0	0.011393077194667776	0	0.019381613649061893	0	0.00634085737088491	0	0
k__Bacteria|p__Firmicutes|c__CFGB2947	0	0.2004864942685452	0.015798582598354396	0	0	0	0	0	0	0	0.015056239781154222	0	0	0.012129496302952333	0	0	0	0	0.008898506944392112	0	0	0	0.5634002365717474	1.9491092684683553	0	0	0	0	0.04091258661973615	0	0	0	0	0	0	0.40099379571442706	0.32231650357257946	0	0	0	0	0	0.2748117002541482	0	1.0163507718505804	0	0.046739221268250176	0.023588269625415083	0
k__Bacteria|p__Firmicutes|c__CFGB1213	0	0	0.021067285704046666	0	0	0	0	0	0	0.0011398546750663976	0	0	0	0	0	0	0	0.04625525726400274	0	0	0	0	0	0	0	0	0	0	0	0	0	0	0	0	0	0	0	0	0	0	0	0	0	0	0.00326512391442602	0	0.014170661006997853	0	0
k__Bacteria|p__Firmicutes|c__CFGB1226	0.01366	0.0376699400090181	0.057150375259316294	0.0048666472173448105	0	0.0008514080747868912	0.0001637657978308346	0.0020188030140366213	8.560585295230468e-05	0.002665597651587565	0	0	0	0.0010339071692745231	0	0	0.003101133469857228	0.08257749453862027	0.005197510847856453	0	0	0	0	0.0004521345216118087	0.008749298488429763	0.08133939928771991	0	0.022113603116031673	0	0.010688272076292141	0	0	0	0	0	0	0.00853877827353422	0	0	0	0.002235972695538255	0.0035324332337123153	0.3484662650659347	0.016045693580070942	0.02159434225222663	0	0.10871874884897811	0	0
k__Bacteria|p__Firmicutes|c__CFGB1851	0	0	0.09975160322819952	0	0	0	0	0	0	0	0	0	0	0	0	0	0	0.19065468218431897	0	0.005467252402432716	0	0.18968574786775916	0	0	0	0	0	0.088508067653663	0.4057453206536358	0	0	0	0	0	0	0	0	0.06289566690410822	0	0	0	0	0	0	0	0	0	0	0
k__Bacteria|p__Firmicutes|c__CFGB3360	0	0	0	0	0	0	0	0	0	0	0	0	0	0.016447950028275798	0	0	0	0	0	0	0	0	0	0	0	0	0	0	0	0	0	0	0	0	0	0	0	0	0	0	0	0	0	0	0	0	0	0	0
k__Bacteria|p__Firmicutes|c__CFGB2982	0	0.00542193556374264	1.28934949730629	0	0	0.006158783643785549	0	0.0009035771554760686	0.0029105990003783595	0.0019531884796710666	0	0	0	0.010629070045102721	0	0	0	2.641474992367934	0.008248098610164227	0	0	0	0	0	0	0	0	0	0.00017302004751352306	0	0	0	0	0.020988104467168926	0	0	0.2883224995024716	0.008826713931627391	0	0	0.0014975496139870413	0	0.03373143111981382	0	0.018511363680134296	0.004670201249662219	0.07111001990830446	0	0
k__Bacteria|p__Firmicutes|c__CFGB9989	0	0.09324060881771576	0.46303620908440396	0.052732579701946294	0	0	0	0.007008828205990044	0.0013948718392816704	0.015227746049715154	0	0	0	0.2566485418363771	0	0	0	0.9020516436628996	0.036313506023395746	0	0	0	0.060428611743155294	0.07542968754889835	0	0.08989136437564026	0.06864671066378165	0.005327193818246798	0	0.06496312156461967	0	0	0	0	0	0	0.004645310192834654	0	0	0	0.032752859299458516	0.02759666389834099	0.07496352001480196	0.005959660620665584	0.22443679237404807	0	0.018269541817596872	0.00394901609549452	0
k__Bacteria|p__Firmicutes|c__CFGB2858	0	0	0.009762154182975536	0	0	0	0	0	0	0.008881367676559013	0	0	0	0.006562788800090115	0	0	0	0.003311006663128401	0	0	0	0	0	0	0	0	0	0	0	0	0	0	0	0.0031540257174495884	0	0	0	0	0	0	0	0	0	0	0.04309423877139137	0	6.845729955071428e-05	0	0
k__Bacteria|p__Tenericutes|c__CFGB341	0	0	0	0	1.3045485163453634	0	0.010068036440556526	0	0	0	0	0	0	0	0	0	0	0	0	0	0	0	0	0	0	0.3918028557490965	0	0.18455852195071426	0	0	0	0	0	0	0	0	0	0	0	0	0	0	0	0	0	0	0	0.043266512030749556	0
k__Bacteria|p__Firmicutes|c__CFGB9382	0	0	0	0	0	0	0	0	0	0	0	0	0	0	0	0	0	0	0	0	0	0	0	0	0	0	0	0	0	0	0	0	0	0	0	0	0	0	0	0	0	0	0	0	0	0	0	0	0
k__Bacteria|p__Firmicutes|c__CFGB1201	0	0.006339493889914473	0.007760047002812472	0	0	0.012508537323037318	0.0023283224300296914	0	0	0.014758743344870127	0	0	0.03389482064572547	0.16028713279758994	0	0	0	0.010542508778120283	0.014723402822609973	0	0	0	0	0	0.04088904364742569	0.12603777651497516	0	0.023301682312906857	0	0.008710778312941455	0	0	0	0.13545157111833067	0.022606070533177907	0	0	0	0	0	0.0028639773723715305	0	0.041722947096118956	0	0.2948528324954919	0	0.19609593456302105	0.025593411789558984	0
k__Bacteria|p__Firmicutes|c__CFGB9581	0	0	0.6445204509193354	0.01035153300627414	0	0	0	0.011681380343316741	0.00035249468862713694	0.004998737689614097	0	0	0	0.0794973744179984	0	0	0	1.3977060465992281	0	0	0	0	0	0.005869217940923102	0	0	0	0	0	0	0	0	0	0	0	0	0.41831063038982735	0	0	0	0.12021803813665556	0	0.04081012307296341	0	0	0.04292832309399334	0.2605827107397939	0	0
k__Bacteria|p__Firmicutes|c__CFGB2923	0	0	0.15334936725053475	0	0.00019301544735419407	0	0	0	0	0	0	0	0	0	0	0	0	0.2994896126484451	0	0	0	0	0	0.002951670650522374	0	0.22699404348104968	0	0	0	0	0	0	0	0	0	0	0.8966701742357776	0	0	0	0	0	0.02729860522078371	0.1491595178190026	0.12421637734778163	0	0	0	0
k__Bacteria|p__Tenericutes|c__CFGB1779	0	0	0	0	0	0	0	0	0	0	0	0	0	0	0	0	0.061308192568304894	0	0	0	0	0	0	0.0011004783639230816	0	0	0.08585446992415273	0.010861343367562178	0.07835811767198977	0	0	0	0	0	0	0	0	0	0	0	0.7482572207214052	0	0	0	0	0	0.0008557162443839285	0	0
k__Bacteria|p__Firmicutes|c__CFGB45503	0	0.0007090223429509607	6.021374977934024e-05	0	0	0	0	0	0.0009970564049739015	0.009700638224262988	0	0	0	0	0	0	0	0	0.0053471623229885325	0	0	0	0	0	0.1201832477009925	0	0.02821977382505914	0.006507607988045369	0	0	0	0	0	0	0	0	0	0	0	0	0.0006763127288973734	0	0	0.006475457163008056	0.015037109928214049	0	0	0	0
k__Bacteria|p__Firmicutes|c__CFGB76705	0	0	0	0	0	0	3.939500190853999	0	0	0	0	0	0	0	0	0	0	0	0	0	0	0	0	0	0	0	0	0	0	0	0	0	0	0	0	0	0	0	0	0	0	0	0	0	0	0	0	0	0
k__Bacteria|p__Tenericutes|c__CFGB1789	1.21402	0	0.062411551646286145	0	0	0.0022438979167280684	0	0.0235011463771118	0.13095681246339033	0.03423719745368705	0.18380618586281916	0	0	0.05683337275005992	0	0.3627909315007219	2.349405035292645	0.028225919986420475	0.07670213683115736	0	0	0.01761700557592456	0.2038156250627414	0.07447423346549227	0	0.0061826240141215115	0	0	0.08641020449858065	0	0.04248538467869274	0	0	0	0	0	0.018688646787357915	0	0	0.012254114826031762	0.057645308413058774	0	0	0	0.09549138224938084	0.004440861009723449	0	0.020469159592302343	0
k__Bacteria|p__Firmicutes|c__CFGB31626	0	0	0	0	0	0	0	0	0	0.011647889960834748	0	0	0	0.03688022524546318	0	0	0	0	0.028623722531993512	0	0	0	0	0	0	0	0	0	0	0	0	0	0	0.11659935073350478	0	0	0	0	0	0	0	0	0	0	0.06876998591665053	0	0	0	0
k__Bacteria|p__Firmicutes|c__CFGB76578	0	0	1.4387398105088332	0	0	0	0	1.2269275317807566	0.04915790214825872	0.01037742693758366	0.052307453722458194	0	0	0	0	0	0	2.799662042049636	0.3414989104254388	0	0	0	1.6185440298096263	0.1201910051884674	0	0	0	0	0	0.043194347244098055	0.5384392995704035	0	0	0	0	0	0	0	0	0	0	0	0	0	0	0	0	0.03384234385927321	0
k__Bacteria|p__Firmicutes|c__CFGB76769	0	0	0	0	0	0	0	0	0	0	0	0	0	0	0	0	0	0	0	0	0	0	0	0	0	0	0	0	0	0	0	0	0	0	0	0	0	0	0	0	0	0	0	0	0	0	0	0	0
k__Bacteria|p__Firmicutes|c__CFGB10312	0	0.006439591161860491	0.0007150382786296652	0.021590793192259386	0	0.00870505078333513	0	0	1.109386390962552	0.24172043203126795	0	0	0.0922859691879173	0	0	0.08041472920545477	0	0	0	0.009712013584445695	0	0	0.0012684770883246302	0	0.4289777771986293	0.029628729791544895	0.036038779846962375	0.46458495614065715	0	0	0	0	0	0.05647919385615429	0	0.009468947000097396	0.0012083176802171068	0.5931878677384408	0	0	0.050902884574969665	0	0.005218597717285466	0	0.10820782559378794	0	0.04086045066933258	0	0
k__Bacteria|p__Firmicutes|c__CFGB73312	0	0	0	0	0	0	0	0	0	0	0	0	0	0	0	0	0	0	0	0	0	0	0	0	0	0	0	0	0	0	0	0	0	0	0	0	0	0	0	0	0	0	0	0	0	0	0	0	0
k__Bacteria|p__Firmicutes|c__CFGB58145	0	0	0.04039589938321488	0	0	0	0	0	0	0	0	0	0	0.007640826153419038	0	0	0	0.0804525201130304	0	0	0	0	0.004329189546604707	0	0	0.10364471121479572	0	0	0	0	0	0	0	0	0	0	0	0	0	0	0	0	0.031216859282441937	0	0	0	0	0	0
k__Bacteria|p__Firmicutes|c__CFGB58251	0	0.0026942849032136505	0.02728435536876354	0.00027741474365972047	0	0	0	0.011762783690656926	0.007175784732766716	0	0	0	0	0.19917843357353224	0	0	0	0.04148641930889989	0.05633226873529469	0	0	0	0.00352718467785752	0.011508103201025093	0	0.05805284509775773	0	0.035320444769037763	0	0.0019448079160225764	0	0	0	0.09203115040810798	0	0	0.03587360935044565	0	0	0	0.00429251548340986	0	0.1175476218497469	0	0.12154491232688762	0	0.007615874575016964	0.010515856683065804	0
k__Bacteria|p__Firmicutes|c__CFGB15209	0	0.021153890137925135	0.027623057711272336	0.007204857199619598	0	0	0	0	0	0	0	0	0	0.06827569904416515	0	0	0	0	0.01967916897986845	0	0	0	0	0	0	0	0.052063282682726045	0	0	0	0	0	0	0	0	0	0	0	0	0	0.002173862342884415	0	0.00888711690468416	0	0.18172033653490435	0.000500378705320952	0.010200137633056426	0.018012860441226065	0
k__Bacteria|p__Firmicutes|c__CFGB13532	0	0	0.058971841190141344	0	0	0	0	0	0	0	0	0	0	0	0	0	0	0.14425940722560682	0	0	0	0	0	0	0	0	0	0	0	0	0	0	0	0	0	0	0	0	0	0	0	0	0.00041335427463647263	0	0.003811559941427069	0	0.003979080536385267	0.04683120921144983	0
k__Bacteria|p__Firmicutes|c__CFGB72926	0	0.07086886853778072	0.028119821146951888	0	0	0	0.007405062162785563	0.41673629637334997	0.00843469433500649	0.013672319357697464	0	0	0	0.017235989029247233	0	0	0	0	0	0.003608047004711032	0	0	0.059962139523577845	0.303058092080368	0	0.016697073627814613	0	0	0	0	0	0	0	0	0	0	0.010445235057876767	0	0	0	0.06897699719723722	0	0	0	0.5826829501254518	0	0	0	0
k__Bacteria|p__Firmicutes|c__CFGB76191	0	0	0.007195543098631158	0	0	0	0	0	0.14117412279516833	0	0	0	0.00969972649122254	0	0	0	0	0	0	0	0	0	0	0	0	0	0	0.012141402889356731	0	0	0	0	0	0	0	0	0	0	0	0	0.057955860176327985	0.001167435290459294	0	0	0	0	0	0	0
k__Bacteria|p__Firmicutes|c__CFGB50577	0	0	0	0	0	0	0	0	0	0	0	0	0	0	0	0	0	0	0	0	0	0	0	0	0	0	0	0	0	0	0	0	0	0	0	0	0	0	0	0	0	0	0	0	0	0	0.00250724859604491	0.008666670020577536	0
k__Bacteria|p__Firmicutes|c__CFGB76356	0	0.0037953548946198486	0.009348184653242572	0.0015693748355607043	0	0	0	0.001921118997228398	0.06637474986848989	0	0	0	0	0.018036636654234214	0	0	0	0.015665509137488105	0	0	0	0	0.0066861018139433735	0.04722673040835798	0	0	0	0	0	0	0	0	0	0	0	0	0.18443403050780519	0	0	0	0	0	0.11116646523504636	0	0.0570924456359244	0	0.15556065606655436	0.0015094264624527715	0
k__Bacteria|p__Firmicutes|c__CFGB73223	0	0.04855551833314756	0.027645637867439583	0.00673721520316464	0	0	0	0.0037364136429145537	0	0	0	0	0	0	0	0	0	0.028456537365941854	0	0	0	0	0	0	0	0.05703969251737911	0	0.00590973587606947	0	0	0	0	0	0	0	0	0.3324126690783935	0	0	0	0	0	0.135115178521797	0	0.04318868450445326	0	0.2987219837519856	0	0
k__Bacteria|p__Firmicutes|c__CFGB73103	0	0	0	0	0	0	0	0	0	0	0	0	0	0.04428779185459467	0	0	0	0	0	0	0	0	0	0	0	0	0	0	0	0	0	0	0	0	0	0	0	0	0	0	0	0	0	0	0	0	0	0	0
k__Bacteria|p__Firmicutes|c__CFGB58291	0	0	0	0	0	0	0	0	0	0	0	0	0	0	0	0	0	0	0	0	0	0	0	0	0	0	0	0	0	0	0	0	0	0	0	0	0	0	0	0	0	0	0.006458660541194884	0	0	0	0	0	0
k__Bacteria|p__Firmicutes|c__CFGB10477	0	0	0.15677402426923473	0	0	0	0	0	0.011904249198779311	0.05735487508237743	0	0	0	0.7564796150605314	0	0	0	0.3147762503767195	0	0	0	0	0	0.018827563947118146	0	0.0916384542583404	0	0.006591923285888124	0	0	0	0	0	0.05760246968184248	0	0	0.13779296805142488	0	0	0	0	0	0.39442609347707747	0	0.08187770444088556	0	0.13130110053827	0.0006516712033467685	0
k__Bacteria|p__Tenericutes|c__CFGB4862	0	0.10024741785393701	0	0.003257641704118432	0	0	0	0.007090231553330231	0	0.15613634351169925	0.007406436918207868	0	0	0.05542120686031911	0	0	0	0	0	0	0	0	0	1.1785440810413772	0.026772197996431147	0.1445058727636091	0	0	0	0	0	0	0	0.02800996172233301	0	0	4.311930869612087	0	0	0	0	0	1.5923956737526812	0	0.2471644834230176	0.0016957278346987818	0.033039204195663474	0	0
k__Bacteria|p__Firmicutes|c__CFGB28372	0	0	0.005569771854588972	0.012665964581949523	0	0	0	0	0.015051523204378747	0.0027605855411764312	0	0	0	0	0	0	0	0	0	0	0	0	0	0	0	0	0	0	0	0	0	0	0	0	0	0	0.010400482551202059	0	0	0	0	0	0.004986085937802451	0	0.03174725855638193	0	0	0	0
k__Bacteria|p__Firmicutes|c__CFGB10314	0	0	0.01961462899062008	0	0	0	0	0	0	0	0	0	0	0.006153008519584968	0	0	0	0.03829072133553218	0	0	0	0	0	0	0	0.04596681234757181	0	0	0	0	0	0	0	0	0	0	0.029921525962709538	0	0	0	0	0	0.12529801449918074	0	0	0	0.02834987917643955	0	0
k__Bacteria|p__Firmicutes|c__CFGB76359	0	0	0	0	0	0	0	0	0	0	0	0	0	0	0	0.004123641065524526	0	0	0	0	0	0	0.1349986970903426	0.004623715296483025	0	0	0	0	0	0	0	0	0	0	0.00994962125587504	0	0	0	0	0	0	0	0	0	0	0	0.00310624996711366	0	0
k__Bacteria|p__Firmicutes|c__CFGB47591	0	0	0	0	0	0	0	0	0	0.03594697946628665	0	0	0	0	0	0	0	0	0	0	0	0	0	0	0	0	0	0	0	0	0	0	0	0	0	0	0	0	0	0	0	0	0	0	0	0	0	0	0
k__Eukaryota|p__Eukaryota_unclassified	0	0	0	0	0	0	0	0	0	0	0	0	0	0	0	0	0	0	0	0	0	0	0.017611372219836156	0.002653091249457972	0	0	0	0	0	0	0	0	0	0	0	0	0	0	0	0	0	0	0	0	0	0	0.0035854510639686606	0	0
k__Bacteria|p__Firmicutes|c__CFGB14936	0	0.8491585236753859	0.24700432831357608	0.4275595290638943	0.06497650573570772	0.004981135091743868	0	0.6000810555876517	0	0.15821420359645572	0	0	0.007056902461730021	0	0.04879617667359352	0	0	0	0.019017248993707332	0.008540459498210112	0.6138103109021643	0	0.12220753780614002	0.07636807995224362	0.049389298433563066	0	0	0	0	0.050548662892922924	0.03276678596404601	0	0.03838835596162359	0	0.3101272606130717	0	0	0.00097363913738563	0	0	0	0	0.016060535879104613	0.23925885783538553	0.3405375828022956	0.06019138842756619	0.006606129406643928	0	0
k__Bacteria|p__Firmicutes|c__CFGB73076	0	0	0	0	0	0	0	0	0	0	0	0	0	0	0	0	0	0	0	0	0	0	0	0	0	0	0	0	0	0	0	0	0	0	0	0	0	0	0	0	0	0	0	0	0	0	0	0	0
k__Bacteria|p__Firmicutes|c__CFGB29420	0	0	0.0542300083950183	0	0	0	0	0.266034279442463	0.11863964091507637	0	0.0003650489171077263	0	0	0	0	0.043958162895600505	0	0.0019355387209830206	0.23141298298789448	0	0	0	1.946032079122444	0.3730451036898638	0	0	0	0.09647203078626504	0	0.03266133294261444	0	0	0	0	0.6943862063579447	0	0.10390636999733623	0.013304032592597806	0	0	0	0.00574679436529317	0	0	0	0	0	0	0
k__Bacteria|p__Firmicutes|c__CFGB73062	0	0	3.444331861440375	0.14080779774614097	0	0.0005410817671542861	0	0.0237209354149303	0	0.11675198979091549	0	0	0	0.18699219846250995	0	0	0	6.804711708847633	0	0.01643571529675425	0	0	0	0	0	0.34732785074428696	0	0	0	0	0	0	0	0.12249239878452903	0	0	0	0	0	0	0.030641107309227943	0	0.001334789845180276	0	0.577798756501393	0.0013551923269109116	0.4176237559091324	0.010114828250237021	0
k__Bacteria|p__Firmicutes|c__CFGB76781	0	0	0.1067439249213254	0	0	0	0	0	0	0	0	0	0	0.000926733865142408	0	0	0	0.20539772180372154	0	0	0	0	0	0	0	0	0	0	0	0	0	0	0	0	0	0	0	0	0	0	0	0	0.08900895380505376	0	0.007933441577200414	0	0	0.0011473869050379001	0
k__Bacteria|p__Firmicutes|c__CFGB76783	0	0.10274984965258746	0.0030633745200239343	0	0	0	0	0.02969594110969998	0	0	0	0	0	0.00595127053533628	0.024194237037730663	0	0	0.0042664215211455515	0.20269716724043504	0	0	0	0	0	0	0.21404643215857327	0	0	0	0.02835497255713588	0	0	0	0	0	0	0	0	0.003414061695010484	0	0	0	0.15000454395609827	0	0.04606253323905137	0	0.11292887277134704	0	0
k__Bacteria|p__Firmicutes|c__CFGB38642	0	0.005280131095152449	0.41409748395124524	0.007022556082357495	0	0	0	0.03261832127921267	0.08578713593502721	0.0013654509128399554	0.04217531822317931	0	0	0.30964258857370414	0	0.08844576252836599	0	0.8691474854061882	0.0785555127924085	0	0	0	0	0	0.06180871463998584	0.04608647603816771	0.11411586583449958	0.025831141248189513	0.006428360226848589	0	0	0	0	0	0.1409394459440446	0	0.0016021397389545339	0	0	0	0.0027259543664741076	0	0.2589492299649736	0	0.03371712670310175	0	0	0	0
k__Bacteria|p__Firmicutes|c__CFGB76639	0	0	0	0	0	0	0	0	0	0	0	0	0	0	0	0	0	0	0	0	0	0	0	0	0	0	0	0	0	0	0	0	0	0	0	0	0	0	0	0	0	0	0	0	0	0	0	0	0
k__Bacteria|p__Firmicutes|c__CFGB72924	0.34219	0	0.053507443397666214	0	0	0.007988913150336811	0	0.2041351741249853	0.055014349617878155	0.10641018331192766	0.19759692273133325	0	0.12284713642258079	0.23440692907295926	0	0.1314419910705259	0.013248224602845951	0.017559866183556594	0	0	0.006023703364453039	0	0.10725587561021035	0	0.9854134997178443	0.8156356926810291	0.042335606749772665	0.49752924251594444	0.04364763429389222	0.10626986112551934	0.16394643840512949	0	0	0	0.007301797659982424	0	0.04899504430746994	0.025428327252304997	0	0	0.3894595157407589	0	0.008723497504307225	0.00457143106956099	0.01907129195471562	0.056480246363102456	0.050949345190619104	0.005642247256327149	0.006325423303734145
k__Bacteria|p__Firmicutes|c__CFGB76317	0	0	0	0	0	0	0	0	0	0	0	0	0	0	0	0	0	0	0	0	0	0	0.03663034482155513	0	0	0	0	0	0	0	0	0	0	0	0	0	0	0	0	0	0	0	0	0	0	0	0	0	0
k__Bacteria|p__Firmicutes|c__CFGB10021	0	0.003761989137304509	0.1986827941156555	0.08024419613745742	0	0	0	0.039944622539829444	0.00017624734431356847	0.08534661879559652	0.00922356930558855	0	0	0	0.24036397889025196	0.001081244040689071	0	0.4276799303224014	0.04882667167482425	0	0	0	0.010622472649324968	0.13157114578903634	0	0.041571166113015735	0	0	0	0	0	0	0	0	0	0	0	0	0	0	0.0001932322082563924	0	0	0	0.13179902048789496	0	0.010328495069714018	0.0018937453772470195	0
k__Bacteria|p__Firmicutes|c__CFGB49623	0	0	0.00846755856271972	0	0	0	0	0	0	0	0	0	0	0	0	0	0	0	0	0	0	0	0	0	0	0	0	0	0	0	0	0	0	0	0	0	0	0	0	0	0	0	0	0	0.27586924015004805	0	0	0	0
k__Bacteria|p__Firmicutes|c__CFGB72899	0	0	0	0	0.011034049740414761	0	0.00843037846224818	0.16666521334429754	0.008122484753651026	0	0	0	0	0.08571342605766108	0	0	0	0	0	0	0	0	0.014918927303327749	0	0	0	0	1.2600691311787449	0	0	0	0	0	0	4.7309674638600665	0	0	0	0	0	0.004009568321320143	0	0.07783116529509249	0	0.02048123182685413	0	0.008993577728475088	3.985409425773732	0
k__Bacteria|p__Firmicutes|c__CFGB13380	0	0	0.005336443574194028	0	0	0	0.0034034804940495187	0.25020946871953076	0.06996516005407773	0.0015910471506135131	0.014812873836415736	0	0	0.006682570728237772	0	0.025494988793902988	0	0.004118167491453236	0.0009094205027257138	0.021470002058621644	0.0468807549960973	0	0.002356912267338668	0	0.06293596508194084	0.2810740540510235	0.04126532455666043	1.3890562068240069	0.10394512085235502	0.18362909028932492	0	0	0	0	0	0	0	0.010425756310545396	0	0.9299765798294963	0.2251569295204664	0	0.7142503519296599	0	0.8670320678797013	0.003294159810029601	0.02509815744778062	0.02677421773066595	0
k__Bacteria|p__Firmicutes|c__CFGB76784	0	0.014472397235528435	0.040410952820659714	0	0	0	0	0.0040050446891371685	0	0	0	0	0	0.019997277688651144	0	0	0	0.04626349359898564	0	0	0	0	0	0	0	0.016736961524679912	0	0	0	0	0	0	0	0	0	0	0	0	0	0	0	0	0	0	0.21625374421661264	0	0.002952221043124553	0	0
k__Bacteria|p__Tenericutes|c__CFGB1630	0	0	0	0	0	0	0	0	0	0	0	0	0	0	0	0	0	0	0	0	0	0	0	0.4256974483575635	0	0	0	0	0	0	0	0	0	0	0	0	0	0	0	0	0	0	0	0	0	0.10060391858647363	0	0	0
k__Bacteria|p__Firmicutes|c__CFGB31455	0	0	0.018357666963976352	0	0	0.010765935749408073	0	0.002759573474832317	0	0.36011689966069066	0.01831734344064991	0	0.0011487046693538908	0.07538065867692362	0	0.03432390565028823	0	0	0.004242043737397791	0	0	0	0.0624090727455718	0.00947776327378716	0.2023676694574788	0.10648472947160507	0	0	0.038390486696365946	0	0	0	0	0.042667881240796096	0	0	0.3485504229852931	0	0	0	0	0	0.9933161565936084	0	0.644814750232608	0.04472829649230066	0.08235413135950928	0.03464440072493077	0
k__Bacteria|p__Firmicutes|c__CFGB76000	0	0	0	0	0	0	0	0	0	0	0	0	0	0	0	0	0	0	0	0	0	0	0	0	0	0	0	0	0	0	0	0	0	0	0	0	0	0	0	0	0	0	0	0	0	0	0	0	0
k__Bacteria|p__Firmicutes|c__CFGB76465	0	0.07120252611093413	0.04572481623868649	0.11596728898529629	0	0	0	0.011355766953955996	0.0067981118520947835	0.01890852677128373	0	0	0	0.014380135689726754	0	0	0	0.06523177306461925	0.09888509010650484	0	0	0	0.1151449847272745	0.04223618899056726	0	0.04080531849320198	0	0	0	0	0	0	0	0	0	0	0.050955204099822134	0	0	0	0	0	0.0833425556235788	0	0.17657304408303026	0	0.010816253329012857	0.013100262139073499	0
k__Bacteria|p__Firmicutes|c__CFGB76560	0	0.001284581656640564	0.0003311756237863713	0	0	0	0	0.0026781701274921307	0	0	0	0	0	0	0	0	0	0	0	0	0	0	0	0	0	0.1581714662296609	0	0	0	0	0	0	0	0	0	0	0	0	0	0	0	0	0.179955505772466	0	0.023665402255798513	0	0.2212454349854647	0	0
k__Bacteria|p__Firmicutes|c__CFGB76357	0	0	0.025937072717450802	0	0	0	0	0.013521095993204953	0.0006042766090750918	0	0	0	0	0.11275262025899298	0	0	0	0.013433462357120455	0.02859494340216042	0	0	0	0.001784051646804964	0.007182967305606471	0	0.027897595067590875	0	0	0	0	0	0	0	0	0	0	0.1199993713975611	0	0	0	0	0	0.03721910781205905	0	0.4118306190164571	0	0.22880996658581865	0	0
k__Bacteria|p__Firmicutes|c__CFGB76515	0.00793	0.028077284780858046	0.04637964076753682	0.01744542430842985	0	0	0	0.03305789935484968	0.0022005739847151262	0.044115937970929164	0	0	0.003767429999489334	0.09475380947680538	0	0	0.0007448800981519812	0.030836838176001826	0.01933381942187135	0	0	0	0.08385861112298379	0.0019109081668121726	0	0.050721449653915576	0	0.017238645895305108	0	0	0	0	0	0	0	0	0.014759376701318586	0	0	0	0	0	0.03460119740602806	0.0029238295428784668	0.005079831213972714	0	0.013674345585255179	0.006728365928571764	0
k__Bacteria|p__Firmicutes|c__CFGB16911	0	0.00018351166523436632	0.005637512323090729	0.0002932670147259902	0	0.00935753173784471	0.0007903479808357669	0.006276198079928367	0.0028350644242439724	0.0017572759573940295	0	0	0	0.006833874216424288	0	0	0	0	0.009071181723390664	0	0	0	0	0	0	0	0	0.0009198032491936917	0	0	0	0	0	0	0	0	0	0	0	0	0.0030227038291535673	0	0	0	0.013822807645989496	0	0.00955835044976848	0	0
k__Bacteria|p__Firmicutes|c__CFGB15212	0	0	0.002830046239628991	0.0020607952386150663	0	0	0	0	0	0	0	0	0	0	0	0	0.0035115776055736256	0.005188891039231076	0.018643120305877135	0	0	0	0.006776122768598669	0	0	0	0	0	0	0	0	0	0	0	0	0	0	0	0	0	0	0	0	0	0	0	0	0	0
k__Bacteria|p__Firmicutes|c__CFGB32970	0	0.0050715951119315785	0.005712779510314905	0.048127494957194934	0	0	0	0.018706489218774824	0.06047298165318982	0.000736156144313715	0	0	0.005237450660270887	0	0	0	0	0	0.006930014463808604	0.0014601978466124645	0	0	0.05651679207722514	0.027162194656830167	0	0	0	0	0.02680479813017196	0.0012910909694603657	0	0	0	0	0	0.09833653607142735	0.03783376914279785	0	0	0	0	0	0.05406329450349531	0.040565187498625345	0	0	0	0	0
k__Bacteria|p__Firmicutes|c__CFGB10325	0	0	0.02041998789391876	0	0.0019355160137462237	0	0	0	0.013601259342598525	0	0	0.016249316555255803	0	0.045592784440203364	0	0	0	0.040250969061463915	0.23316275408174647	0	0	0	0	0	0	0	0	0.15399039396917724	0.017195530875959368	0	0	0	0	0.019460892014509127	0	0	0	0.00043351815606221483	0	0	0	0	0.22733623950267168	0	0.6568498350742115	0	0.14750836620690158	0	0
k__Bacteria|p__Tenericutes|c__CFGB10317	0	0	0	0	0	0	0	0	0	0	0	0	0	0	0	0	0	0	0	0	0	0	0	0	0	0	0	0	0	0	0	0	0	0	0	0	0	0	0	0	0	0	0.10777351556407198	0	0.049449087381699855	0	0	0	0
k__Bacteria|p__Bacteroidetes|c__CFGB671	0	0	0	0	0.0007398925481910772	0	0	0.0023769777423334414	0.00010071276817918199	0	0	0	0.019744867673229815	0	0	0	0	0	0	0.0037099212730793427	0	0	0.03566466548979832	0	0.0318513787668679	0	0	0.019423178612140126	0	0	0	0	0	0.0030710250406745993	0	0	0.5871886895775041	0	0	0	0	0	0.16108760544478867	0	0.29545323751281405	0.002286452695147128	0.17264075230445758	0	0
k__Bacteria|p__Bacteroidetes|c__CFGB511	0	0	0	0	0	0	0	0	0	0	0	0	0	0	0	0	0	0	0	0	0	0	0	0	0	0	0	0	0	0	0	0	0	0	0	0	0	0	0	0	0	0	0	0	0	0	0	0	0
k__Bacteria|p__Tenericutes|c__CFGB31328	0	0	0.4877765335249904	0	0	0	0	0	0	0	0	0	0	0.028318969538909503	0	0	0	0.8603593159794269	0	0	0	0	0	0	0	0	0	0	0	0	0	0	0	0.008958539713247164	0	0	0	0	0	0	0	0	0.11357769850375911	0	0	0	0.019330629960632943	0	0
k__Bacteria|p__Bacteroidetes|c__CFGB618	0	0	0	0	0	0	0	0	0	0	0	0	0	0	0	0	0	0	0	0	0	0	0	0	0	0	0	0	0	0	0	0	0	0	0	0	0	0	0	0	0	0	0	0	0	0	0	0	0
k__Bacteria|p__Bacteroidetes|c__CFGB635	0	0	0	0.02753539484211054	0	0	0	0	0.08559578167548676	0	0	0	0	0	0	0	0	0	0	0	0	0	0	0	0	0	0	0.0098955499559088	0	0	0	0	0	0	0	0	0	0	0	0	0	0	0	0	0	0	0	0	0
k__Bacteria|p__Bacteroidetes|c__CFGB642	0	0	0.013292185263789355	0	0	0	0	0	0	0	0	0	0	0	0	0	0	0	0	0	0	0	0	0	0	0	0	0	0	0	0	0	0	0	0	0	0	0	0	0	0	0	0	0	0	0	0	0	0
k__Bacteria|p__Bacteroidetes|c__CFGB629	0	0.2363630248218638	0.15197950444305475	0.44490983974592657	0.000670192525535396	0.002888421786426556	0	0.06846835544783074	0.42766166315766935	0.03835136042150483	0.2084753804611435	0	0.007121165660015553	0	0	0.031788574796258684	1.4369117134218121	0.11354611407434861	0.09242129754599232	0.12201141541578103	0.03780542759827189	0	0	1.2388144658562341	0	0	0	0.009535293683307938	0.07328064473918908	0.10256001745377881	0	0	0	0	1.8188777971016217	0.039934254739541195	0.07783355960865154	0	0	0.023181234394576884	0.4455727687883563	0.0008059069424460934	0.12431629809691913	0.0020867654398769703	0.072304954782682	0	0.10255759188941382	0.004929307820187095	0
k__Bacteria|p__Bacteroidetes|c__CFGB658	0	0	3.072240994678942	0.5855670409169379	0.005543832571228796	0.03575118205623833	0.048168505318504175	1.6634122802188358	5.841466445352779	2.847653815470826	0	0.0220518670119017	0.05550332106923573	3.386575541582716	0	0.15063593700662015	0	4.55036093334627	5.479293063878226	0.21084577743294866	0	0	0	0	0	1.0509822617656726	2.3199734118509903	0.2465609259734457	0	0	0	2.857841194289698	0	1.1208356057910018	0	0	15.008469153470006	0	0	0.11480796900117136	2.7103715691082884	0.022459948620320098	1.253255714508232	0.03226233687131825	4.811713270057532	0.5105739214418664	3.037844010537609	0.2941989141946693	0
k__Bacteria|p__Spirochaetes|c__CFGB8872	0	0	0	0	0	0	0	0	0	0	0	0	0	0	0	0	0	0	0	0	0	0	0	0	0	0	0	0	0	0	0	0	0	0	0	0	0	0	0	0	0	0	0	0	0	0	0	0	0
k__Bacteria|p__Bacteroidetes|c__CFGB653	0	0	0	0	0	0	0	0	0	0	0	0	0	0	0	0	0	0	0	0	0	0	0	0	0	0	0	0	0	0	0	0	0	0	0	0	0	0	0	0	0	0	0	0	0	0	0	0	0
k__Bacteria|p__Firmicutes|c__Clostridia	38.30159	30.28658171861458	26.28613935164036	22.746384122312783	3.575627246857058	10.498665227688289	9.788295976853142	50.75941540870149	8.10829432461458	31.91924360450854	27.110455175383187	7.059931055270516	11.171289468762945	20.460077233141647	4.169335673861929	5.771315303281062	34.96114502801377	22.082067087596307	23.365228708020737	16.77597535310441	25.307805085731385	2.258281491099109	31.908917608070997	15.258482280234773	29.576613590129277	26.196105028587137	21.511554231265244	21.434818978235036	11.078433714587609	28.884728427706232	19.44556592498933	10.998913172662704	10.652233005887487	7.982219352478322	45.528729311564994	7.12035279884545	18.411664573046817	8.330008727605355	9.599495632664073	31.273178261198947	33.82018430291299	1.8637690160950533	17.454736789716492	9.52127700926374	22.541288902524293	13.671041199792466	25.176267226567987	6.719081006383909	22.801952003859366
k__Bacteria|p__Spirochaetes|c__CFGB9016	0	0.07503124676286932	0.052611763869698534	0	0	0	0	0	0	0	0	0	0	1.7063566095834684	0	0	0	0.029551969918668416	0	0	0	0	0	0	0	0	0	0	0	0	0	0	0	0	0	0	0	0	0	0	0	0	0.8489607877242087	0	0	0	0	0.03365296932154851	0
k__Bacteria|p__Bacteroidetes|c__CFGB593	0	0	0	0	0	0	0	0	0	0	0	0	0	0	0	0	0	0	0	0	0	0	0	0	0	0	0	0	0	0	0	0	0	0	0	0	0	0	0	0	0	0	0	0	0	0	0	0	0
k__Bacteria|p__Bacteroidetes|c__CFGB529	0	0.15848734724786182	0.045258159677896606	0.21921313043991109	0.006192578935947059	0.028024852704667577	0.08218906975484015	0.03503600069521621	0.1352421407494145	0	0	0.006101650995648264	0.08129696228109128	0.1158669503908321	0	0	0	0.09478374298328766	0.20023367372672238	0.0053823571787924565	0.22456915724260398	0	0	0	0	0.18114689482407376	0	0.26182199488298435	0	0.8031729834699959	0	0	0	0	0	0	0.7196024063266292	0	0	0	0	0.003999407349896033	0.179955505772466	0	0.5438859922083773	0.2729843825695416	0.1297779256232666	0	0
k__Bacteria|p__Bacteroidetes|c__CFGB7603	0	0	0	0	0	0	0	0	0	0	0	0	0	0	0	0	0	0	0	0	0	0	0	0	0	0	0	0.32602426167670406	0	0	0	0	0	0	0	0	0	0	0	0	0	0	0	0	0	0	0	0.09267098701951738	0
k__Bacteria|p__Bacteroidetes|c__CFGB1458	0	0	0.21451148358889957	0	0	0	0.03084493200883371	0.07082091218596212	0	0	0	0	0	0	0	0	0	0	1.0393928088779247	0.010510028686664135	0	0	0	0	0	0.10920508403781856	0	0.004890287274879795	0	0	0	0	0	0	0	0	0	0	0	0	0	0	0.5816152990556818	0.004220689420768109	0	0	0	0.02259683822203282	0
k__Bacteria|p__Proteobacteria|c__CFGB544	0	0	0.030836966605744618	0	0	0	0.001003955543223812	0	0	0	0	0	0	0	0	0	0	0	0	0	0	0	0	2.3561668313594697	0	0	0	0	0.009808905770574347	0	0	0	0	0	0	0.19812742364334224	0	0	0	0	0	0	0	0	0	0	0	0	0.0011670326061649348
k__Bacteria|p__Bacteroidetes|c__CFGB4405	0	0.2008034689630409	0.06361582664187296	0	0.003238370283387034	0.15821867438376208	0.3282649816258681	0.030461132574697732	0	0	0	0.03480442635663893	0.12313632081486568	0.026497023368663542	0	0	0	0.11446034725745123	0.19296406553088327	0.3567976459152829	0	0	0	0	0	0	0.12805926440587836	0.026114747250024235	0	0	0.028218224603111564	0	0	0	0	0	0	0	0	0	0	0.054402484535403105	0	0	0	0	0	0.006683807213813011	0
k__Bacteria|p__Bacteroidetes|c__CFGB2107	0	0	0.03774649439292391	0.054460477248169686	0.6171240005934012	3.4399432488529955	0.007604429221014406	1.7100401175752944	2.073575184041178	0.08878399305009362	4.7666302912332155	0	0.8849484213406018	0.22703088402386665	0	1.0761584652701057	0.9098102333540203	0.0021661561005044015	0	0.035757868197277325	0.008120790970325045	3.89840861002019	0	2.9071140730435348	0.022164889504022067	0.5396274015318986	0	0	1.5603413707974354	0	0	0	0.45417104330158226	0	0	0.16791718678244552	0.07743078704857918	0.1306097815100227	0	0	1.040665859865391	0.09358311925133374	0	0	0	0	0.13354307709855587	0.4604864678349922	10.738005561139822
k__Bacteria|p__Bacteroidetes|c__CFGB4448	0	0	0	0	0	0	0	0	0	0	0	0	0	0	0	0	0	0	0	0	0	0	0	0	0	0	0	0	0	0	0	0	0	0	0	0	0	0	0	0	0	0	0	0	0	0	0	0	0
k__Bacteria|p__Lentisphaerae|c__CFGB2345	0	0	0	0	0	0	0	0	0	0	0	0	0	0	0	0	0	0	0	0	0	0	0	0	0	0	0	0	0	0	0	0	0	0	0	0	0	0	0	0	0.00500333396378159	0	0	0	0	0	0	0	0
k__Bacteria|p__Bacteroidetes|c__CFGB11479	0	0	0.5434441451959905	0	0.008374725799090309	0.0022836833407835306	0.01673259238706353	0	0	0	0	0	0	0	0	0.08151088695704989	0	1.097425745792424	0	0	0	0.13248767781605603	0	0	0	0.2974520245039157	0	0.1543583152688547	0	0	0	0	0	0	0	0	0	0	0	0	0.7738949940668516	0	0	0	0	0	0	0.0045951174594964445	0
k__Bacteria|p__Firmicutes|c__Tissierellia	0	0	0.5966429931260375	0	0	0.0008275368203536137	0	0.002613047449619982	0.506378762766518	0.045356717278683734	0	0	0.0008796025265332241	0.03639479322086477	0	0	0	1.1903480770695747	0.02811145402096447	0	0	0	0	0	0	0.30179980526223343	0.08901774840601778	0.004461045758589405	0	0.0011031473473237302	0	0	0	0	0	0	0.02097997512910295	0	0	0	0.0426629111228935	0	0.8401856209355719	0	0.08113563082397056	0	0.003987637698829107	0.0005291347377601967	0
k__Bacteria|p__Proteobacteria|c__CFGB2413	0	0	0	0	0	0	0	0	0	0	0	0	0	0	0	0	0	0	0	0	0	0	0	0	0	0	0	0	0	0	0	0	0	0	0	0	0	0	0	0	0	0	0	0	0	0	0	0.0026568133674906716	0
k__Bacteria|p__Actinobacteria|c__CFGB2992	0	0.0007340466609374653	0	0	0	0	0	0	0	0	0	0	0	0.036041751748429565	0.0010774997236350922	0	0	0	0	0	0	0	0	0	0.03170064178916462	0	0	0	0	0	0	0	0	0	0.0062102157875810115	0	0	0	0	0	0	0	0	0	0	0	0	0	0
k__Bacteria|p__Proteobacteria|c__CFGB2116	0	0	0	0	0	0	0	0	0	0	0	0	0	0	0	0	0	0	0	0	0	0	0	0	0	0.09288295664053776	0	0	0	0	0	0	0	0	0	0	0	0	0	0	0	0	0	0	0	0	0	0	0
k__Bacteria|p__Bacteroidetes|c__CFGB39511	0	0	0	0	0	0	0	0	0	0	0	0	0	0	0	0	0	0	0	0	0	0	0	0	0	0	0	0	0	0	0	0	0	0	0	0	0	0	0	0	0	0	0	0	0	0	0	0.07235778292887068	0
k__Bacteria|p__Proteobacteria|c__CFGB2401	0	0	0.02973806567227166	0	0	0	0	0	0	0	0	0	0.009884483186293445	0	0	0	0	0	0	0	0	0	0	0.7801538516211608	0	0.11839525547558367	0	0.06184910348119916	0	0	0	0	0	0	0	0	0.011161275164672088	0	0	0	0	0	0	0.3297560980415755	0.12263103825709958	0	0	0.0013924598362110437	0
k__Bacteria|p__Bacteroidetes|c__CFGB59744	0	0	0	0	0	0	0	0	0	0	0	0	0	0	0	0	0	0	0	0	0	0	0	0	0	0	0	0	0	0	0	0	0	0	0.007515688702547565	0	0	0	0	0	0	0	0	0	0	0	0	0	0
k__Bacteria|p__Proteobacteria|c__CFGB8587	0	0	0.6756057992429199	0.46256134357821793	0	0	0.0062088598134125116	1.0586912338327936	0.19113269145045156	0	0.04061777617685301	0	0.4208596855719514	0.02065923044946715	0	0.3085423080799427	0	0	0	0.2568674781683334	0	1.9975515033330566	0	0.18394197273573246	0	0.38219785018393226	1.808806636420589	0	33.63672761784584	0	0	0	0.037017075629596045	0.4075167228298418	0	0	0.32996918221395444	0.1092750027477478	0.4089028434426201	0	0	2.02133512110414	0	0	0	0.6398106214994834	0	2.017484928132078	0.0015826880549360074
k__Bacteria|p__Proteobacteria|c__CFGB2404	0	0	0	0	0	0	0	0	0	0	0	0	0	0	0	0	0	0	0	0	0	0	0	0	0	1.1970756728245207	0	0	0	0	0	0	0	0	0	0	0	0	0	0	0	0	0	0	0	0	0	0.002818338708491153	0
k__Bacteria|p__Lentisphaerae|c__CFGB10083	0	0	0	0	0	0	0	0	0	0	0	0.22967114661248939	0	0	0	0	0	0	0	0	0	0	0	0	0	0	0	0.013735728521292463	0	0	0	0	0	0	0	0	0	0	0	0	0	0	0.7280029931087109	0	0	0	0	0	0
k__Bacteria|p__Proteobacteria|c__CFGB2394	0	0.02771860288971815	0.02071352992409304	0.00970158989255708	0	0.10593267009007366	0	0	0	0.3358356203845367	0	0	0.19585012967494553	0	0	0	0	0.038883737454301445	0	0	0	0	0	0	0	0	0	0.049677040483535974	0	0	0	0	0	0	0	0	0.13046250745810775	0	0.010358643203891772	0	0	0	0.10915997469358181	0	0	0	0	0.018280212729778585	0
k__Archaea|p__Candidatus_Thermoplasmatota	0	0	0.02337046163310643	0	0	0	0.029022147476455727	0.023460444703441705	0	0	0	0	0	0.0981329207129709	0	0	0	0	0	0	0	0	0	0	0	0	0	0.013122526355163335	0.006880874197268572	0	0	0	0	0	0	0	0	0	0	0	0.07921830423482602	0	0	0	0.06997079595129481	0	0.014615633454077499	0.21703435991119813	0
k__Bacteria|p__Bacteroidetes|c__CFGB35473	0	0	0	0	0	0	0	0	0	0	0	0	0	0	0	0	0	0	0	0	0	0	0	0	0	0	0	0	0	0	0	0	0	0	0	0	0	0	0	0	0	0	0	0	0	0	0	0	0
k__Bacteria|p__Proteobacteria|c__CFGB8588	0	0	0	0	0	0.0007797943114870591	0	0	0.022091345700103567	0	0	0	0	0	0	0	0	0	0.023437723336070294	0	0	0	0	0	0	0	0	0	0	0	0	0	0	0.13001226010034303	0	0	2.470365219947867	0	0	0	0	0	2.8002082526930656	0	0.011852939499269664	0	0	0	0
k__Bacteria|p__Bacteroidetes|c__CFGB76103	0	0	0.0537633518342284	0	0	0	0	0.026154895500401874	5.0356384089590994e-05	0.0002552799532700786	0	0	0	0	0	0	0	0.00033768973429916527	0	0	0	0	0	0	0	0	0	0	0.01443386473295506	0	0	0	0	0	0	0	0.04584446783757052	0	0	0	0	0	0	0	0.011724763147257074	0	0.004535296095234821	0	0
k__Bacteria|p__Proteobacteria|c__CFGB2830	0	0	0.0279542333350587	0	0	0	0	0	0	0	0	0	0	0	0	0	0	0.05013457104095168	0	0	0	0	0	0	0	0	0	0	0	0	0	0	0	0	0	0	0	0	0	0	0	0	0	0	0	0	0	0.000634961685312236	0
k__Bacteria|p__Candidatus_Melainabacteria	0	0	0.24881074080695625	0.08095754833543956	0.6171240005934012	3.4399432488529955	0.024180376062326703	2.567355750757935	2.073575184041178	0.10646361399982138	4.7666302912332155	0	1.256196917836122	0.47083754230041325	0	4.456850651443085	0.9098102333540203	0.02466782327380488	0.03151890299320259	0.04159017006136316	0.008120790970325045	3.9028488750138326	0.060109446540286514	2.913947275907894	0.06335540710685432	1.1664896335082084	0	0	3.578413931909109	0	0	0	0.45417104330158226	0.005217975879920986	0	2.38258575201411	0.1356716992350437	0.47307491108913763	0	0	1.040665859865391	0.5420213757587912	2.8563469301171316	0	8.095348548163687e-05	0	0.21254280078008014	1.3234550965677694	10.738389243092534
k__Bacteria|p__Bacteroidetes|c__CFGB72486	0	1.729380567411353	4.205877735055858	0	0	0.00782181436930387	6.408226871641353e-05	0	0	0	0	0	0	0	0	0	0	7.768955917966459	0	0.055665798140918196	0	0	0	0	0	0.6027300543728034	0	0.1361998661243559	0	0	0	0	0	0	0	0	0	0	0	0	0	0	0.6981984275979435	0.006221980005056899	0	0	0	0	0
k__Bacteria|p__Proteobacteria|c__CFGB3069	0	0.007257052216086303	0.01907270524260602	0	0	0	0	0.0003174730546267268	0.007402388461169875	0.018884779798886513	0	0	0	0.028255926418831786	0.002376323714827663	0.004511397549081985	0	0.016670342005402697	0.005940012397550232	0	0	0	0	0	0.05215499428533637	0	0	0.00985722482052573	0	0.0007681174122105973	0	0	0	0.11119323998622715	0.026271720469552923	0	0.09291515435802802	0	0	0	0	0	0.0045038392840599	0.018836889726347058	0.005046100595022031	0	0.013648674097923658	0.003848758987287325	0
k__Bacteria|p__Proteobacteria|c__CFGB76759	0	0	0	0	0	0	0	0.006487846783012852	0	0	0	0	0	0	0	0.36109822531288455	0	0	0	0	0	0	0.07164849618246541	0	0	0	0	0	0	0.056783488270760005	0	0	0.2141445318507279	0	0	0	0	0	0	0	0	0	0	0	0	0	0	0	0
k__Bacteria|p__Actinobacteria|c__CFGB10299	0	0	0.0036052982680379966	0	0	0.00234734001927227	0	0	0	0	0	0.002164400264053484	0	0	0	0	0	0	0	0	0	0	0	0	0	0	0	0	0	0	0	0	0	0	0	0	0	0	0	0	0	0	0	0.006543247565715924	0	0	0	0	0
k__Bacteria|p__Verrucomicrobia|c__CFGB2164	0	0	0	0	0	0	0	0	0	0.007551537222314884	0	0	0	0	0	0	0	0	0	0	0	0	0	0	0	0	0	0	0	0	0	0	0	0	0	0	0	0	0	0	0	0	0	0	0	0	0	0	0
k__Bacteria|p__Proteobacteria|c__CFGB76256	0	0	0	0	0	0	0	0	0	0	0	0	0	0	0	0	0	0	0	0	0	0	0	0	0	0	0	0	0	0	0	0	0	0	0	0	0	0	0	0	0	0	0	0	0	0	0	0	0
k__Bacteria|p__Candidatus_Saccharibacteria	0.00116	0	0.0007150382786296652	0	0	0.11537772976084039	0	0.004680692472060715	0.023143794127576018	0.014847794491359688	0	0.0009244925750982216	0	0.0019984669064635604	0.031061113654842952	0	0	0.0019767203958975525	0	0	0	0	0	0	0.04488685044738235	0	0.05544656361539748	0	0.01608420980154559	0.002524981706096538	0.009938258332783738	0	0	0.12705190262870175	0	0.00381711332281809	0	0	0	0	0.004630671847858547	0	0	0.004966383850554654	0	0	0	0	0.020985271246929282
k__Bacteria|p__Actinobacteria|c__CFGB12107	0	0.0070818819901807715	0.24459577832240242	0.009654033079358273	0.05219995542890093	0.01620062467538421	0.009676422576178442	0.04145872480035691	0.04430858236043111	0.15886724533737914	0.0024417716455427912	0.015172554614847285	0.28340873733898336	0.26551870883131157	0.0054981607519542	0.012848161945567373	0.0009501021660101801	0.017675174873317285	0.09401566133874564	0.007428332068522713	0.5060923213260629	0	0	0	0	0	0.5740399082635607	0.5569945225763167	0.3335094508167399	0.318507239288773	0.13784444670845974	0	0.1967899676486744	0.875817607951234	0.6452060176743459	0.2941235725309081	0	0.49176593978493477	0.48900764109449085	0	0.2742103058164106	0.00155155916022332	0.01163420052153905	0.004645116289895629	0.6149024373471432	0.04404722547672492	0.01969858794571803	1.3519169756199232	0.4348448753226705
k__Bacteria|p__Firmicutes|c__Negativicutes	3.82947	0.38685927319270186	0.4298057459249306	0.12326725981131349	1.5963878727449048	1.6378624662608348	0.9041794508323562	0.7166669296482666	1.072213308227616	1.2898108690117212	0.6630991896289479	2.2704178096507768	1.7208118085407356	0.288762707203965	1.1774334547601242	2.1252783726675317	0.28287201768187886	0.08667095302512479	1.0352773933117927	0.6823368704862223	5.484657842368498	0.6920458048966729	1.9929166290515525	0.07903823288176241	11.072161868619014	1.482122561403328	2.6951905647074024	6.846578480454475	5.097549912929478	1.6169933817071238	0.8519364350651962	0	2.1797512477822782	2.884467186176682	6.152900363726745	9.211840029449666	0.04414387258393163	0.4955325729441638	2.680044559957907	13.203694328906336	3.3575407403104207	0.6138073483611624	0.08819946835055734	3.5496174873188604	0.3488690456831141	3.171740769831982	2.2964343420784856	4.765610241842126	1.1463617409625886
k__Bacteria|p__Deferribacteres|c__CFGB75907	0	0	0	0	0	0	0	0	0	0	0	0	0	0	0	0	0	0	0	0	0	0	0	0	0	0	0	0	0	0	0	0	0	0	0	0	0	0	0	0	0	0	0	0	0	0	0	0	0
k__Bacteria|p__Spirochaetes|c__Spirochaetia	0	0	2.164225174725214	0	0.0685151222705346	0.06616316020423364	0.05016929615287219	0	0	0	0	0	0.15452889317734825	0.4577497905722796	0	0	0	3.8117923027590805	3.999804045766688	0	0	0	0	0	0	0.061219944108862556	0	0	0.04905118347008379	0	0	0	0	1.2357528094752004	0	0.1952410952808362	0	0	0	0	0	0	0.8313329502204407	0	0.9642167272004063	0	6.1040635717389895	3.018401767918611	0
k__Bacteria|p__Synergistetes|c__Synergistia	0	0	0	0	0	0	0	0	0	7.717766029095399e-05	0	0.0019251198328515912	0	0	0	0	0	0	0	0	0	0	0	0	0	0	0	0	0	0	0	0	0	0.12039524835134761	0	0	0	0	0	0	0	0	0.004908582011308112	0	0	0	0	0	0.00530227142983612
k__Bacteria|p__Bacteroidetes|c__Bacteroidia	49.50016	39.102073385946426	8.312493103600474	41.22167499896945	2.57885794593857	23.88513954627268	27.72629719922865	13.040018491093921	16.64744794277652	5.204712991444454	36.63759916043852	5.154627992675736	12.250027580983462	1.9839606845336781	5.877265924988838	6.365119616716594	30.841053587971267	7.843132350822516	9.774865982765569	58.56152328215327	28.141295851410202	2.366407027967217	37.237568895597704	32.07589026762694	4.8206013158592285	8.785365127637954	4.921841315331189	10.681736453102955	4.244321512468174	32.80497907015965	7.836228295797556	69.82703185322575	10.671498370552202	0.8864970283629493	4.0216457622885216	10.806923530979779	8.171431797745552	0.2538213269469181	26.519885732495197	27.462413949354563	11.161561627109279	4.238618606831435	16.475405786081417	1.722845926279443	9.558157792445494	20.092686063050106	23.46051337076599	0.6876245163177377	3.727161093466169
k__Bacteria|p__Fusobacteria|c__Fusobacteriia	0.00247	0	0	0	0	0.0017823869976847065	0	0	0	0	0.0007868832213210989	0	0	0.015540129099156705	0	0	0	0	0	0	0	0	0	0	0	0.0018268656764307434	0	0	0	0	0.5525618057511139	0	0	0	0	0	0	0	0	0	0	0	0	0	0.055830920487168895	0	0	0	0
k__Bacteria|p__Lentisphaerae|c__Lentisphaeria	0	0	0	0	0.010739165029179185	0	0	0	0	0.005604285485743122	0	0	0.013852735680425068	0.047326470242340525	0	0.13571476924511097	0	0	0	0	0	0	0	0.2026927591225769	0.0074778648504107564	0.011415916082848882	0	0.05577073700944418	0	0.0742867595149632	0	0	0	1.6042924144915074	0	0	0.33985948618906486	0.005386996103199326	0	0	0.0009454575903973485	0	0.1714645200476418	0	0.002941309972499473	0	0.05516802627543187	0.012186808486519055	0.037451621717475625
k__Bacteria|p__Elusimicrobia|c__Elusimicrobia	0	0	0.012802948546832218	1.3687484929459945	0.0036136780976868555	0	0.012545884164257849	0.13648085215055644	0.07391813620511062	1.026884390629739	0.004429260194240412	0	0.17810947049824577	0.007754303769558924	0	0.30801287134277766	0	0	0	0.012080590324008936	0.11652575752076383	0.02000661383586238	0	0	0	0.6188527422857576	0	0.2648343505240937	0	0.3913313071358033	0	0	0	0.7011067167183335	0	0	3.0466253473954077	0	0	0	2.8734595528766835	0	0.0597296926849703	0	0	0	1.3155867112782953	0	0
k__Bacteria|p__Firmicutes|c__Erysipelotrichia	0.25879	0.4216263923152854	0.9514976740131343	0.4371422269234544	1.058453820968766	1.4287184490860811	0.6289959484599172	0.22755491715475692	1.1875294277927795	0.43043168492884903	0.16061341132924162	1.557296866369718	0.626473804936405	0.34756302530044964	1.0178353605598602	0.24158720296720357	2.210507699439285	0.3037560341695906	0.5138340956919615	0.6689488937181532	0.36538497430862316	0.07710299842969581	0.5822964533262092	0.007455954186579638	0.4975499944903451	0.5746489749796321	2.2827038074819486	0.4242132585281307	0.5223874511465986	0.48711718273083116	2.1549572898538747	0	0.6603876265660525	0.46530179400058924	0.08911880921774508	0.019036342409458566	0.1778196100212834	0.495639175769425	0.3953017610346699	0.2261749020243084	0.5628854226508712	0.03610764375781843	0.33377496522156336	2.0365415936968807	0.47473822335947913	0.2359216098545883	0.5010047467619024	0.5880524983499583	0.4655287737075915
k__Bacteria|p__Bacteroidetes|c__Flavobacteriia	0	0.0034533558821376203	0	0.003416164414781129	0	0	0.7640457696537188	0.0006186654397854163	0	0	0.0046077285537153	0.13618319450358626	0	0	0	0.3041576770735621	0	0	0	0	0	0	0	0	0	0	0	0.07757007401533467	0	0.005540251122114734	0.03982268150273936	0	0.07065465710758323	0.5804513995797576	0	0	0	0	0	0	0	0	0	0	0	0	0.006400757507991785	0	0
k__Bacteria|p__Actinobacteria|c__Actinomycetia	0.44852	0.07770050734809646	0.22549296620490678	0.02932670147259902	3.9471230060716342	0.045180327557382875	0.6998566971561113	0.06046640640429042	0.4334576829663813	0.04123068082466735	0	0.1971072552025591	0.03284251077379988	0.08362669878308872	1.8184176552207338	0.008642495470059538	0.00012161307724930305	0.3027841466416077	0.06575455584264908	0.09934439070383175	0.27001810759745076	0.008482261943963678	0.06794945331844778	0.1430621873100006	0.3119075757762916	0.12439439516412483	3.6899643490955647	0.7148710852733373	1.5169133388715412	0.17559654330844177	0	0	0.9856583186570456	0.15820482331158103	0.3959860753199963	0.2093997665040442	0.2679153564588048	0.33270031078518897	0.34783588353707356	2.812781512991552	0.2823191574128842	0.00939973704834322	0.13594188707106994	1.28823870711049	0.23591194894107012	0.14447740145718432	1.043169444878672	0.1964927924074128	0.006661145012356934
k__Archaea|p__Euryarchaeota|c__Methanobacteria	0	5.0048635973008996e-05	0.017996384465300313	0	0.04821633105711853	0.14878157179780646	0.04306328457742989	0.007961247369870226	0.11834253824894778	1.0999063307511798	0	0.18799284605041428	0.2278732846706049	0.17940811111716087	0	0	0	0.019478932234573802	0.1918474352933593	0	0.013558756072448316	0	0	0.028706276702334648	0	0.08008691932614949	0	0.10683514739384731	0	0	0.2764978837178631	0	0	1.1206972713297103	0	0	0.0049048747315479585	0	0.15148749513857113	0	0.0904947838166455	0	0.02963233456300213	0	0.05904882153506396	0	0.06302350139887633	0.37303999012093864	0
k__Bacteria|p__Firmicutes|c__CFGB342|o__OFGB342	0	0	0	0	0	0	0	0	0	0	0	0	0	0	0	0.050594764248795485	0	0	0	0	0	0	0	0	0	0	0	0	0	0	0	0	0	0	0	0	0	0	0	0	0	0	0	0	0	0	0	0	0
k__Bacteria|p__Firmicutes|c__CFGB355|o__OFGB355	0	0	0.7505794444369208	0	0	0	0	0	0	0	0	0	0	0	0	0	0	1.5581169067263145	0	0	0	0	0	0	0	0	0	0	0	0	0	0	0	0	0	0	0	0	0	0	0	0	0	0	0	0	0	0	0
k__Bacteria|p__Actinobacteria|c__Coriobacteriia	0.04532	0.14819401111607963	0.7847808543115861	0.14278140549389154	1.5257924728751084	0.48989384056452834	1.7294237871102498	0.14080336989432035	0.5498111440437902	1.2463895299834105	0.07001638230126189	1.8568922808093424	0.9877936372968106	0.8569199139683465	4.1601041221756505	0.8838610768474178	0.19714239903844832	0.3313559926973102	0.5002100556289757	0.3068877439371743	0.28242708115495546	0.12998791031009274	0.12645489012123992	0.10883645710798973	4.909057706644499	0.0787067980946101	7.628477953492709	1.2313482747226718	0.5153601753706647	0.8739950431681792	1.8066199959018892	0	2.1484590802055186	4.670597483346836	1.717618827330007	1.9794081915851047	0.191809243607797	0.8972475528034539	2.18234546557163	0.432810942843555	0.46274283072199573	0.0380659223095566	1.2189386981660164	3.12474555946052	1.1184263709191344	0.09320248357026789	0.2946658887536058	2.3914160925481918	1.359497065693971
k__Bacteria|p__Firmicutes|c__CFGB337|o__OFGB337	0	0	0	0	0	0	0	0	1.3085660325905204	0	0	0	0	0	0	0	0	0	0	0	0	0	0	0	0	0	0	0	0	0	0	0	0	0	0	0	0	0	0	0.492443364207575	0	0	0	0	0	0	0	0	0
k__Bacteria|p__Tenericutes|c__CFGB341|o__OFGB341	0	0	0	0	1.3045485163453634	0	0.010068036440556526	0	0	0	0	0	0	0	0	0	0	0	0	0	0	0	0	0	0	0.3918028557490965	0	0.18455852195071426	0	0	0	0	0	0	0	0	0	0	0	0	0	0	0	0	0	0	0	0.043266512030749556	0
k__Bacteria|p__Tenericutes|c__CFGB343|o__OFGB343	0	4.329090231514675	0	1.9048088913229722	0	0.8800774513612573	0.00030617083942286464	0	3.4805879475268484	0.023616364049031925	0	0.27430238522326056	0	0.041015853922561275	30.483713586722473	3.4899724028371057	0	0	1.7808640657236792	5.469357803978994	0.0006869769743373813	0	0	0	0	0.02228935676832968	0	0.024175495399640864	0.5400953875478864	0.04842408281659574	0	0.7250780154346946	0	0	0	0.02450022912359794	0.0030252694512102377	0	0	11.673952499458604	0.517848515826542	0	5.714373111974974	0	0.002577019287832107	15.27269783789091	2.757092067917686	0	0
k__Bacteria|p__Bacteroidetes|c__Sphingobacteriia	0	0.005338521170454293	0.0038536799858777753	0	0	0.00010344210254420172	0.0005767404184477217	0.005567988958068746	0.0039328335973970565	0	0	0	0	0	0	0	0	0.004439384555786587	0.11555396210583184	0	0	0	0	0.0008189606429195026	0	0	0	0	0	0	0	0	0	0	0	0	0.30605344264699075	0	0	0	0	0	0.013330675357026242	0	0.10851140116434409	0	0	0	0
k__Bacteria|p__Firmicutes|c__CFGB2941|o__OFGB2941	0	0	0	0.0642571807671244	0	0	0	0	0.0012840877942845704	0	0	0	0	0.16799730638309449	0	0	0	0	0	0	0	0	0	0	0	0	0	0	0	0	0	0	0	0	0	0	0	0	0	0	0	0	0	0	0.052376905106619055	0	0	0	0
k__Bacteria|p__Firmicutes|c__CFGB2849|o__OFGB2849	0	0	0	0	0	0	0	0	0	0	0	0	0	0	0	0	0	0	0	0	0	0	0	3.3155536320195758	0	0	0	0	0	0	0	0	0	0	0	0	0	0	0	0	0	0	0	0	0	0	0	0	0
k__Bacteria|p__Firmicutes|c__CFGB3237|o__OFGB3237	0	0	0	0	0	0	0	0.006194794732588181	0	0.07125279067784845	0	0	0	0.017078381229052947	0	0	0	0	0.4328668918195399	0	0	0	0	0	0	0	0	0	0	0	0	0	0	0	0	0	0	0	0	0	0	0	0	0	0	0	0.0033544076779849995	0	0
k__Bacteria|p__Firmicutes|c__CFGB3047|o__OFGB3047	0	0	0	0.0079102832620686	0	0	0	0	0	0	0	0	0	0	0	0	0	0	0	0	0	0	0	0	0	0	0	0	0	0	0	0	0	0	0	0	0	0	0	0	0	0	0.0047966318952607345	0	0	0	0	0	0
k__Bacteria|p__Firmicutes|c__CFGB4623|o__OFGB4623	0	0	0.0018064124933802068	0	0	0	0.008836232830785466	0	0	0	0	0	0	0	0	0	0	0.00047770742900857526	0.003557100447370197	0	0	0	0	0	0	0	0	0	0	0	0	0	0	0	0	0	0	0	0	0	0	0	0	0	0.03586914019215527	0	0	0.006332907335087827	0
k__Bacteria|p__Firmicutes|c__CFGB9773|o__OFGB9773	0	0	0	0	0	0	0	0	0	0	0	0	0	0.009494293883703854	0	0	0	0	0	0	0	0	0	0	0	0	0	0	0	0	0	0	0	0	0	0	0	0	0	0	0	0	0	0	0	0	0	0	0
k__Bacteria|p__Firmicutes|c__CFGB2844|o__OFGB2844	0	0	0	0	0	0	0	0	0	0	0	0	0	0	0	0	0	0	0	0	0	0	0	0	0	0	0	0	0	0	0	0	0	0	0	0	0	0	0	0	0	0	0.24786616847628312	0	0	0	0	0	0
k__Bacteria|p__Firmicutes|c__CFGB3039|o__OFGB3039	0.00093	0.004170719664417416	0.0006849314037399952	0	0	0	0	0.01282102720607935	0.008258446990692923	0	0	0	0	0	0	0	0	0	0	0	0	0	0	0	0	0	0	0	0	0.007607630965617725	0	0	0	0	0	0	0.11233774225485116	0	0	0	0	0	0	0	0.0013829553769779633	0	0.030446383975180177	0	0
k__Bacteria|p__Firmicutes|c__CFGB1360|o__OFGB1360	0	0	0	0	0	0	0	0	0	0	0	0.019751511957392595	0	0	0	0	0	0	0	0	0	0	0.48369077308605773	0	0	0	0	0.08538840163348105	0	0	0	0	0	0	0	0	0.056647722948844945	0	0	0	0	0	0	0	0	0	0	0	0
k__Bacteria|p__Firmicutes|c__CFGB8140|o__OFGB8140	0	0	0.11578351410694884	0	0	0.010606794053186224	0.0034604425106863307	0.11549506920625639	0.01039859331450054	0.11787403423668398	0.0016954494150114396	0	0	0.012684275759636224	0	0	0	0.00182023003122233	0.13090474995880322	0.0012819178769679195	0	0	0.03591836090746324	0.0013393418847746032	0	0.061403428434442936	0	0	0.009456211058335242	0.18727356226640923	0	0	0	0.12297380270982394	0	0	0	0.08808946794083858	0	0	0	0	0	0	0	0	0.010833367653900534	0.08198803515610625	0
k__Bacteria|p__Firmicutes|c__CFGB2946|o__OFGB2946	0	0	0	0	0	0	0	0	0	0	0	0	0	0	0	0	0	0	0	0	0	0	0	0	0	0	0	0	0	0	0	0	0	0	0	0	0	0	0	0	0	0	0	0	0	0	0	0	0
k__Bacteria|p__Firmicutes|c__CFGB3040|o__OFGB3040	0	0	0	0	0	0	0	0	0	0	0	0	0	0	0	0	0	0	0.022430453791912067	0	0	0	0	0	0	0.20989011330520901	0	0	0	0	0	0	0	0	0	0	0	0	0	0	0	0	0	0	0	0	0	0	0
k__Bacteria|p__Firmicutes|c__CFGB4806|o__OFGB4806	0	0.7186984125724092	0	0.17426401583150325	0	0.03655484762215867	0	0	0	0	0.045931265970309915	0	0.0008996847759974528	0.2491905407311834	0	0	0	0	0.13023131832070886	0.03652192521003967	0.01383354686218327	0	0	0	0	2.4413626603788106	0.2127958840394472	0.5744861143651501	0	0.026083306167832197	0	0.8639300072054052	0	0.0071325248241974025	0	0	0.3282506859576457	0	0	0	0.10906577926014378	0	0.3052707433664233	0	0	0.0012995946929863615	0.04383834319978865	0	0
k__Bacteria|p__Firmicutes|c__CFGB2954|o__OFGB2954	0	0.011177528700638675	0.10724068835700495	0	0	0	0	0	0	0.01979310149308005	0	0	0	0.0180618539022653	0	0	0	0.2054553761486019	0.02463493513712693	0	0	0	0.045509684439827544	0.03605986080854935	0	0.017423033350763072	0	0	0	0	0	0	0	0	0	0	0.03596311436379507	0	0	0	0.004140690176922695	0	0	0	0.07466609810922974	0	0.006777272655520713	0	0
k__Bacteria|p__Firmicutes|c__CFGB4559|o__OFGB4559	0.01219	0.007590709789239697	0.0007526718722417529	0.0016169316487595136	0	0.03672194640319161	0.023845724214585435	0	0	0.008192705477039732	0.0008761174010585431	0	0.029279919718845682	0	0	0	0	0	0.017284745377755182	0.006545421742664012	0.01722504371443834	0	0.0035517358473089646	0	0.13026951764383402	0.00019943948432650039	0	0.001027113628266289	0	0.04226280059524691	0.03888510996191072	0	0.0073509617798853686	0	0.04240943085343327	0	0	0	0.0260069367539129	0	0.018833239154703387	0.012578173774625943	0.028245875433492298	0.012606067494850003	0.0058556354498384006	0.0006046242689294837	0.002130733448515982	0	0.0021795266480431888
k__Bacteria|p__Firmicutes|c__CFGB1799|o__OFGB1799	0	0	0	0	0	0	0	5.698234313813044e-05	0	0	0	0	0	0.007514739913263608	0	0	0	0	0	0	0	0	0	0	0	0	0	0	0	0	0	0	0	0	0	0	0	0	0	0	0	0	0	0	0	0	0	0	0
k__Bacteria|p__Firmicutes|c__CFGB1470|o__OFGB1470	0	0	0	0	0	0	0	0	0	0	0	0	0	0	0	0	0	0	0	0	0	0	0	0	0	0	0	0	0	0	0	0	0	0	0	0	0	0	0	0	0	0	0	0	0	0	0	0	0
k__Bacteria|p__Firmicutes|c__CFGB2832|o__OFGB2832	0	0	0	0	0	0	0	0	0	0	0	0	0	0	0	0	0	0	0	0	0	0	0	0	0	0	0	0	0	0	0	0	0	0	0	0	0	0	0	0	0	0	0	0	0	0	0	0	0
k__Bacteria|p__Firmicutes|c__CFGB2982|o__OFGB2982	0	0.00542193556374264	1.28934949730629	0	0	0.006158783643785549	0	0.0009035771554760686	0.0029105990003783595	0.0019531884796710666	0	0	0	0.010629070045102721	0	0	0	2.641474992367934	0.008248098610164227	0	0	0	0	0	0	0	0	0	0.00017302004751352306	0	0	0	0	0.020988104467168926	0	0	0.2883224995024716	0.008826713931627391	0	0	0.0014975496139870413	0	0.03373143111981382	0	0.018511363680134296	0.004670201249662219	0.07111001990830446	0	0
k__Bacteria|p__Firmicutes|c__CFGB8294|o__OFGB8294	0	0	0.024567209909970817	0	0	0	0	0	0	0	0	0	0	0	0	0	0	0.04523395172612233	0	0	0	0	0	0	0	0.0199918139088884	0	0	0	0	0	0	0	0	0	0	0.05710419851692696	0	0	0	0	0	0.018816231043347766	0	0.0289071404407345	0	0	0	0
k__Bacteria|p__Firmicutes|c__CFGB4655|o__OFGB4655	0	0	0	0	0	0	0	0	0	0	0	0	0	0	0	0	0	0	0	0	0	0	0	0	0	0	0	0	0	0	0	0	0	0	0	0	0	0	0	0	0	0	0	0	0	0	0	0	0
k__Bacteria|p__Firmicutes|c__CFGB1772|o__OFGB1772	0	0	0	0	0	0	0	0	0.0026286032494766496	0	0	0	0.03456155132793787	0	0	0	0	0	0	0	0	0	0	0	0	0	0	0.33827297494513336	0	0	0	0	0	0	0	0	0	0	0	0	0	0	0	0	0.04511807590843228	0	0	0.012231367201277809	0
k__Bacteria|p__Firmicutes|c__CFGB1670|o__OFGB1670	0	0	0	0	0	0	0	0	0	0	0	0	0	0	0	0	0	0	0	0	0	0	0	0	0	0	0	0	0	0	0	0	0	0	0.28185676522851344	0	0	0	0	0	0	0	0	0	0	0	0	0	0
k__Bacteria|p__Firmicutes|c__CFGB1507|o__OFGB1507	0	0.033207269968091466	0.0020246873363303154	0.06543024882602835	0	0.006325882424818491	0.01255300441633745	0.010688259505766467	0.0007805239533886603	0.011814118767615267	0.0009085661936903409	0	0.0018033860018877516	0.1062024400829184	0	0	0	0	0.0037700660081350797	0.016359309595478017	0.003254101457387596	0	0.028683949642437607	0	0	0.051327745686268134	0.10771201071237807	0.0063849675548195445	0.004438629680443073	0.006226653916005055	0	0	0	0	0	0	0.007527371622685828	0	0	0	0.01196659461130659	0.0009113527106166102	0.036426845452339145	0.024575494686008725	0.015199016899177324	0	0.0034998794395302672	0	7.993374014828319e-05
k__Bacteria|p__Firmicutes|c__CFGB3026|o__OFGB3026	0	0.02694284903213651	0.34705700029067227	0.024523463339519287	0	0	0	0.0005698234313813045	0	0	0	0	0.010025058932543046	0.011801672078548217	0	0	0	0.7020569576079646	0.010112986223348601	0	0	0	0	0.042722446872300715	0	0.009365678183972458	0	0	0	0	0	0	0	0	0	0	0.24799154048722497	0	0	0	0	0	0.09037818983978708	0	0.09745450427231052	0	0.00010268594932607142	0.006316197817053294	0
k__Bacteria|p__Firmicutes|c__CFGB2921|o__OFGB2921	0	0	0.031679959102655385	0.0006895737913827337	0	0	0	0	0.008802295938860505	0	0	0	0	0.005289317774520274	0	0	0	0.06321387099380715	0.05556674388173444	0	0	0	0	0	0	0	0	0	0	0	0	0	0	0	0	0	0.09185004469916999	0	0	0	0	0	0.0026351335008075127	0	0.033528235236977934	0	0.06869690009914178	0	0
k__Bacteria|p__Firmicutes|c__CFGB2950|o__OFGB2950	0	0.005346862609783128	0.009784734339142788	0.004026476850832514	0	0	0	0	0.0015006202458698115	0	0	0	0.008932584561688996	0.004539104645595468	0	0	0	0.021455652630471354	0	0	0	0	0	0	0	0	0	0	0	0	0	0	0	0	0	0	0.04392011005055809	0	0	0	0	0	0.0038063039456108522	0	0.009208458973536194	0	0	0	0
k__Bacteria|p__Firmicutes|c__CFGB2932|o__OFGB2932	0	0.0343166813988265	0.13867979246054296	0.020235424016093323	0	0.0005410817671542861	0	0.04143430379615485	0	0.006862875022795602	0.0012087175255344714	0	0	0.005503664382784505	0	0	0	0.2662395283224516	0.04490695419155709	0	0	0	0.0915022085455335	0.309609777223724	0	0.07282732209666487	0	0.015636655236292762	0	0	0	0	0	0	0	0	0.5755798893460851	0	0	0	0	0	0.058153779512918745	0.015983797994989845	0.08355074314083939	0.0002571390569010448	0.26605073754140723	0.0005124252197256642	0
k__Bacteria|p__Firmicutes|c__CFGB2933|o__OFGB2933	0	0	0	0	0	0	0	0	0	0	0	0	0	0	0	0	0	0	0	0	0	0	0	0	0	0	0	0	0	0	0	0	0	0	0	0	0	0	0	0	0	0	0	0	0	0	0	0	0
k__Bacteria|p__Firmicutes|c__CFGB1473|o__OFGB1473	0	0.04132349043504776	0.0461162056122522	0	0.07653598641614222	0.006819221683106221	0.0014311706679999022	0.15732010906964414	0.09265574672484742	0.1703726534638306	0.0698216895454711	0	0	0	0	0.013109151886423354	0.12448618619931784	0	0	0.13775098987868517	0.05739511837174522	0	0	0	0	0.03811687424448076	1.2144610965488154	0.024666057132544168	0	0.0038651014465490695	0	0	0	0.052522828263213146	0	0	0.002139169819051026	0	0	0.1926156495470429	0.003409168245666352	0	0.024663471719976196	0	0.09369691332120454	0	0.01242499986845464	0	0.009506786161635817
k__Bacteria|p__Firmicutes|c__CFGB1292|o__OFGB1292	0	0	0	0	0	0	0	0	0	0	0	0	0	0	0	0	0	0	0	0	0	0	0	0	0.011220074166435771	0	0	0	0	0	0	0	0	0	0	0	0	0	0	0	0	0	0.006760064699783979	0	0	0	0	0	0
k__Bacteria|p__Firmicutes|c__CFGB3360|o__OFGB3360	0	0	0	0	0	0	0	0	0	0	0	0	0	0.016447950028275798	0	0	0	0	0	0	0	0	0	0	0	0	0	0	0	0	0	0	0	0	0	0	0	0	0	0	0	0	0	0	0	0	0	0	0
k__Bacteria|p__Firmicutes|c__CFGB1201|o__OFGB1201	0	0.006339493889914473	0.007760047002812472	0	0	0.012508537323037318	0.0023283224300296914	0	0	0.014758743344870127	0	0	0.03389482064572547	0.16028713279758994	0	0	0	0.010542508778120283	0.014723402822609973	0	0	0	0	0	0.04088904364742569	0.12603777651497516	0	0.023301682312906857	0	0.008710778312941455	0	0	0	0.13545157111833067	0.022606070533177907	0	0	0	0	0	0.0028639773723715305	0	0.041722947096118956	0	0.2948528324954919	0	0.19609593456302105	0.025593411789558984	0
k__Bacteria|p__Firmicutes|c__CFGB2429|o__OFGB2429	0	0	0	0	0	0	0	0.0062354964062582745	0	0	0	0	0	0	0	0	0	0	0	0.0034212775127024603	0	0	0	0	0	0	0	0	0	0	0	0	0	0.7044267437893331	0	0	0	0	0	0	0	0	0	0	0	0	0	0	0
k__Bacteria|p__Firmicutes|c__CFGB1422|o__OFGB1422	0.06582	0	0.002973053895354924	0	0	0	0.002420885707064511	0.0008140334734018635	0	0.01287679578239071	0	0	0.009731858090365307	0	0	0	0	0	0.0005525592927953704	0.01572259541817607	0	0	0	0	0.014713239780168403	0.18373960812031828	0	0	0	0	0	0	0	0	0	0	0	0	0	0	0	0	0	0	0	0.0008756627343116661	0.007222245102600356	0	0.00017052531231633752
k__Bacteria|p__Firmicutes|c__CFGB2858|o__OFGB2858	0	0	0.009762154182975536	0	0	0	0	0	0	0.008881367676559013	0	0	0	0.006562788800090115	0	0	0	0.003311006663128401	0	0	0	0	0	0	0	0	0	0	0	0	0	0	0	0.0031540257174495884	0	0	0	0	0	0	0	0	0	0	0.04309423877139137	0	6.845729955071428e-05	0	0
k__Bacteria|p__Firmicutes|c__CFGB1288|o__OFGB1288	0	0	0	0	0	0	0	0	0	0	0	0	0	0	0.022872115755216253	0	0	0	0	0	0	0	0	0	0	0.2981779842268642	0	0	0	0	0	0	0	0	0	0	0	0	0	0	0	0	0	0	0	0	0	0	0
k__Bacteria|p__Firmicutes|c__CFGB3043|o__OFGB3043	0	0	0	0	0	0	0	0	0	0	0	0	0	0	0	0	0	0	0	0	0	0	0	0	0	0	0	0	0	0	0	0	0	0	0	0	0	0	0	0	0	0	0.010213295202476177	0	0	0	0	0	0
k__Bacteria|p__Firmicutes|c__CFGB1425|o__OFGB1425	0	0	0	0	0	0	0	0	0	0	0	0	0	0	0	0	0	0	0	0	0	0	0	0	0	0	0	0	0	0	0	0	0	0	0	0	0	0	0	0	0.003678313107166327	0	0.15772049041597908	0	0	0	0	0	0
k__Bacteria|p__Firmicutes|c__CFGB9977|o__OFGB9977	0	0.03194771262943741	0.0023709163975615217	0.057646783732489916	0	0	0	0	0	0.0006114845392283279	0	0	0	0	0	0	0	0	0.031202332565038574	0	0	0	0.012038256754358266	0.014988685933432978	0	0.009860288105102179	0	0	0	0	0	0	0	0	0	0	0.0433830799704616	0	0	0	0	0.07934794054831396	0.31693077853012713	0	0.049934808294589676	0	0.06837172792627588	0	0
k__Bacteria|p__Firmicutes|c__CFGB1226|o__OFGB1226	0.01366	0.0376699400090181	0.057150375259316294	0.0048666472173448105	0	0.0008514080747868912	0.0001637657978308346	0.0020188030140366213	8.560585295230468e-05	0.002665597651587565	0	0	0	0.0010339071692745231	0	0	0.003101133469857228	0.08257749453862027	0.005197510847856453	0	0	0	0	0.0004521345216118087	0.008749298488429763	0.08133939928771991	0	0.022113603116031673	0	0.010688272076292141	0	0	0	0	0	0	0.00853877827353422	0	0	0	0.002235972695538255	0.0035324332337123153	0.3484662650659347	0.016045693580070942	0.02159434225222663	0	0.10871874884897811	0	0
k__Bacteria|p__Firmicutes|c__CFGB1011|o__OFGB1011	0	0	0	0	0	0	0	0	0	0	0	0	0	0	0	0	0	0	0	0	0	0	0	0	0	0	0	0	0	0	0	0	0	0	0	0	0	0	0	0	0	0	0	0	0	0	0	0	0
k__Bacteria|p__Firmicutes|c__CFGB2942|o__OFGB2942	0	0.1285999701326466	0.33837869360372486	0	0	0	0	0	0.0019588633410850893	0	0	0	0	0.013957746785206063	0	0	0	0.6977822997518361	0.019241726206405452	0	0	0	0.053603386635653734	0.3082874970190102	0	0.12640474516613595	0	0	0	0	0	0	0	0	0	0	0.6513637841490351	0	0	0	0	0	0.21180961956163918	0	0.18271876285584454	0	0.007829803636112945	0.011451589692999623	0
k__Bacteria|p__Firmicutes|c__CFGB6280|o__OFGB6280	0	0.007448905320649506	0	0	0	0	0	0	0	0.03310327952171996	0	0	0	0	0	0	0	0	0	0	0.014708538587391934	0	0	0	0	0	0	0	0	0	0	0	0	0	0	0.024746350146757374	0	0	0	0	0	0	0	0	0.0005531821507911852	0	0.08967050524899185	0	0
k__Bacteria|p__Firmicutes|c__CFGB2923|o__OFGB2923	0	0	0.15334936725053475	0	0.00019301544735419407	0	0	0	0	0	0	0	0	0	0	0	0	0.2994896126484451	0	0	0	0	0	0.002951670650522374	0	0.22699404348104968	0	0	0	0	0	0	0	0	0	0	0.8966701742357776	0	0	0	0	0	0.02729860522078371	0.1491595178190026	0.12421637734778163	0	0	0	0
k__Bacteria|p__Firmicutes|c__CFGB1285|o__OFGB1285	0	0	0	0	0	0	0	0	0	0	0	0	0	0	0	0	0	0	0	0	0	0	0	0	0	0	0	0	0	0	0	0	0	0	0	0	0	0	0	0	0	0	0	0	0	0	0	0	0
k__Bacteria|p__Firmicutes|c__CFGB9581|o__OFGB9581	0	0	0.6445204509193354	0.01035153300627414	0	0	0	0.011681380343316741	0.00035249468862713694	0.004998737689614097	0	0	0	0.0794973744179984	0	0	0	1.3977060465992281	0	0	0	0	0	0.005869217940923102	0	0	0	0	0	0	0	0	0	0	0	0	0.41831063038982735	0	0	0	0.12021803813665556	0	0.04081012307296341	0	0	0.04292832309399334	0.2605827107397939	0	0
k__Bacteria|p__Firmicutes|c__CFGB2915|o__OFGB2915	0	0	0	0	0	0	0	0	0	0	0	0	0	0	0	0	0	0	0	0	0	0	0	0	0	0	0	0	0	0	0	0	0	0	0	0	0	0	0	0	0	0	0	0	0	0	0	0	0
k__Bacteria|p__Firmicutes|c__CFGB9120|o__OFGB9120	0.00393	0	0.0024085499911736096	0.025934315464417296	0.006927109943933853	0.018746891814933792	0	0.007008828205990044	0.812837645058951	0.029630284808627033	0.0029771767239674565	0.04711649218029996	0.2097912272530132	0.031836775639245994	0.22012445705440362	0.04621013324241498	0	0	0.0056925118809856385	0	0.02514335726074816	0	0.0007774536992957411	0	0.03191691658326063	0	0.34466654225524185	0.5331792834492767	0	0	0	0	0	0	0	0	0.005352399798295036	0	0	0.28214664681595164	0.0805157204902618	0	0	0	0.0018551840422875116	0.004621553319978237	0.004689325019223927	0.05135948859880814	0.033151186497497986
k__Bacteria|p__Bacteria_unclassified|c__CFGB76763	0	0	0	0	0	0	0	0	0	0	0	0	0	0.023584431221073118	0	0	0	0	0	0	0	0	0	0	0.1728887596440278	0	0	0	0	0	0	0	0	0	0	0	0	0	0	0	0.016183197441472865	0	0	0	0.0009444573306190968	0	0	0	0
k__Bacteria|p__Firmicutes|c__CFGB1320|o__OFGB1320	0	0.19186144600252997	0.6694639967654271	0.06282255023562698	0	0	0	0.005340059585516224	0	0.0177211781514229	0	0	0	0.007224741560906119	0	0	0	1.34653369735043	0	0	0	0	0	0	0	0.07787712983981186	0	0	0	0	0	0	0	0.10312004082524655	0	0	0	0	0	0	0	0	0.39627757616555337	0	0	0	0	0	0
k__Bacteria|p__Firmicutes|c__CFGB2863|o__OFGB2863	0	0	0.3055621999739844	0	0	0	0	0	0	0	0	0	0	0	0	0	0	0.5242262489920311	0	0	0	0	0	0	0	0	0	0	0	0	0	0	0	0	0	0	0	0	0	0	0	0	0	0	5.687265692284176	0	0	0	0
k__Bacteria|p__Firmicutes|c__CFGB9629|o__OFGB9629	0	0	0.0014451299947041657	0	0	0	0	0	0	0	0	0	0	0	0	0	0	0.005518344438547335	0	0	0	0	0	0	0	0.005600260719888131	0	0	0.04488539309533512	0	0	0	0	0	0	0	0	0.009075453857236859	0	0	0	0	0	0	0	0	0	0	0
k__Bacteria|p__Firmicutes|c__CFGB1851|o__OFGB1851	0	0	0.09975160322819952	0	0	0	0	0	0	0	0	0	0	0	0	0	0	0.19065468218431897	0	0.005467252402432716	0	0.18968574786775916	0	0	0	0	0	0.088508067653663	0.4057453206536358	0	0	0	0	0	0	0	0	0.06289566690410822	0	0	0	0	0	0	0	0	0	0	0
k__Bacteria|p__Firmicutes|c__CFGB4621|o__OFGB4621	0	0	0	0	0	0	0	0	0	0	0	0	0	0	0	0	0	0	0	0	0	0	0	0	0	0	0	0	0	0	0	0	0	0	0	0	0	0	0	0	0	0	0	0	0.013822807645989496	0	0	0	0
k__Bacteria|p__Firmicutes|c__CFGB9989|o__OFGB9989	0	0.09324060881771576	0.46303620908440396	0.052732579701946294	0	0	0	0.007008828205990044	0.0013948718392816704	0.015227746049715154	0	0	0	0.2566485418363771	0	0	0	0.9020516436628996	0.036313506023395746	0	0	0	0.060428611743155294	0.07542968754889835	0	0.08989136437564026	0.06864671066378165	0.005327193818246798	0	0.06496312156461967	0	0	0	0	0	0	0.004645310192834654	0	0	0	0.032752859299458516	0.02759666389834099	0.07496352001480196	0.005959660620665584	0.22443679237404807	0	0.018269541817596872	0.00394901609549452	0
k__Bacteria|p__Firmicutes|c__CFGB3068|o__OFGB3068	0	0.007423881002663	0.07061567505372125	0.0018467895792204248	0	0.005450603095598322	0.0021147148676416466	0.017208667627715394	0.5637397198829711	0.06966174352723493	0	0	0.019383387182873694	0.06804243949987762	0.014904442123147031	0.14106879146038512	0	0.06253025519022593	0.047479808398635526	0	0.001894610181856778	0	0	0	0.7512075590567763	0.0050099198462816895	0.3007909183498244	0.04197368827153881	0	0.008212319141187769	0	0	0	0.3611746782971395	0	0	0.009952957484454981	0	0	0	0.0706815813200704	0	0.02699720106219462	0.0025259293530714173	0.060991705186623245	0	0.007196573615268839	0.36998214832061915	0
k__Bacteria|p__Firmicutes|c__CFGB2856|o__OFGB2856	0	0	0	0	0	0	0	0	0	0	0	0	0	0	0	0	0	0	0	0	0	0	0	0	0	0	0	0	0	0	0	0	0	0	0	0	0	0	0	0	0	0	0	0	0	0	0	0	0
k__Bacteria|p__Firmicutes|c__CFGB1359|o__OFGB1359	0	0.1331043473702174	0.09594308355465625	0.7601322498987003	0	0.0012094768912860512	0	0.001497821591059429	0.02839596498812036	0.004565355443364894	0.0013304004979037135	0	0.005173187461985355	0.019316411991811826	0	0	0	0.13792566562375175	0.043669451608734124	0	0	0	0.0009165769928539264	0.04012907150305563	0	0.1371904324785131	0.5146451925580159	0.006262327121593718	0	0.09378386744618111	0	0	0	0	0	0	0.207114600890547	0	0	0	0.020896683092869867	0	0.17062058840359232	0.018306356139937658	0.04882169786921717	0	0.3135772177544906	0	0
k__Bacteria|p__Firmicutes|c__CFGB2881|o__OFGB2881	0	0	0	0	0	0	0	0	0	0	0	0	0	0	0	0	0	0	0	0	0	0	0	0	0	0	0	0	0	0	0	0	0	0	0	0	0	0	0	0	0	0	0	0	0	0	0	0	0
k__Bacteria|p__Firmicutes|c__CFGB1763|o__OFGB1763	0	0	0	0	0	0	0	0	0	0	0	0	0	0	0	0	0	0	0	0	0	0	0	0	0	0	0	0	0	0	0	0	0	0	0	0	0	0	0	0	0	0	0.005976413887452333	0	0	0	0	0	0
k__Bacteria|p__Firmicutes|c__CFGB6389|o__OFGB6389	0	0.05329345587192574	0	0	0	0	0	0	0	0	0	0	0	0	0	0	0	0	0	0	0	0	0	0	0	0	0	0	0	0	0	0	0	0	0	0	0	0	0	0	0	0	0	0	0	0	0	0	0
k__Bacteria|p__Firmicutes|c__CFGB2930|o__OFGB2930	0	0.018960091594441574	0.04138189953585158	0.0014504828025636812	0	0	0	0.00013024535574429817	0	0.028716026371334195	0	0	0	0.0016202081859972711	0.022732332007285215	0	0	0.028580082390685452	0	0	0	0	0.0007119839140918892	0.08732167855129197	0	0.013849077791632186	0.002521109165997698	0.006936849504335759	0	0	0	0	0	0	0	0	0.012960325932995337	0	0	0	0	0	0.011393077194667776	0	0.019381613649061893	0	0.00634085737088491	0	0
k__Bacteria|p__Firmicutes|c__CFGB1872|o__OFGB1872	0	0	0	0	0.0032008395019570515	0	0	0	0	0	0	0	0	0	0	0	0	0	0	0	0	0	0	0	0	0	0	0	0	0	0	0	0	0	0	0	0	0	0	0	0	0	0	0	0	0	0	0	0
k__Bacteria|p__Firmicutes|c__CFGB1764|o__OFGB1764	0	0	0	0	0	0	0	0	0	0	0	0	0	0	0	0	0	0	0	0	0	0	0	0	0	0	0	0	0	0	0	0	0	0	0	0	0	0	0	0	0	0	0	0	0	0	0	0	0
k__Bacteria|p__Firmicutes|c__CFGB2840|o__OFGB2840	0	0.007490612517293679	0.017891010403186466	0.05255820472021732	0	0	0	0	0.008384337950916901	0.00593080635620485	0	0	0	0.014020789905283777	0	0	0	0.028736572755360672	0	0.010654350566852575	0	0	0.03541097007213339	0.09995585263633137	0	0.007275552388230733	0	0	0	0	0	0	0	0	0.04249056193854419	0	0	0	0	0	0.0008833472377435083	0	0.4133370515416961	0	0.048228038975685165	0	1.694335278205066	0	0
k__Bacteria|p__Firmicutes|c__CFGB2860|o__OFGB2860	0	0	0	0	0	0	0	0	0	0	0	0	0	0.006663657792214457	0	0	0	0	0	0	0	0	0	0.01016876131625049	0	0	0	0	0	0	0	0	0	0	0	0	0	0	0	0	0	0	0	0	0	0	0	0.07961528359520265	0
k__Bacteria|p__Firmicutes|c__CFGB1289|o__OFGB1289	0	0	0	0	0	0	0	0	0	0	0	0	0	0	0	0	0	0	0	0	0	0	0	0	0	0	0	0	0	0	0	0	0	0	0	0	0	0	0	0	0.04683120590099568	0	0.0029795953963379068	0	0.13229823364836504	0	0.0006332300208441071	0	0
k__Bacteria|p__Firmicutes|c__CFGB2833|o__OFGB2833	0	0	0.030995027698915385	0.022201105628310774	0	0	0	0.03555698211819339	0.010997834285166671	0	0	0	0	0.3600140415157983	0	0	0	0.03581982084066024	0	0.013404955812796984	0	0	0	0.038951815578858844	0	0	0	0	0	0	0	0	0	0	0	0	0.32979912268859063	0	0	0	0	0	0	0	0	0	0	0.011290064351999142	0
k__Bacteria|p__Firmicutes|c__CFGB9238|o__OFGB9238	0	0	0	0	0	0	0	0	0	0	0	0	0	0	0	0	0	0	0	0	0	0	0	0	0	0	0	0	0	0	0	0	0	0	0	0	0	0	0	0	0	0	0	0	0	0	0	0	0
k__Bacteria|p__Firmicutes|c__CFGB2873|o__OFGB2873	0	0	0.03457021909206371	0.0025205110995368887	0	0	0	0.0034677825966919385	0.002804850593790218	0	0	0	0	0	0	0	0	0.06658253200181591	0.014654332911010553	0	0	0	0.007283513603928522	0	0	0.007626565880645375	0	0.046450064084281435	0	0	0	0	0	0	0	0	0.016316763933598412	0	0	0	0	0	0.002394010173936237	0	0.04192041323190763	0.0005837751562077774	0.2164962098291339	0	0
k__Bacteria|p__Firmicutes|c__CFGB1348|o__OFGB1348	0	0	0.005863313884763255	0	0	0	0	0	0	0	0	0	0	0	0	0	0	0.01302164560797513	0	0	0	0	0	0	0	0	0	0	0	0	0	0	0	0	0	0	0	0	0	0	0	0	0.02013379779375152	0	0	0	0.04559256150077571	0.016197092814806864	0
k__Bacteria|p__Firmicutes|c__CFGB1213|o__OFGB1213	0	0	0.021067285704046666	0	0	0	0	0	0	0.0011398546750663976	0	0	0	0	0	0	0	0.04625525726400274	0	0	0	0	0	0	0	0	0	0	0	0	0	0	0	0	0	0	0	0	0	0	0	0	0	0	0.00326512391442602	0	0.014170661006997853	0	0
k__Bacteria|p__Firmicutes|c__CFGB6329|o__OFGB6329	0	0	0	0	0	0	0	0	0	0	0	0	0	0	0	0	0	0	0	0	0	0	0	0	0	0	0	0	0	0	0	0	0	0	0	0	0	0	0	0	0	0	0	0	0	0	0	0	0
k__Bacteria|p__Firmicutes|c__CFGB3048|o__OFGB3048	0.00149	0.0010510213554331888	0.0904711590434587	0.011461191980913023	0	0	0	0.08169639939061102	0.004879533618281367	0.07343157539529307	0	0	0.12913689695477726	0.3991890363320903	0	0	0	0.0026685725344616964	0.09190902903496327	0.00856592806530219	0	0	0	0.035752750567454535	0	0.00489025615568579	0.0418480337506882	0.0204962824028661	0	0	0	0	0	0	0	0.018351678472305965	0	0	0	0	0.03648638160898381	0	0.010351079960688334	0.03869947771975229	0.5694672936205746	0	0.007290702402151071	0	0
k__Bacteria|p__Firmicutes|c__CFGB2836|o__OFGB2836	0	0	0	0	0	0	0	0.015059619257934474	0	0	0	0	0	0	0	0	0	0	0	0	0	0	0.0032489380907411492	0.19783871114527277	0	0.007355328181961334	0	0	0	0	0	0	0	0	0	0	0.7262794803224956	0	0	0	0.0024154026032049054	0	0	0	0.031949642270086016	0	0.016104579719305533	0.006449873961329555	0
k__Bacteria|p__Firmicutes|c__CFGB9382|o__OFGB9382	0	0	0	0	0	0	0	0	0	0	0	0	0	0	0	0	0	0	0	0	0	0	0	0	0	0	0	0	0	0	0	0	0	0	0	0	0	0	0	0	0	0	0	0	0	0	0	0	0
k__Bacteria|p__Firmicutes|c__CFGB3529|o__OFGB3529	0	0.009959678558628789	0.00133975593259032	0	0	0	0	0.0024909424286097023	0	0.004535671727868374	0	0	0	0.006045835215452852	0	0	0	0.0017131576764445457	0	0	0	0	0	0	0.08727015630856234	0	0	0.033672463947565734	0	0.006716941625926713	0	0	0	0	0	0	0	0	0	0	0.004506451142550866	0	0.025438510984919584	0	0.017033962570094426	0	0	0	0
k__Bacteria|p__Firmicutes|c__CFGB2947|o__OFGB2947	0	0.2004864942685452	0.015798582598354396	0	0	0	0	0	0	0	0.015056239781154222	0	0	0.012129496302952333	0	0	0	0	0.008898506944392112	0	0	0	0.5634002365717474	1.9491092684683553	0	0	0	0	0.04091258661973615	0	0	0	0	0	0	0.40099379571442706	0.32231650357257946	0	0	0	0	0	0.2748117002541482	0	1.0163507718505804	0	0.046739221268250176	0.023588269625415083	0
k__Bacteria|p__Firmicutes|c__CFGB1800|o__OFGB1800	0.07562	0.004395938526295957	0.027404782868322222	0.0019419032056180432	0	0	0	0.0020839256919087707	0.01547955246914027	0	0.01581067420984352	0	0	0	0	0	0	0.00029650805938463297	0.0008806413728926216	0	0	0	0	0.07184673473612553	0	0	0	0	0.0005789516974490965	0	0	0	0	0	0.024206565575820523	0	0.02170496573723321	0	0	0	0.006280046768332754	0	0	0	0	0	0.0017713326258747316	0	0
k__Bacteria|p__Firmicutes|c__CFGB2829|o__OFGB2829	0	0	0	0	0	0	0	0	0	0	0	0	0	0	0	0	0	0	0	0	0	0	0	0	0	0	0	0	0	0	0	0	0	0	0	0	0	0	0	0	0	0	0	0	0.46030151844858724	0	0	0	0
k__Bacteria|p__Firmicutes|c__CFGB9718|o__OFGB9718	0	0.0035367702754259688	0.009385818246854659	0	0	0.0001193562721663866	0	0.0036468699608403483	0	0.008364871026919553	0	0	0	0.016990120860944147	0	0	0.029741998204782676	0	0.017209919640189142	0	0.0023140277030311795	0	0.005253950262609114	0	0.01367118849952396	0	0	0	0	0	0	0	0	0	0	0	0	0	0	0	0.009792732268422172	0	0	0	0.022127286031647413	0.0001598431975330819	0.025406215295758837	0	0
k__Bacteria|p__Firmicutes|c__CFGB1293|o__OFGB1293	0	0	0	0	0	0	0	0	0	0	0	0	0	0	0	0	0	0	0	0	0	0	0	0.0805993766073277	0	0	0	0	0.0013508872940478918	0	0	0	0	0	0	0	0	0	0	0	0	0	0	0	0	0	0	0	0
k__Bacteria|p__Firmicutes|c__CFGB1307|o__OFGB1307	0	0	0.007233176692243246	0	0	0	0	0.004680692472060715	0	0	0	0	0	0	0	0	0	0	0	0	0	0	0	0	0	0	0	0	0	0	0	0	0	0.03235366380689078	0	0	0	0	0	0	0	0	0	0	0.00902631363120251	0	0	0	0
k__Bacteria|p__Firmicutes|c__CFGB1337|o__OFGB1337	0	0.022905592396980447	0.05943097103220881	0.1802958049722189	0	0	0.017601263140774915	0.02461637223567235	0.0011783393876964292	0.2250975513532163	0	0	0.0905829944333507	0.037598916814349126	0	0	0	0.09975848931296318	0	0.0011291064744154522	0.017268431733870174	0	0.19320951985971738	0.013231332887168212	0	0.2877991534625131	0	0.024781032538693376	0.0013375780596237745	0	0	0	0	0	0	0	0	0	0	0	0	0.016502262718685892	0	0.04251047731545981	0.0031234553148331554	0	0.015017820088937945	0	0.031541853862512556
k__Bacteria|p__Firmicutes|c__CFGB2861|o__OFGB2861	0	0	0	0	0	0	0	0	0	0.06719205839792441	0	0	0	0.013213837968289028	0	0	0	0	0	0	0	0	0	0	0	0	0	0	0	0	0	0	0	0	0	0	0	0	0	0	0	0	0	0	0.08854962086933045	0	0	0	0
k__Bacteria|p__Firmicutes|c__CFGB1303|o__OFGB1303	0	0	0	0	0	0	0	0	0	0	0	0	0	0	0	0	0	0	0	0	0	0	0	0	0	0	0	0	0	0	0	0	0	0	0	0	0.1956221571764821	0	0	0	0	0	0	0	0	0	0	0	0
k__Bacteria|p__Firmicutes|c__CFGB1798|o__OFGB1798	0	0.020194624615109128	0.0034547638935896463	0	0	0	0	0.0128861498839515	0	0.001353577426641347	0.00476186031871634	0	0	0	0.002562702045402381	0	0.01688901610299696	0.0006424341286667047	0.007914260704100357	0.005263503865696093	0	0	0.08042144739978156	0.012378248884127065	0.006403044661569946	0.008855113104096618	0.060316347594058135	0	0.005696352333522145	0	0	0	0	0	0.2608585652911701	0	0.19738540593946557	0	0	0	0.02036529452016479	0	0	0	0.0145648812629045	0	0.005493698288944821	0	0
k__Bacteria|p__Firmicutes|c__CFGB2960|o__OFGB2960	0	0	0.0024537103035081145	0	0	0	0	0	0	0	0	0	0	0.007558870097318008	0	0	0	0.0015649036467522293	0.0007885481574267265	0	0	0	0	0	0	0.007937691476194716	0.02988465723656705	0	0	0	0	0	0	0	0	0	0.04059052355395985	0	0	0	0	0	0.0007061468858373073	0	0.22700031941429993	0	0.06819202751495526	0	0
k__Bacteria|p__Firmicutes|c__CFGB3071|o__OFGB3071	0	0	0.00880626090522851	0	0	0	0	0	0	0	0	0	0	0	0	0	0	0.0040110951366754515	0	0	0	0	0	0	0	0	0	0	0	0	0	0	0	0	0	0	0	0	0	0	0	0	0.008602935840871587	0	0.001646054204793283	0	0	0	0
k__Bacteria|p__Firmicutes|c__CFGB1352|o__OFGB1352	0	0	0.22551554636107402	0	0	0	0	0	0	0	0	0	0	0	0	0	0	0.4261397356805979	0	0	0	0	0	0	0	0	0	0	0	0	0	0	0	0	0	0	0	0	0	0	0	0	0	0	0	0	0	0	0
k__Bacteria|p__Firmicutes|c__CFGB1347|o__OFGB1347	0	0.0012011672633522158	0.023664003663280715	0.006237868664577143	0	0	0	0.0044120614258381	0.0010121633202007788	0	0	0	0	0.03805282727890867	0	0	0	0.002627390859547164	0	0	0	0	0	0	0	0	0	0.005587804738851677	0	0	0	0	0	0	0	0	0.07040464350065008	0	0	0	0	0	0.0804232410589587	0	0	0	0.10126546036039409	0	0
k__Bacteria|p__Firmicutes|c__CFGB1479|o__OFGB1479	0	0.03447516874607436	0.835578678969182	0	0	0	0	0.1898895883404527	0	0.034076905390005845	0.010570194199808163	0	0	0.7979367708236367	0	0	0	1.6947906494326646	0.8761057820309263	0.048195018460575355	0	0	0.04696638716061324	0.023033268082111008	0	0.5008882760963193	0	0.009389658168852271	0.0022226421488275657	0	0	0	0	0	0.3087922854853375	0	0.1310532405462139	0	0	0	0	0	0.11019336038017298	0	0.01713515442694647	0	0	0.06929437128920639	0
k__Bacteria|p__Firmicutes|c__CFGB2889|o__OFGB2889	0	0.0012762402173117293	0	0	0	0	0	0	0	0	0	0	0	0	0	0	0	0	0	0	0	0	0.012267401002571747	0.022427578439951794	0	0	0	0	0	0	0	0	0	0	0	0	0.07067315854069833	0	0	0	0	0	0.01783451464108614	0	0.00808860242437355	0	0.005647727212933927	0	0
k__Bacteria|p__Firmicutes|c__CFGB1311|o__OFGB1311	0	0.3077240382800458	0.4766670966907021	0.07693107148460705	0	0	0	0.0639097679967803	0	0.035276127496065283	0	0	0.00018877314496375128	0.06062226426673058	0.012219429298304989	0	0	0.18071342585995087	0	0	0.06985471128525372	0	0	0.13514556776177875	0.03572466371567838	0.3221745429810287	0	0.00016863059568551016	0	0.06210310992341	0	0	0	0	0	0.0607650431542167	0.08430477207381427	0	0	0	0	0	0.031147966903335864	0.11519063124473412	0.5499709958670803	0	0.5877487024551012	0.01635861815580734	0
k__Bacteria|p__Firmicutes|c__CFGB1355|o__OFGB1355	0	0.24047535441097936	0.2400646936515071	0.0209567023496086	0	0	0	0.024022127800088992	0.006390225140969096	0.009730321939759506	0.0069197050287308996	0	0.0023134751382791648	0.19914691201349338	0.0031975532339225165	0	0	0.008771696756795391	0.5038822725956783	0	0	0	0	0.11544785813155864	0	0.0614512939106813	0	0	0	0.00019611508396866315	0	0.007742930005289551	0	0.07175685176120396	0	0	0.8405863328710339	0	0	0	0.03823237263358621	0	0.08568489651318548	0	1.1741156228067104	0	0.08817300182132	0.07709214637198823	0
k__Bacteria|p__Firmicutes|c__CFGB1838|o__OFGB1838	0	0	0.0740704389473109	0	0	0.020218952504985892	0.1199192855246485	0.0015710846036655966	0.741910678068762	0.010769251982137735	0	0.1601438667734849	0.055009297732415696	0.38603193717187123	0	0.011953339291204004	0	0.13816451933825605	0	0	0.002574355819622187	0.01380380090581102	0	0	0	0	0.04125937854447647	0.0750866052425117	0	0.005098992183185241	2.3478237921298217	0	0	3.8022942033329636	0	0	0	0.13613891471357029	0.11398798086554751	0	0.27895139606898706	0.06977497116654774	0.03166465974663145	0.07960066982310358	0	0	0	0.14779011717609536	0.12940739638406062
k__Bacteria|p__Firmicutes|c__CFGB2936|o__OFGB2936	0	0.00224384717945657	0.04785487763713065	0.05740107353096273	0	0	0	0	0	0	0	0	0	0.0058314886071886216	0	0	0	0	0.15204589873419277	0	0	0	0.18542679914360952	0.10661843870008274	0	0	0	0	0	0	0	0	0	0	0	0	0	0	0	0	0.008440106810627426	0	0	0	0.015347431622560323	0	0.005245540578073481	0	0
k__Bacteria|p__Firmicutes|c__CFGB2949|o__OFGB2949	0	0.009792849772052093	0.007195543098631158	0.009543067181894384	0	0	0	0	0.002185467069488249	0.0041913406281087326	0	0	0	0.001437383137771898	0	0	0	0.003434551687871998	0.008846704510692546	0	0.021628927686769554	0	0	0	0.0072746976195932865	0	0	0.08159421323055707	0	0.0018058930648781066	0	0	0	0.04808505874497706	0	0	0.03891677980432577	0	0	0	0	0	0	0	0.011981115851282257	0	0.023403839283900444	0	0
k__Bacteria|p__Firmicutes|c__CFGB8331|o__OFGB8331	0	0	0.0020397407737751507	0	0	0.03501913025361783	0	0	0	0	0	0	0	0	0	0	0	0.0013013409272992222	0	0	0	0	0	0.010586772477740652	0	0	0	0.04821302031190267	0	0.01766670048084374	0	0	0	0	0	0	0.2749952030147436	0	0	0	0.008053642394114642	0	0.05278878549003285	0	0.00916123610700524	0	0	0	0
k__Bacteria|p__Tenericutes|c__CFGB4862|o__OFGB4862	0	0.10024741785393701	0	0.003257641704118432	0	0	0	0.007090231553330231	0	0.15613634351169925	0.007406436918207868	0	0	0.05542120686031911	0	0	0	0	0	0	0	0	0	1.1785440810413772	0.026772197996431147	0.1445058727636091	0	0	0	0	0	0	0	0.02800996172233301	0	0	4.311930869612087	0	0	0	0	0	1.5923956737526812	0	0.2471644834230176	0.0016957278346987818	0.033039204195663474	0	0
k__Bacteria|p__Bacteroidetes|c__CFGB618|o__OFGB618	0	0	0	0	0	0	0	0	0	0	0	0	0	0	0	0	0	0	0	0	0	0	0	0	0	0	0	0	0	0	0	0	0	0	0	0	0	0	0	0	0	0	0	0	0	0	0	0	0
k__Bacteria|p__Bacteroidetes|c__CFGB593|o__OFGB593	0	0	0	0	0	0	0	0	0	0	0	0	0	0	0	0	0	0	0	0	0	0	0	0	0	0	0	0	0	0	0	0	0	0	0	0	0	0	0	0	0	0	0	0	0	0	0	0	0
k__Bacteria|p__Firmicutes|c__Bacilli|o__Bacillales	1.44228	0.16323362622596882	0.23035522649958848	0.1069473467485888	0.0017907544282305783	0.012070897658427232	0.21801499842531843	0.020008942776217807	0.17422301767316692	0.16166938808025072	0.2547879197448771	0.08344361219004184	0.7270617760528345	0.009172773971307509	0.053513878166266085	0.3936846836426173	0	0.34337280543737075	0.005174487543989979	0.001536603547888698	0	0.009431326217414158	0	0.13617779940545854	5.262175461368542	0.5196994082579947	0.019824004621312088	0.09391191174267594	0	0.012502336603002276	0	0	0	2.684369154607538	0	0	0.45639501357000356	0	0.7813972013046975	0.010689175591340624	0.07975659395782597	0	0.5418299501219213	2.630258782838826	0.4463977573171161	0	0.12780977826118356	0.28353267184929276	0.03615136621106355
k__Bacteria|p__Bacteroidetes|c__CFGB511|o__OFGB511	0	0	0	0	0	0	0	0	0	0	0	0	0	0	0	0	0	0	0	0	0	0	0	0	0	0	0	0	0	0	0	0	0	0	0	0	0	0	0	0	0	0	0	0	0	0	0	0	0
k__Bacteria|p__Bacteroidetes|c__CFGB653|o__OFGB653	0	0	0	0	0	0	0	0	0	0	0	0	0	0	0	0	0	0	0	0	0	0	0	0	0	0	0	0	0	0	0	0	0	0	0	0	0	0	0	0	0	0	0	0	0	0	0	0	0
k__Bacteria|p__Bacteroidetes|c__CFGB658|o__OFGB658	0	0	3.072240994678942	0.5855670409169379	0.005543832571228796	0.03575118205623833	0.048168505318504175	1.6634122802188358	5.841466445352779	2.847653815470826	0	0.0220518670119017	0.05550332106923573	3.386575541582716	0	0.15063593700662015	0	4.55036093334627	5.479293063878226	0.21084577743294866	0	0	0	0	0	1.0509822617656726	2.3199734118509903	0.2465609259734457	0	0	0	2.857841194289698	0	1.1208356057910018	0	0	15.008469153470006	0	0	0.11480796900117136	2.7103715691082884	0.022459948620320098	1.253255714508232	0.03226233687131825	4.811713270057532	0.5105739214418664	3.037844010537609	0.2941989141946693	0
k__Bacteria|p__Bacteroidetes|c__CFGB642|o__OFGB642	0	0	0.013292185263789355	0	0	0	0	0	0	0	0	0	0	0	0	0	0	0	0	0	0	0	0	0	0	0	0	0	0	0	0	0	0	0	0	0	0	0	0	0	0	0	0	0	0	0	0	0	0
k__Bacteria|p__Bacteroidetes|c__CFGB671|o__OFGB671	0	0	0	0	0.0007398925481910772	0	0	0.0023769777423334414	0.00010071276817918199	0	0	0	0.019744867673229815	0	0	0	0	0	0	0.0037099212730793427	0	0	0.03566466548979832	0	0.0318513787668679	0	0	0.019423178612140126	0	0	0	0	0	0.0030710250406745993	0	0	0.5871886895775041	0	0	0	0	0	0.16108760544478867	0	0.29545323751281405	0.002286452695147128	0.17264075230445758	0	0
k__Bacteria|p__Bacteroidetes|c__CFGB529|o__OFGB529	0	0.15848734724786182	0.045258159677896606	0.21921313043991109	0.006192578935947059	0.028024852704667577	0.08218906975484015	0.03503600069521621	0.1352421407494145	0	0	0.006101650995648264	0.08129696228109128	0.1158669503908321	0	0	0	0.09478374298328766	0.20023367372672238	0.0053823571787924565	0.22456915724260398	0	0	0	0	0.18114689482407376	0	0.26182199488298435	0	0.8031729834699959	0	0	0	0	0	0	0.7196024063266292	0	0	0	0	0.003999407349896033	0.179955505772466	0	0.5438859922083773	0.2729843825695416	0.1297779256232666	0	0
k__Bacteria|p__Verrucomicrobia|c__Verrucomicrobiae	0	0	0	0	0	0	0	0	0	0	0	0	0	0.008630603138639161	0	0	0	0	0	0	0	0	0	0	0.007949737128438428	0	0	0	0	0	0	0	0	0	2.732465444322877	0	0	0	0	0	0	0	0.23287346447332274	0	0	0	0	0	0
k__Bacteria|p__Bacteroidetes|c__CFGB629|o__OFGB629	0	0.2363630248218638	0.15197950444305475	0.44490983974592657	0.000670192525535396	0.002888421786426556	0	0.06846835544783074	0.42766166315766935	0.03835136042150483	0.2084753804611435	0	0.007121165660015553	0	0	0.031788574796258684	1.4369117134218121	0.11354611407434861	0.09242129754599232	0.12201141541578103	0.03780542759827189	0	0	1.2388144658562341	0	0	0	0.009535293683307938	0.07328064473918908	0.10256001745377881	0	0	0	0	1.8188777971016217	0.039934254739541195	0.07783355960865154	0	0	0.023181234394576884	0.4455727687883563	0.0008059069424460934	0.12431629809691913	0.0020867654398769703	0.072304954782682	0	0.10255759188941382	0.004929307820187095	0
k__Bacteria|p__Tenericutes|c__CFGB1789|o__OFGB1789	1.21402	0	0.062411551646286145	0	0	0.0022438979167280684	0	0.0235011463771118	0.13095681246339033	0.03423719745368705	0.18380618586281916	0	0	0.05683337275005992	0	0.3627909315007219	2.349405035292645	0.028225919986420475	0.07670213683115736	0	0	0.01761700557592456	0.2038156250627414	0.07447423346549227	0	0.0061826240141215115	0	0	0.08641020449858065	0	0.04248538467869274	0	0	0	0	0	0.018688646787357915	0	0	0.012254114826031762	0.057645308413058774	0	0	0	0.09549138224938084	0.004440861009723449	0	0.020469159592302343	0
k__Bacteria|p__Tenericutes|c__CFGB1630|o__OFGB1630	0	0	0	0	0	0	0	0	0	0	0	0	0	0	0	0	0	0	0	0	0	0	0	0.4256974483575635	0	0	0	0	0	0	0	0	0	0	0	0	0	0	0	0	0	0	0	0	0	0.10060391858647363	0	0	0
k__Bacteria|p__Bacteroidetes|c__CFGB635|o__OFGB635	0	0	0	0.02753539484211054	0	0	0	0	0.08559578167548676	0	0	0	0	0	0	0	0	0	0	0	0	0	0	0	0	0	0	0.0098955499559088	0	0	0	0	0	0	0	0	0	0	0	0	0	0	0	0	0	0	0	0	0
k__Bacteria|p__Tenericutes|c__CFGB1779|o__OFGB1779	0	0	0	0	0	0	0	0	0	0	0	0	0	0	0	0	0.061308192568304894	0	0	0	0	0	0	0.0011004783639230816	0	0	0.08585446992415273	0.010861343367562178	0.07835811767198977	0	0	0	0	0	0	0	0	0	0	0	0.7482572207214052	0	0	0	0	0	0.0008557162443839285	0	0
k__Bacteria|p__Firmicutes|c__CFGB72924|o__OFGB72924	0.34219	0	0.053507443397666214	0	0	0.007988913150336811	0	0.2041351741249853	0.055014349617878155	0.10641018331192766	0.19759692273133325	0	0.12284713642258079	0.23440692907295926	0	0.1314419910705259	0.013248224602845951	0.017559866183556594	0	0	0.006023703364453039	0	0.10725587561021035	0	0.9854134997178443	0.8156356926810291	0.042335606749772665	0.49752924251594444	0.04364763429389222	0.10626986112551934	0.16394643840512949	0	0	0	0.007301797659982424	0	0.04899504430746994	0.025428327252304997	0	0	0.3894595157407589	0	0.008723497504307225	0.00457143106956099	0.01907129195471562	0.056480246363102456	0.050949345190619104	0.005642247256327149	0.006325423303734145
k__Bacteria|p__Firmicutes|c__CFGB28372|o__OFGB28372	0	0	0.005569771854588972	0.012665964581949523	0	0	0	0	0.015051523204378747	0.0027605855411764312	0	0	0	0	0	0	0	0	0	0	0	0	0	0	0	0	0	0	0	0	0	0	0	0	0	0	0.010400482551202059	0	0	0	0	0	0.004986085937802451	0	0.03174725855638193	0	0	0	0
k__Bacteria|p__Firmicutes|c__CFGB47591|o__OFGB47591	0	0	0	0	0	0	0	0	0	0.03594697946628665	0	0	0	0	0	0	0	0	0	0	0	0	0	0	0	0	0	0	0	0	0	0	0	0	0	0	0	0	0	0	0	0	0	0	0	0	0	0	0
k__Bacteria|p__Firmicutes|c__CFGB31455|o__OFGB31455	0	0	0.018357666963976352	0	0	0.010765935749408073	0	0.002759573474832317	0	0.36011689966069066	0.01831734344064991	0	0.0011487046693538908	0.07538065867692362	0	0.03432390565028823	0	0	0.004242043737397791	0	0	0	0.0624090727455718	0.00947776327378716	0.2023676694574788	0.10648472947160507	0	0	0.038390486696365946	0	0	0	0	0.042667881240796096	0	0	0.3485504229852931	0	0	0	0	0	0.9933161565936084	0	0.644814750232608	0.04472829649230066	0.08235413135950928	0.03464440072493077	0
k__Bacteria|p__Firmicutes|c__CFGB73103|o__OFGB73103	0	0	0	0	0	0	0	0	0	0	0	0	0	0.04428779185459467	0	0	0	0	0	0	0	0	0	0	0	0	0	0	0	0	0	0	0	0	0	0	0	0	0	0	0	0	0	0	0	0	0	0	0
k__Bacteria|p__Firmicutes|c__CFGB14936|o__OFGB14936	0	0.8491585236753859	0.24700432831357608	0.4275595290638943	0.06497650573570772	0.004981135091743868	0	0.6000810555876517	0	0.15821420359645572	0	0	0.007056902461730021	0	0.04879617667359352	0	0	0	0.019017248993707332	0.008540459498210112	0.6138103109021643	0	0.12220753780614002	0.07636807995224362	0.049389298433563066	0	0	0	0	0.050548662892922924	0.03276678596404601	0	0.03838835596162359	0	0.3101272606130717	0	0	0.00097363913738563	0	0	0	0	0.016060535879104613	0.23925885783538553	0.3405375828022956	0.06019138842756619	0.006606129406643928	0	0
k__Bacteria|p__Firmicutes|c__CFGB76705|o__OFGB76705	0	0	0	0	0	0	3.939500190853999	0	0	0	0	0	0	0	0	0	0	0	0	0	0	0	0	0	0	0	0	0	0	0	0	0	0	0	0	0	0	0	0	0	0	0	0	0	0	0	0	0	0
k__Bacteria|p__Firmicutes|c__CFGB72926|o__OFGB72926	0	0.07086886853778072	0.028119821146951888	0	0	0	0.007405062162785563	0.41673629637334997	0.00843469433500649	0.013672319357697464	0	0	0	0.017235989029247233	0	0	0	0	0	0.003608047004711032	0	0	0.059962139523577845	0.303058092080368	0	0.016697073627814613	0	0	0	0	0	0	0	0	0	0	0.010445235057876767	0	0	0	0.06897699719723722	0	0	0	0.5826829501254518	0	0	0	0
k__Bacteria|p__Firmicutes|c__CFGB73312|o__OFGB73312	0	0	0	0	0	0	0	0	0	0	0	0	0	0	0	0	0	0	0	0	0	0	0	0	0	0	0	0	0	0	0	0	0	0	0	0	0	0	0	0	0	0	0	0	0	0	0	0	0
k__Bacteria|p__Firmicutes|c__CFGB76515|o__OFGB76515	0.00793	0.028077284780858046	0.04637964076753682	0.01744542430842985	0	0	0	0.03305789935484968	0.0022005739847151262	0.044115937970929164	0	0	0.003767429999489334	0.09475380947680538	0	0	0.0007448800981519812	0.030836838176001826	0.01933381942187135	0	0	0	0.08385861112298379	0.0019109081668121726	0	0.050721449653915576	0	0.017238645895305108	0	0	0	0	0	0	0	0	0.014759376701318586	0	0	0	0	0	0.03460119740602806	0.0029238295428784668	0.005079831213972714	0	0.013674345585255179	0.006728365928571764	0
k__Bacteria|p__Firmicutes|c__CFGB76191|o__OFGB76191	0	0	0.007195543098631158	0	0	0	0	0	0.14117412279516833	0	0	0	0.00969972649122254	0	0	0	0	0	0	0	0	0	0	0	0	0	0	0.012141402889356731	0	0	0	0	0	0	0	0	0	0	0	0	0.057955860176327985	0.001167435290459294	0	0	0	0	0	0	0
k__Bacteria|p__Firmicutes|c__CFGB76356|o__OFGB76356	0	0.0037953548946198486	0.009348184653242572	0.0015693748355607043	0	0	0	0.001921118997228398	0.06637474986848989	0	0	0	0	0.018036636654234214	0	0	0	0.015665509137488105	0	0	0	0	0.0066861018139433735	0.04722673040835798	0	0	0	0	0	0	0	0	0	0	0	0	0.18443403050780519	0	0	0	0	0	0.11116646523504636	0	0.0570924456359244	0	0.15556065606655436	0.0015094264624527715	0
k__Bacteria|p__Spirochaetes|c__CFGB9016|o__OFGB9016	0	0.07503124676286932	0.052611763869698534	0	0	0	0	0	0	0	0	0	0	1.7063566095834684	0	0	0	0.029551969918668416	0	0	0	0	0	0	0	0	0	0	0	0	0	0	0	0	0	0	0	0	0	0	0	0	0.8489607877242087	0	0	0	0	0.03365296932154851	0
k__Bacteria|p__Firmicutes|c__CFGB76000|o__OFGB76000	0	0	0	0	0	0	0	0	0	0	0	0	0	0	0	0	0	0	0	0	0	0	0	0	0	0	0	0	0	0	0	0	0	0	0	0	0	0	0	0	0	0	0	0	0	0	0	0	0
k__Bacteria|p__Firmicutes|c__CFGB10312|o__OFGB10312	0	0.006439591161860491	0.0007150382786296652	0.021590793192259386	0	0.00870505078333513	0	0	1.109386390962552	0.24172043203126795	0	0	0.0922859691879173	0	0	0.08041472920545477	0	0	0	0.009712013584445695	0	0	0.0012684770883246302	0	0.4289777771986293	0.029628729791544895	0.036038779846962375	0.46458495614065715	0	0	0	0	0	0.05647919385615429	0	0.009468947000097396	0.0012083176802171068	0.5931878677384408	0	0	0.050902884574969665	0	0.005218597717285466	0	0.10820782559378794	0	0.04086045066933258	0	0
k__Bacteria|p__Proteobacteria|c__Betaproteobacteria	1.0286	0.17244257524500248	0.6450699013860719	0.6235490823917202	0.19422715544036206	0.8380481293890669	0.5876059231211936	0.2286538623438494	0.3840631058129015	0.7210946270707804	0.10078594991436425	0.10624051145364036	0.4764835001379725	1.9004474633667292	0.016680860586437318	0.9837531124961819	0.0927223705852655	0.6620777876009366	0.7814915147916524	0.25078049063332675	0.8630383258551942	0.5597614979963562	0.1551961258257309	1.556093468267298	0.03681259146779774	0.6480825931086495	0.09214535081477906	0.1961250478093249	0.17685310702766882	0.2732291692775079	6.374297101165913	0	2.855312878022406	7.35694758744007	1.8186049016335215	0.45836684367673736	1.4365554642581158	0.700750118426992	0.18185854666240764	1.106110033109412	1.5429936886787678	0.10927947502757353	1.912073535899663	0.05961723806834955	0.861183178553653	0.1425870819037496	0.27380352671552555	0.6768858660608781	0.9985376108483637
k__Bacteria|p__Firmicutes|c__CFGB10021|o__OFGB10021	0	0.003761989137304509	0.1986827941156555	0.08024419613745742	0	0	0	0.039944622539829444	0.00017624734431356847	0.08534661879559652	0.00922356930558855	0	0	0	0.24036397889025196	0.001081244040689071	0	0.4276799303224014	0.04882667167482425	0	0	0	0.010622472649324968	0.13157114578903634	0	0.041571166113015735	0	0	0	0	0	0	0	0	0	0	0	0	0	0	0.0001932322082563924	0	0	0	0.13179902048789496	0	0.010328495069714018	0.0018937453772470195	0
k__Bacteria|p__Firmicutes|c__CFGB13532|o__OFGB13532	0	0	0.058971841190141344	0	0	0	0	0	0	0	0	0	0	0	0	0	0	0.14425940722560682	0	0	0	0	0	0	0	0	0	0	0	0	0	0	0	0	0	0	0	0	0	0	0	0	0.00041335427463647263	0	0.003811559941427069	0	0.003979080536385267	0.04683120921144983	0
k__Bacteria|p__Firmicutes|c__CFGB76639|o__OFGB76639	0	0	0	0	0	0	0	0	0	0	0	0	0	0	0	0	0	0	0	0	0	0	0	0	0	0	0	0	0	0	0	0	0	0	0	0	0	0	0	0	0	0	0	0	0	0	0	0	0
k__Bacteria|p__Firmicutes|c__CFGB29420|o__OFGB29420	0	0	0.0542300083950183	0	0	0	0	0.266034279442463	0.11863964091507637	0	0.0003650489171077263	0	0	0	0	0.043958162895600505	0	0.0019355387209830206	0.23141298298789448	0	0	0	1.946032079122444	0.3730451036898638	0	0	0	0.09647203078626504	0	0.03266133294261444	0	0	0	0	0.6943862063579447	0	0.10390636999733623	0.013304032592597806	0	0	0	0.00574679436529317	0	0	0	0	0	0	0
k__Bacteria|p__Firmicutes|c__CFGB58251|o__OFGB58251	0	0.0026942849032136505	0.02728435536876354	0.00027741474365972047	0	0	0	0.011762783690656926	0.007175784732766716	0	0	0	0	0.19917843357353224	0	0	0	0.04148641930889989	0.05633226873529469	0	0	0	0.00352718467785752	0.011508103201025093	0	0.05805284509775773	0	0.035320444769037763	0	0.0019448079160225764	0	0	0	0.09203115040810798	0	0	0.03587360935044565	0	0	0	0.00429251548340986	0	0.1175476218497469	0	0.12154491232688762	0	0.007615874575016964	0.010515856683065804	0
k__Bacteria|p__Firmicutes|c__CFGB72899|o__OFGB72899	0	0	0	0	0.011034049740414761	0	0.00843037846224818	0.16666521334429754	0.008122484753651026	0	0	0	0	0.08571342605766108	0	0	0	0	0	0	0	0	0.014918927303327749	0	0	0	0	1.2600691311787449	0	0	0	0	0	0	4.7309674638600665	0	0	0	0	0	0.004009568321320143	0	0.07783116529509249	0	0.02048123182685413	0	0.008993577728475088	3.985409425773732	0
k__Bacteria|p__Firmicutes|c__CFGB76769|o__OFGB76769	0	0	0	0	0	0	0	0	0	0	0	0	0	0	0	0	0	0	0	0	0	0	0	0	0	0	0	0	0	0	0	0	0	0	0	0	0	0	0	0	0	0	0	0	0	0	0	0	0
k__Bacteria|p__Firmicutes|c__CFGB76465|o__OFGB76465	0	0.07120252611093413	0.04572481623868649	0.11596728898529629	0	0	0	0.011355766953955996	0.0067981118520947835	0.01890852677128373	0	0	0	0.014380135689726754	0	0	0	0.06523177306461925	0.09888509010650484	0	0	0	0.1151449847272745	0.04223618899056726	0	0.04080531849320198	0	0	0	0	0	0	0	0	0	0	0.050955204099822134	0	0	0	0	0	0.0833425556235788	0	0.17657304408303026	0	0.010816253329012857	0.013100262139073499	0
k__Bacteria|p__Firmicutes|c__CFGB45503|o__OFGB45503	0	0.0007090223429509607	6.021374977934024e-05	0	0	0	0	0	0.0009970564049739015	0.009700638224262988	0	0	0	0	0	0	0	0	0.0053471623229885325	0	0	0	0	0	0.1201832477009925	0	0.02821977382505914	0.006507607988045369	0	0	0	0	0	0	0	0	0	0	0	0	0.0006763127288973734	0	0	0.006475457163008056	0.015037109928214049	0	0	0	0
k__Bacteria|p__Firmicutes|c__CFGB10314|o__OFGB10314	0	0	0.01961462899062008	0	0	0	0	0	0	0	0	0	0	0.006153008519584968	0	0	0	0.03829072133553218	0	0	0	0	0	0	0	0.04596681234757181	0	0	0	0	0	0	0	0	0	0	0.029921525962709538	0	0	0	0	0	0.12529801449918074	0	0	0	0.02834987917643955	0	0
k__Bacteria|p__Firmicutes|c__CFGB76357|o__OFGB76357	0	0	0.025937072717450802	0	0	0	0	0.013521095993204953	0.0006042766090750918	0	0	0	0	0.11275262025899298	0	0	0	0.013433462357120455	0.02859494340216042	0	0	0	0.001784051646804964	0.007182967305606471	0	0.027897595067590875	0	0	0	0	0	0	0	0	0	0	0.1199993713975611	0	0	0	0	0	0.03721910781205905	0	0.4118306190164571	0	0.22880996658581865	0	0
k__Bacteria|p__Firmicutes|c__CFGB76359|o__OFGB76359	0	0	0	0	0	0	0	0	0	0	0	0	0	0	0	0.004123641065524526	0	0	0	0	0	0	0.1349986970903426	0.004623715296483025	0	0	0	0	0	0	0	0	0	0	0.00994962125587504	0	0	0	0	0	0	0	0	0	0	0	0.00310624996711366	0	0
k__Bacteria|p__Firmicutes|c__CFGB76784|o__OFGB76784	0	0.014472397235528435	0.040410952820659714	0	0	0	0	0.0040050446891371685	0	0	0	0	0	0.019997277688651144	0	0	0	0.04626349359898564	0	0	0	0	0	0	0	0.016736961524679912	0	0	0	0	0	0	0	0	0	0	0	0	0	0	0	0	0	0	0.21625374421661264	0	0.002952221043124553	0	0
k__Bacteria|p__Firmicutes|c__CFGB76578|o__OFGB76578	0	0	1.4387398105088332	0	0	0	0	1.2269275317807566	0.04915790214825872	0.01037742693758366	0.052307453722458194	0	0	0	0	0	0	2.799662042049636	0.3414989104254388	0	0	0	1.6185440298096263	0.1201910051884674	0	0	0	0	0	0.043194347244098055	0.5384392995704035	0	0	0	0	0	0	0	0	0	0	0	0	0	0	0	0	0.03384234385927321	0
k__Bacteria|p__Firmicutes|c__CFGB15209|o__OFGB15209	0	0.021153890137925135	0.027623057711272336	0.007204857199619598	0	0	0	0	0	0	0	0	0	0.06827569904416515	0	0	0	0	0.01967916897986845	0	0	0	0	0	0	0	0.052063282682726045	0	0	0	0	0	0	0	0	0	0	0	0	0	0.002173862342884415	0	0.00888711690468416	0	0.18172033653490435	0.000500378705320952	0.010200137633056426	0.018012860441226065	0
k__Bacteria|p__Firmicutes|c__CFGB58291|o__OFGB58291	0	0	0	0	0	0	0	0	0	0	0	0	0	0	0	0	0	0	0	0	0	0	0	0	0	0	0	0	0	0	0	0	0	0	0	0	0	0	0	0	0	0	0.006458660541194884	0	0	0	0	0	0
k__Bacteria|p__Firmicutes|c__CFGB76781|o__OFGB76781	0	0	0.1067439249213254	0	0	0	0	0	0	0	0	0	0	0.000926733865142408	0	0	0	0.20539772180372154	0	0	0	0	0	0	0	0	0	0	0	0	0	0	0	0	0	0	0	0	0	0	0	0	0.08900895380505376	0	0.007933441577200414	0	0	0.0011473869050379001	0
k__Bacteria|p__Firmicutes|c__CFGB32970|o__OFGB32970	0	0.0050715951119315785	0.005712779510314905	0.048127494957194934	0	0	0	0.018706489218774824	0.06047298165318982	0.000736156144313715	0	0	0.005237450660270887	0	0	0	0	0	0.006930014463808604	0.0014601978466124645	0	0	0.05651679207722514	0.027162194656830167	0	0	0	0	0.02680479813017196	0.0012910909694603657	0	0	0	0	0	0.09833653607142735	0.03783376914279785	0	0	0	0	0	0.05406329450349531	0.040565187498625345	0	0	0	0	0
k__Bacteria|p__Firmicutes|c__CFGB38642|o__OFGB38642	0	0.005280131095152449	0.41409748395124524	0.007022556082357495	0	0	0	0.03261832127921267	0.08578713593502721	0.0013654509128399554	0.04217531822317931	0	0	0.30964258857370414	0	0.08844576252836599	0	0.8691474854061882	0.0785555127924085	0	0	0	0	0	0.06180871463998584	0.04608647603816771	0.11411586583449958	0.025831141248189513	0.006428360226848589	0	0	0	0	0	0.1409394459440446	0	0.0016021397389545339	0	0	0	0.0027259543664741076	0	0.2589492299649736	0	0.03371712670310175	0	0	0	0
k__Bacteria|p__Spirochaetes|c__CFGB8872|o__OFGB8872	0	0	0	0	0	0	0	0	0	0	0	0	0	0	0	0	0	0	0	0	0	0	0	0	0	0	0	0	0	0	0	0	0	0	0	0	0	0	0	0	0	0	0	0	0	0	0	0	0
k__Bacteria|p__Firmicutes|c__CFGB73076|o__OFGB73076	0	0	0	0	0	0	0	0	0	0	0	0	0	0	0	0	0	0	0	0	0	0	0	0	0	0	0	0	0	0	0	0	0	0	0	0	0	0	0	0	0	0	0	0	0	0	0	0	0
k__Bacteria|p__Firmicutes|c__CFGB10325|o__OFGB10325	0	0	0.02041998789391876	0	0.0019355160137462237	0	0	0	0.013601259342598525	0	0	0.016249316555255803	0	0.045592784440203364	0	0	0	0.040250969061463915	0.23316275408174647	0	0	0	0	0	0	0	0	0.15399039396917724	0.017195530875959368	0	0	0	0	0.019460892014509127	0	0	0	0.00043351815606221483	0	0	0	0	0.22733623950267168	0	0.6568498350742115	0	0.14750836620690158	0	0
k__Bacteria|p__Firmicutes|c__CFGB73062|o__OFGB73062	0	0	3.444331861440375	0.14080779774614097	0	0.0005410817671542861	0	0.0237209354149303	0	0.11675198979091549	0	0	0	0.18699219846250995	0	0	0	6.804711708847633	0	0.01643571529675425	0	0	0	0	0	0.34732785074428696	0	0	0	0	0	0	0	0.12249239878452903	0	0	0	0	0	0	0.030641107309227943	0	0.001334789845180276	0	0.577798756501393	0.0013551923269109116	0.4176237559091324	0.010114828250237021	0
k__Bacteria|p__Firmicutes|c__CFGB76317|o__OFGB76317	0	0	0	0	0	0	0	0	0	0	0	0	0	0	0	0	0	0	0	0	0	0	0.03663034482155513	0	0	0	0	0	0	0	0	0	0	0	0	0	0	0	0	0	0	0	0	0	0	0	0	0	0
k__Bacteria|p__Firmicutes|c__CFGB73223|o__OFGB73223	0	0.04855551833314756	0.027645637867439583	0.00673721520316464	0	0	0	0.0037364136429145537	0	0	0	0	0	0	0	0	0	0.028456537365941854	0	0	0	0	0	0	0	0.05703969251737911	0	0.00590973587606947	0	0	0	0	0	0	0	0	0.3324126690783935	0	0	0	0	0	0.135115178521797	0	0.04318868450445326	0	0.2987219837519856	0	0
k__Bacteria|p__Firmicutes|c__CFGB76560|o__OFGB76560	0	0.001284581656640564	0.0003311756237863713	0	0	0	0	0.0026781701274921307	0	0	0	0	0	0	0	0	0	0	0	0	0	0	0	0	0	0.1581714662296609	0	0	0	0	0	0	0	0	0	0	0	0	0	0	0	0	0.179955505772466	0	0.023665402255798513	0	0.2212454349854647	0	0
k__Bacteria|p__Firmicutes|c__CFGB15212|o__OFGB15212	0	0	0.002830046239628991	0.0020607952386150663	0	0	0	0	0	0	0	0	0	0	0	0	0.0035115776055736256	0.005188891039231076	0.018643120305877135	0	0	0	0.006776122768598669	0	0	0	0	0	0	0	0	0	0	0	0	0	0	0	0	0	0	0	0	0	0	0	0	0	0
k__Bacteria|p__Firmicutes|c__CFGB50577|o__OFGB50577	0	0	0	0	0	0	0	0	0	0	0	0	0	0	0	0	0	0	0	0	0	0	0	0	0	0	0	0	0	0	0	0	0	0	0	0	0	0	0	0	0	0	0	0	0	0	0.00250724859604491	0.008666670020577536	0
k__Bacteria|p__Firmicutes|c__CFGB49623|o__OFGB49623	0	0	0.00846755856271972	0	0	0	0	0	0	0	0	0	0	0	0	0	0	0	0	0	0	0	0	0	0	0	0	0	0	0	0	0	0	0	0	0	0	0	0	0	0	0	0	0	0.27586924015004805	0	0	0	0
k__Bacteria|p__Firmicutes|c__CFGB31626|o__OFGB31626	0	0	0	0	0	0	0	0	0	0.011647889960834748	0	0	0	0.03688022524546318	0	0	0	0	0.028623722531993512	0	0	0	0	0	0	0	0	0	0	0	0	0	0	0.11659935073350478	0	0	0	0	0	0	0	0	0	0	0.06876998591665053	0	0	0	0
k__Bacteria|p__Firmicutes|c__CFGB10477|o__OFGB10477	0	0	0.15677402426923473	0	0	0	0	0	0.011904249198779311	0.05735487508237743	0	0	0	0.7564796150605314	0	0	0	0.3147762503767195	0	0	0	0	0	0.018827563947118146	0	0.0916384542583404	0	0.006591923285888124	0	0	0	0	0	0.05760246968184248	0	0	0.13779296805142488	0	0	0	0	0	0.39442609347707747	0	0.08187770444088556	0	0.13130110053827	0.0006516712033467685	0
k__Bacteria|p__Proteobacteria|c__CFGB544|o__OFGB544	0	0	0.030836966605744618	0	0	0	0.001003955543223812	0	0	0	0	0	0	0	0	0	0	0	0	0	0	0	0	2.3561668313594697	0	0	0	0	0.009808905770574347	0	0	0	0	0	0	0.19812742364334224	0	0	0	0	0	0	0	0	0	0	0	0	0.0011670326061649348
k__Bacteria|p__Firmicutes|c__CFGB58145|o__OFGB58145	0	0	0.04039589938321488	0	0	0	0	0	0	0	0	0	0	0.007640826153419038	0	0	0	0.0804525201130304	0	0	0	0	0.004329189546604707	0	0	0.10364471121479572	0	0	0	0	0	0	0	0	0	0	0	0	0	0	0	0	0.031216859282441937	0	0	0	0	0	0
k__Bacteria|p__Firmicutes|c__CFGB16911|o__OFGB16911	0	0.00018351166523436632	0.005637512323090729	0.0002932670147259902	0	0.00935753173784471	0.0007903479808357669	0.006276198079928367	0.0028350644242439724	0.0017572759573940295	0	0	0	0.006833874216424288	0	0	0	0	0.009071181723390664	0	0	0	0	0	0	0	0	0.0009198032491936917	0	0	0	0	0	0	0	0	0	0	0	0	0.0030227038291535673	0	0	0	0.013822807645989496	0	0.00955835044976848	0	0
k__Bacteria|p__Firmicutes|c__CFGB13380|o__OFGB13380	0	0	0.005336443574194028	0	0	0	0.0034034804940495187	0.25020946871953076	0.06996516005407773	0.0015910471506135131	0.014812873836415736	0	0	0.006682570728237772	0	0.025494988793902988	0	0.004118167491453236	0.0009094205027257138	0.021470002058621644	0.0468807549960973	0	0.002356912267338668	0	0.06293596508194084	0.2810740540510235	0.04126532455666043	1.3890562068240069	0.10394512085235502	0.18362909028932492	0	0	0	0	0	0	0	0.010425756310545396	0	0.9299765798294963	0.2251569295204664	0	0.7142503519296599	0	0.8670320678797013	0.003294159810029601	0.02509815744778062	0.02677421773066595	0
k__Bacteria|p__Firmicutes|c__CFGB76783|o__OFGB76783	0	0.10274984965258746	0.0030633745200239343	0	0	0	0	0.02969594110969998	0	0	0	0	0	0.00595127053533628	0.024194237037730663	0	0	0.0042664215211455515	0.20269716724043504	0	0	0	0	0	0	0.21404643215857327	0	0	0	0.02835497255713588	0	0	0	0	0	0	0	0	0.003414061695010484	0	0	0	0.15000454395609827	0	0.04606253323905137	0	0.11292887277134704	0	0
k__Bacteria|p__Lentisphaerae|c__CFGB2345|o__OFGB2345	0	0	0	0	0	0	0	0	0	0	0	0	0	0	0	0	0	0	0	0	0	0	0	0	0	0	0	0	0	0	0	0	0	0	0	0	0	0	0	0	0.00500333396378159	0	0	0	0	0	0	0	0
k__Bacteria|p__Proteobacteria|c__Alphaproteobacteria	0.07096	0	0.014398612915984734	0	0	0.0001750558658440337	0	0.003948062345999038	0.06640999933735259	0	0	0	0.002285359989029244	0.017135120037122892	0	0	0	0.024972567668172418	0.01282398025362589	0	0.0024658857710426006	0	0	0	0.09745473297599294	0	0.020846718716952664	0.012900240569941528	0.2504997557135211	0	0	0	0	0	0.1897139792020888	0.11112587942033017	0.006050538902420475	0	0	0	0.003554092401858646	0	0.00614864483521753	0.004052687118405133	0.04384305851209651	0	0.007299259564594909	0.004355614367668145	0
k__Bacteria|p__Bacteroidetes|c__CFGB4448|o__OFGB4448	0	0	0	0	0	0	0	0	0	0	0	0	0	0	0	0	0	0	0	0	0	0	0	0	0	0	0	0	0	0	0	0	0	0	0	0	0	0	0	0	0	0	0	0	0	0	0	0	0
k__Bacteria|p__Firmicutes|c__Firmicutes_unclassified	1.59117	0.00026692605852271463	0.03849916626516566	0.003067414451323195	0.0027451085845929825	0.009874742250565718	0.06945805903651267	0.013032675909163835	0.053725226185184626	0.06043604475091629	0	0	0.017913366522092144	0.07484479215626305	0.28555489973179077	0.6982823151879081	0.06219748819569043	0.024486623904180934	0	0	0.002292333693315262	0.004652109697538521	0.3117916683101941	0.0018682539666601153	0.20136494086667003	0.0008695561516635417	0.055624943980916185	0.009581283845767624	0.039415297747022966	0.003987673374029484	0	0	0.02962864717397222	0.2799668161404901	0.4716444999625213	0.17302307928108024	0	0.05794929581198852	0.24573276016995566	0	0.22855919661583787	0.0773068117501561	0	0.0538137901147934	0.004142120007143753	0.08118644493832446	0.0020622761489652672	0.44685707095815846	0.2125971042143839
k__Bacteria|p__Bacteroidetes|c__CFGB7603|o__OFGB7603	0	0	0	0	0	0	0	0	0	0	0	0	0	0	0	0	0	0	0	0	0	0	0	0	0	0	0	0.32602426167670406	0	0	0	0	0	0	0	0	0	0	0	0	0	0	0	0	0	0	0	0.09267098701951738	0
k__Bacteria|p__Tenericutes|c__CFGB31328|o__OFGB31328	0	0	0.4877765335249904	0	0	0	0	0	0	0	0	0	0	0.028318969538909503	0	0	0	0.8603593159794269	0	0	0	0	0	0	0	0	0	0	0	0	0	0	0	0.008958539713247164	0	0	0	0	0	0	0	0	0.11357769850375911	0	0	0	0.019330629960632943	0	0
k__Bacteria|p__Bacteroidetes|c__CFGB1458|o__OFGB1458	0	0	0.21451148358889957	0	0	0	0.03084493200883371	0.07082091218596212	0	0	0	0	0	0	0	0	0	0	1.0393928088779247	0.010510028686664135	0	0	0	0	0	0.10920508403781856	0	0.004890287274879795	0	0	0	0	0	0	0	0	0	0	0	0	0	0	0.5816152990556818	0.004220689420768109	0	0	0	0.02259683822203282	0
k__Bacteria|p__Tenericutes|c__CFGB10317|o__OFGB10317	0	0	0	0	0	0	0	0	0	0	0	0	0	0	0	0	0	0	0	0	0	0	0	0	0	0	0	0	0	0	0	0	0	0	0	0	0	0	0	0	0	0	0.10777351556407198	0	0.049449087381699855	0	0	0	0
k__Bacteria|p__Bacteroidetes|c__CFGB4405|o__OFGB4405	0	0.2008034689630409	0.06361582664187296	0	0.003238370283387034	0.15821867438376208	0.3282649816258681	0.030461132574697732	0	0	0	0.03480442635663893	0.12313632081486568	0.026497023368663542	0	0	0	0.11446034725745123	0.19296406553088327	0.3567976459152829	0	0	0	0	0	0	0.12805926440587836	0.026114747250024235	0	0	0.028218224603111564	0	0	0	0	0	0	0	0	0	0	0.054402484535403105	0	0	0	0	0	0.006683807213813011	0
k__Bacteria|p__Proteobacteria|c__Deltaproteobacteria	0.68334	0.11082436292289959	0.019697422896566674	0.007870652584402926	0.14165189219716132	0.7126524298510611	0.5277673246442226	0.05210628263245328	0.025661613332055567	1.4204726478843062	0.047821408141112146	0.2755042255708883	0.4701214435077048	0.11088654390469262	0.0736136162541834	0.2644275512198286	0.8529409181053149	0	0.010740371253710012	0.14493312579865114	0.24434686276694859	0.04373322067212442	0.06258911465488241	0	0.7992598860359276	0.3831392045499533	0.03550363875040626	0.5277064541165741	0.14384620565585826	0.6870810252223792	0.67624624341723	0	0	3.560408097696839	0.9638077889049123	0.24450109933427291	0.017927854173887887	0.02923049468662114	0.3063461463494147	0.009499455705318124	0.17325337815274042	0.01820445869058138	0.17171425492190132	0.010536986507853346	0.18545094299084977	0.2010201951584519	0.39652179332262477	0.8966884361264639	0.9869685341909022
k__Bacteria|p__Proteobacteria|c__Gammaproteobacteria	0.54867	1.3006305859092424	4.308316376867961	5.893541484746698	36.25216668360493	34.10213988581791	21.303730139898985	3.0995952566722758	0.7718777622404775	0.6803566959233553	7.606053778280532	32.16453237025434	7.213889422241792	16.180376113729952	8.35652289719922	43.58755717958501	0.38074014159825553	0.17323483369547177	1.298433756505588	0.22612691768819537	9.304893408639243	72.18190527472747	0.21038715475257802	14.610718535045569	2.709811755735221	22.474947174864553	1.0492095259322871	6.807456182255437	2.968478336720667	11.46658747286911	9.65764049183789	0.08804061427183146	43.38325581103665	7.293081333350942	0.0928287124732715	10.606836089006547	10.080063553912487	43.50754812021806	16.615711143393813	0.8187652255606852	2.530058314203895	65.31224264315104	17.910468489050594	3.108850183729931	0.8583970294283266	11.422019611685041	9.39156279657561	21.841751811570326	9.552753391137088
k__Bacteria|p__Bacteroidetes|c__CFGB2107|o__OFGB2107	0	0	0.03774649439292391	0.054460477248169686	0.6171240005934012	3.4399432488529955	0.007604429221014406	1.7100401175752944	2.073575184041178	0.08878399305009362	4.7666302912332155	0	0.8849484213406018	0.22703088402386665	0	1.0761584652701057	0.9098102333540203	0.0021661561005044015	0	0.035757868197277325	0.008120790970325045	3.89840861002019	0	2.9071140730435348	0.022164889504022067	0.5396274015318986	0	0	1.5603413707974354	0	0	0	0.45417104330158226	0	0	0.16791718678244552	0.07743078704857918	0.1306097815100227	0	0	1.040665859865391	0.09358311925133374	0	0	0	0	0.13354307709855587	0.4604864678349922	10.738005561139822
k__Bacteria|p__Proteobacteria|c__CFGB2401|o__OFGB2401	0	0	0.02973806567227166	0	0	0	0	0	0	0	0	0	0.009884483186293445	0	0	0	0	0	0	0	0	0	0	0.7801538516211608	0	0.11839525547558367	0	0.06184910348119916	0	0	0	0	0	0	0	0	0.011161275164672088	0	0	0	0	0	0	0.3297560980415755	0.12263103825709958	0	0	0.0013924598362110437	0
k__Bacteria|p__Candidatus_Melainabacteria|c__CFGB2102	0	0	0	0	0	0	0	0	0	0	0	0	0	0	0	0	0	0	0	0	0	0	0	0	0	0	0	0	0.028708018652820712	0	0	0	0	0	0	0	0.019386785891483356	0	0	0	0	0	0	0	8.095348548163687e-05	0	0	0	0
k__Bacteria|p__Proteobacteria|c__CFGB2116|o__OFGB2116	0	0	0	0	0	0	0	0	0	0	0	0	0	0	0	0	0	0	0	0	0	0	0	0	0	0.09288295664053776	0	0	0	0	0	0	0	0	0	0	0	0	0	0	0	0	0	0	0	0	0	0	0
k__Bacteria|p__Proteobacteria|c__CFGB8588|o__OFGB8588	0	0	0	0	0	0.0007797943114870591	0	0	0.022091345700103567	0	0	0	0	0	0	0	0	0	0.023437723336070294	0	0	0	0	0	0	0	0	0	0	0	0	0	0	0.13001226010034303	0	0	2.470365219947867	0	0	0	0	0	2.8002082526930656	0	0.011852939499269664	0	0	0	0
k__Bacteria|p__Proteobacteria|c__CFGB2413|o__OFGB2413	0	0	0	0	0	0	0	0	0	0	0	0	0	0	0	0	0	0	0	0	0	0	0	0	0	0	0	0	0	0	0	0	0	0	0	0	0	0	0	0	0	0	0	0	0	0	0	0.0026568133674906716	0
k__Bacteria|p__Candidatus_Melainabacteria|c__CFGB2105	0	0	0	0	0	0	0	0	0	0	0	0	0	0.021907484227005905	0	0	0	0	0	0	0	0	0	0	0	0.0825200810349328	0	0	0	0	0	0	0	0	0	0	0	0	0	0	0	0	0.7761329314616952	0	0	0	0	0.0792198250017187	0
k__Bacteria|p__Proteobacteria|c__CFGB3069|o__OFGB3069	0	0.007257052216086303	0.01907270524260602	0	0	0	0	0.0003174730546267268	0.007402388461169875	0.018884779798886513	0	0	0	0.028255926418831786	0.002376323714827663	0.004511397549081985	0	0.016670342005402697	0.005940012397550232	0	0	0	0	0	0.05215499428533637	0	0	0.00985722482052573	0	0.0007681174122105973	0	0	0	0.11119323998622715	0.026271720469552923	0	0.09291515435802802	0	0	0	0	0	0.0045038392840599	0.018836889726347058	0.005046100595022031	0	0.013648674097923658	0.003848758987287325	0
k__Bacteria|p__Proteobacteria|c__CFGB2404|o__OFGB2404	0	0	0	0	0	0	0	0	0	0	0	0	0	0	0	0	0	0	0	0	0	0	0	0	0	1.1970756728245207	0	0	0	0	0	0	0	0	0	0	0	0	0	0	0	0	0	0	0	0	0	0.002818338708491153	0
k__Bacteria|p__Proteobacteria|c__CFGB8587|o__OFGB8587	0	0	0.6756057992429199	0.46256134357821793	0	0	0.0062088598134125116	1.0586912338327936	0.19113269145045156	0	0.04061777617685301	0	0.4208596855719514	0.02065923044946715	0	0.3085423080799427	0	0	0	0.2568674781683334	0	1.9975515033330566	0	0.18394197273573246	0	0.38219785018393226	1.808806636420589	0	33.63672761784584	0	0	0	0.037017075629596045	0.4075167228298418	0	0	0.32996918221395444	0.1092750027477478	0.4089028434426201	0	0	2.02133512110414	0	0	0	0.6398106214994834	0	2.017484928132078	0.0015826880549360074
k__Bacteria|p__Proteobacteria|c__CFGB2394|o__OFGB2394	0	0.02771860288971815	0.02071352992409304	0.00970158989255708	0	0.10593267009007366	0	0	0	0.3358356203845367	0	0	0.19585012967494553	0	0	0	0	0.038883737454301445	0	0	0	0	0	0	0	0	0	0.049677040483535974	0	0	0	0	0	0	0	0	0.13046250745810775	0	0.010358643203891772	0	0	0	0.10915997469358181	0	0	0	0	0.018280212729778585	0
k__Bacteria|p__Proteobacteria|c__CFGB2830|o__OFGB2830	0	0	0.0279542333350587	0	0	0	0	0	0	0	0	0	0	0	0	0	0	0.05013457104095168	0	0	0	0	0	0	0	0	0	0	0	0	0	0	0	0	0	0	0	0	0	0	0	0	0	0	0	0	0	0.000634961685312236	0
k__Bacteria|p__Actinobacteria|c__CFGB2992|o__OFGB2992	0	0.0007340466609374653	0	0	0	0	0	0	0	0	0	0	0	0.036041751748429565	0.0010774997236350922	0	0	0	0	0	0	0	0	0	0.03170064178916462	0	0	0	0	0	0	0	0	0	0.0062102157875810115	0	0	0	0	0	0	0	0	0	0	0	0	0	0
k__Bacteria|p__Candidatus_Melainabacteria|c__CFGB2104	0	0	0.013721208230967155	0.026497071087269872	0	0	0.0165759468413123	0.7071997203526029	0	0.0035442356302845795	0	0	0.3712525129454132	0.22189917404954068	0	0.7141505035919518	0	0.0183340816719498	0.03151890299320259	0.005832301864085832	0	0.004431791205487516	0.060109446540286514	0	0.0006226092557309569	0.29876832510047063	0	0	0	0	0	0	0	0.005217975879920986	0	0	0.017623537128499872	0.3424651295791149	0	0	0	0.16594151173805913	2.0802139986554367	0	0	0	0.0790082808439681	0.7644604500798631	0
k__Bacteria|p__Bacteroidetes|c__CFGB72486|o__OFGB72486	0	1.729380567411353	4.205877735055858	0	0	0.00782181436930387	6.408226871641353e-05	0	0	0	0	0	0	0	0	0	0	7.768955917966459	0	0.055665798140918196	0	0	0	0	0	0.6027300543728034	0	0.1361998661243559	0	0	0	0	0	0	0	0	0	0	0	0	0	0	0.6981984275979435	0.006221980005056899	0	0	0	0	0
k__Bacteria|p__Bacteroidetes|c__CFGB76103|o__OFGB76103	0	0	0.0537633518342284	0	0	0	0	0.026154895500401874	5.0356384089590994e-05	0.0002552799532700786	0	0	0	0	0	0	0	0.00033768973429916527	0	0	0	0	0	0	0	0	0	0	0.01443386473295506	0	0	0	0	0	0	0	0.04584446783757052	0	0	0	0	0	0	0	0.011724763147257074	0	0.004535296095234821	0	0
k__Bacteria|p__Verrucomicrobia|c__CFGB2164|o__OFGB2164	0	0	0	0	0	0	0	0	0	0.007551537222314884	0	0	0	0	0	0	0	0	0	0	0	0	0	0	0	0	0	0	0	0	0	0	0	0	0	0	0	0	0	0	0	0	0	0	0	0	0	0	0
k__Bacteria|p__Candidatus_Saccharibacteria|c__CFGB8157	0	0	0.01535450619373176	0	0	0	0	0	0	0	0	0	0	0	0	0	0	0.033612483065241304	0	0	0	0	0	0	0	0	0	0	0	0	0	0	0	0	0	0	0	0	0	0	0	0	0	0	0.013876776636310588	0	0	0	0
k__Bacteria|p__Bacteroidetes|c__CFGB39511|o__OFGB39511	0	0	0	0	0	0	0	0	0	0	0	0	0	0	0	0	0	0	0	0	0	0	0	0	0	0	0	0	0	0	0	0	0	0	0	0	0	0	0	0	0	0	0	0	0	0	0	0.07235778292887068	0
k__Bacteria|p__Bacteroidetes|c__CFGB35473|o__OFGB35473	0	0	0	0	0	0	0	0	0	0	0	0	0	0	0	0	0	0	0	0	0	0	0	0	0	0	0	0	0	0	0	0	0	0	0	0	0	0	0	0	0	0	0	0	0	0	0	0	0
k__Bacteria|p__Bacteroidetes|c__CFGB59744|o__OFGB59744	0	0	0	0	0	0	0	0	0	0	0	0	0	0	0	0	0	0	0	0	0	0	0	0	0	0	0	0	0	0	0	0	0	0	0.007515688702547565	0	0	0	0	0	0	0	0	0	0	0	0	0	0
k__Bacteria|p__Bacteroidetes|c__CFGB11479|o__OFGB11479	0	0	0.5434441451959905	0	0.008374725799090309	0.0022836833407835306	0.01673259238706353	0	0	0	0	0	0	0	0	0.08151088695704989	0	1.097425745792424	0	0	0	0.13248767781605603	0	0	0	0.2974520245039157	0	0.1543583152688547	0	0	0	0	0	0	0	0	0	0	0	0	0.7738949940668516	0	0	0	0	0	0	0.0045951174594964445	0
k__Bacteria|p__Proteobacteria|c__Epsilonproteobacteria	0	0	0.06186210117954967	0	0	0.0006047384456430256	0	0	0.056817108168285516	0.16654345416477942	2.127480752309355	0	0	0	0	0.3169760115973174	0.9019965931407525	0.12051405346988747	0	0	0	0	0.0521139490222661	0	0	0	0	3.4346143177329345	0.107917927327954	0.15598503491157545	0	0	0	0	0	0.01582781925299834	0	0	0	0	0	0.020697497923755744	0.003616849903069135	0.15078648748399143	0	0.12015343661519359	0.011030182390108839	0	0
k__Bacteria|p__Candidatus_Melainabacteria|c__CFGB47068	0	0	0.19734303818306517	0	0	0	0	0.15010777249530363	0	0.014135385319443191	0	0	0	0	0	2.6665342257255746	0	0.004167585501350674	0	0	0	0	0	0.0068332028643595995	0.0405679083471013	0.24216739944860982	0	0	1.9893645424588524	0	0	0	0	0	0	2.2146685652316647	0.02122163866514637	0	0	0	0	0.28249674476939834	0	0	0	0	0	0.01928835365119538	0.0003836819527117594
k__Bacteria|p__Lentisphaerae|c__CFGB10083|o__OFGB10083	0	0	0	0	0	0	0	0	0	0	0	0.22967114661248939	0	0	0	0	0	0	0	0	0	0	0	0	0	0	0	0.013735728521292463	0	0	0	0	0	0	0	0	0	0	0	0	0	0	0.7280029931087109	0	0	0	0	0	0
k__Bacteria|p__Actinobacteria|c__CFGB10299|o__OFGB10299	0	0	0.0036052982680379966	0	0	0.00234734001927227	0	0	0	0	0	0.002164400264053484	0	0	0	0	0	0	0	0	0	0	0	0	0	0	0	0	0	0	0	0	0	0	0	0	0	0	0	0	0	0	0	0.006543247565715924	0	0	0	0	0
k__Bacteria|p__Proteobacteria|c__CFGB76759|o__OFGB76759	0	0	0	0	0	0	0	0.006487846783012852	0	0	0	0	0	0	0	0.36109822531288455	0	0	0	0	0	0	0.07164849618246541	0	0	0	0	0	0	0.056783488270760005	0	0	0.2141445318507279	0	0	0	0	0	0	0	0	0	0	0	0	0	0	0	0
k__Bacteria|p__Actinobacteria|c__CFGB12107|o__OFGB12107	0	0.0070818819901807715	0.24459577832240242	0.009654033079358273	0.05219995542890093	0.01620062467538421	0.009676422576178442	0.04145872480035691	0.04430858236043111	0.15886724533737914	0.0024417716455427912	0.015172554614847285	0.28340873733898336	0.26551870883131157	0.0054981607519542	0.012848161945567373	0.0009501021660101801	0.017675174873317285	0.09401566133874564	0.007428332068522713	0.5060923213260629	0	0	0	0	0	0.5740399082635607	0.5569945225763167	0.3335094508167399	0.318507239288773	0.13784444670845974	0	0.1967899676486744	0.875817607951234	0.6452060176743459	0.2941235725309081	0	0.49176593978493477	0.48900764109449085	0	0.2742103058164106	0.00155155916022332	0.01163420052153905	0.004645116289895629	0.6149024373471432	0.04404722547672492	0.01969858794571803	1.3519169756199232	0.4348448753226705
k__Bacteria|p__Proteobacteria|c__CFGB76256|o__OFGB76256	0	0	0	0	0	0	0	0	0	0	0	0	0	0	0	0	0	0	0	0	0	0	0	0	0	0	0	0	0	0	0	0	0	0	0	0	0	0	0	0	0	0	0	0	0	0	0	0	0
k__Bacteria|p__Firmicutes|c__Bacilli|o__Lactobacillales	0.03276	0.445382811523807	4.873317044484955	0.12184848155088236	0.4347780182457307	0.6351504237910208	1.3469736871586144	2.7125141997349558	1.204328317525067	7.248870185626159	0.48236752686799156	2.4788528179940985	0.4206026327788092	7.363026644796586	0.09148846302086501	0.9359546690422719	0.24679853864280438	3.8645954463344934	2.2438569506525	0.2530811511939778	0.19058187535433355	0.1312674523216197	1.954191251103474	2.044757046889329	1.6740848743726755	3.0239094389377716	4.826116465181668	13.81114472269927	0.3954972101470655	1.3927521261126214	0.5627947294253011	0	0.3486424044166428	1.4733505468112842	0.19947183607497443	0.04163920219088198	2.800907234247258	0.5307541464104645	0.2346263332554871	0.42186551989214793	3.285209784069876	0.10405237766254934	1.7993225459451772	0.8392658173850955	4.0716499980319885	2.9661824178044385	0.7423766278152771	1.1745231623259809	0.4829010398998184
k__Bacteria|p__Firmicutes|c__Clostridia|o__Eubacteriales	38.03561	30.17939422323905	26.08183409863906	22.730048356978994	3.3267713582752547	10.22180641877114	9.677576057015338	50.70341804606618	8.029879363310268	29.01875871219701	27.080942998484566	6.90358848443817	10.800715735849423	20.05859342723873	3.925564466115859	5.631745339766735	34.94950057586715	21.75270428796486	23.23232093062555	16.753860147346124	25.230675649854724	2.249714491273587	31.867475234036956	15.242299276697082	27.861220230084264	26.051359828442344	21.052082085762166	21.380243985449543	10.655712465426012	28.805408047702738	19.33565039509424	10.998913172662704	10.525310895155888	7.36900481908625	34.61611895318934	6.969068918300889	18.009822865113282	6.364245522933802	9.094661946153932	31.273178261198947	31.84366035271042	1.816868244780924	17.146813689754484	8.570121658504899	21.72123009459531	13.54853181343972	24.5969730006074	6.068228569420832	21.568553077707314
k__Bacteria|p__Firmicutes|c__Clostridia|o__Clostridiales	0.26598	0.03640204123103521	0.15626973411483275	0.005524516466595004	0.24885588858180327	0.2768588089171504	0.10955219849674873	0.05600550297004821	0.07101257284314122	2.790043660435179	0.025204599676749012	0.15634257083234576	0.3705737329135223	0.149664367064495	0.24377120774607106	0.13957742036977952	0	0.2512329259835961	0.06990450636458098	0.022115205758287616	0.077129435876658	0.008566999825521756	0	0	1.7146462289381377	0.035683712535697444	0.3944227722105927	0.05457499278549238	0.4220957151436637	0.04032616414105636	0.10991552989508958	0	0.12692211073159876	0.6055286707227077	10.816580655817095	0.15128388054456174	0.3124799026054787	1.965756097816535	0.5048336865101409	0	1.9749435867850484	0.04690077131412919	0.020461036594505395	0.920478719829121	0.6546910754613678	0.12250938635274641	0.5527755795471301	0.6508524369630765	1.2333935972360395
k__Bacteria|p__Deferribacteres|c__CFGB75907|o__OFGB75907	0	0	0	0	0	0	0	0	0	0	0	0	0	0	0	0	0	0	0	0	0	0	0	0	0	0	0	0	0	0	0	0	0	0	0	0	0	0	0	0	0	0	0	0	0	0	0	0	0
k__Bacteria|p__Firmicutes|c__CFGB337|o__OFGB337|f__FGB337	0	0	0	0	0	0	0	0	1.3085660325905204	0	0	0	0	0	0	0	0	0	0	0	0	0	0	0	0	0	0	0	0	0	0	0	0	0	0	0	0	0	0	0.492443364207575	0	0	0	0	0	0	0	0	0
k__Bacteria|p__Firmicutes|c__CFGB355|o__OFGB355|f__FGB355	0	0	0.7505794444369208	0	0	0	0	0	0	0	0	0	0	0	0	0	0	1.5581169067263145	0	0	0	0	0	0	0	0	0	0	0	0	0	0	0	0	0	0	0	0	0	0	0	0	0	0	0	0	0	0	0
k__Bacteria|p__Firmicutes|c__CFGB342|o__OFGB342|f__FGB342	0	0	0	0	0	0	0	0	0	0	0	0	0	0	0	0.050594764248795485	0	0	0	0	0	0	0	0	0	0	0	0	0	0	0	0	0	0	0	0	0	0	0	0	0	0	0	0	0	0	0	0	0
k__Bacteria|p__Tenericutes|c__CFGB343|o__OFGB343|f__FGB343	0	4.329090231514675	0	1.9048088913229722	0	0.8800774513612573	0.00030617083942286464	0	3.4805879475268484	0.023616364049031925	0	0.27430238522326056	0	0.041015853922561275	30.483713586722473	3.4899724028371057	0	0	1.7808640657236792	5.469357803978994	0.0006869769743373813	0	0	0	0	0.02228935676832968	0	0.024175495399640864	0.5400953875478864	0.04842408281659574	0	0.7250780154346946	0	0	0	0.02450022912359794	0.0030252694512102377	0	0	11.673952499458604	0.517848515826542	0	5.714373111974974	0	0.002577019287832107	15.27269783789091	2.757092067917686	0	0
k__Bacteria|p__Tenericutes|c__CFGB341|o__OFGB341|f__FGB341	0	0	0	0	1.3045485163453634	0	0.010068036440556526	0	0	0	0	0	0	0	0	0	0	0	0	0	0	0	0	0	0	0.3918028557490965	0	0.18455852195071426	0	0	0	0	0	0	0	0	0	0	0	0	0	0	0	0	0	0	0	0.043266512030749556	0
k__Bacteria|p__Firmicutes|c__Tissierellia|o__Tissierellales	0	0	0.011500826207853984	0	0	0	0	0	0	0.0041200997109170825	0	0	0	0.03639479322086477	0	0	0	0.0015401946418035098	0.02811145402096447	0	0	0	0	0	0	0.044283543099856146	0.08901774840601778	0.004461045758589405	0	0.0011031473473237302	0	0	0	0	0	0	0.02097997512910295	0	0	0	0.0426629111228935	0	0.042377424697626696	0	0.08113563082397056	0	0.003987637698829107	0	0
k__Archaea|p__Candidatus_Thermoplasmatota|c__Thermoplasmata	0	0	0.02337046163310643	0	0	0	0.029022147476455727	0.023460444703441705	0	0	0	0	0	0.0981329207129709	0	0	0	0	0	0	0	0	0	0	0	0	0	0.013122526355163335	0.006880874197268572	0	0	0	0	0	0	0	0	0	0	0	0.07921830423482602	0	0	0	0.06997079595129481	0	0.014615633454077499	0.21703435991119813	0
k__Bacteria|p__Firmicutes|c__CFGB1293|o__OFGB1293|f__FGB1293	0	0	0	0	0	0	0	0	0	0	0	0	0	0	0	0	0	0	0	0	0	0	0	0.0805993766073277	0	0	0	0	0.0013508872940478918	0	0	0	0	0	0	0	0	0	0	0	0	0	0	0	0	0	0	0	0
k__Bacteria|p__Firmicutes|c__CFGB1355|o__OFGB1355|f__FGB1355	0	0.24047535441097936	0.2400646936515071	0.0209567023496086	0	0	0	0.024022127800088992	0.006390225140969096	0.009730321939759506	0.0069197050287308996	0	0.0023134751382791648	0.19914691201349338	0.0031975532339225165	0	0	0.008771696756795391	0.5038822725956783	0	0	0	0	0.11544785813155864	0	0.0614512939106813	0	0	0	0.00019611508396866315	0	0.007742930005289551	0	0.07175685176120396	0	0	0.8405863328710339	0	0	0	0.03823237263358621	0	0.08568489651318548	0	1.1741156228067104	0	0.08817300182132	0.07709214637198823	0
k__Bacteria|p__Bacteroidetes|c__CFGB635|o__OFGB635|f__FGB635	0	0	0	0.02753539484211054	0	0	0	0	0.08559578167548676	0	0	0	0	0	0	0	0	0	0	0	0	0	0	0	0	0	0	0.0098955499559088	0	0	0	0	0	0	0	0	0	0	0	0	0	0	0	0	0	0	0	0	0
k__Bacteria|p__Firmicutes|c__CFGB6280|o__OFGB6280|f__FGB6280	0	0.007448905320649506	0	0	0	0	0	0	0	0.03310327952171996	0	0	0	0	0	0	0	0	0	0	0.014708538587391934	0	0	0	0	0	0	0	0	0	0	0	0	0	0	0.024746350146757374	0	0	0	0	0	0	0	0	0.0005531821507911852	0	0.08967050524899185	0	0
k__Bacteria|p__Firmicutes|c__CFGB4621|o__OFGB4621|f__FGB4621	0	0	0	0	0	0	0	0	0	0	0	0	0	0	0	0	0	0	0	0	0	0	0	0	0	0	0	0	0	0	0	0	0	0	0	0	0	0	0	0	0	0	0	0	0.013822807645989496	0	0	0	0
k__Bacteria|p__Firmicutes|c__CFGB1348|o__OFGB1348|f__FGB1348	0	0	0.005863313884763255	0	0	0	0	0	0	0	0	0	0	0	0	0	0	0.01302164560797513	0	0	0	0	0	0	0	0	0	0	0	0	0	0	0	0	0	0	0	0	0	0	0	0	0.02013379779375152	0	0	0	0.04559256150077571	0.016197092814806864	0
k__Bacteria|p__Firmicutes|c__CFGB1289|o__OFGB1289|f__FGB1289	0	0	0	0	0	0	0	0	0	0	0	0	0	0	0	0	0	0	0	0	0	0	0	0	0	0	0	0	0	0	0	0	0	0	0	0	0	0	0	0	0.04683120590099568	0	0.0029795953963379068	0	0.13229823364836504	0	0.0006332300208441071	0	0
k__Bacteria|p__Firmicutes|c__CFGB2840|o__OFGB2840|f__FGB2840	0	0.007490612517293679	0.017891010403186466	0.05255820472021732	0	0	0	0	0.008384337950916901	0.00593080635620485	0	0	0	0.014020789905283777	0	0	0	0.028736572755360672	0	0.010654350566852575	0	0	0.03541097007213339	0.09995585263633137	0	0.007275552388230733	0	0	0	0	0	0	0	0	0.04249056193854419	0	0	0	0	0	0.0008833472377435083	0	0.4133370515416961	0	0.048228038975685165	0	1.694335278205066	0	0
k__Bacteria|p__Firmicutes|c__CFGB1670|o__OFGB1670|f__FGB1670	0	0	0	0	0	0	0	0	0	0	0	0	0	0	0	0	0	0	0	0	0	0	0	0	0	0	0	0	0	0	0	0	0	0	0.28185676522851344	0	0	0	0	0	0	0	0	0	0	0	0	0	0
k__Bacteria|p__Firmicutes|c__CFGB4559|o__OFGB4559|f__FGB4559	0.01219	0.007590709789239697	0.0007526718722417529	0.0016169316487595136	0	0.03672194640319161	0.023845724214585435	0	0	0.008192705477039732	0.0008761174010585431	0	0.029279919718845682	0	0	0	0	0	0.017284745377755182	0.006545421742664012	0.01722504371443834	0	0.0035517358473089646	0	0.13026951764383402	0.00019943948432650039	0	0.001027113628266289	0	0.04226280059524691	0.03888510996191072	0	0.0073509617798853686	0	0.04240943085343327	0	0	0	0.0260069367539129	0	0.018833239154703387	0.012578173774625943	0.028245875433492298	0.012606067494850003	0.0058556354498384006	0.0006046242689294837	0.002130733448515982	0	0.0021795266480431888
k__Bacteria|p__Firmicutes|c__CFGB1764|o__OFGB1764|f__FGB1764	0	0	0	0	0	0	0	0	0	0	0	0	0	0	0	0	0	0	0	0	0	0	0	0	0	0	0	0	0	0	0	0	0	0	0	0	0	0	0	0	0	0	0	0	0	0	0	0	0
k__Bacteria|p__Firmicutes|c__CFGB9382|o__OFGB9382|f__FGB9382	0	0	0	0	0	0	0	0	0	0	0	0	0	0	0	0	0	0	0	0	0	0	0	0	0	0	0	0	0	0	0	0	0	0	0	0	0	0	0	0	0	0	0	0	0	0	0	0	0
k__Bacteria|p__Firmicutes|c__CFGB1838|o__OFGB1838|f__FGB1838	0	0	0.0740704389473109	0	0	0.020218952504985892	0.1199192855246485	0.0015710846036655966	0.741910678068762	0.010769251982137735	0	0.1601438667734849	0.055009297732415696	0.38603193717187123	0	0.011953339291204004	0	0.13816451933825605	0	0	0.002574355819622187	0.01380380090581102	0	0	0	0	0.04125937854447647	0.0750866052425117	0	0.005098992183185241	2.3478237921298217	0	0	3.8022942033329636	0	0	0	0.13613891471357029	0.11398798086554751	0	0.27895139606898706	0.06977497116654774	0.03166465974663145	0.07960066982310358	0	0	0	0.14779011717609536	0.12940739638406062
k__Bacteria|p__Firmicutes|c__CFGB2942|o__OFGB2942|f__FGB2942	0	0.1285999701326466	0.33837869360372486	0	0	0	0	0	0.0019588633410850893	0	0	0	0	0.013957746785206063	0	0	0	0.6977822997518361	0.019241726206405452	0	0	0	0.053603386635653734	0.3082874970190102	0	0.12640474516613595	0	0	0	0	0	0	0	0	0	0	0.6513637841490351	0	0	0	0	0	0.21180961956163918	0	0.18271876285584454	0	0.007829803636112945	0.011451589692999623	0
k__Bacteria|p__Firmicutes|c__CFGB2858|o__OFGB2858|f__FGB2858	0	0	0.009762154182975536	0	0	0	0	0	0	0.008881367676559013	0	0	0	0.006562788800090115	0	0	0	0.003311006663128401	0	0	0	0	0	0	0	0	0	0	0	0	0	0	0	0.0031540257174495884	0	0	0	0	0	0	0	0	0	0	0.04309423877139137	0	6.845729955071428e-05	0	0
k__Bacteria|p__Firmicutes|c__CFGB1347|o__OFGB1347|f__FGB1347	0	0.0012011672633522158	0.023664003663280715	0.006237868664577143	0	0	0	0.0044120614258381	0.0010121633202007788	0	0	0	0	0.03805282727890867	0	0	0	0.002627390859547164	0	0	0	0	0	0	0	0	0	0.005587804738851677	0	0	0	0	0	0	0	0	0.07040464350065008	0	0	0	0	0	0.0804232410589587	0	0	0	0.10126546036039409	0	0
k__Bacteria|p__Bacteroidetes|c__CFGB593|o__OFGB593|f__FGB593	0	0	0	0	0	0	0	0	0	0	0	0	0	0	0	0	0	0	0	0	0	0	0	0	0	0	0	0	0	0	0	0	0	0	0	0	0	0	0	0	0	0	0	0	0	0	0	0	0
k__Bacteria|p__Firmicutes|c__CFGB2836|o__OFGB2836|f__FGB2836	0	0	0	0	0	0	0	0.015059619257934474	0	0	0	0	0	0	0	0	0	0	0	0	0	0	0.0032489380907411492	0.19783871114527277	0	0.007355328181961334	0	0	0	0	0	0	0	0	0	0	0.7262794803224956	0	0	0	0.0024154026032049054	0	0	0	0.031949642270086016	0	0.016104579719305533	0.006449873961329555	0
k__Bacteria|p__Firmicutes|c__CFGB1288|o__OFGB1288|f__FGB1288	0	0	0	0	0	0	0	0	0	0	0	0	0	0	0.022872115755216253	0	0	0	0	0	0	0	0	0	0	0.2981779842268642	0	0	0	0	0	0	0	0	0	0	0	0	0	0	0	0	0	0	0	0	0	0	0
k__Bacteria|p__Firmicutes|c__CFGB3039|o__OFGB3039|f__FGB3039	0.00093	0.004170719664417416	0.0006849314037399952	0	0	0	0	0.01282102720607935	0.008258446990692923	0	0	0	0	0	0	0	0	0	0	0	0	0	0	0	0	0	0	0	0	0.007607630965617725	0	0	0	0	0	0	0.11233774225485116	0	0	0	0	0	0	0	0.0013829553769779633	0	0.030446383975180177	0	0
k__Bacteria|p__Firmicutes|c__CFGB2950|o__OFGB2950|f__FGB2950	0	0.005346862609783128	0.009784734339142788	0.004026476850832514	0	0	0	0	0.0015006202458698115	0	0	0	0.008932584561688996	0.004539104645595468	0	0	0	0.021455652630471354	0	0	0	0	0	0	0	0	0	0	0	0	0	0	0	0	0	0	0.04392011005055809	0	0	0	0	0	0.0038063039456108522	0	0.009208458973536194	0	0	0	0
k__Bacteria|p__Firmicutes|c__CFGB3040|o__OFGB3040|f__FGB3040	0	0	0	0	0	0	0	0	0	0	0	0	0	0	0	0	0	0	0.022430453791912067	0	0	0	0	0	0	0.20989011330520901	0	0	0	0	0	0	0	0	0	0	0	0	0	0	0	0	0	0	0	0	0	0	0
k__Bacteria|p__Firmicutes|c__CFGB4655|o__OFGB4655|f__FGB4655	0	0	0	0	0	0	0	0	0	0	0	0	0	0	0	0	0	0	0	0	0	0	0	0	0	0	0	0	0	0	0	0	0	0	0	0	0	0	0	0	0	0	0	0	0	0	0	0	0
k__Bacteria|p__Firmicutes|c__CFGB2946|o__OFGB2946|f__FGB2946	0	0	0	0	0	0	0	0	0	0	0	0	0	0	0	0	0	0	0	0	0	0	0	0	0	0	0	0	0	0	0	0	0	0	0	0	0	0	0	0	0	0	0	0	0	0	0	0	0
k__Bacteria|p__Firmicutes|c__CFGB2932|o__OFGB2932|f__FGB2932	0	0.0343166813988265	0.13867979246054296	0.020235424016093323	0	0.0005410817671542861	0	0.04143430379615485	0	0.006862875022795602	0.0012087175255344714	0	0	0.005503664382784505	0	0	0	0.2662395283224516	0.04490695419155709	0	0	0	0.0915022085455335	0.309609777223724	0	0.07282732209666487	0	0.015636655236292762	0	0	0	0	0	0	0	0	0.5755798893460851	0	0	0	0	0	0.058153779512918745	0.015983797994989845	0.08355074314083939	0.0002571390569010448	0.26605073754140723	0.0005124252197256642	0
k__Bacteria|p__Firmicutes|c__CFGB3071|o__OFGB3071|f__FGB3071	0	0	0.00880626090522851	0	0	0	0	0	0	0	0	0	0	0	0	0	0	0.0040110951366754515	0	0	0	0	0	0	0	0	0	0	0	0	0	0	0	0	0	0	0	0	0	0	0	0	0.008602935840871587	0	0.001646054204793283	0	0	0	0
k__Bacteria|p__Firmicutes|c__CFGB8294|o__OFGB8294|f__FGB8294	0	0	0.024567209909970817	0	0	0	0	0	0	0	0	0	0	0	0	0	0	0.04523395172612233	0	0	0	0	0	0	0	0.0199918139088884	0	0	0	0	0	0	0	0	0	0	0.05710419851692696	0	0	0	0	0	0.018816231043347766	0	0.0289071404407345	0	0	0	0
k__Bacteria|p__Firmicutes|c__CFGB3047|o__OFGB3047|f__FGB3047	0	0	0	0.0079102832620686	0	0	0	0	0	0	0	0	0	0	0	0	0	0	0	0	0	0	0	0	0	0	0	0	0	0	0	0	0	0	0	0	0	0	0	0	0	0	0.0047966318952607345	0	0	0	0	0	0
k__Bacteria|p__Firmicutes|c__CFGB3048|o__OFGB3048|f__FGB3048	0.00149	0.0010510213554331888	0.0904711590434587	0.011461191980913023	0	0	0	0.08169639939061102	0.004879533618281367	0.07343157539529307	0	0	0.12913689695477726	0.3991890363320903	0	0	0	0.0026685725344616964	0.09190902903496327	0.00856592806530219	0	0	0	0.035752750567454535	0	0.00489025615568579	0.0418480337506882	0.0204962824028661	0	0	0	0	0	0	0	0.018351678472305965	0	0	0	0	0.03648638160898381	0	0.010351079960688334	0.03869947771975229	0.5694672936205746	0	0.007290702402151071	0	0
k__Bacteria|p__Firmicutes|c__CFGB2960|o__OFGB2960|f__FGB2960	0	0	0.0024537103035081145	0	0	0	0	0	0	0	0	0	0	0.007558870097318008	0	0	0	0.0015649036467522293	0.0007885481574267265	0	0	0	0	0	0	0.007937691476194716	0.02988465723656705	0	0	0	0	0	0	0	0	0	0.04059052355395985	0	0	0	0	0	0.0007061468858373073	0	0.22700031941429993	0	0.06819202751495526	0	0
k__Bacteria|p__Firmicutes|c__CFGB1798|o__OFGB1798|f__FGB1798	0	0.020194624615109128	0.0034547638935896463	0	0	0	0	0.0128861498839515	0	0.001353577426641347	0.00476186031871634	0	0	0	0.002562702045402381	0	0.01688901610299696	0.0006424341286667047	0.007914260704100357	0.005263503865696093	0	0	0.08042144739978156	0.012378248884127065	0.006403044661569946	0.008855113104096618	0.060316347594058135	0	0.005696352333522145	0	0	0	0	0	0.2608585652911701	0	0.19738540593946557	0	0	0	0.02036529452016479	0	0	0	0.0145648812629045	0	0.005493698288944821	0	0
k__Bacteria|p__Firmicutes|c__CFGB1799|o__OFGB1799|f__FGB1799	0	0	0	0	0	0	0	5.698234313813044e-05	0	0	0	0	0	0.007514739913263608	0	0	0	0	0	0	0	0	0	0	0	0	0	0	0	0	0	0	0	0	0	0	0	0	0	0	0	0	0	0	0	0	0	0	0
k__Bacteria|p__Firmicutes|c__CFGB2863|o__OFGB2863|f__FGB2863	0	0	0.3055621999739844	0	0	0	0	0	0	0	0	0	0	0	0	0	0	0.5242262489920311	0	0	0	0	0	0	0	0	0	0	0	0	0	0	0	0	0	0	0	0	0	0	0	0	0	0	5.687265692284176	0	0	0	0
k__Bacteria|p__Firmicutes|c__CFGB9773|o__OFGB9773|f__FGB9773	0	0	0	0	0	0	0	0	0	0	0	0	0	0.009494293883703854	0	0	0	0	0	0	0	0	0	0	0	0	0	0	0	0	0	0	0	0	0	0	0	0	0	0	0	0	0	0	0	0	0	0	0
k__Bacteria|p__Firmicutes|c__CFGB2954|o__OFGB2954|f__FGB2954	0	0.011177528700638675	0.10724068835700495	0	0	0	0	0	0	0.01979310149308005	0	0	0	0.0180618539022653	0	0	0	0.2054553761486019	0.02463493513712693	0	0	0	0.045509684439827544	0.03605986080854935	0	0.017423033350763072	0	0	0	0	0	0	0	0	0	0	0.03596311436379507	0	0	0	0.004140690176922695	0	0	0	0.07466609810922974	0	0.006777272655520713	0	0
k__Bacteria|p__Firmicutes|c__CFGB1303|o__OFGB1303|f__FGB1303	0	0	0	0	0	0	0	0	0	0	0	0	0	0	0	0	0	0	0	0	0	0	0	0	0	0	0	0	0	0	0	0	0	0	0	0	0.1956221571764821	0	0	0	0	0	0	0	0	0	0	0	0
k__Bacteria|p__Firmicutes|c__CFGB8140|o__OFGB8140|f__FGB8140	0	0	0.11578351410694884	0	0	0.010606794053186224	0.0034604425106863307	0.11549506920625639	0.01039859331450054	0.11787403423668398	0.0016954494150114396	0	0	0.012684275759636224	0	0	0	0.00182023003122233	0.13090474995880322	0.0012819178769679195	0	0	0.03591836090746324	0.0013393418847746032	0	0.061403428434442936	0	0	0.009456211058335242	0.18727356226640923	0	0	0	0.12297380270982394	0	0	0	0.08808946794083858	0	0	0	0	0	0	0	0	0.010833367653900534	0.08198803515610625	0
k__Bacteria|p__Firmicutes|c__CFGB9718|o__OFGB9718|f__FGB9718	0	0.0035367702754259688	0.009385818246854659	0	0	0.0001193562721663866	0	0.0036468699608403483	0	0.008364871026919553	0	0	0	0.016990120860944147	0	0	0.029741998204782676	0	0.017209919640189142	0	0.0023140277030311795	0	0.005253950262609114	0	0.01367118849952396	0	0	0	0	0	0	0	0	0	0	0	0	0	0	0	0.009792732268422172	0	0	0	0.022127286031647413	0.0001598431975330819	0.025406215295758837	0	0
k__Bacteria|p__Firmicutes|c__CFGB9238|o__OFGB9238|f__FGB9238	0	0	0	0	0	0	0	0	0	0	0	0	0	0	0	0	0	0	0	0	0	0	0	0	0	0	0	0	0	0	0	0	0	0	0	0	0	0	0	0	0	0	0	0	0	0	0	0	0
k__Bacteria|p__Firmicutes|c__CFGB2832|o__OFGB2832|f__FGB2832	0	0	0	0	0	0	0	0	0	0	0	0	0	0	0	0	0	0	0	0	0	0	0	0	0	0	0	0	0	0	0	0	0	0	0	0	0	0	0	0	0	0	0	0	0	0	0	0	0
k__Bacteria|p__Firmicutes|c__CFGB1763|o__OFGB1763|f__FGB1763	0	0	0	0	0	0	0	0	0	0	0	0	0	0	0	0	0	0	0	0	0	0	0	0	0	0	0	0	0	0	0	0	0	0	0	0	0	0	0	0	0	0	0.005976413887452333	0	0	0	0	0	0
k__Bacteria|p__Firmicutes|c__CFGB2829|o__OFGB2829|f__FGB2829	0	0	0	0	0	0	0	0	0	0	0	0	0	0	0	0	0	0	0	0	0	0	0	0	0	0	0	0	0	0	0	0	0	0	0	0	0	0	0	0	0	0	0	0	0.46030151844858724	0	0	0	0
k__Bacteria|p__Firmicutes|c__CFGB1772|o__OFGB1772|f__FGB1772	0	0	0	0	0	0	0	0	0.0026286032494766496	0	0	0	0.03456155132793787	0	0	0	0	0	0	0	0	0	0	0	0	0	0	0.33827297494513336	0	0	0	0	0	0	0	0	0	0	0	0	0	0	0	0	0.04511807590843228	0	0	0.012231367201277809	0
k__Bacteria|p__Firmicutes|c__CFGB1479|o__OFGB1479|f__FGB1479	0	0.03447516874607436	0.835578678969182	0	0	0	0	0.1898895883404527	0	0.034076905390005845	0.010570194199808163	0	0	0.7979367708236367	0	0	0	1.6947906494326646	0.8761057820309263	0.048195018460575355	0	0	0.04696638716061324	0.023033268082111008	0	0.5008882760963193	0	0.009389658168852271	0.0022226421488275657	0	0	0	0	0	0.3087922854853375	0	0.1310532405462139	0	0	0	0	0	0.11019336038017298	0	0.01713515442694647	0	0	0.06929437128920639	0
k__Bacteria|p__Firmicutes|c__CFGB1201|o__OFGB1201|f__FGB1201	0	0.006339493889914473	0.007760047002812472	0	0	0.012508537323037318	0.0023283224300296914	0	0	0.014758743344870127	0	0	0.03389482064572547	0.16028713279758994	0	0	0	0.010542508778120283	0.014723402822609973	0	0	0	0	0	0.04088904364742569	0.12603777651497516	0	0.023301682312906857	0	0.008710778312941455	0	0	0	0.13545157111833067	0.022606070533177907	0	0	0	0	0	0.0028639773723715305	0	0.041722947096118956	0	0.2948528324954919	0	0.19609593456302105	0.025593411789558984	0
k__Bacteria|p__Bacteroidetes|c__CFGB671|o__OFGB671|f__FGB671	0	0	0	0	0.0007398925481910772	0	0	0.0023769777423334414	0.00010071276817918199	0	0	0	0.019744867673229815	0	0	0	0	0	0	0.0037099212730793427	0	0	0.03566466548979832	0	0.0318513787668679	0	0	0.019423178612140126	0	0	0	0	0	0.0030710250406745993	0	0	0.5871886895775041	0	0	0	0	0	0.16108760544478867	0	0.29545323751281405	0.002286452695147128	0.17264075230445758	0	0
k__Bacteria|p__Firmicutes|c__CFGB2873|o__OFGB2873|f__FGB2873	0	0	0.03457021909206371	0.0025205110995368887	0	0	0	0.0034677825966919385	0.002804850593790218	0	0	0	0	0	0	0	0	0.06658253200181591	0.014654332911010553	0	0	0	0.007283513603928522	0	0	0.007626565880645375	0	0.046450064084281435	0	0	0	0	0	0	0	0	0.016316763933598412	0	0	0	0	0	0.002394010173936237	0	0.04192041323190763	0.0005837751562077774	0.2164962098291339	0	0
k__Bacteria|p__Firmicutes|c__CFGB3360|o__OFGB3360|f__FGB3360	0	0	0	0	0	0	0	0	0	0	0	0	0	0.016447950028275798	0	0	0	0	0	0	0	0	0	0	0	0	0	0	0	0	0	0	0	0	0	0	0	0	0	0	0	0	0	0	0	0	0	0	0
k__Bacteria|p__Firmicutes|c__CFGB1011|o__OFGB1011|f__FGB1011	0	0	0	0	0	0	0	0	0	0	0	0	0	0	0	0	0	0	0	0	0	0	0	0	0	0	0	0	0	0	0	0	0	0	0	0	0	0	0	0	0	0	0	0	0	0	0	0	0
k__Bacteria|p__Firmicutes|c__CFGB2933|o__OFGB2933|f__FGB2933	0	0	0	0	0	0	0	0	0	0	0	0	0	0	0	0	0	0	0	0	0	0	0	0	0	0	0	0	0	0	0	0	0	0	0	0	0	0	0	0	0	0	0	0	0	0	0	0	0
k__Bacteria|p__Firmicutes|c__CFGB9581|o__OFGB9581|f__FGB9581	0	0	0.6445204509193354	0.01035153300627414	0	0	0	0.011681380343316741	0.00035249468862713694	0.004998737689614097	0	0	0	0.0794973744179984	0	0	0	1.3977060465992281	0	0	0	0	0	0.005869217940923102	0	0	0	0	0	0	0	0	0	0	0	0	0.41831063038982735	0	0	0	0.12021803813665556	0	0.04081012307296341	0	0	0.04292832309399334	0.2605827107397939	0	0
k__Bacteria|p__Firmicutes|c__CFGB2949|o__OFGB2949|f__FGB2949	0	0.009792849772052093	0.007195543098631158	0.009543067181894384	0	0	0	0	0.002185467069488249	0.0041913406281087326	0	0	0	0.001437383137771898	0	0	0	0.003434551687871998	0.008846704510692546	0	0.021628927686769554	0	0	0	0.0072746976195932865	0	0	0.08159421323055707	0	0.0018058930648781066	0	0	0	0.04808505874497706	0	0	0.03891677980432577	0	0	0	0	0	0	0	0.011981115851282257	0	0.023403839283900444	0	0
k__Bacteria|p__Firmicutes|c__CFGB3026|o__OFGB3026|f__FGB3026	0	0.02694284903213651	0.34705700029067227	0.024523463339519287	0	0	0	0.0005698234313813045	0	0	0	0	0.010025058932543046	0.011801672078548217	0	0	0	0.7020569576079646	0.010112986223348601	0	0	0	0	0.042722446872300715	0	0.009365678183972458	0	0	0	0	0	0	0	0	0	0	0.24799154048722497	0	0	0	0	0	0.09037818983978708	0	0.09745450427231052	0	0.00010268594932607142	0.006316197817053294	0
k__Bacteria|p__Firmicutes|c__CFGB1507|o__OFGB1507|f__FGB1507	0	0.033207269968091466	0.0020246873363303154	0.06543024882602835	0	0.006325882424818491	0.01255300441633745	0.010688259505766467	0.0007805239533886603	0.011814118767615267	0.0009085661936903409	0	0.0018033860018877516	0.1062024400829184	0	0	0	0	0.0037700660081350797	0.016359309595478017	0.003254101457387596	0	0.028683949642437607	0	0	0.051327745686268134	0.10771201071237807	0.0063849675548195445	0.004438629680443073	0.006226653916005055	0	0	0	0	0	0	0.007527371622685828	0	0	0	0.01196659461130659	0.0009113527106166102	0.036426845452339145	0.024575494686008725	0.015199016899177324	0	0.0034998794395302672	0	7.993374014828319e-05
k__Bacteria|p__Firmicutes|c__CFGB2947|o__OFGB2947|f__FGB2947	0	0.2004864942685452	0.015798582598354396	0	0	0	0	0	0	0	0.015056239781154222	0	0	0.012129496302952333	0	0	0	0	0.008898506944392112	0	0	0	0.5634002365717474	1.9491092684683553	0	0	0	0	0.04091258661973615	0	0	0	0	0	0	0.40099379571442706	0.32231650357257946	0	0	0	0	0	0.2748117002541482	0	1.0163507718505804	0	0.046739221268250176	0.023588269625415083	0
k__Bacteria|p__Firmicutes|c__CFGB1473|o__OFGB1473|f__FGB1473	0	0.04132349043504776	0.0461162056122522	0	0.07653598641614222	0.006819221683106221	0.0014311706679999022	0.15732010906964414	0.09265574672484742	0.1703726534638306	0.0698216895454711	0	0	0	0	0.013109151886423354	0.12448618619931784	0	0	0.13775098987868517	0.05739511837174522	0	0	0	0	0.03811687424448076	1.2144610965488154	0.024666057132544168	0	0.0038651014465490695	0	0	0	0.052522828263213146	0	0	0.002139169819051026	0	0	0.1926156495470429	0.003409168245666352	0	0.024663471719976196	0	0.09369691332120454	0	0.01242499986845464	0	0.009506786161635817
k__Bacteria|p__Bacteroidetes|c__CFGB618|o__OFGB618|f__FGB618	0	0	0	0	0	0	0	0	0	0	0	0	0	0	0	0	0	0	0	0	0	0	0	0	0	0	0	0	0	0	0	0	0	0	0	0	0	0	0	0	0	0	0	0	0	0	0	0	0
k__Bacteria|p__Firmicutes|c__CFGB2860|o__OFGB2860|f__FGB2860	0	0	0	0	0	0	0	0	0	0	0	0	0	0.006663657792214457	0	0	0	0	0	0	0	0	0	0.01016876131625049	0	0	0	0	0	0	0	0	0	0	0	0	0	0	0	0	0	0	0	0	0	0	0	0.07961528359520265	0
k__Bacteria|p__Firmicutes|c__CFGB1470|o__OFGB1470|f__FGB1470	0	0	0	0	0	0	0	0	0	0	0	0	0	0	0	0	0	0	0	0	0	0	0	0	0	0	0	0	0	0	0	0	0	0	0	0	0	0	0	0	0	0	0	0	0	0	0	0	0
k__Bacteria|p__Firmicutes|c__CFGB2930|o__OFGB2930|f__FGB2930	0	0.018960091594441574	0.04138189953585158	0.0014504828025636812	0	0	0	0.00013024535574429817	0	0.028716026371334195	0	0	0	0.0016202081859972711	0.022732332007285215	0	0	0.028580082390685452	0	0	0	0	0.0007119839140918892	0.08732167855129197	0	0.013849077791632186	0.002521109165997698	0.006936849504335759	0	0	0	0	0	0	0	0	0.012960325932995337	0	0	0	0	0	0.011393077194667776	0	0.019381613649061893	0	0.00634085737088491	0	0
k__Bacteria|p__Firmicutes|c__CFGB3068|o__OFGB3068|f__FGB3068	0	0.007423881002663	0.07061567505372125	0.0018467895792204248	0	0.005450603095598322	0.0021147148676416466	0.017208667627715394	0.5637397198829711	0.06966174352723493	0	0	0.019383387182873694	0.06804243949987762	0.014904442123147031	0.14106879146038512	0	0.06253025519022593	0.047479808398635526	0	0.001894610181856778	0	0	0	0.7512075590567763	0.0050099198462816895	0.3007909183498244	0.04197368827153881	0	0.008212319141187769	0	0	0	0.3611746782971395	0	0	0.009952957484454981	0	0	0	0.0706815813200704	0	0.02699720106219462	0.0025259293530714173	0.060991705186623245	0	0.007196573615268839	0.36998214832061915	0
k__Bacteria|p__Firmicutes|c__CFGB2923|o__OFGB2923|f__FGB2923	0	0	0.15334936725053475	0	0.00019301544735419407	0	0	0	0	0	0	0	0	0	0	0	0	0.2994896126484451	0	0	0	0	0	0.002951670650522374	0	0.22699404348104968	0	0	0	0	0	0	0	0	0	0	0.8966701742357776	0	0	0	0	0	0.02729860522078371	0.1491595178190026	0.12421637734778163	0	0	0	0
k__Bacteria|p__Firmicutes|c__Negativicutes|o__Veillonellales	3.54671	0.27605159314845995	0.24746345815564352	0.052692949024280615	1.4104818277015903	1.4793255084846288	0.7108432461149365	0.6496882554567612	1.01496313515616	0.7707732933257576	0.2026670465800517	1.8494202055259013	1.5902330060744265	0.16473797707507662	0.16504966036957427	0.011252394878619365	0.27438950554374	0.0720432220954829	0	0.6794249643153613	5.390881869703159	0.5392803520237687	1.8838194157324835	0.07277659629944037	5.315189001048623	0.8665645593986441	0.0760257117840721	6.603351841259356	4.348472926454103	1.5712658812950973	0.06347627208993085	0	2.0351223860966843	2.670164972122112	1.8940199330207135	6.313930554072033	0.008109154209457027	0.1767545911380876	0.7999017834541349	13.1985968367793	2.040828868650183	0.5657768009594919	0.08384202537209787	0.01904910316091082	0.19596814997967246	2.9837790689415584	2.276282224523244	2.2497249494547003	0.7875285236049258
k__Bacteria|p__Firmicutes|c__CFGB2881|o__OFGB2881|f__FGB2881	0	0	0	0	0	0	0	0	0	0	0	0	0	0	0	0	0	0	0	0	0	0	0	0	0	0	0	0	0	0	0	0	0	0	0	0	0	0	0	0	0	0	0	0	0	0	0	0	0
k__Bacteria|p__Firmicutes|c__CFGB1213|o__OFGB1213|f__FGB1213	0	0	0.021067285704046666	0	0	0	0	0	0	0.0011398546750663976	0	0	0	0	0	0	0	0.04625525726400274	0	0	0	0	0	0	0	0	0	0	0	0	0	0	0	0	0	0	0	0	0	0	0	0	0	0	0.00326512391442602	0	0.014170661006997853	0	0
k__Bacteria|p__Bacteroidetes|c__CFGB658|o__OFGB658|f__FGB658	0	0	3.072240994678942	0.5855670409169379	0.005543832571228796	0.03575118205623833	0.048168505318504175	1.6634122802188358	5.841466445352779	2.847653815470826	0	0.0220518670119017	0.05550332106923573	3.386575541582716	0	0.15063593700662015	0	4.55036093334627	5.479293063878226	0.21084577743294866	0	0	0	0	0	1.0509822617656726	2.3199734118509903	0.2465609259734457	0	0	0	2.857841194289698	0	1.1208356057910018	0	0	15.008469153470006	0	0	0.11480796900117136	2.7103715691082884	0.022459948620320098	1.253255714508232	0.03226233687131825	4.811713270057532	0.5105739214418664	3.037844010537609	0.2941989141946693	0
k__Bacteria|p__Firmicutes|c__CFGB2861|o__OFGB2861|f__FGB2861	0	0	0	0	0	0	0	0	0	0.06719205839792441	0	0	0	0.013213837968289028	0	0	0	0	0	0	0	0	0	0	0	0	0	0	0	0	0	0	0	0	0	0	0	0	0	0	0	0	0	0	0.08854962086933045	0	0	0	0
k__Bacteria|p__Firmicutes|c__CFGB1307|o__OFGB1307|f__FGB1307	0	0	0.007233176692243246	0	0	0	0	0.004680692472060715	0	0	0	0	0	0	0	0	0	0	0	0	0	0	0	0	0	0	0	0	0	0	0	0	0	0.03235366380689078	0	0	0	0	0	0	0	0	0	0	0.00902631363120251	0	0	0	0
k__Bacteria|p__Firmicutes|c__CFGB1360|o__OFGB1360|f__FGB1360	0	0	0	0	0	0	0	0	0	0	0	0.019751511957392595	0	0	0	0	0	0	0	0	0	0	0.48369077308605773	0	0	0	0	0.08538840163348105	0	0	0	0	0	0	0	0	0.056647722948844945	0	0	0	0	0	0	0	0	0	0	0	0
k__Bacteria|p__Firmicutes|c__CFGB4623|o__OFGB4623|f__FGB4623	0	0	0.0018064124933802068	0	0	0	0.008836232830785466	0	0	0	0	0	0	0	0	0	0	0.00047770742900857526	0.003557100447370197	0	0	0	0	0	0	0	0	0	0	0	0	0	0	0	0	0	0	0	0	0	0	0	0	0	0.03586914019215527	0	0	0.006332907335087827	0
k__Bacteria|p__Firmicutes|c__CFGB9977|o__OFGB9977|f__FGB9977	0	0.03194771262943741	0.0023709163975615217	0.057646783732489916	0	0	0	0	0	0.0006114845392283279	0	0	0	0	0	0	0	0	0.031202332565038574	0	0	0	0.012038256754358266	0.014988685933432978	0	0.009860288105102179	0	0	0	0	0	0	0	0	0	0	0.0433830799704616	0	0	0	0	0.07934794054831396	0.31693077853012713	0	0.049934808294589676	0	0.06837172792627588	0	0
k__Bacteria|p__Firmicutes|c__CFGB8331|o__OFGB8331|f__FGB8331	0	0	0.0020397407737751507	0	0	0.03501913025361783	0	0	0	0	0	0	0	0	0	0	0	0.0013013409272992222	0	0	0	0	0	0.010586772477740652	0	0	0	0.04821302031190267	0	0.01766670048084374	0	0	0	0	0	0	0.2749952030147436	0	0	0	0.008053642394114642	0	0.05278878549003285	0	0.00916123610700524	0	0	0	0
k__Bacteria|p__Firmicutes|c__CFGB1226|o__OFGB1226|f__FGB1226	0.01366	0.0376699400090181	0.057150375259316294	0.0048666472173448105	0	0.0008514080747868912	0.0001637657978308346	0.0020188030140366213	8.560585295230468e-05	0.002665597651587565	0	0	0	0.0010339071692745231	0	0	0.003101133469857228	0.08257749453862027	0.005197510847856453	0	0	0	0	0.0004521345216118087	0.008749298488429763	0.08133939928771991	0	0.022113603116031673	0	0.010688272076292141	0	0	0	0	0	0	0.00853877827353422	0	0	0	0.002235972695538255	0.0035324332337123153	0.3484662650659347	0.016045693580070942	0.02159434225222663	0	0.10871874884897811	0	0
k__Bacteria|p__Firmicutes|c__CFGB9989|o__OFGB9989|f__FGB9989	0	0.09324060881771576	0.46303620908440396	0.052732579701946294	0	0	0	0.007008828205990044	0.0013948718392816704	0.015227746049715154	0	0	0	0.2566485418363771	0	0	0	0.9020516436628996	0.036313506023395746	0	0	0	0.060428611743155294	0.07542968754889835	0	0.08989136437564026	0.06864671066378165	0.005327193818246798	0	0.06496312156461967	0	0	0	0	0	0	0.004645310192834654	0	0	0	0.032752859299458516	0.02759666389834099	0.07496352001480196	0.005959660620665584	0.22443679237404807	0	0.018269541817596872	0.00394901609549452	0
k__Bacteria|p__Firmicutes|c__CFGB2849|o__OFGB2849|f__FGB2849	0	0	0	0	0	0	0	0	0	0	0	0	0	0	0	0	0	0	0	0	0	0	0	3.3155536320195758	0	0	0	0	0	0	0	0	0	0	0	0	0	0	0	0	0	0	0	0	0	0	0	0	0
k__Bacteria|p__Synergistetes|c__Synergistia|o__Synergistales	0	0	0	0	0	0	0	0	0	7.717766029095399e-05	0	0.0019251198328515912	0	0	0	0	0	0	0	0	0	0	0	0	0	0	0	0	0	0	0	0	0	0.12039524835134761	0	0	0	0	0	0	0	0	0.004908582011308112	0	0	0	0	0	0.00530227142983612
k__Bacteria|p__Firmicutes|c__CFGB2941|o__OFGB2941|f__FGB2941	0	0	0	0.0642571807671244	0	0	0	0	0.0012840877942845704	0	0	0	0	0.16799730638309449	0	0	0	0	0	0	0	0	0	0	0	0	0	0	0	0	0	0	0	0	0	0	0	0	0	0	0	0	0	0	0.052376905106619055	0	0	0	0
k__Bacteria|p__Bacteroidetes|c__CFGB653|o__OFGB653|f__FGB653	0	0	0	0	0	0	0	0	0	0	0	0	0	0	0	0	0	0	0	0	0	0	0	0	0	0	0	0	0	0	0	0	0	0	0	0	0	0	0	0	0	0	0	0	0	0	0	0	0
k__Bacteria|p__Firmicutes|c__CFGB2936|o__OFGB2936|f__FGB2936	0	0.00224384717945657	0.04785487763713065	0.05740107353096273	0	0	0	0	0	0	0	0	0	0.0058314886071886216	0	0	0	0	0.15204589873419277	0	0	0	0.18542679914360952	0.10661843870008274	0	0	0	0	0	0	0	0	0	0	0	0	0	0	0	0	0.008440106810627426	0	0	0	0.015347431622560323	0	0.005245540578073481	0	0
k__Bacteria|p__Firmicutes|c__CFGB1320|o__OFGB1320|f__FGB1320	0	0.19186144600252997	0.6694639967654271	0.06282255023562698	0	0	0	0.005340059585516224	0	0.0177211781514229	0	0	0	0.007224741560906119	0	0	0	1.34653369735043	0	0	0	0	0	0	0	0.07787712983981186	0	0	0	0	0	0	0	0.10312004082524655	0	0	0	0	0	0	0	0	0.39627757616555337	0	0	0	0	0	0
k__Bacteria|p__Bacteroidetes|c__CFGB529|o__OFGB529|f__FGB529	0	0.15848734724786182	0.045258159677896606	0.21921313043991109	0.006192578935947059	0.028024852704667577	0.08218906975484015	0.03503600069521621	0.1352421407494145	0	0	0.006101650995648264	0.08129696228109128	0.1158669503908321	0	0	0	0.09478374298328766	0.20023367372672238	0.0053823571787924565	0.22456915724260398	0	0	0	0	0.18114689482407376	0	0.26182199488298435	0	0.8031729834699959	0	0	0	0	0	0	0.7196024063266292	0	0	0	0	0.003999407349896033	0.179955505772466	0	0.5438859922083773	0.2729843825695416	0.1297779256232666	0	0
k__Bacteria|p__Firmicutes|c__CFGB9120|o__OFGB9120|f__FGB9120	0.00393	0	0.0024085499911736096	0.025934315464417296	0.006927109943933853	0.018746891814933792	0	0.007008828205990044	0.812837645058951	0.029630284808627033	0.0029771767239674565	0.04711649218029996	0.2097912272530132	0.031836775639245994	0.22012445705440362	0.04621013324241498	0	0	0.0056925118809856385	0	0.02514335726074816	0	0.0007774536992957411	0	0.03191691658326063	0	0.34466654225524185	0.5331792834492767	0	0	0	0	0	0	0	0	0.005352399798295036	0	0	0.28214664681595164	0.0805157204902618	0	0	0	0.0018551840422875116	0.004621553319978237	0.004689325019223927	0.05135948859880814	0.033151186497497986
k__Bacteria|p__Firmicutes|c__CFGB1292|o__OFGB1292|f__FGB1292	0	0	0	0	0	0	0	0	0	0	0	0	0	0	0	0	0	0	0	0	0	0	0	0	0.011220074166435771	0	0	0	0	0	0	0	0	0	0	0	0	0	0	0	0	0	0.006760064699783979	0	0	0	0	0	0
k__Bacteria|p__Firmicutes|c__CFGB2889|o__OFGB2889|f__FGB2889	0	0.0012762402173117293	0	0	0	0	0	0	0	0	0	0	0	0	0	0	0	0	0	0	0	0	0.012267401002571747	0.022427578439951794	0	0	0	0	0	0	0	0	0	0	0	0	0.07067315854069833	0	0	0	0	0	0.01783451464108614	0	0.00808860242437355	0	0.005647727212933927	0	0
k__Bacteria|p__Firmicutes|c__CFGB1872|o__OFGB1872|f__FGB1872	0	0	0	0	0.0032008395019570515	0	0	0	0	0	0	0	0	0	0	0	0	0	0	0	0	0	0	0	0	0	0	0	0	0	0	0	0	0	0	0	0	0	0	0	0	0	0	0	0	0	0	0	0
k__Bacteria|p__Firmicutes|c__CFGB1425|o__OFGB1425|f__FGB1425	0	0	0	0	0	0	0	0	0	0	0	0	0	0	0	0	0	0	0	0	0	0	0	0	0	0	0	0	0	0	0	0	0	0	0	0	0	0	0	0	0.003678313107166327	0	0.15772049041597908	0	0	0	0	0	0
k__Bacteria|p__Firmicutes|c__CFGB1352|o__OFGB1352|f__FGB1352	0	0	0.22551554636107402	0	0	0	0	0	0	0	0	0	0	0	0	0	0	0.4261397356805979	0	0	0	0	0	0	0	0	0	0	0	0	0	0	0	0	0	0	0	0	0	0	0	0	0	0	0	0	0	0	0
k__Bacteria|p__Bacteroidetes|c__CFGB629|o__OFGB629|f__FGB629	0	0.2363630248218638	0.15197950444305475	0.44490983974592657	0.000670192525535396	0.002888421786426556	0	0.06846835544783074	0.42766166315766935	0.03835136042150483	0.2084753804611435	0	0.007121165660015553	0	0	0.031788574796258684	1.4369117134218121	0.11354611407434861	0.09242129754599232	0.12201141541578103	0.03780542759827189	0	0	1.2388144658562341	0	0	0	0.009535293683307938	0.07328064473918908	0.10256001745377881	0	0	0	0	1.8188777971016217	0.039934254739541195	0.07783355960865154	0	0	0.023181234394576884	0.4455727687883563	0.0008059069424460934	0.12431629809691913	0.0020867654398769703	0.072304954782682	0	0.10255759188941382	0.004929307820187095	0
k__Bacteria|p__Firmicutes|c__CFGB2833|o__OFGB2833|f__FGB2833	0	0	0.030995027698915385	0.022201105628310774	0	0	0	0.03555698211819339	0.010997834285166671	0	0	0	0	0.3600140415157983	0	0	0	0.03581982084066024	0	0.013404955812796984	0	0	0	0.038951815578858844	0	0	0	0	0	0	0	0	0	0	0	0	0.32979912268859063	0	0	0	0	0	0	0	0	0	0	0.011290064351999142	0
k__Bacteria|p__Firmicutes|c__CFGB6389|o__OFGB6389|f__FGB6389	0	0.05329345587192574	0	0	0	0	0	0	0	0	0	0	0	0	0	0	0	0	0	0	0	0	0	0	0	0	0	0	0	0	0	0	0	0	0	0	0	0	0	0	0	0	0	0	0	0	0	0	0
k__Bacteria|p__Firmicutes|c__CFGB3529|o__OFGB3529|f__FGB3529	0	0.009959678558628789	0.00133975593259032	0	0	0	0	0.0024909424286097023	0	0.004535671727868374	0	0	0	0.006045835215452852	0	0	0	0.0017131576764445457	0	0	0	0	0	0	0.08727015630856234	0	0	0.033672463947565734	0	0.006716941625926713	0	0	0	0	0	0	0	0	0	0	0.004506451142550866	0	0.025438510984919584	0	0.017033962570094426	0	0	0	0
k__Bacteria|p__Firmicutes|c__CFGB2982|o__OFGB2982|f__FGB2982	0	0.00542193556374264	1.28934949730629	0	0	0.006158783643785549	0	0.0009035771554760686	0.0029105990003783595	0.0019531884796710666	0	0	0	0.010629070045102721	0	0	0	2.641474992367934	0.008248098610164227	0	0	0	0	0	0	0	0	0	0.00017302004751352306	0	0	0	0	0.020988104467168926	0	0	0.2883224995024716	0.008826713931627391	0	0	0.0014975496139870413	0	0.03373143111981382	0	0.018511363680134296	0.004670201249662219	0.07111001990830446	0	0
k__Bacteria|p__Firmicutes|c__CFGB2856|o__OFGB2856|f__FGB2856	0	0	0	0	0	0	0	0	0	0	0	0	0	0	0	0	0	0	0	0	0	0	0	0	0	0	0	0	0	0	0	0	0	0	0	0	0	0	0	0	0	0	0	0	0	0	0	0	0
k__Bacteria|p__Firmicutes|c__CFGB2844|o__OFGB2844|f__FGB2844	0	0	0	0	0	0	0	0	0	0	0	0	0	0	0	0	0	0	0	0	0	0	0	0	0	0	0	0	0	0	0	0	0	0	0	0	0	0	0	0	0	0	0.24786616847628312	0	0	0	0	0	0
k__Bacteria|p__Firmicutes|c__CFGB9629|o__OFGB9629|f__FGB9629	0	0	0.0014451299947041657	0	0	0	0	0	0	0	0	0	0	0	0	0	0	0.005518344438547335	0	0	0	0	0	0	0	0.005600260719888131	0	0	0.04488539309533512	0	0	0	0	0	0	0	0	0.009075453857236859	0	0	0	0	0	0	0	0	0	0	0
k__Bacteria|p__Firmicutes|c__CFGB1422|o__OFGB1422|f__FGB1422	0.06582	0	0.002973053895354924	0	0	0	0.002420885707064511	0.0008140334734018635	0	0.01287679578239071	0	0	0.009731858090365307	0	0	0	0	0	0.0005525592927953704	0.01572259541817607	0	0	0	0	0.014713239780168403	0.18373960812031828	0	0	0	0	0	0	0	0	0	0	0	0	0	0	0	0	0	0	0	0.0008756627343116661	0.007222245102600356	0	0.00017052531231633752
k__Bacteria|p__Firmicutes|c__CFGB2921|o__OFGB2921|f__FGB2921	0	0	0.031679959102655385	0.0006895737913827337	0	0	0	0	0.008802295938860505	0	0	0	0	0.005289317774520274	0	0	0	0.06321387099380715	0.05556674388173444	0	0	0	0	0	0	0	0	0	0	0	0	0	0	0	0	0	0.09185004469916999	0	0	0	0	0	0.0026351335008075127	0	0.033528235236977934	0	0.06869690009914178	0	0
k__Bacteria|p__Bacteroidetes|c__CFGB511|o__OFGB511|f__FGB511	0	0	0	0	0	0	0	0	0	0	0	0	0	0	0	0	0	0	0	0	0	0	0	0	0	0	0	0	0	0	0	0	0	0	0	0	0	0	0	0	0	0	0	0	0	0	0	0	0
k__Bacteria|p__Firmicutes|c__CFGB1800|o__OFGB1800|f__FGB1800	0.07562	0.004395938526295957	0.027404782868322222	0.0019419032056180432	0	0	0	0.0020839256919087707	0.01547955246914027	0	0.01581067420984352	0	0	0	0	0	0	0.00029650805938463297	0.0008806413728926216	0	0	0	0	0.07184673473612553	0	0	0	0	0.0005789516974490965	0	0	0	0	0	0.024206565575820523	0	0.02170496573723321	0	0	0	0.006280046768332754	0	0	0	0	0	0.0017713326258747316	0	0
k__Bacteria|p__Firmicutes|c__CFGB6329|o__OFGB6329|f__FGB6329	0	0	0	0	0	0	0	0	0	0	0	0	0	0	0	0	0	0	0	0	0	0	0	0	0	0	0	0	0	0	0	0	0	0	0	0	0	0	0	0	0	0	0	0	0	0	0	0	0
k__Bacteria|p__Firmicutes|c__CFGB1337|o__OFGB1337|f__FGB1337	0	0.022905592396980447	0.05943097103220881	0.1802958049722189	0	0	0.017601263140774915	0.02461637223567235	0.0011783393876964292	0.2250975513532163	0	0	0.0905829944333507	0.037598916814349126	0	0	0	0.09975848931296318	0	0.0011291064744154522	0.017268431733870174	0	0.19320951985971738	0.013231332887168212	0	0.2877991534625131	0	0.024781032538693376	0.0013375780596237745	0	0	0	0	0	0	0	0	0	0	0	0	0.016502262718685892	0	0.04251047731545981	0.0031234553148331554	0	0.015017820088937945	0	0.031541853862512556
k__Bacteria|p__Firmicutes|c__CFGB1311|o__OFGB1311|f__FGB1311	0	0.3077240382800458	0.4766670966907021	0.07693107148460705	0	0	0	0.0639097679967803	0	0.035276127496065283	0	0	0.00018877314496375128	0.06062226426673058	0.012219429298304989	0	0	0.18071342585995087	0	0	0.06985471128525372	0	0	0.13514556776177875	0.03572466371567838	0.3221745429810287	0	0.00016863059568551016	0	0.06210310992341	0	0	0	0	0	0.0607650431542167	0.08430477207381427	0	0	0	0	0	0.031147966903335864	0.11519063124473412	0.5499709958670803	0	0.5877487024551012	0.01635861815580734	0
k__Bacteria|p__Firmicutes|c__CFGB4806|o__OFGB4806|f__FGB4806	0	0.7186984125724092	0	0.17426401583150325	0	0.03655484762215867	0	0	0	0	0.045931265970309915	0	0.0008996847759974528	0.2491905407311834	0	0	0	0	0.13023131832070886	0.03652192521003967	0.01383354686218327	0	0	0	0	2.4413626603788106	0.2127958840394472	0.5744861143651501	0	0.026083306167832197	0	0.8639300072054052	0	0.0071325248241974025	0	0	0.3282506859576457	0	0	0	0.10906577926014378	0	0.3052707433664233	0	0	0.0012995946929863615	0.04383834319978865	0	0
k__Bacteria|p__Firmicutes|c__CFGB1851|o__OFGB1851|f__FGB1851	0	0	0.09975160322819952	0	0	0	0	0	0	0	0	0	0	0	0	0	0	0.19065468218431897	0	0.005467252402432716	0	0.18968574786775916	0	0	0	0	0	0.088508067653663	0.4057453206536358	0	0	0	0	0	0	0	0	0.06289566690410822	0	0	0	0	0	0	0	0	0	0	0
k__Bacteria|p__Firmicutes|c__CFGB1359|o__OFGB1359|f__FGB1359	0	0.1331043473702174	0.09594308355465625	0.7601322498987003	0	0.0012094768912860512	0	0.001497821591059429	0.02839596498812036	0.004565355443364894	0.0013304004979037135	0	0.005173187461985355	0.019316411991811826	0	0	0	0.13792566562375175	0.043669451608734124	0	0	0	0.0009165769928539264	0.04012907150305563	0	0.1371904324785131	0.5146451925580159	0.006262327121593718	0	0.09378386744618111	0	0	0	0	0	0	0.207114600890547	0	0	0	0.020896683092869867	0	0.17062058840359232	0.018306356139937658	0.04882169786921717	0	0.3135772177544906	0	0
k__Bacteria|p__Firmicutes|c__CFGB3237|o__OFGB3237|f__FGB3237	0	0	0	0	0	0	0	0.006194794732588181	0	0.07125279067784845	0	0	0	0.017078381229052947	0	0	0	0	0.4328668918195399	0	0	0	0	0	0	0	0	0	0	0	0	0	0	0	0	0	0	0	0	0	0	0	0	0	0	0	0.0033544076779849995	0	0
k__Bacteria|p__Bacteroidetes|c__CFGB642|o__OFGB642|f__FGB642	0	0	0.013292185263789355	0	0	0	0	0	0	0	0	0	0	0	0	0	0	0	0	0	0	0	0	0	0	0	0	0	0	0	0	0	0	0	0	0	0	0	0	0	0	0	0	0	0	0	0	0	0
k__Bacteria|p__Firmicutes|c__CFGB2429|o__OFGB2429|f__FGB2429	0	0	0	0	0	0	0	0.0062354964062582745	0	0	0	0	0	0	0	0	0	0	0	0.0034212775127024603	0	0	0	0	0	0	0	0	0	0	0	0	0	0.7044267437893331	0	0	0	0	0	0	0	0	0	0	0	0	0	0	0
k__Bacteria|p__Firmicutes|c__CFGB1285|o__OFGB1285|f__FGB1285	0	0	0	0	0	0	0	0	0	0	0	0	0	0	0	0	0	0	0	0	0	0	0	0	0	0	0	0	0	0	0	0	0	0	0	0	0	0	0	0	0	0	0	0	0	0	0	0	0
k__Bacteria|p__Firmicutes|c__CFGB2915|o__OFGB2915|f__FGB2915	0	0	0	0	0	0	0	0	0	0	0	0	0	0	0	0	0	0	0	0	0	0	0	0	0	0	0	0	0	0	0	0	0	0	0	0	0	0	0	0	0	0	0	0	0	0	0	0	0
k__Bacteria|p__Bacteroidetes|c__Bacteroidia|o__Bacteroidales	49.50016	39.102073385946426	8.312493103600474	41.22167499896945	2.57885794593857	23.88513954627268	27.72629719922865	13.040018491093921	16.64744794277652	5.204712991444454	36.63759916043852	5.154627992675736	12.250027580983462	1.9839606845336781	5.877265924988838	6.365119616716594	30.841053587971267	7.843132350822516	9.774865982765569	58.56152328215327	28.141295851410202	2.366407027967217	37.237568895597704	32.07589026762694	4.8206013158592285	8.785365127637954	4.921841315331189	10.681736453102955	4.244321512468174	32.80497907015965	7.836228295797556	69.82703185322575	10.671498370552202	0.8864970283629493	4.0216457622885216	10.806923530979779	8.171431797745552	0.2538213269469181	26.519885732495197	27.462413949354563	11.161561627109279	4.238618606831435	16.475405786081417	1.722845926279443	9.558157792445494	20.092686063050106	23.46051337076599	0.6876245163177377	3.727161093466169
k__Bacteria|p__Firmicutes|c__CFGB3043|o__OFGB3043|f__FGB3043	0	0	0	0	0	0	0	0	0	0	0	0	0	0	0	0	0	0	0	0	0	0	0	0	0	0	0	0	0	0	0	0	0	0	0	0	0	0	0	0	0	0	0.010213295202476177	0	0	0	0	0	0
k__Bacteria|p__Tenericutes|c__CFGB1789|o__OFGB1789|f__FGB1789	1.21402	0	0.062411551646286145	0	0	0.0022438979167280684	0	0.0235011463771118	0.13095681246339033	0.03423719745368705	0.18380618586281916	0	0	0.05683337275005992	0	0.3627909315007219	2.349405035292645	0.028225919986420475	0.07670213683115736	0	0	0.01761700557592456	0.2038156250627414	0.07447423346549227	0	0.0061826240141215115	0	0	0.08641020449858065	0	0.04248538467869274	0	0	0	0	0	0.018688646787357915	0	0	0.012254114826031762	0.057645308413058774	0	0	0	0.09549138224938084	0.004440861009723449	0	0.020469159592302343	0
k__Bacteria|p__Spirochaetes|c__Spirochaetia|o__Brachyspirales	0	0	0	0	0	0	0	0	0	0	0	0	0.15452889317734825	0	0	0	0	0	0.01093606933657504	0	0	0	0	0	0	0	0	0	0.04905118347008379	0	0	0	0	0	0	0.1952410952808362	0	0	0	0	0	0	0	0	0.9642167272004063	0	0.23412396446344283	0	0
k__Bacteria|p__Tenericutes|c__CFGB1630|o__OFGB1630|f__FGB1630	0	0	0	0	0	0	0	0	0	0	0	0	0	0	0	0	0	0	0	0	0	0	0	0.4256974483575635	0	0	0	0	0	0	0	0	0	0	0	0	0	0	0	0	0	0	0	0	0	0.10060391858647363	0	0	0
k__Bacteria|p__Bacteria_unclassified|c__Bacteria_unclassified	0	0	0	0	0	0	0	0	0	0	0	0	0	0	0	0	0	0	0	0	0	0	0	0	0	0	0	0	0	0	0	0	0	0	0	0	0	0	0	0	0	0	0	0	0	0	0	0	0
k__Bacteria|p__Tenericutes|c__CFGB4862|o__OFGB4862|f__FGB4862	0	0.10024741785393701	0	0.003257641704118432	0	0	0	0.007090231553330231	0	0.15613634351169925	0.007406436918207868	0	0	0.05542120686031911	0	0	0	0	0	0	0	0	0	1.1785440810413772	0.026772197996431147	0.1445058727636091	0	0	0	0	0	0	0	0.02800996172233301	0	0	4.311930869612087	0	0	0	0	0	1.5923956737526812	0	0.2471644834230176	0.0016957278346987818	0.033039204195663474	0	0
k__Bacteria|p__Spirochaetes|c__Spirochaetia|o__Spirochaetales	0	0	2.164225174725214	0	0.0685151222705346	0.06616316020423364	0.05016929615287219	0	0	0	0	0	0	0.4577497905722796	0	0	0	3.8117923027590805	3.9888679764301127	0	0	0	0	0	0	0.061219944108862556	0	0	0	0	0	0	0	1.2357528094752004	0	0	0	0	0	0	0	0	0.8313329502204407	0	0	0	5.869939607275547	3.018401767918611	0
k__Bacteria|p__Tenericutes|c__CFGB1779|o__OFGB1779|f__FGB1779	0	0	0	0	0	0	0	0	0	0	0	0	0	0	0	0	0.061308192568304894	0	0	0	0	0	0	0.0011004783639230816	0	0	0.08585446992415273	0.010861343367562178	0.07835811767198977	0	0	0	0	0	0	0	0	0	0	0	0.7482572207214052	0	0	0	0	0	0.0008557162443839285	0	0
k__Bacteria|p__Proteobacteria|c__CFGB544|o__OFGB544|f__FGB544	0	0	0.030836966605744618	0	0	0	0.001003955543223812	0	0	0	0	0	0	0	0	0	0	0	0	0	0	0	0	2.3561668313594697	0	0	0	0	0.009808905770574347	0	0	0	0	0	0	0.19812742364334224	0	0	0	0	0	0	0	0	0	0	0	0	0.0011670326061649348
k__Bacteria|p__Firmicutes|c__Negativicutes|o__Selenomonadales	0.28276	0.11079933860491308	0.09279691512868571	0.017699060645490164	0.07232181581557566	0.11555278562668442	0.1818512381130224	0.044535771329815954	0.057250173071455995	0.49387765843111253	0.020864573662246044	0.4104040068525735	0.09730251510408168	0.086350161570446	0.32472929508946446	0.15981532606929771	0.004324865059678339	0.014627730929641893	0.12883265261082058	0.002903416648496877	0.09377597266533853	0.01779495512719653	0.1090972133190687	0.006270167422352441	0.1212121914183584	0.12369236817929553	2.6184453854490712	0.11502139631167116	0.440655442548095	0.045727500412026625	0.6755711919078334	0	0.14462886168559377	0.11509427179465165	3.1746814870497118	0.8060284511363625	0.001029307653518276	0.23150580219224012	1.8801427765037717	0.00509749212703487	1.2716335579341391	0.04803054740167044	0.0015070207929454731	3.492431861521554	0.09155839207973131	0.18796170089042316	0.020160674717685356	0.41933092491593854	0.3588332173576631
k__Bacteria|p__Bacteria_unclassified|c__CFGB76763|o__OFGB76763	0	0	0	0	0	0	0	0	0	0	0	0	0	0.023584431221073118	0	0	0	0	0	0	0	0	0	0	0.1728887596440278	0	0	0	0	0	0	0	0	0	0	0	0	0	0	0	0.016183197441472865	0	0	0	0.0009444573306190968	0	0	0	0
k__Bacteria|p__Lentisphaerae|c__Lentisphaeria|o__Victivallales	0	0	0	0	0.010739165029179185	0	0	0	0	0.005604285485743122	0	0	0.013852735680425068	0.047326470242340525	0	0.13571476924511097	0	0	0	0	0	0	0	0.2026927591225769	0.0074778648504107564	0.011415916082848882	0	0.05577073700944418	0	0.0742867595149632	0	0	0	1.6042924144915074	0	0	0.33985948618906486	0.005386996103199326	0	0	0.0009454575903973485	0	0.1714645200476418	0	0.002941309972499473	0	0.05516802627543187	0.012186808486519055	0.037451621717475625
k__Bacteria|p__Spirochaetes|c__CFGB9016|o__OFGB9016|f__FGB9016	0	0.07503124676286932	0.052611763869698534	0	0	0	0	0	0	0	0	0	0	1.7063566095834684	0	0	0	0.029551969918668416	0	0	0	0	0	0	0	0	0	0	0	0	0	0	0	0	0	0	0	0	0	0	0	0	0.8489607877242087	0	0	0	0	0.03365296932154851	0
k__Bacteria|p__Spirochaetes|c__CFGB8872|o__OFGB8872|f__FGB8872	0	0	0	0	0	0	0	0	0	0	0	0	0	0	0	0	0	0	0	0	0	0	0	0	0	0	0	0	0	0	0	0	0	0	0	0	0	0	0	0	0	0	0	0	0	0	0	0	0
k__Bacteria|p__Firmicutes|c__CFGB10314|o__OFGB10314|f__FGB10314	0	0	0.01961462899062008	0	0	0	0	0	0	0	0	0	0	0.006153008519584968	0	0	0	0.03829072133553218	0	0	0	0	0	0	0	0.04596681234757181	0	0	0	0	0	0	0	0	0	0	0.029921525962709538	0	0	0	0	0	0.12529801449918074	0	0	0	0.02834987917643955	0	0
k__Bacteria|p__Firmicutes|c__CFGB76769|o__OFGB76769|f__FGB76769	0	0	0	0	0	0	0	0	0	0	0	0	0	0	0	0	0	0	0	0	0	0	0	0	0	0	0	0	0	0	0	0	0	0	0	0	0	0	0	0	0	0	0	0	0	0	0	0	0
k__Bacteria|p__Firmicutes|c__CFGB28372|o__OFGB28372|f__FGB28372	0	0	0.005569771854588972	0.012665964581949523	0	0	0	0	0.015051523204378747	0.0027605855411764312	0	0	0	0	0	0	0	0	0	0	0	0	0	0	0	0	0	0	0	0	0	0	0	0	0	0	0.010400482551202059	0	0	0	0	0	0.004986085937802451	0	0.03174725855638193	0	0	0	0
k__Bacteria|p__Firmicutes|c__Negativicutes|o__Acidaminococcales	0	0	0.08954537264060135	0.05287525014154273	0.11358422922773893	0.04299212923433246	0.011492086856476827	0.022442902861689377	0	0.0251539805117517	0.43956756938665015	0.010593597272301976	0.033276287362227215	0.03766826424643461	0.6876603236239158	1.9542106517196147	0.004157647078460548	0	0.906444740700972	0	0	0.13497897153386354	0	0	5.6357606761520325	0.4918576562460153	0.0007135214620748201	0.1282052428834474	0.308421543927279	0	0.11289432861909376	0	0	0.09920794225991872	1.0841989436563195	2.091885499168965	0.03500541072095632	0.08727217961383604	0	0	0.045078313726098405	0	0.002859033732902269	0.03813652263639565	0.06134250362371033	0	0	2.096559937310831	0
k__Bacteria|p__Firmicutes|c__CFGB58251|o__OFGB58251|f__FGB58251	0	0.0026942849032136505	0.02728435536876354	0.00027741474365972047	0	0	0	0.011762783690656926	0.007175784732766716	0	0	0	0	0.19917843357353224	0	0	0	0.04148641930889989	0.05633226873529469	0	0	0	0.00352718467785752	0.011508103201025093	0	0.05805284509775773	0	0.035320444769037763	0	0.0019448079160225764	0	0	0	0.09203115040810798	0	0	0.03587360935044565	0	0	0	0.00429251548340986	0	0.1175476218497469	0	0.12154491232688762	0	0.007615874575016964	0.010515856683065804	0
k__Bacteria|p__Firmicutes|c__CFGB13532|o__OFGB13532|f__FGB13532	0	0	0.058971841190141344	0	0	0	0	0	0	0	0	0	0	0	0	0	0	0.14425940722560682	0	0	0	0	0	0	0	0	0	0	0	0	0	0	0	0	0	0	0	0	0	0	0	0	0.00041335427463647263	0	0.003811559941427069	0	0.003979080536385267	0.04683120921144983	0
k__Bacteria|p__Lentisphaerae|c__CFGB2345|o__OFGB2345|f__FGB2345	0	0	0	0	0	0	0	0	0	0	0	0	0	0	0	0	0	0	0	0	0	0	0	0	0	0	0	0	0	0	0	0	0	0	0	0	0	0	0	0	0.00500333396378159	0	0	0	0	0	0	0	0
k__Bacteria|p__Bacteroidetes|c__CFGB4405|o__OFGB4405|f__FGB4405	0	0.2008034689630409	0.06361582664187296	0	0.003238370283387034	0.15821867438376208	0.3282649816258681	0.030461132574697732	0	0	0	0.03480442635663893	0.12313632081486568	0.026497023368663542	0	0	0	0.11446034725745123	0.19296406553088327	0.3567976459152829	0	0	0	0	0	0	0.12805926440587836	0.026114747250024235	0	0	0.028218224603111564	0	0	0	0	0	0	0	0	0	0	0.054402484535403105	0	0	0	0	0	0.006683807213813011	0
k__Bacteria|p__Firmicutes|c__CFGB31626|o__OFGB31626|f__FGB31626	0	0	0	0	0	0	0	0	0	0.011647889960834748	0	0	0	0.03688022524546318	0	0	0	0	0.028623722531993512	0	0	0	0	0	0	0	0	0	0	0	0	0	0	0.11659935073350478	0	0	0	0	0	0	0	0	0	0	0.06876998591665053	0	0	0	0
k__Bacteria|p__Bacteroidetes|c__CFGB2107|o__OFGB2107|f__FGB2107	0	0	0.03774649439292391	0.054460477248169686	0.6171240005934012	3.4399432488529955	0.007604429221014406	1.7100401175752944	2.073575184041178	0.08878399305009362	4.7666302912332155	0	0.8849484213406018	0.22703088402386665	0	1.0761584652701057	0.9098102333540203	0.0021661561005044015	0	0.035757868197277325	0.008120790970325045	3.89840861002019	0	2.9071140730435348	0.022164889504022067	0.5396274015318986	0	0	1.5603413707974354	0	0	0	0.45417104330158226	0	0	0.16791718678244552	0.07743078704857918	0.1306097815100227	0	0	1.040665859865391	0.09358311925133374	0	0	0	0	0.13354307709855587	0.4604864678349922	10.738005561139822
k__Bacteria|p__Firmicutes|c__CFGB73062|o__OFGB73062|f__FGB73062	0	0	3.444331861440375	0.14080779774614097	0	0.0005410817671542861	0	0.0237209354149303	0	0.11675198979091549	0	0	0	0.18699219846250995	0	0	0	6.804711708847633	0	0.01643571529675425	0	0	0	0	0	0.34732785074428696	0	0	0	0	0	0	0	0.12249239878452903	0	0	0	0	0	0	0.030641107309227943	0	0.001334789845180276	0	0.577798756501393	0.0013551923269109116	0.4176237559091324	0.010114828250237021	0
k__Bacteria|p__Firmicutes|c__CFGB10477|o__OFGB10477|f__FGB10477	0	0	0.15677402426923473	0	0	0	0	0	0.011904249198779311	0.05735487508237743	0	0	0	0.7564796150605314	0	0	0	0.3147762503767195	0	0	0	0	0	0.018827563947118146	0	0.0916384542583404	0	0.006591923285888124	0	0	0	0	0	0.05760246968184248	0	0	0.13779296805142488	0	0	0	0	0	0.39442609347707747	0	0.08187770444088556	0	0.13130110053827	0.0006516712033467685	0
k__Bacteria|p__Bacteroidetes|c__CFGB7603|o__OFGB7603|f__FGB7603	0	0	0	0	0	0	0	0	0	0	0	0	0	0	0	0	0	0	0	0	0	0	0	0	0	0	0	0.32602426167670406	0	0	0	0	0	0	0	0	0	0	0	0	0	0	0	0	0	0	0	0.09267098701951738	0
k__Bacteria|p__Firmicutes|c__CFGB16911|o__OFGB16911|f__FGB16911	0	0.00018351166523436632	0.005637512323090729	0.0002932670147259902	0	0.00935753173784471	0.0007903479808357669	0.006276198079928367	0.0028350644242439724	0.0017572759573940295	0	0	0	0.006833874216424288	0	0	0	0	0.009071181723390664	0	0	0	0	0	0	0	0	0.0009198032491936917	0	0	0	0	0	0	0	0	0	0	0	0	0.0030227038291535673	0	0	0	0.013822807645989496	0	0.00955835044976848	0	0
k__Bacteria|p__Firmicutes|c__CFGB76359|o__OFGB76359|f__FGB76359	0	0	0	0	0	0	0	0	0	0	0	0	0	0	0	0.004123641065524526	0	0	0	0	0	0	0.1349986970903426	0.004623715296483025	0	0	0	0	0	0	0	0	0	0	0.00994962125587504	0	0	0	0	0	0	0	0	0	0	0	0.00310624996711366	0	0
k__Bacteria|p__Bacteroidetes|c__CFGB1458|o__OFGB1458|f__FGB1458	0	0	0.21451148358889957	0	0	0	0.03084493200883371	0.07082091218596212	0	0	0	0	0	0	0	0	0	0	1.0393928088779247	0.010510028686664135	0	0	0	0	0	0.10920508403781856	0	0.004890287274879795	0	0	0	0	0	0	0	0	0	0	0	0	0	0	0.5816152990556818	0.004220689420768109	0	0	0	0.02259683822203282	0
k__Bacteria|p__Firmicutes|c__CFGB38642|o__OFGB38642|f__FGB38642	0	0.005280131095152449	0.41409748395124524	0.007022556082357495	0	0	0	0.03261832127921267	0.08578713593502721	0.0013654509128399554	0.04217531822317931	0	0	0.30964258857370414	0	0.08844576252836599	0	0.8691474854061882	0.0785555127924085	0	0	0	0	0	0.06180871463998584	0.04608647603816771	0.11411586583449958	0.025831141248189513	0.006428360226848589	0	0	0	0	0	0.1409394459440446	0	0.0016021397389545339	0	0	0	0.0027259543664741076	0	0.2589492299649736	0	0.03371712670310175	0	0	0	0
k__Bacteria|p__Firmicutes|c__CFGB14936|o__OFGB14936|f__FGB14936	0	0.8491585236753859	0.24700432831357608	0.4275595290638943	0.06497650573570772	0.004981135091743868	0	0.6000810555876517	0	0.15821420359645572	0	0	0.007056902461730021	0	0.04879617667359352	0	0	0	0.019017248993707332	0.008540459498210112	0.6138103109021643	0	0.12220753780614002	0.07636807995224362	0.049389298433563066	0	0	0	0	0.050548662892922924	0.03276678596404601	0	0.03838835596162359	0	0.3101272606130717	0	0	0.00097363913738563	0	0	0	0	0.016060535879104613	0.23925885783538553	0.3405375828022956	0.06019138842756619	0.006606129406643928	0	0
k__Bacteria|p__Firmicutes|c__CFGB10325|o__OFGB10325|f__FGB10325	0	0	0.02041998789391876	0	0.0019355160137462237	0	0	0	0.013601259342598525	0	0	0.016249316555255803	0	0.045592784440203364	0	0	0	0.040250969061463915	0.23316275408174647	0	0	0	0	0	0	0	0	0.15399039396917724	0.017195530875959368	0	0	0	0	0.019460892014509127	0	0	0	0.00043351815606221483	0	0	0	0	0.22733623950267168	0	0.6568498350742115	0	0.14750836620690158	0	0
k__Bacteria|p__Firmicutes|c__CFGB72926|o__OFGB72926|f__FGB72926	0	0.07086886853778072	0.028119821146951888	0	0	0	0.007405062162785563	0.41673629637334997	0.00843469433500649	0.013672319357697464	0	0	0	0.017235989029247233	0	0	0	0	0	0.003608047004711032	0	0	0.059962139523577845	0.303058092080368	0	0.016697073627814613	0	0	0	0	0	0	0	0	0	0	0.010445235057876767	0	0	0	0.06897699719723722	0	0	0	0.5826829501254518	0	0	0	0
k__Bacteria|p__Firmicutes|c__CFGB76781|o__OFGB76781|f__FGB76781	0	0	0.1067439249213254	0	0	0	0	0	0	0	0	0	0	0.000926733865142408	0	0	0	0.20539772180372154	0	0	0	0	0	0	0	0	0	0	0	0	0	0	0	0	0	0	0	0	0	0	0	0	0.08900895380505376	0	0.007933441577200414	0	0	0.0011473869050379001	0
k__Bacteria|p__Firmicutes|c__CFGB76357|o__OFGB76357|f__FGB76357	0	0	0.025937072717450802	0	0	0	0	0.013521095993204953	0.0006042766090750918	0	0	0	0	0.11275262025899298	0	0	0	0.013433462357120455	0.02859494340216042	0	0	0	0.001784051646804964	0.007182967305606471	0	0.027897595067590875	0	0	0	0	0	0	0	0	0	0	0.1199993713975611	0	0	0	0	0	0.03721910781205905	0	0.4118306190164571	0	0.22880996658581865	0	0
k__Bacteria|p__Firmicutes|c__CFGB45503|o__OFGB45503|f__FGB45503	0	0.0007090223429509607	6.021374977934024e-05	0	0	0	0	0	0.0009970564049739015	0.009700638224262988	0	0	0	0	0	0	0	0	0.0053471623229885325	0	0	0	0	0	0.1201832477009925	0	0.02821977382505914	0.006507607988045369	0	0	0	0	0	0	0	0	0	0	0	0	0.0006763127288973734	0	0	0.006475457163008056	0.015037109928214049	0	0	0	0
k__Bacteria|p__Firmicutes|c__CFGB49623|o__OFGB49623|f__FGB49623	0	0	0.00846755856271972	0	0	0	0	0	0	0	0	0	0	0	0	0	0	0	0	0	0	0	0	0	0	0	0	0	0	0	0	0	0	0	0	0	0	0	0	0	0	0	0	0	0.27586924015004805	0	0	0	0
k__Bacteria|p__Firmicutes|c__CFGB10021|o__OFGB10021|f__FGB10021	0	0.003761989137304509	0.1986827941156555	0.08024419613745742	0	0	0	0.039944622539829444	0.00017624734431356847	0.08534661879559652	0.00922356930558855	0	0	0	0.24036397889025196	0.001081244040689071	0	0.4276799303224014	0.04882667167482425	0	0	0	0.010622472649324968	0.13157114578903634	0	0.041571166113015735	0	0	0	0	0	0	0	0	0	0	0	0	0	0	0.0001932322082563924	0	0	0	0.13179902048789496	0	0.010328495069714018	0.0018937453772470195	0
k__Bacteria|p__Firmicutes|c__CFGB76356|o__OFGB76356|f__FGB76356	0	0.0037953548946198486	0.009348184653242572	0.0015693748355607043	0	0	0	0.001921118997228398	0.06637474986848989	0	0	0	0	0.018036636654234214	0	0	0	0.015665509137488105	0	0	0	0	0.0066861018139433735	0.04722673040835798	0	0	0	0	0	0	0	0	0	0	0	0	0.18443403050780519	0	0	0	0	0	0.11116646523504636	0	0.0570924456359244	0	0.15556065606655436	0.0015094264624527715	0
k__Bacteria|p__Firmicutes|c__CFGB73103|o__OFGB73103|f__FGB73103	0	0	0	0	0	0	0	0	0	0	0	0	0	0.04428779185459467	0	0	0	0	0	0	0	0	0	0	0	0	0	0	0	0	0	0	0	0	0	0	0	0	0	0	0	0	0	0	0	0	0	0	0
k__Bacteria|p__Firmicutes|c__CFGB76784|o__OFGB76784|f__FGB76784	0	0.014472397235528435	0.040410952820659714	0	0	0	0	0.0040050446891371685	0	0	0	0	0	0.019997277688651144	0	0	0	0.04626349359898564	0	0	0	0	0	0	0	0.016736961524679912	0	0	0	0	0	0	0	0	0	0	0	0	0	0	0	0	0	0	0.21625374421661264	0	0.002952221043124553	0	0
k__Bacteria|p__Firmicutes|c__CFGB29420|o__OFGB29420|f__FGB29420	0	0	0.0542300083950183	0	0	0	0	0.266034279442463	0.11863964091507637	0	0.0003650489171077263	0	0	0	0	0.043958162895600505	0	0.0019355387209830206	0.23141298298789448	0	0	0	1.946032079122444	0.3730451036898638	0	0	0	0.09647203078626504	0	0.03266133294261444	0	0	0	0	0.6943862063579447	0	0.10390636999733623	0.013304032592597806	0	0	0	0.00574679436529317	0	0	0	0	0	0	0
k__Bacteria|p__Firmicutes|c__CFGB47591|o__OFGB47591|f__FGB47591	0	0	0	0	0	0	0	0	0	0.03594697946628665	0	0	0	0	0	0	0	0	0	0	0	0	0	0	0	0	0	0	0	0	0	0	0	0	0	0	0	0	0	0	0	0	0	0	0	0	0	0	0
k__Bacteria|p__Firmicutes|c__CFGB13380|o__OFGB13380|f__FGB13380	0	0	0.005336443574194028	0	0	0	0.0034034804940495187	0.25020946871953076	0.06996516005407773	0.0015910471506135131	0.014812873836415736	0	0	0.006682570728237772	0	0.025494988793902988	0	0.004118167491453236	0.0009094205027257138	0.021470002058621644	0.0468807549960973	0	0.002356912267338668	0	0.06293596508194084	0.2810740540510235	0.04126532455666043	1.3890562068240069	0.10394512085235502	0.18362909028932492	0	0	0	0	0	0	0	0.010425756310545396	0	0.9299765798294963	0.2251569295204664	0	0.7142503519296599	0	0.8670320678797013	0.003294159810029601	0.02509815744778062	0.02677421773066595	0
k__Bacteria|p__Firmicutes|c__CFGB58145|o__OFGB58145|f__FGB58145	0	0	0.04039589938321488	0	0	0	0	0	0	0	0	0	0	0.007640826153419038	0	0	0	0.0804525201130304	0	0	0	0	0.004329189546604707	0	0	0.10364471121479572	0	0	0	0	0	0	0	0	0	0	0	0	0	0	0	0	0.031216859282441937	0	0	0	0	0	0
k__Bacteria|p__Firmicutes|c__CFGB76578|o__OFGB76578|f__FGB76578	0	0	1.4387398105088332	0	0	0	0	1.2269275317807566	0.04915790214825872	0.01037742693758366	0.052307453722458194	0	0	0	0	0	0	2.799662042049636	0.3414989104254388	0	0	0	1.6185440298096263	0.1201910051884674	0	0	0	0	0	0.043194347244098055	0.5384392995704035	0	0	0	0	0	0	0	0	0	0	0	0	0	0	0	0	0.03384234385927321	0
k__Bacteria|p__Firmicutes|c__CFGB73223|o__OFGB73223|f__FGB73223	0	0.04855551833314756	0.027645637867439583	0.00673721520316464	0	0	0	0.0037364136429145537	0	0	0	0	0	0	0	0	0	0.028456537365941854	0	0	0	0	0	0	0	0.05703969251737911	0	0.00590973587606947	0	0	0	0	0	0	0	0	0.3324126690783935	0	0	0	0	0	0.135115178521797	0	0.04318868450445326	0	0.2987219837519856	0	0
k__Bacteria|p__Firmicutes|c__CFGB76000|o__OFGB76000|f__FGB76000	0	0	0	0	0	0	0	0	0	0	0	0	0	0	0	0	0	0	0	0	0	0	0	0	0	0	0	0	0	0	0	0	0	0	0	0	0	0	0	0	0	0	0	0	0	0	0	0	0
k__Bacteria|p__Firmicutes|c__CFGB32970|o__OFGB32970|f__FGB32970	0	0.0050715951119315785	0.005712779510314905	0.048127494957194934	0	0	0	0.018706489218774824	0.06047298165318982	0.000736156144313715	0	0	0.005237450660270887	0	0	0	0	0	0.006930014463808604	0.0014601978466124645	0	0	0.05651679207722514	0.027162194656830167	0	0	0	0	0.02680479813017196	0.0012910909694603657	0	0	0	0	0	0.09833653607142735	0.03783376914279785	0	0	0	0	0	0.05406329450349531	0.040565187498625345	0	0	0	0	0
k__Bacteria|p__Firmicutes|c__CFGB76317|o__OFGB76317|f__FGB76317	0	0	0	0	0	0	0	0	0	0	0	0	0	0	0	0	0	0	0	0	0	0	0.03663034482155513	0	0	0	0	0	0	0	0	0	0	0	0	0	0	0	0	0	0	0	0	0	0	0	0	0	0
k__Bacteria|p__Firmicutes|c__CFGB31455|o__OFGB31455|f__FGB31455	0	0	0.018357666963976352	0	0	0.010765935749408073	0	0.002759573474832317	0	0.36011689966069066	0.01831734344064991	0	0.0011487046693538908	0.07538065867692362	0	0.03432390565028823	0	0	0.004242043737397791	0	0	0	0.0624090727455718	0.00947776327378716	0.2023676694574788	0.10648472947160507	0	0	0.038390486696365946	0	0	0	0	0.042667881240796096	0	0	0.3485504229852931	0	0	0	0	0	0.9933161565936084	0	0.644814750232608	0.04472829649230066	0.08235413135950928	0.03464440072493077	0
k__Bacteria|p__Firmicutes|c__CFGB73076|o__OFGB73076|f__FGB73076	0	0	0	0	0	0	0	0	0	0	0	0	0	0	0	0	0	0	0	0	0	0	0	0	0	0	0	0	0	0	0	0	0	0	0	0	0	0	0	0	0	0	0	0	0	0	0	0	0
k__Bacteria|p__Firmicutes|c__CFGB76783|o__OFGB76783|f__FGB76783	0	0.10274984965258746	0.0030633745200239343	0	0	0	0	0.02969594110969998	0	0	0	0	0	0.00595127053533628	0.024194237037730663	0	0	0.0042664215211455515	0.20269716724043504	0	0	0	0	0	0	0.21404643215857327	0	0	0	0.02835497255713588	0	0	0	0	0	0	0	0	0.003414061695010484	0	0	0	0.15000454395609827	0	0.04606253323905137	0	0.11292887277134704	0	0
k__Bacteria|p__Firmicutes|c__CFGB76560|o__OFGB76560|f__FGB76560	0	0.001284581656640564	0.0003311756237863713	0	0	0	0	0.0026781701274921307	0	0	0	0	0	0	0	0	0	0	0	0	0	0	0	0	0	0.1581714662296609	0	0	0	0	0	0	0	0	0	0	0	0	0	0	0	0	0.179955505772466	0	0.023665402255798513	0	0.2212454349854647	0	0
k__Bacteria|p__Firmicutes|c__CFGB50577|o__OFGB50577|f__FGB50577	0	0	0	0	0	0	0	0	0	0	0	0	0	0	0	0	0	0	0	0	0	0	0	0	0	0	0	0	0	0	0	0	0	0	0	0	0	0	0	0	0	0	0	0	0	0	0.00250724859604491	0.008666670020577536	0
k__Bacteria|p__Bacteroidetes|c__CFGB4448|o__OFGB4448|f__FGB4448	0	0	0	0	0	0	0	0	0	0	0	0	0	0	0	0	0	0	0	0	0	0	0	0	0	0	0	0	0	0	0	0	0	0	0	0	0	0	0	0	0	0	0	0	0	0	0	0	0
k__Bacteria|p__Firmicutes|c__CFGB15212|o__OFGB15212|f__FGB15212	0	0	0.002830046239628991	0.0020607952386150663	0	0	0	0	0	0	0	0	0	0	0	0	0.0035115776055736256	0.005188891039231076	0.018643120305877135	0	0	0	0.006776122768598669	0	0	0	0	0	0	0	0	0	0	0	0	0	0	0	0	0	0	0	0	0	0	0	0	0	0
k__Bacteria|p__Firmicutes|c__CFGB76515|o__OFGB76515|f__FGB76515	0.00793	0.028077284780858046	0.04637964076753682	0.01744542430842985	0	0	0	0.03305789935484968	0.0022005739847151262	0.044115937970929164	0	0	0.003767429999489334	0.09475380947680538	0	0	0.0007448800981519812	0.030836838176001826	0.01933381942187135	0	0	0	0.08385861112298379	0.0019109081668121726	0	0.050721449653915576	0	0.017238645895305108	0	0	0	0	0	0	0	0	0.014759376701318586	0	0	0	0	0	0.03460119740602806	0.0029238295428784668	0.005079831213972714	0	0.013674345585255179	0.006728365928571764	0
k__Bacteria|p__Firmicutes|c__CFGB73312|o__OFGB73312|f__FGB73312	0	0	0	0	0	0	0	0	0	0	0	0	0	0	0	0	0	0	0	0	0	0	0	0	0	0	0	0	0	0	0	0	0	0	0	0	0	0	0	0	0	0	0	0	0	0	0	0	0
k__Bacteria|p__Firmicutes|c__CFGB10312|o__OFGB10312|f__FGB10312	0	0.006439591161860491	0.0007150382786296652	0.021590793192259386	0	0.00870505078333513	0	0	1.109386390962552	0.24172043203126795	0	0	0.0922859691879173	0	0	0.08041472920545477	0	0	0	0.009712013584445695	0	0	0.0012684770883246302	0	0.4289777771986293	0.029628729791544895	0.036038779846962375	0.46458495614065715	0	0	0	0	0	0.05647919385615429	0	0.009468947000097396	0.0012083176802171068	0.5931878677384408	0	0	0.050902884574969665	0	0.005218597717285466	0	0.10820782559378794	0	0.04086045066933258	0	0
k__Bacteria|p__Firmicutes|c__CFGB72899|o__OFGB72899|f__FGB72899	0	0	0	0	0.011034049740414761	0	0.00843037846224818	0.16666521334429754	0.008122484753651026	0	0	0	0	0.08571342605766108	0	0	0	0	0	0	0	0	0.014918927303327749	0	0	0	0	1.2600691311787449	0	0	0	0	0	0	4.7309674638600665	0	0	0	0	0	0.004009568321320143	0	0.07783116529509249	0	0.02048123182685413	0	0.008993577728475088	3.985409425773732	0
k__Bacteria|p__Firmicutes|c__CFGB76465|o__OFGB76465|f__FGB76465	0	0.07120252611093413	0.04572481623868649	0.11596728898529629	0	0	0	0.011355766953955996	0.0067981118520947835	0.01890852677128373	0	0	0	0.014380135689726754	0	0	0	0.06523177306461925	0.09888509010650484	0	0	0	0.1151449847272745	0.04223618899056726	0	0.04080531849320198	0	0	0	0	0	0	0	0	0	0	0.050955204099822134	0	0	0	0	0	0.0833425556235788	0	0.17657304408303026	0	0.010816253329012857	0.013100262139073499	0
k__Bacteria|p__Firmicutes|c__CFGB76191|o__OFGB76191|f__FGB76191	0	0	0.007195543098631158	0	0	0	0	0	0.14117412279516833	0	0	0	0.00969972649122254	0	0	0	0	0	0	0	0	0	0	0	0	0	0	0.012141402889356731	0	0	0	0	0	0	0	0	0	0	0	0	0.057955860176327985	0.001167435290459294	0	0	0	0	0	0	0
k__Bacteria|p__Firmicutes|c__CFGB72924|o__OFGB72924|f__FGB72924	0.34219	0	0.053507443397666214	0	0	0.007988913150336811	0	0.2041351741249853	0.055014349617878155	0.10641018331192766	0.19759692273133325	0	0.12284713642258079	0.23440692907295926	0	0.1314419910705259	0.013248224602845951	0.017559866183556594	0	0	0.006023703364453039	0	0.10725587561021035	0	0.9854134997178443	0.8156356926810291	0.042335606749772665	0.49752924251594444	0.04364763429389222	0.10626986112551934	0.16394643840512949	0	0	0	0.007301797659982424	0	0.04899504430746994	0.025428327252304997	0	0	0.3894595157407589	0	0.008723497504307225	0.00457143106956099	0.01907129195471562	0.056480246363102456	0.050949345190619104	0.005642247256327149	0.006325423303734145
k__Bacteria|p__Firmicutes|c__CFGB15209|o__OFGB15209|f__FGB15209	0	0.021153890137925135	0.027623057711272336	0.007204857199619598	0	0	0	0	0	0	0	0	0	0.06827569904416515	0	0	0	0	0.01967916897986845	0	0	0	0	0	0	0	0.052063282682726045	0	0	0	0	0	0	0	0	0	0	0	0	0	0.002173862342884415	0	0.00888711690468416	0	0.18172033653490435	0.000500378705320952	0.010200137633056426	0.018012860441226065	0
k__Bacteria|p__Firmicutes|c__CFGB58291|o__OFGB58291|f__FGB58291	0	0	0	0	0	0	0	0	0	0	0	0	0	0	0	0	0	0	0	0	0	0	0	0	0	0	0	0	0	0	0	0	0	0	0	0	0	0	0	0	0	0	0.006458660541194884	0	0	0	0	0	0
k__Bacteria|p__Firmicutes|c__CFGB76639|o__OFGB76639|f__FGB76639	0	0	0	0	0	0	0	0	0	0	0	0	0	0	0	0	0	0	0	0	0	0	0	0	0	0	0	0	0	0	0	0	0	0	0	0	0	0	0	0	0	0	0	0	0	0	0	0	0
k__Bacteria|p__Fusobacteria|c__Fusobacteriia|o__Fusobacteriales	0.00247	0	0	0	0	0.0017823869976847065	0	0	0	0	0.0007868832213210989	0	0	0.015540129099156705	0	0	0	0	0	0	0	0	0	0	0	0.0018268656764307434	0	0	0	0	0.5525618057511139	0	0	0	0	0	0	0	0	0	0	0	0	0	0.055830920487168895	0	0	0	0
k__Bacteria|p__Firmicutes|c__CFGB76705|o__OFGB76705|f__FGB76705	0	0	0	0	0	0	3.939500190853999	0	0	0	0	0	0	0	0	0	0	0	0	0	0	0	0	0	0	0	0	0	0	0	0	0	0	0	0	0	0	0	0	0	0	0	0	0	0	0	0	0	0
k__Bacteria|p__Proteobacteria|c__CFGB8588|o__OFGB8588|f__FGB8588	0	0	0	0	0	0.0007797943114870591	0	0	0.022091345700103567	0	0	0	0	0	0	0	0	0	0.023437723336070294	0	0	0	0	0	0	0	0	0	0	0	0	0	0	0.13001226010034303	0	0	2.470365219947867	0	0	0	0	0	2.8002082526930656	0	0.011852939499269664	0	0	0	0
k__Bacteria|p__Proteobacteria|c__CFGB2413|o__OFGB2413|f__FGB2413	0	0	0	0	0	0	0	0	0	0	0	0	0	0	0	0	0	0	0	0	0	0	0	0	0	0	0	0	0	0	0	0	0	0	0	0	0	0	0	0	0	0	0	0	0	0	0	0.0026568133674906716	0
k__Bacteria|p__Proteobacteria|c__CFGB2404|o__OFGB2404|f__FGB2404	0	0	0	0	0	0	0	0	0	0	0	0	0	0	0	0	0	0	0	0	0	0	0	0	0	1.1970756728245207	0	0	0	0	0	0	0	0	0	0	0	0	0	0	0	0	0	0	0	0	0	0.002818338708491153	0
k__Bacteria|p__Proteobacteria|c__CFGB2116|o__OFGB2116|f__FGB2116	0	0	0	0	0	0	0	0	0	0	0	0	0	0	0	0	0	0	0	0	0	0	0	0	0	0.09288295664053776	0	0	0	0	0	0	0	0	0	0	0	0	0	0	0	0	0	0	0	0	0	0	0
k__Bacteria|p__Actinobacteria|c__CFGB2992|o__OFGB2992|f__FGB2992	0	0.0007340466609374653	0	0	0	0	0	0	0	0	0	0	0	0.036041751748429565	0.0010774997236350922	0	0	0	0	0	0	0	0	0	0.03170064178916462	0	0	0	0	0	0	0	0	0	0.0062102157875810115	0	0	0	0	0	0	0	0	0	0	0	0	0	0
k__Bacteria|p__Proteobacteria|c__CFGB3069|o__OFGB3069|f__FGB3069	0	0.007257052216086303	0.01907270524260602	0	0	0	0	0.0003174730546267268	0.007402388461169875	0.018884779798886513	0	0	0	0.028255926418831786	0.002376323714827663	0.004511397549081985	0	0.016670342005402697	0.005940012397550232	0	0	0	0	0	0.05215499428533637	0	0	0.00985722482052573	0	0.0007681174122105973	0	0	0	0.11119323998622715	0.026271720469552923	0	0.09291515435802802	0	0	0	0	0	0.0045038392840599	0.018836889726347058	0.005046100595022031	0	0.013648674097923658	0.003848758987287325	0
k__Bacteria|p__Tenericutes|c__CFGB31328|o__OFGB31328|f__FGB31328	0	0	0.4877765335249904	0	0	0	0	0	0	0	0	0	0	0.028318969538909503	0	0	0	0.8603593159794269	0	0	0	0	0	0	0	0	0	0	0	0	0	0	0	0.008958539713247164	0	0	0	0	0	0	0	0	0.11357769850375911	0	0	0	0.019330629960632943	0	0
k__Bacteria|p__Proteobacteria|c__CFGB2830|o__OFGB2830|f__FGB2830	0	0	0.0279542333350587	0	0	0	0	0	0	0	0	0	0	0	0	0	0	0.05013457104095168	0	0	0	0	0	0	0	0	0	0	0	0	0	0	0	0	0	0	0	0	0	0	0	0	0	0	0	0	0	0.000634961685312236	0
k__Bacteria|p__Proteobacteria|c__CFGB2401|o__OFGB2401|f__FGB2401	0	0	0.02973806567227166	0	0	0	0	0	0	0	0	0	0.009884483186293445	0	0	0	0	0	0	0	0	0	0	0.7801538516211608	0	0.11839525547558367	0	0.06184910348119916	0	0	0	0	0	0	0	0	0.011161275164672088	0	0	0	0	0	0	0.3297560980415755	0.12263103825709958	0	0	0.0013924598362110437	0
k__Bacteria|p__Tenericutes|c__CFGB10317|o__OFGB10317|f__FGB10317	0	0	0	0	0	0	0	0	0	0	0	0	0	0	0	0	0	0	0	0	0	0	0	0	0	0	0	0	0	0	0	0	0	0	0	0	0	0	0	0	0	0	0.10777351556407198	0	0.049449087381699855	0	0	0	0
k__Eukaryota|p__Eukaryota_unclassified|c__Eukaryota_unclassified	0	0	0	0	0	0	0	0	0	0	0	0	0	0	0	0	0	0	0	0	0	0	0.017611372219836156	0.002653091249457972	0	0	0	0	0	0	0	0	0	0	0	0	0	0	0	0	0	0	0	0	0	0	0.0035854510639686606	0	0
k__Bacteria|p__Proteobacteria|c__CFGB2394|o__OFGB2394|f__FGB2394	0	0.02771860288971815	0.02071352992409304	0.00970158989255708	0	0.10593267009007366	0	0	0	0.3358356203845367	0	0	0.19585012967494553	0	0	0	0	0.038883737454301445	0	0	0	0	0	0	0	0	0	0.049677040483535974	0	0	0	0	0	0	0	0	0.13046250745810775	0	0.010358643203891772	0	0	0	0.10915997469358181	0	0	0	0	0.018280212729778585	0
k__Bacteria|p__Proteobacteria|c__CFGB8587|o__OFGB8587|f__FGB8587	0	0	0.6756057992429199	0.46256134357821793	0	0	0.0062088598134125116	1.0586912338327936	0.19113269145045156	0	0.04061777617685301	0	0.4208596855719514	0.02065923044946715	0	0.3085423080799427	0	0	0	0.2568674781683334	0	1.9975515033330566	0	0.18394197273573246	0	0.38219785018393226	1.808806636420589	0	33.63672761784584	0	0	0	0.037017075629596045	0.4075167228298418	0	0	0.32996918221395444	0.1092750027477478	0.4089028434426201	0	0	2.02133512110414	0	0	0	0.6398106214994834	0	2.017484928132078	0.0015826880549360074
k__Bacteria|p__Elusimicrobia|c__Elusimicrobia|o__Elusimicrobiales	0	0	0.012802948546832218	1.3687484929459945	0.0036136780976868555	0	0.012545884164257849	0.13648085215055644	0.07391813620511062	1.026884390629739	0.004429260194240412	0	0.17810947049824577	0.007754303769558924	0	0.30801287134277766	0	0	0	0.012080590324008936	0.11652575752076383	0.02000661383586238	0	0	0	0.6188527422857576	0	0.2648343505240937	0	0.3913313071358033	0	0	0	0.7011067167183335	0	0	3.0466253473954077	0	0	0	2.8734595528766835	0	0.0597296926849703	0	0	0	1.3155867112782953	0	0
k__Bacteria|p__Verrucomicrobia|c__CFGB2164|o__OFGB2164|f__FGB2164	0	0	0	0	0	0	0	0	0	0.007551537222314884	0	0	0	0	0	0	0	0	0	0	0	0	0	0	0	0	0	0	0	0	0	0	0	0	0	0	0	0	0	0	0	0	0	0	0	0	0	0	0
k__Bacteria|p__Actinobacteria|c__Actinomycetia|o__Actinomycetales	0.0017	0	0.048607549509372405	0	0	0.014282967235910932	0.007234176112875128	0.03614308621904274	0	0.027368385687792148	0	0.009533149906748133	0	0.06441115578340124	0.022045061913290937	0	0	0.004406439215854961	0	0	0	0.0034996745083486504	0	0	0.04929099170897397	0.11163026816722879	0.007979548350870072	0	1.4939083271694549	0	0	0	0	0	0	0.06496700025870226	0	0.33270031078518897	0	0	0	0.004586890915417485	0.07286230245206655	0.01737202754609444	0	0	0.6993512150476533	0.008182093997576093	0
k__Bacteria|p__Firmicutes|c__Bacilli|o__Bacillales|f__Bacillaceae	0	0	0	0	0	0	0	0	0	0	0	0	0	0	0	0	0	0	0	0	0	0	0	0	0	0	0	0	0	0	0	0	0	0	0	0	0	0	0	0	0	0	0	0	0	0	0	0	0
k__Bacteria|p__Candidatus_Melainabacteria|c__CFGB2102|o__OFGB2102	0	0	0	0	0	0	0	0	0	0	0	0	0	0	0	0	0	0	0	0	0	0	0	0	0	0	0	0	0.028708018652820712	0	0	0	0	0	0	0	0.019386785891483356	0	0	0	0	0	0	0	8.095348548163687e-05	0	0	0	0
k__Bacteria|p__Actinobacteria|c__Coriobacteriia|o__Eggerthellales	0.04436	0.004287499815021104	0.3610717505518137	0.00613482890264639	0.010701634247749203	0.11030110965136342	0.1838377884432312	0.012804746536611313	0.08051985815925598	0.35954697232315747	0.031126504332052128	0.18803091339174186	0.1892631518506785	0.21695028912344005	0.6731810570673923	0.36742909559250536	0.003116335104513391	0.20062064751363579	0.028163256454664037	0	0.03542631786609296	0	0.003739961479770039	0.10704498070160332	0.5221070142927019	0.009884220843221358	3.759538637660044	0.145374903535063	0.038996056862663275	0.057641491763122915	0.047842936340570776	0	0.020149578212142465	0.6942840610874295	1.5472066708311243	0.11790539487644905	0.13573435274438833	0.02451864981007609	0.14275313622404698	0	0.15669751859534453	0.0032160959292007654	1.1553079745141643	0.13538332902523853	0.22096253862212784	0	0.07555974437910089	0.8786532963278584	0.3726617544033161
k__Bacteria|p__Candidatus_Melainabacteria|c__CFGB2104|o__OFGB2104	0	0	0.013721208230967155	0.026497071087269872	0	0	0.0165759468413123	0.7071997203526029	0	0.0035442356302845795	0	0	0.3712525129454132	0.22189917404954068	0	0.7141505035919518	0	0.0183340816719498	0.03151890299320259	0.005832301864085832	0	0.004431791205487516	0.060109446540286514	0	0.0006226092557309569	0.29876832510047063	0	0	0	0	0	0	0	0.005217975879920986	0	0	0.017623537128499872	0.3424651295791149	0	0	0	0.16594151173805913	2.0802139986554367	0	0	0	0.0790082808439681	0.7644604500798631	0
k__Bacteria|p__Candidatus_Melainabacteria|c__CFGB2105|o__OFGB2105	0	0	0	0	0	0	0	0	0	0	0	0	0	0.021907484227005905	0	0	0	0	0	0	0	0	0	0	0	0.0825200810349328	0	0	0	0	0	0	0	0	0	0	0	0	0	0	0	0	0.7761329314616952	0	0	0	0	0.0792198250017187	0
k__Bacteria|p__Firmicutes|c__Clostridia|o__Clostridia_unclassified	0	0.07079379558382122	0.04802799216774626	0.010811248867195963	0	0	0.001160601088975045	0	0.007402388461169875	0.11044123187635517	0.004315689420029119	0	0	0.2518194388384241	0	0	0.011644452146620767	0.07812987364785078	0.06300327103060546	0	0	0	0.04144237403403824	0.016191534377720997	0.0007471311068771482	0.10906148760910347	0.06504937329248776	0	0.0006321886351455652	0.03899421586243586	0	0	0	0.007685862669363996	0.09602970255855674	0	0.08936180532805624	0	0	0	0.001580363417525495	0	0.2874620633675019	0.03067663092971682	0.16537447859140386	0	0.02651864641345794	0	0
k__Bacteria|p__Bacteroidetes|c__CFGB11479|o__OFGB11479|f__FGB11479	0	0	0.5434441451959905	0	0.008374725799090309	0.0022836833407835306	0.01673259238706353	0	0	0	0	0	0	0	0	0.08151088695704989	0	1.097425745792424	0	0	0	0.13248767781605603	0	0	0	0.2974520245039157	0	0.1543583152688547	0	0	0	0	0	0	0	0	0	0	0	0	0.7738949940668516	0	0	0	0	0	0	0.0045951174594964445	0
k__Bacteria|p__Bacteroidetes|c__CFGB59744|o__OFGB59744|f__FGB59744	0	0	0	0	0	0	0	0	0	0	0	0	0	0	0	0	0	0	0	0	0	0	0	0	0	0	0	0	0	0	0	0	0	0	0.007515688702547565	0	0	0	0	0	0	0	0	0	0	0	0	0	0
k__Bacteria|p__Bacteroidetes|c__Flavobacteriia|o__Flavobacteriales	0	0.0034533558821376203	0	0.003416164414781129	0	0	0.7640457696537188	0.0006186654397854163	0	0	0.0046077285537153	0.13618319450358626	0	0	0	0.3041576770735621	0	0	0	0	0	0	0	0	0	0	0	0.07757007401533467	0	0.005540251122114734	0.03982268150273936	0	0.07065465710758323	0.5804513995797576	0	0	0	0	0	0	0	0	0	0	0	0	0.006400757507991785	0	0
k__Bacteria|p__Lentisphaerae|c__CFGB10083|o__OFGB10083|f__FGB10083	0	0	0	0	0	0	0	0	0	0	0	0.22967114661248939	0	0	0	0	0	0	0	0	0	0	0	0	0	0	0	0.013735728521292463	0	0	0	0	0	0	0	0	0	0	0	0	0	0	0.7280029931087109	0	0	0	0	0	0
k__Bacteria|p__Bacteroidetes|c__CFGB76103|o__OFGB76103|f__FGB76103	0	0	0.0537633518342284	0	0	0	0	0.026154895500401874	5.0356384089590994e-05	0.0002552799532700786	0	0	0	0	0	0	0	0.00033768973429916527	0	0	0	0	0	0	0	0	0	0	0.01443386473295506	0	0	0	0	0	0	0	0.04584446783757052	0	0	0	0	0	0	0	0.011724763147257074	0	0.004535296095234821	0	0
k__Bacteria|p__Bacteroidetes|c__CFGB39511|o__OFGB39511|f__FGB39511	0	0	0	0	0	0	0	0	0	0	0	0	0	0	0	0	0	0	0	0	0	0	0	0	0	0	0	0	0	0	0	0	0	0	0	0	0	0	0	0	0	0	0	0	0	0	0	0.07235778292887068	0
k__Bacteria|p__Bacteroidetes|c__CFGB72486|o__OFGB72486|f__FGB72486	0	1.729380567411353	4.205877735055858	0	0	0.00782181436930387	6.408226871641353e-05	0	0	0	0	0	0	0	0	0	0	7.768955917966459	0	0.055665798140918196	0	0	0	0	0	0.6027300543728034	0	0.1361998661243559	0	0	0	0	0	0	0	0	0	0	0	0	0	0	0.6981984275979435	0.006221980005056899	0	0	0	0	0
k__Bacteria|p__Bacteroidetes|c__CFGB35473|o__OFGB35473|f__FGB35473	0	0	0	0	0	0	0	0	0	0	0	0	0	0	0	0	0	0	0	0	0	0	0	0	0	0	0	0	0	0	0	0	0	0	0	0	0	0	0	0	0	0	0	0	0	0	0	0	0
k__Bacteria|p__Candidatus_Saccharibacteria|c__CFGB8157|o__OFGB8157	0	0	0.01535450619373176	0	0	0	0	0	0	0	0	0	0	0	0	0	0	0.033612483065241304	0	0	0	0	0	0	0	0	0	0	0	0	0	0	0	0	0	0	0	0	0	0	0	0	0	0	0.013876776636310588	0	0	0	0
k__Bacteria|p__Proteobacteria|c__CFGB76256|o__OFGB76256|f__FGB76256	0	0	0	0	0	0	0	0	0	0	0	0	0	0	0	0	0	0	0	0	0	0	0	0	0	0	0	0	0	0	0	0	0	0	0	0	0	0	0	0	0	0	0	0	0	0	0	0	0
k__Bacteria|p__Actinobacteria|c__CFGB10299|o__OFGB10299|f__FGB10299	0	0	0.0036052982680379966	0	0	0.00234734001927227	0	0	0	0	0	0.002164400264053484	0	0	0	0	0	0	0	0	0	0	0	0	0	0	0	0	0	0	0	0	0	0	0	0	0	0	0	0	0	0	0	0.006543247565715924	0	0	0	0	0
k__Bacteria|p__Firmicutes|c__CFGB355|o__OFGB355|f__FGB355|g__GGB794	0	0	0.7505794444369208	0	0	0	0	0	0	0	0	0	0	0	0	0	0	1.5581169067263145	0	0	0	0	0	0	0	0	0	0	0	0	0	0	0	0	0	0	0	0	0	0	0	0	0	0	0	0	0	0	0
k__Bacteria|p__Firmicutes|c__CFGB337|o__OFGB337|f__FGB337|g__GGB765	0	0	0	0	0	0	0	0	1.3085660325905204	0	0	0	0	0	0	0	0	0	0	0	0	0	0	0	0	0	0	0	0	0	0	0	0	0	0	0	0	0	0	0.492443364207575	0	0	0	0	0	0	0	0	0
k__Bacteria|p__Proteobacteria|c__Betaproteobacteria|o__Neisseriales	0	0	0	0	0	0	0	0	0	0	0.005881343664513368	0	0	0	0	0.009589516112594105	0	0	0	0	0	0	0	0	0	0	0	0	0	0	0	0	0	0	0	0	0	0	0	0	0	0.014408411036442772	0	0	0	0	0	0.0024006007576278395	0
k__Bacteria|p__Actinobacteria|c__Actinomycetia|o__Bifidobacteriales	0.04673	0.04296675398282822	0.0018289926495474594	0.02270045216689827	3.9334778862517337	0.014808134833443034	0.6909919833170075	0	0.005438489481675827	0	0	0.18757410529581095	0.03181831605112421	0	1.7963725933074428	0	0.00012161307724930305	0	0	0.09155949869601994	0	0	0	0	0.26261658406731764	0	1.1515403956181844	0.7148710852733373	0	0.15409742722837708	0	0	0.9568239650087286	0.11005336402518398	0	0.14443276624534193	0	0	0.34783588353707356	1.0786641105080161	0.14793305772085813	0	0	1.2708666795643955	0	0.14382412925857085	0.3438182298310186	0	9.592048817793985e-05
k__Bacteria|p__Firmicutes|c__CFGB342|o__OFGB342|f__FGB342|g__GGB779	0	0	0	0	0	0	0	0	0	0	0	0	0	0	0	0.050594764248795485	0	0	0	0	0	0	0	0	0	0	0	0	0	0	0	0	0	0	0	0	0	0	0	0	0	0	0	0	0	0	0	0	0
k__Bacteria|p__Actinobacteria|c__CFGB12107|o__OFGB12107|f__FGB12107	0	0.0070818819901807715	0.24459577832240242	0.009654033079358273	0.05219995542890093	0.01620062467538421	0.009676422576178442	0.04145872480035691	0.04430858236043111	0.15886724533737914	0.0024417716455427912	0.015172554614847285	0.28340873733898336	0.26551870883131157	0.0054981607519542	0.012848161945567373	0.0009501021660101801	0.017675174873317285	0.09401566133874564	0.007428332068522713	0.5060923213260629	0	0	0	0	0	0.5740399082635607	0.5569945225763167	0.3335094508167399	0.318507239288773	0.13784444670845974	0	0.1967899676486744	0.875817607951234	0.6452060176743459	0.2941235725309081	0	0.49176593978493477	0.48900764109449085	0	0.2742103058164106	0.00155155916022332	0.01163420052153905	0.004645116289895629	0.6149024373471432	0.04404722547672492	0.01969858794571803	1.3519169756199232	0.4348448753226705
k__Bacteria|p__Candidatus_Melainabacteria|c__CFGB47068|o__OFGB47068	0	0	0.19734303818306517	0	0	0	0	0.15010777249530363	0	0.014135385319443191	0	0	0	0	0	2.6665342257255746	0	0.004167585501350674	0	0	0	0	0	0.0068332028643595995	0.0405679083471013	0.24216739944860982	0	0	1.9893645424588524	0	0	0	0	0	0	2.2146685652316647	0.02122163866514637	0	0	0	0	0.28249674476939834	0	0	0	0	0	0.01928835365119538	0.0003836819527117594
k__Bacteria|p__Firmicutes|c__Erysipelotrichia|o__Erysipelotrichales	0.25879	0.4216263923152854	0.9514976740131343	0.4371422269234544	1.058453820968766	1.4287184490860811	0.6289959484599172	0.22755491715475692	1.1875294277927795	0.43043168492884903	0.16061341132924162	1.557296866369718	0.626473804936405	0.34756302530044964	1.0178353605598602	0.24158720296720357	2.210507699439285	0.3037560341695906	0.5138340956919615	0.6689488937181532	0.36538497430862316	0.07710299842969581	0.5822964533262092	0.007455954186579638	0.4975499944903451	0.5746489749796321	2.2827038074819486	0.4242132585281307	0.5223874511465986	0.48711718273083116	2.1549572898538747	0	0.6603876265660525	0.46530179400058924	0.08911880921774508	0.019036342409458566	0.1778196100212834	0.495639175769425	0.3953017610346699	0.2261749020243084	0.5628854226508712	0.03610764375781843	0.33377496522156336	2.0365415936968807	0.47473822335947913	0.2359216098545883	0.5010047467619024	0.5880524983499583	0.4655287737075915
k__Bacteria|p__Actinobacteria|c__Coriobacteriia|o__Coriobacteriales	0.00096	0.14390651130105853	0.4237166304784948	0.13664657659124516	1.5150908386273592	0.37960068799797597	1.5455859986670188	0.127998623357709	0.4692912858845343	0.886842557660253	0.03888987796920978	1.6688613674176003	0.7985264689962394	0.6399696248449066	3.486923065108259	0.5164394381103654	0.19402606393393493	0.1307353451836744	0.47204679917431164	0.3068877439371743	0.24700799462543443	0.12998791031009274	0.12271492864146988	0.0017914764063864117	4.386950692351797	0.06882257725138875	3.8689393158326655	1.0859733711876087	0.4763641185080014	0.8163535514050564	1.7587770595613184	0	2.1283169953285235	3.9763189556378578	0.17040478094569084	1.8614983217809618	0.05606594036207375	0.8727360098483952	2.039592329347583	0.432810942843555	0.3060453121266512	0.03485735822093944	0.063630723651852	2.9893622304352814	0.8974638322970067	0.09320248357026789	0.21910614437450487	1.5127627962203332	0.986835311290655
k__Bacteria|p__Proteobacteria|c__CFGB76759|o__OFGB76759|f__FGB76759	0	0	0	0	0	0	0	0.006487846783012852	0	0	0	0	0	0	0	0.36109822531288455	0	0	0	0	0	0	0.07164849618246541	0	0	0	0	0	0	0.056783488270760005	0	0	0.2141445318507279	0	0	0	0	0	0	0	0	0	0	0	0	0	0	0	0
k__Bacteria|p__Tenericutes|c__CFGB341|o__OFGB341|f__FGB341|g__GGB775	0	0	0	0	1.3045485163453634	0	0.010068036440556526	0	0	0	0	0	0	0	0	0	0	0	0	0	0	0	0	0	0	0.3918028557490965	0	0.18455852195071426	0	0	0	0	0	0	0	0	0	0	0	0	0	0	0	0	0	0	0	0.043266512030749556	0
k__Bacteria|p__Tenericutes|c__CFGB343|o__OFGB343|f__FGB343|g__GGB781	0	4.329090231514675	0	1.9048088913229722	0	0.8800774513612573	0.00030617083942286464	0	3.4805879475268484	0.023616364049031925	0	0.27430238522326056	0	0.041015853922561275	30.483713586722473	3.4899724028371057	0	0	1.7808640657236792	5.469357803978994	0.0006869769743373813	0	0	0	0	0.02228935676832968	0	0.024175495399640864	0.5400953875478864	0.04842408281659574	0	0.7250780154346946	0	0	0	0.02450022912359794	0.0030252694512102377	0	0	11.673952499458604	0.517848515826542	0	5.714373111974974	0	0.002577019287832107	15.27269783789091	2.757092067917686	0	0
k__Bacteria|p__Deferribacteres|c__CFGB75907|o__OFGB75907|f__FGB75907	0	0	0	0	0	0	0	0	0	0	0	0	0	0	0	0	0	0	0	0	0	0	0	0	0	0	0	0	0	0	0	0	0	0	0	0	0	0	0	0	0	0	0	0	0	0	0	0	0
k__Archaea|p__Euryarchaeota|c__Methanobacteria|o__Methanobacteriales	0	5.0048635973008996e-05	0.017996384465300313	0	0.04821633105711853	0.14878157179780646	0.04306328457742989	0.007961247369870226	0.11834253824894778	1.0999063307511798	0	0.18799284605041428	0.2278732846706049	0.17940811111716087	0	0	0	0.019478932234573802	0.1918474352933593	0	0.013558756072448316	0	0	0.028706276702334648	0	0.08008691932614949	0	0.10683514739384731	0	0	0.2764978837178631	0	0	1.1206972713297103	0	0	0.0049048747315479585	0	0.15148749513857113	0	0.0904947838166455	0	0.02963233456300213	0	0.05904882153506396	0	0.06302350139887633	0.37303999012093864	0
k__Bacteria|p__Proteobacteria|c__Gammaproteobacteria|o__Moraxellales	0	0	0	0	0	0	0.0013101263826466767	0	0	0	0	0	0	0	0	0	0	0	0	0	0	0	0	0	0.17486800169908834	0.022680258157609625	0	0	0	0	0.1820603205739391	0	0	0	0	0	0	0	0	0	0	0	0	0	0.027625376920608583	0	0	0	0
k__Bacteria|p__Proteobacteria|c__Gammaproteobacteria|o__Aeromonadales	0	0.6388541553168021	4.198682191957227	5.1509022159696265	0	31.38647436772499	7.753263850234316	1.6232967106495921	0.2854854483191182	0.0776169792803025	7.319303797793332	0.2795448019432294	4.763517605814871	14.942562276876071	8.173330471212761	24.665749183249	0	0.0784181453722525	0.4081168401630806	0	8.036690525993006	70.20785158595048	0	12.922021689345554	2.260228889062716	18.099069381994926	0	0.7706878124452411	0.1173009375969566	8.202317271905368	5.902077140136323	0.08804061427183146	42.949901252775355	6.151141422145285	0	6.006118177725766	9.531030851525838	39.02841721121821	7.468980159359964	0	2.4258785493525195	64.18715889229338	15.92291474029283	1.2473669890952723	0.21736010851819498	0	9.165063263849627	21.641961674270767	2.0061770102416117
k__Bacteria|p__Actinobacteria|c__Actinomycetia|o__Streptosporangiales	0	0	0	0	0	0	0	0	0	0	0	0	0	0	0	0	0	0	0	0	0	0	0	0	0	0	0	0	0	0	0	0	0	0	0	0	0	0	0	0	0	0	0	0	0	0	0	0	0
k__Bacteria|p__Firmicutes|c__CFGB540|o__OFGB540|f__FGB540|g__GGB79998	0	0.0313471289977613	0.002845099677073826	0.009979004636216803	0	0	0.0002064873103084436	0	0	0.013696066330094682	0.09216268327246396	0	0	0	0	0	0.027818991420778073	0	0.024824877394025342	0	0	0	0	0	0	0	0	0	0	0.030275266087662372	0	0	0	0	0	0	0	0	0	0	0.0393365566807656	0	0.03142353641976018	0	0.005956827306690446	0	0.009181835302239552	0	0
k__Bacteria|p__Actinobacteria|c__Actinomycetia|o__Propionibacteriales	0	0	0.007428871379026101	0.001593153242160109	0.013645119819900664	0.00938936007708908	0.0016305377262287443	0	0	0	0	0	0.0010241947226756719	0	0	0.008642495470059538	0	0	0	0	0.002364647059034986	0.004982587435615028	0	0.046902558487202345	0	0	0	0	0	0	0	0	0	0.04815145928639705	0	0	0	0	0	0	0.014506217919819174	0	0	0	0.012176753441196212	0.000375284028990714	0	0.006154672476052814	0.003954055679335076
k__Bacteria|p__Firmicutes|c__Tissierellia|o__Tissierellia_unclassified	0	0	0.5851421669181835	0	0	0.0008275368203536137	0	0.002613047449619982	0.506378762766518	0.04123661756776665	0	0	0.0008796025265332241	0	0	0	0	1.1888078824277712	0	0	0	0	0	0	0	0.2575162621623773	0	0	0	0	0	0	0	0	0	0	0	0	0	0	0	0	0.7978081962379452	0	0	0	0	0.0005291347377601967	0
k__Bacteria|p__Candidatus_Saccharibacteria|c__Candidatus_Saccharimonia	0	0	0	0	0	0.041973622378512626	0	0	0.014537888086664919	0.001389197885237172	0	0	0	0.0019984669064635604	0.007728876396020363	0	0	0	0	0	0	0	0	0	0.016620390237196914	0	0.007426569217762086	0	0.014733322507497697	0	0	0	0	0.07361606692096372	0	0.00381711332281809	0	0	0	0	0.004630671847858547	0	0	0.002057291351743115	0	0	0	0	0.004902602729094703
k__Bacteria|p__Proteobacteria|c__Betaproteobacteria|o__Burkholderiales	1.0286	0.17244257524500248	0.6450699013860719	0.6235490823917202	0.19422715544036206	0.8380481293890669	0.5876059231211936	0.2286538623438494	0.3840631058129015	0.7210946270707804	0.09490460624985088	0.10624051145364036	0.4764835001379725	1.9004474633667292	0.016680860586437318	0.9741635963835877	0.0927223705852655	0.6620777876009366	0.7814915147916524	0.25078049063332675	0.8630383258551942	0.5597614979963562	0.1551961258257309	1.556093468267298	0.03681259146779774	0.3148910130134249	0.09214535081477906	0.1961250478093249	0.17685310702766882	0.2732291692775079	6.374297101165913	0	2.855312878022406	7.35694758744007	1.8186049016335215	0.45836684367673736	1.4365554642581158	0.700750118426992	0.18185854666240764	1.106110033109412	1.5429936886787678	0.09487106399113075	1.912073535899663	0.05961723806834955	0.861183178553653	0.1425870819037496	0.24972367159856182	0.6744852653032503	0.9985376108483637
k__Bacteria|p__Bacteroidetes|c__Sphingobacteriia|o__Sphingobacteriales	0	0.005338521170454293	0.0038536799858777753	0	0	0.00010344210254420172	0.0005767404184477217	0.005567988958068746	0.0039328335973970565	0	0	0	0	0	0	0	0	0.004439384555786587	0.11555396210583184	0	0	0	0	0.0008189606429195026	0	0	0	0	0	0	0	0	0	0	0	0	0.30605344264699075	0	0	0	0	0	0.013330675357026242	0	0.10851140116434409	0	0	0	0
k__Bacteria|p__Proteobacteria|c__Gammaproteobacteria|o__Pasteurellales	0.42911	0.012920889520365155	0.01443624650959682	0.16016342071805634	0.02851267080637789	0.22670530335283473	0.04943591018867324	0.06685656917049504	0.10200692725028447	0.5148462350578548	0.03169435820310859	0.12983138669349967	0.01810615611694874	0.04316562431721135	0.012248550912457289	0.0952687852678867	0.07429798938199608	0	0	0.1188533130963634	0.3405525645204699	0.12475958301795927	0.0009984142243587412	0.0030711024109481345	0.02312174162335596	0.0648018772473665	0.0015519091800127339	0.08114964166011346	0.014001314614171253	0.1914001504915832	0.29480463774650023	0	0	0	0	0.020428044922232803	0	0.007099748162395945	0.020331135803141425	0.17426650822800357	0.018881547206767487	0.9155178184593457	0.05527752268523995	0.052074818914895925	0.018740731888998934	0	0.040372692410033745	0.0518329249431199	0
k__Bacteria|p__Firmicutes|c__CFGB3039|o__OFGB3039|f__FGB3039|g__GGB9539	0.00093	0.004170719664417416	0.0006849314037399952	0	0	0	0	0.01282102720607935	0.008258446990692923	0	0	0	0	0	0	0	0	0	0	0	0	0	0	0	0	0	0	0	0	0.007607630965617725	0	0	0	0	0	0	0.11233774225485116	0	0	0	0	0	0	0	0.0013829553769779633	0	0.030446383975180177	0	0
k__Bacteria|p__Firmicutes|c__CFGB1307|o__OFGB1307|f__FGB1307|g__GGB3128	0	0	0.007233176692243246	0	0	0	0	0.004680692472060715	0	0	0	0	0	0	0	0	0	0	0	0	0	0	0	0	0	0	0	0	0	0	0	0	0	0.03235366380689078	0	0	0	0	0	0	0	0	0	0	0.00902631363120251	0	0	0	0
k__Bacteria|p__Firmicutes|c__CFGB2936|o__OFGB2936|f__FGB2936|g__GGB9266	0	0.00224384717945657	0.04785487763713065	0.05740107353096273	0	0	0	0	0	0	0	0	0	0.0058314886071886216	0	0	0	0	0.15204589873419277	0	0	0	0.18542679914360952	0.10661843870008274	0	0	0	0	0	0	0	0	0	0	0	0	0	0	0	0	0.008440106810627426	0	0	0	0.015347431622560323	0	0.005245540578073481	0	0
k__Bacteria|p__Firmicutes|c__CFGB1311|o__OFGB1311|f__FGB1311|g__GGB3140	0	0	0.04879571747743284	0	0	0	0	0	0	0	0	0	0	0.005680185119002107	0	0	0	0	0	0	0	0	0	0.04628833800501272	0	0	0	0	0	0	0	0	0	0	0	0	0.014186544615882327	0	0	0	0	0	0	0.00016210748473620534	0.23993938484378152	0	0.014778219540510446	0.010900175597860051	0
k__Bacteria|p__Firmicutes|c__CFGB2833|o__OFGB2833|f__FGB2833|g__GGB9056	0	0	0.030995027698915385	0.022201105628310774	0	0	0	0.03555698211819339	0.010997834285166671	0	0	0	0	0	0	0	0	0.03581982084066024	0	0	0	0	0	0.038951815578858844	0	0	0	0	0	0	0	0	0	0	0	0	0.32979912268859063	0	0	0	0	0	0	0	0	0	0	0.011290064351999142	0
k__Bacteria|p__Firmicutes|c__CFGB3026|o__OFGB3026|f__FGB3026|g__GGB9508	0	0.006497981237162334	0.34705700029067227	0.024523463339519287	0	0	0	0	0	0	0	0	0.010025058932543046	0	0	0	0	0.7020569576079646	0.010112986223348601	0	0	0	0	0.042722446872300715	0	0.004116430956498968	0	0	0	0	0	0	0	0	0	0	0.24799154048722497	0	0	0	0	0	0.08528876533332552	0	0.09745450427231052	0	0.00010268594932607142	0	0
k__Bacteria|p__Firmicutes|c__CFGB1355|o__OFGB1355|f__FGB1355|g__GGB3306	0	0.24047535441097936	0.2400646936515071	0.0209567023496086	0	0	0	0.024022127800088992	0.006390225140969096	0.009730321939759506	0.0069197050287308996	0	0.0023134751382791648	0.19914691201349338	0.0031975532339225165	0	0	0.008771696756795391	0.5038822725956783	0	0	0	0	0.11544785813155864	0	0.0614512939106813	0	0	0	0.00019611508396866315	0	0.007742930005289551	0	0.07175685176120396	0	0	0.8405863328710339	0	0	0	0.03823237263358621	0	0.08568489651318548	0	1.1741156228067104	0	0.08817300182132	0.07709214637198823	0
k__Bacteria|p__Firmicutes|c__CFGB1320|o__OFGB1320|f__FGB1320|g__GGB3160	0	0.19186144600252997	0.6694639967654271	0.06282255023562698	0	0	0	0.005340059585516224	0	0.0177211781514229	0	0	0	0.007224741560906119	0	0	0	1.34653369735043	0	0	0	0	0	0	0	0.07787712983981186	0	0	0	0	0	0	0	0.10312004082524655	0	0	0	0	0	0	0	0	0.39627757616555337	0	0	0	0	0	0
k__Bacteria|p__Firmicutes|c__CFGB4623|o__OFGB4623|f__FGB4623|g__GGB9525	0	0	0.0018064124933802068	0	0	0	0.008836232830785466	0	0	0	0	0	0	0	0	0	0	0.00047770742900857526	0.003557100447370197	0	0	0	0	0	0	0	0	0	0	0	0	0	0	0	0	0	0	0	0	0	0	0	0	0	0.03586914019215527	0	0	0.006332907335087827	0
k__Bacteria|p__Firmicutes|c__CFGB1226|o__OFGB1226|f__FGB1226|g__GGB2996	0	0	0	0	0	0	0	0	0	0	0	0	0	0.000378258720466289	0	0	0	0	0	0	0	0	0	0	0	0	0	0	0	0	0	0	0	0	0	0	0	0	0	0	0	0	0.19543045642916895	0	0	0	0	0	0
k__Bacteria|p__Firmicutes|c__CFGB1838|o__OFGB1838|f__FGB1838|g__GGB4672	0	0	0.007285863723300168	0	0	0	0.04253638592353938	0.0015710846036655966	0.0861345949852454	0	0	0.01726625838786385	0.0425663359643795	0	0	0	0	0.0028827172440172646	0	0	0	0.012354783131167873	0	0	0	0	0	0.045254319860329635	0	0	0.10498122481449992	0	0	0	0	0	0	0.03987656350270635	0.10000687722763206	0	0.07449101628283927	0	0.013020659651048887	0	0	0	0	0.06187534528187394	0.11876555111231919
k__Bacteria|p__Firmicutes|c__CFGB9119|o__OFGB9119|f__FGB9119|g__GGB4651	0	0	0	0	0	0	0	0.06579832565507263	0	0.005687399889133379	0.03686994062788035	0	0	0	0	0	0	0	0	0	0	0	0	0	0	0	0	0	0	0	0	0	0	0	0	0	0	0	0	0.009453697248163412	0	0	0	0	0	0	0.0229588668368208	0	0
k__Bacteria|p__Firmicutes|c__CFGB9989|o__OFGB9989|f__FGB9989|g__GGB9712	0	0.09324060881771576	0.46303620908440396	0.052732579701946294	0	0	0	0.007008828205990044	0.0013948718392816704	0.015227746049715154	0	0	0	0.2566485418363771	0	0	0	0.9020516436628996	0.036313506023395746	0	0	0	0.060428611743155294	0.07542968754889835	0	0.08989136437564026	0.06864671066378165	0.005327193818246798	0	0.06496312156461967	0	0	0	0	0	0	0.004645310192834654	0	0	0	0.032752859299458516	0.02759666389834099	0.07496352001480196	0.005959660620665584	0.22443679237404807	0	0.018269541817596872	0.00394901609549452	0
k__Bacteria|p__Firmicutes|c__CFGB1359|o__OFGB1359|f__FGB1359|g__GGB3316	0	0	0	0	0	0	0	0	0	0	0	0	0	0	0	0	0	0	0	0	0	0	0	0	0	0	0	0	0	0	0	0	0	0	0	0	0	0	0	0	0	0	0	0	0	0	0	0	0
k__Bacteria|p__Proteobacteria|c__Gammaproteobacteria|o__Pseudomonadales	0	0.3389293628092169	0.010432032149270696	0.004034402986365649	0	0	0	6.512267787214908e-05	0	0.031245078931637763	0	0	0	0.03825456526315736	0.012830983195503286	0	0	0	0.08616471472027808	0.0005772875207537651	0	0	0.052727728258552216	0.06607988687556736	0.0019595807101426958	0.031734810746032745	0.02169699845925849	0	0	0	0	0	0	0	0	0	0.4104878922230885	0	0	0	0	0	0.962245693616767	0.012977441005336583	0.12052624763457703	0	0.07085330503498928	0.010014571142029827	0
k__Bacteria|p__Firmicutes|c__CFGB3043|o__OFGB3043|f__FGB3043|g__GGB9551	0	0	0	0	0	0	0	0	0	0	0	0	0	0	0	0	0	0	0	0	0	0	0	0	0	0	0	0	0	0	0	0	0	0	0	0	0	0	0	0	0	0	0.010213295202476177	0	0	0	0	0	0
k__Bacteria|p__Firmicutes|c__CFGB1798|o__OFGB1798|f__FGB1798|g__GGB4769	0	0.0007340466609374653	0	0	0	0	0	0.010037032727044978	0	0	0	0	0	0	0	0	0	0	0	0	0	0	0.013830492124313708	0	0	0	0	0	0.005696352333522145	0	0	0	0	0	0	0	0.07584654831229452	0	0	0	0	0	0	0	0.0145648812629045	0	0	0	0
k__Bacteria|p__Proteobacteria|c__Betaproteobacteria|o__Nitrosomonadales	0	0	0	0	0	0	0	0	0	0	0	0	0	0	0	0	0	0	0	0	0	0	0	0	0	0.3331915800952246	0	0	0	0	0	0	0	0	0	0	0	0	0	0	0	0	0	0	0	0	0.024079855116963745	0	0
k__Bacteria|p__Firmicutes|c__CFGB1352|o__OFGB1352|f__FGB1352|g__GGB3301	0	0	0.22551554636107402	0	0	0	0	0	0	0	0	0	0	0	0	0	0	0.4261397356805979	0	0	0	0	0	0	0	0	0	0	0	0	0	0	0	0	0	0	0	0	0	0	0	0	0	0	0	0	0	0	0
k__Bacteria|p__Firmicutes|c__CFGB6280|o__OFGB6280|f__FGB6280|g__GGB3102	0	0.007448905320649506	0	0	0	0	0	0	0	0.03310327952171996	0	0	0	0	0	0	0	0	0	0	0.014708538587391934	0	0	0	0	0	0	0	0	0	0	0	0	0	0	0.024746350146757374	0	0	0	0	0	0	0	0	0	0	0	0	0
k__Bacteria|p__Firmicutes|c__CFGB3068|o__OFGB3068|f__FGB3068|g__GGB9760	0	0.007423881002663	0.07061567505372125	0.0018467895792204248	0	0.005450603095598322	0.0021147148676416466	0.017208667627715394	0.5637397198829711	0.06966174352723493	0	0	0.019383387182873694	0.06804243949987762	0.014904442123147031	0.14106879146038512	0	0.06253025519022593	0.047479808398635526	0	0.001894610181856778	0	0	0	0.7512075590567763	0.0050099198462816895	0.3007909183498244	0.04197368827153881	0	0.008212319141187769	0	0	0	0.3611746782971395	0	0	0.009952957484454981	0	0	0	0.0706815813200704	0	0.02699720106219462	0.0025259293530714173	0.060991705186623245	0	0.007196573615268839	0.36998214832061915	0
k__Bacteria|p__Firmicutes|c__CFGB2947|o__OFGB2947|f__FGB2947|g__GGB9285	0	0	0	0	0	0	0	0	0	0	0	0	0	0	0	0	0	0	0	0	0	0	0	0	0	0	0	0	0	0	0	0	0	0	0	0	0	0	0	0	0	0	0	0	0.7354354311055105	0	0	0	0
k__Bacteria|p__Firmicutes|c__CFGB1799|o__OFGB1799|f__FGB1799|g__GGB4770	0	0	0	0	0	0	0	5.698234313813044e-05	0	0	0	0	0	0.007514739913263608	0	0	0	0	0	0	0	0	0	0	0	0	0	0	0	0	0	0	0	0	0	0	0	0	0	0	0	0	0	0	0	0	0	0	0
k__Bacteria|p__Firmicutes|c__Bacilli|o__Bacillales|f__Staphylococcaceae	1.44228	0.16323362622596882	0.23035522649958848	0.1069473467485888	0.0017907544282305783	0.012070897658427232	0.21801499842531843	0.020008942776217807	0.17422301767316692	0.16166938808025072	0.2547879197448771	0.08344361219004184	0.7270617760528345	0.009172773971307509	0.053513878166266085	0.3936846836426173	0	0.34337280543737075	0.005174487543989979	0.001536603547888698	0	0.009431326217414158	0	0.13617779940545854	5.262175461368542	0.5196994082579947	0.019824004621312088	0.09391191174267594	0	0.012502336603002276	0	0	0	2.684369154607538	0	0	0.45639501357000356	0	0.7813972013046975	0.010689175591340624	0.07975659395782597	0	0.5418299501219213	2.630258782838826	0.4463977573171161	0	0.12780977826118356	0.28353267184929276	0.03615136621106355
k__Bacteria|p__Firmicutes|c__CFGB3040|o__OFGB3040|f__FGB3040|g__GGB9540	0	0	0	0	0	0	0	0	0	0	0	0	0	0	0	0	0	0	0.022430453791912067	0	0	0	0	0	0	0.20989011330520901	0	0	0	0	0	0	0	0	0	0	0	0	0	0	0	0	0	0	0	0	0	0	0
k__Bacteria|p__Firmicutes|c__CFGB1851|o__OFGB1851|f__FGB1851|g__GGB4916	0	0	0.09975160322819952	0	0	0	0	0	0	0	0	0	0	0	0	0	0	0.19065468218431897	0	0.005467252402432716	0	0.18968574786775916	0	0	0	0	0	0.088508067653663	0.4057453206536358	0	0	0	0	0	0	0	0	0.06289566690410822	0	0	0	0	0	0	0	0	0	0	0
k__Bacteria|p__Firmicutes|c__CFGB9581|o__OFGB9581|f__FGB9581|g__GGB9581	0	0	0.6445204509193354	0.01035153300627414	0	0	0	0.011681380343316741	0.00035249468862713694	0.004998737689614097	0	0	0	0.0794973744179984	0	0	0	1.3977060465992281	0	0	0	0	0	0.005869217940923102	0	0	0	0	0	0	0	0	0	0	0	0	0.41831063038982735	0	0	0	0.12021803813665556	0	0.04081012307296341	0	0	0.04292832309399334	0.2605827107397939	0	0
k__Bacteria|p__Bacteroidetes|c__CFGB618|o__OFGB618|f__FGB618|g__GGB1456	0	0	0	0	0	0	0	0	0	0	0	0	0	0	0	0	0	0	0	0	0	0	0	0	0	0	0	0	0	0	0	0	0	0	0	0	0	0	0	0	0	0	0	0	0	0	0	0	0
k__Bacteria|p__Firmicutes|c__CFGB1800|o__OFGB1800|f__FGB1800|g__GGB4774	0.00064	0	0.022557576011085333	0.0019419032056180432	0	0	0	0.0020839256919087707	0.01447746042575741	0	0.01581067420984352	0	0	0	0	0	0	0	0	0	0	0	0	0.010765920118379294	0	0	0	0	0.0005789516974490965	0	0	0	0	0	0.024206565575820523	0	0.010713750097925013	0	0	0	0.006280046768332754	0	0	0	0	0	0.0011209882801429462	0	0
k__Bacteria|p__Bacteroidetes|c__CFGB635|o__OFGB635|f__FGB635|g__GGB1497	0	0	0	0.02753539484211054	0	0	0	0	0.08559578167548676	0	0	0	0	0	0	0	0	0	0	0	0	0	0	0	0	0	0	0.0098955499559088	0	0	0	0	0	0	0	0	0	0	0	0	0	0	0	0	0	0	0	0	0
k__Bacteria|p__Firmicutes|c__CFGB1011|o__OFGB1011|f__FGB1011|g__GGB2652	0	0	0	0	0	0	0	0	0	0	0	0	0	0	0	0	0	0	0	0	0	0	0	0	0	0	0	0	0	0	0	0	0	0	0	0	0	0	0	0	0	0	0	0	0	0	0	0	0
k__Bacteria|p__Firmicutes|c__CFGB9629|o__OFGB9629|f__FGB9629|g__GGB3615	0	0	0.0014451299947041657	0	0	0	0	0	0	0	0	0	0	0	0	0	0	0.005518344438547335	0	0	0	0	0	0	0	0.005600260719888131	0	0	0.04488539309533512	0	0	0	0	0	0	0	0	0.009075453857236859	0	0	0	0	0	0	0	0	0	0	0
k__Bacteria|p__Firmicutes|c__CFGB2833|o__OFGB2833|f__FGB2833|g__GGB9057	0	0	0	0	0	0	0	0	0	0	0	0	0	0	0	0	0	0	0	0	0	0	0	0	0	0	0	0	0	0	0	0	0	0	0	0	0	0	0	0	0	0	0	0	0	0	0	0	0
k__Bacteria|p__Firmicutes|c__CFGB2863|o__OFGB2863|f__FGB2863|g__GGB9147	0	0	0.3055621999739844	0	0	0	0	0	0	0	0	0	0	0	0	0	0	0.5242262489920311	0	0	0	0	0	0	0	0	0	0	0	0	0	0	0	0	0	0	0	0	0	0	0	0	0	0	5.687265692284176	0	0	0	0
k__Bacteria|p__Firmicutes|c__CFGB1347|o__OFGB1347|f__FGB1347|g__GGB3289	0	0.0012011672633522158	0.023664003663280715	0.006237868664577143	0	0	0	0.0044120614258381	0.0010121633202007788	0	0	0	0	0.03805282727890867	0	0	0	0.002627390859547164	0	0	0	0	0	0	0	0	0	0.005587804738851677	0	0	0	0	0	0	0	0	0.07040464350065008	0	0	0	0	0	0.0804232410589587	0	0	0	0.10126546036039409	0	0
k__Bacteria|p__Firmicutes|c__CFGB2840|o__OFGB2840|f__FGB2840|g__GGB9094	0	0.007490612517293679	0.0045085045147280995	0.002013238425416257	0	0	0	0	0.008384337950916901	0.00593080635620485	0	0	0	0	0	0	0	0.0012601592523846898	0	0.008370669050929593	0	0	0	0	0	0.007275552388230733	0	0	0	0	0	0	0	0	0	0	0	0	0	0	0	0	0	0	0.021978871308264408	0	0.01829521330492839	0	0
k__Bacteria|p__Firmicutes|c__CFGB3071|o__OFGB3071|f__FGB3071|g__GGB9778	0	0	0.00880626090522851	0	0	0	0	0	0	0	0	0	0	0	0	0	0	0.0040110951366754515	0	0	0	0	0	0	0	0	0	0	0	0	0	0	0	0	0	0	0	0	0	0	0	0	0.008602935840871587	0	0.001646054204793283	0	0	0	0
k__Bacteria|p__Firmicutes|c__CFGB2861|o__OFGB2861|f__FGB2861|g__GGB9141	0	0	0	0	0	0	0	0	0	0.06719205839792441	0	0	0	0.013213837968289028	0	0	0	0	0	0	0	0	0	0	0	0	0	0	0	0	0	0	0	0	0	0	0	0	0	0	0	0	0	0	0.08854962086933045	0	0	0	0
k__Bacteria|p__Firmicutes|c__CFGB2930|o__OFGB2930|f__FGB2930|g__GGB9252	0	0.001693312183753471	0.02041998789391876	0.0014504828025636812	0	0	0	0	0	0.028716026371334195	0	0	0	0	0.022732332007285215	0	0	0.021249744255898692	0	0	0	0	0.0007119839140918892	0.08732167855129197	0	0.009094440485288418	0	0.006936849504335759	0	0	0	0	0	0	0	0	0	0	0	0	0	0	0.011393077194667776	0	0.01007870894246379	0	0.004732110831443125	0	0
k__Bacteria|p__Firmicutes|c__CFGB1226|o__OFGB1226|f__FGB1226|g__GGB2998	0	0.03671901592553093	0.0480505723239135	0.004755681319880922	0	0	0	0.0020188030140366213	0	0.002665597651587565	0	0	0	0.0006493441368004628	0	0	0	0.07925001520552606	0.0003971519916966725	0	0	0	0	0.0004521345216118087	0.008061151416306074	0.08068523777912899	0	0.022113603116031673	0	0.005499393812954596	0	0	0	0	0	0	0.00853877827353422	0	0	0	0	0.0035324332337123153	0.15304442018415398	0	0.02159434225222663	0	0.10871874884897811	0	0
k__Bacteria|p__Firmicutes|c__CFGB1778|o__OFGB1778|f__FGB1778|g__GGB4713	0	0	0.00019569468678285574	0.00031704542132539483	0	0	0	0	0	0	0	0	0	0.08338713492679341	0	0	0	0	0.05819140052251245	0	0	0	0	0.02009865911164946	0	0.018579782359856776	0	0	0	0	0	0	0	0	0	0	0	0	0	0	0	0	0	0	0.1553767231344217	0	0.007033987528835892	0	0
k__Bacteria|p__Proteobacteria|c__Gammaproteobacteria|o__Xanthomonadales	0	0	0	0	0	0	0.0004414556289352932	0.11317507380706107	0	0	0	0	0	0.012848187871838283	0	0	0	0	0	0.04333901166835251	0	0	0	0	0	0.27872066813597085	0	0	0	0	0	0	0	0	0	0	0.06218808327517376	0	0	0	0	0	0	0	0	0	0.031601600905098476	0	0
k__Bacteria|p__Firmicutes|c__CFGB6329|o__OFGB6329|f__FGB6329|g__GGB3314	0	0	0	0	0	0	0	0	0	0	0	0	0	0	0	0	0	0	0	0	0	0	0	0	0	0	0	0	0	0	0	0	0	0	0	0	0	0	0	0	0	0	0	0	0	0	0	0	0
k__Bacteria|p__Firmicutes|c__CFGB2429|o__OFGB2429|f__FGB2429|g__GGB9145	0	0	0	0	0	0	0	0.0062354964062582745	0	0	0	0	0	0	0	0	0	0	0	0.0034212775127024603	0	0	0	0	0	0	0	0	0	0	0	0	0	0.7044267437893331	0	0	0	0	0	0	0	0	0	0	0	0	0	0	0
k__Bacteria|p__Firmicutes|c__CFGB2860|o__OFGB2860|f__FGB2860|g__GGB9137	0	0	0	0	0	0	0	0	0	0	0	0	0	0.006663657792214457	0	0	0	0	0	0	0	0	0	0.01016876131625049	0	0	0	0	0	0	0	0	0	0	0	0	0	0	0	0	0	0	0	0	0	0	0	0.07961528359520265	0
k__Bacteria|p__Firmicutes|c__CFGB2863|o__OFGB2863|f__FGB2863|g__GGB9150	0	0	0	0	0	0	0	0	0	0	0	0	0	0	0	0	0	0	0	0	0	0	0	0	0	0	0	0	0	0	0	0	0	0	0	0	0	0	0	0	0	0	0	0	0	0	0	0	0
k__Bacteria|p__Firmicutes|c__CFGB1337|o__OFGB1337|f__FGB1337|g__GGB3253	0	0.022905592396980447	0.004290229671777992	0.1802958049722189	0	0	0.017601263140774915	0.006365741762002573	0	0.20849841764756188	0	0	0.0905829944333507	0.037598916814349126	0	0	0	0.0009636511930000571	0	0.0011291064744154522	0.017268431733870174	0	0.19320951985971738	0.013231332887168212	0	0.2877991534625131	0	0.024781032538693376	0.0013375780596237745	0	0	0	0	0	0	0	0	0	0	0	0	0.016502262718685892	0	0.04251047731545981	0.0031234553148331554	0	0.015017820088937945	0	0.031541853862512556
k__Bacteria|p__Firmicutes|c__CFGB1355|o__OFGB1355|f__FGB1355|g__GGB3305	0	0	0	0	0	0	0	0	0	0	0	0	0	0	0	0	0	0	0	0	0	0	0	0	0	0	0	0	0	0	0	0	0	0	0	0	0	0	0	0	0	0	0	0	0	0	0	0	0
k__Bacteria|p__Firmicutes|c__CFGB2982|o__OFGB2982|f__FGB2982|g__GGB9342	0	0.00542193556374264	1.28934949730629	0	0	0.006158783643785549	0	0.0009035771554760686	0.0029105990003783595	0.0019531884796710666	0	0	0	0.010629070045102721	0	0	0	2.641474992367934	0.008248098610164227	0	0	0	0	0	0	0	0	0	0.00017302004751352306	0	0	0	0	0.020988104467168926	0	0	0.2883224995024716	0.008826713931627391	0	0	0.0014975496139870413	0	0.03373143111981382	0	0.018511363680134296	0.004670201249662219	0.07111001990830446	0	0
k__Bacteria|p__Firmicutes|c__CFGB1311|o__OFGB1311|f__FGB1311|g__GGB3138	0	0	0.08116813470255063	0	0	0	0	0	0	0	0	0	0	0	0	0	0	0.16093798556599243	0	0	0	0	0	0	0	0	0	0	0	0	0	0	0	0	0	0.0607650431542167	0	0	0	0	0	0	0	0	0	0	0	0	0
k__Bacteria|p__Firmicutes|c__CFGB1303|o__OFGB1303|f__FGB1303|g__GGB3124	0	0	0	0	0	0	0	0	0	0	0	0	0	0	0	0	0	0	0	0	0	0	0	0	0	0	0	0	0	0	0	0	0	0	0	0	0.1956221571764821	0	0	0	0	0	0	0	0	0	0	0	0
k__Bacteria|p__Firmicutes|c__CFGB1288|o__OFGB1288|f__FGB1288|g__GGB3105	0	0	0	0	0	0	0	0	0	0	0	0	0	0	0.022872115755216253	0	0	0	0	0	0	0	0	0	0	0.2981779842268642	0	0	0	0	0	0	0	0	0	0	0	0	0	0	0	0	0	0	0	0	0	0	0
k__Bacteria|p__Firmicutes|c__CFGB1337|o__OFGB1337|f__FGB1337|g__GGB3254	0	0	0	0	0	0	0	0	0	0.008079907358152954	0	0	0	0	0	0	0	0	0	0	0	0	0	0	0	0	0	0	0	0	0	0	0	0	0	0	0	0	0	0	0	0	0	0	0	0	0	0	0
k__Bacteria|p__Firmicutes|c__CFGB2836|o__OFGB2836|f__FGB2836|g__GGB9071	0	0	0	0	0	0	0	0	0	0	0	0	0	0	0	0	0	0	0	0	0	0	0	0	0	0	0	0	0	0	0	0	0	0	0	0	0	0	0	0	0.0024154026032049054	0	0	0	0.014247813444768088	0	0	0.006449873961329555	0
k__Bacteria|p__Firmicutes|c__CFGB2881|o__OFGB2881|f__FGB2881|g__GGB9189	0	0	0	0	0	0	0	0	0	0	0	0	0	0	0	0	0	0	0	0	0	0	0	0	0	0	0	0	0	0	0	0	0	0	0	0	0	0	0	0	0	0	0	0	0	0	0	0	0
k__Bacteria|p__Firmicutes|c__CFGB1422|o__OFGB1422|f__FGB1422|g__GGB3486	0.06582	0	0.002973053895354924	0	0	0	0.002420885707064511	0.0008140334734018635	0	0.01287679578239071	0	0	0.009731858090365307	0	0	0	0	0	0.0005525592927953704	0.01572259541817607	0	0	0	0	0.014713239780168403	0.18373960812031828	0	0	0	0	0	0	0	0	0	0	0	0	0	0	0	0	0	0	0	0.0008756627343116661	0.007222245102600356	0	0.00017052531231633752
k__Bacteria|p__Firmicutes|c__CFGB2836|o__OFGB2836|f__FGB2836|g__GGB9072	0	0	0	0	0	0	0	0.015059619257934474	0	0	0	0	0	0	0	0	0	0	0	0	0	0	0.0032489380907411492	0.19783871114527277	0	0.007355328181961334	0	0	0	0	0	0	0	0	0	0	0.7262794803224956	0	0	0	0	0	0	0	0.01769508270152779	0	0.016104579719305533	0	0
k__Bacteria|p__Firmicutes|c__CFGB2942|o__OFGB2942|f__FGB2942|g__GGB9279	0	0.0005338521170454293	0.21367601781071122	0	0	0	0	0	0	0	0	0	0	0.0031773732519168275	0	0	0	0.4449432884465734	0.0036549494888027103	0	0	0	0.05263770730389692	0.2963272592963733	0	0	0	0	0	0	0	0	0	0	0	0	0	0	0	0	0	0	0.11592003939336579	0	0.09681362251224755	0	0	0	0
k__Bacteria|p__Firmicutes|c__CFGB2889|o__OFGB2889|f__FGB2889|g__GGB9197	0	0.0012762402173117293	0	0	0	0	0	0	0	0	0	0	0	0	0	0	0	0	0	0	0	0	0.012267401002571747	0.022427578439951794	0	0	0	0	0	0	0	0	0	0	0	0	0.07067315854069833	0	0	0	0	0	0.01783451464108614	0	0.00808860242437355	0	0.005647727212933927	0	0
k__Bacteria|p__Firmicutes|c__CFGB1360|o__OFGB1360|f__FGB1360|g__GGB3325	0	0	0	0	0	0	0	0	0	0	0	0.019751511957392595	0	0	0	0	0	0	0	0	0	0	0.48369077308605773	0	0	0	0	0.08538840163348105	0	0	0	0	0	0	0	0	0.056647722948844945	0	0	0	0	0	0	0	0	0	0	0	0
k__Bacteria|p__Firmicutes|c__CFGB1778|o__OFGB1778|f__FGB1778|g__GGB4715	0	0	0.1453108316549928	0	0	0	0	0.005511006614930616	0	0.0004333822462492032	0	0	0	0	0	0	0	0.2694764079707339	0	0	0	0	0	0	0	0	0	0	0	0	0	0	0	0	0	0	0	0	0	0	0	0	0	0	0.05315270934248474	0	0	0	0
k__Bacteria|p__Bacteroidetes|c__CFGB529|o__OFGB529|f__FGB529|g__GGB1096	0	0.15848734724786182	0	0	0	0	0	0	0	0	0	0	0	0	0	0	0	0	0	0.0053823571787924565	0	0	0	0	0	0.18114689482407376	0	0	0	0	0	0	0	0	0	0	0	0	0	0	0	0	0	0	0	0	0.1297779256232666	0	0
k__Bacteria|p__Firmicutes|c__CFGB1359|o__OFGB1359|f__FGB1359|g__GGB3320	0	0	0.01809423180869174	0	0	0	0	0	0	0	0	0	0	0	0	0	0	0	0	0	0	0	0	0	0	0	0	0	0	0	0	0	0	0	0	0	0	0	0	0	0	0	0	0	0	0	0	0	0
k__Bacteria|p__Firmicutes|c__CFGB1479|o__OFGB1479|f__FGB1479|g__GGB3752	0	0	0	0	0	0	0	0.06895677553187185	0	0	0	0	0	0	0	0	0	0	0	0.007199114964694011	0	0	0	0	0	0	0	0	0	0	0	0	0	0	0	0	0	0	0	0	0	0	0	0	0.010847767054539341	0	0	0	0
k__Bacteria|p__Firmicutes|c__CFGB9119|o__OFGB9119|f__FGB9119|g__GGB4727	0	0	0	0	0	0	0	0	0.393489820914473	0.28492211156490427	0	0	0.03413179118940337	0.0729534985539316	0	0	0	0	0	0	0	0	0	0	0	0.322342072147863	0	0	0	0	0	0	0	0.15366745298121495	0	0	0	0	0	0	0	0	0	0	0	0	0.4311954155450616	0	0
k__Bacteria|p__Firmicutes|c__CFGB1359|o__OFGB1359|f__FGB1359|g__GGB3321	0	0.1331043473702174	0.06838776631188567	0.3344670672272253	0	0.0012094768912860512	0	0.001497821591059429	0.02839596498812036	0.004565355443364894	0.0013304004979037135	0	0.005173187461985355	0.01211058336692902	0	0	0	0.12143652298797299	0.043669451608734124	0	0	0	0.0009165769928539264	0.04012907150305563	0	0.08456234135443616	0.5146451925580159	0.006262327121593718	0	0.09378386744618111	0	0	0	0	0	0	0.08878002274128505	0	0	0	0.020896683092869867	0	0.15032317120946387	0.018306356139937658	0.012804142953678899	0	0.3135772177544906	0	0
k__Bacteria|p__Firmicutes|c__CFGB2930|o__OFGB2930|f__FGB2930|g__GGB9253	0	0.0172667794106881	0.02096191164193282	0	0	0	0	0.00013024535574429817	0	0	0	0	0	0.0016202081859972711	0	0	0	0.007338574469769665	0	0	0	0	0	0	0	0.004754637306343769	0.002521109165997698	0	0	0	0	0	0	0	0	0	0.012960325932995337	0	0	0	0	0	0	0	0.009302904706598104	0	0.0016087465394417854	0	0
k__Bacteria|p__Firmicutes|c__CFGB8331|o__OFGB8331|f__FGB8331|g__GGB9067	0	0	0.0020397407737751507	0	0	0.03501913025361783	0	0	0	0	0	0	0	0	0	0	0	0.0013013409272992222	0	0	0	0	0	0	0	0	0	0.04821302031190267	0	0.01766670048084374	0	0	0	0	0	0	0	0	0	0	0	0	0	0	0	0	0	0	0
k__Bacteria|p__Firmicutes|c__CFGB1011|o__OFGB1011|f__FGB1011|g__GGB2653	0	0	0	0	0	0	0	0	0	0	0	0	0	0	0	0	0	0	0	0	0	0	0	0	0	0	0	0	0	0	0	0	0	0	0	0	0	0	0	0	0	0	0	0	0	0	0	0	0
k__Bacteria|p__Firmicutes|c__CFGB9977|o__OFGB9977|f__FGB9977|g__GGB9607	0	0.009033778793128123	0	0.012705595259615196	0	0	0	0	0	0	0	0	0	0	0	0	0	0	0	0	0	0	0	0	0	0	0	0	0	0	0	0	0	0	0	0	0	0	0	0	0	0	0.31409757943938965	0	0.026100752944037756	0	0.06245872867758294	0	0
k__Bacteria|p__Firmicutes|c__CFGB2830|o__OFGB2830|f__FGB2830|g__GGB9046	0	0	0.0279542333350587	0	0	0	0	0	0	0	0	0	0	0	0	0	0	0.05013457104095168	0	0	0	0	0	0	0	0	0	0	0	0	0	0	0	0	0	0	0	0	0	0	0	0	0	0	0	0	0	0.000634961685312236	0
k__Bacteria|p__Proteobacteria|c__Alphaproteobacteria|o__Caulobacterales	0	0	0.014398612915984734	0	0	0	0	0.002914239834778671	0	0	0	0	0	0.017135120037122892	0	0	0	0.024972567668172418	0.01282398025362589	0	0	0	0	0	0	0	0	0.001716966065161558	0	0	0	0	0	0	0	0	0.006050538902420475	0	0	0	0	0	0.00614864483521753	0	0.04235216515447636	0	0.007299259564594909	0	0
k__Bacteria|p__Firmicutes|c__CFGB1764|o__OFGB1764|f__FGB1764|g__GGB4538	0	0	0	0	0	0	0	0	0	0	0	0	0	0	0	0	0	0	0	0	0	0	0	0	0	0	0	0	0	0	0	0	0	0	0	0	0	0	0	0	0	0	0	0	0	0	0	0	0
k__Bacteria|p__Firmicutes|c__CFGB2933|o__OFGB2933|f__FGB2933|g__GGB9262	0	0	0	0	0	0	0	0	0	0	0	0	0	0	0	0	0	0	0	0	0	0	0	0	0	0	0	0	0	0	0	0	0	0	0	0	0	0	0	0	0	0	0	0	0	0	0	0	0
k__Bacteria|p__Firmicutes|c__CFGB2844|o__OFGB2844|f__FGB2844|g__GGB9112	0	0	0	0	0	0	0	0	0	0	0	0	0	0	0	0	0	0	0	0	0	0	0	0	0	0	0	0	0	0	0	0	0	0	0	0	0	0	0	0	0	0	0.24786616847628312	0	0	0	0	0	0
k__Bacteria|p__Firmicutes|c__CFGB1289|o__OFGB1289|f__FGB1289|g__GGB3106	0	0	0	0	0	0	0	0	0	0	0	0	0	0	0	0	0	0	0	0	0	0	0	0	0	0	0	0	0	0	0	0	0	0	0	0	0	0	0	0	0.04683120590099568	0	0.0029795953963379068	0	0.13229823364836504	0	0.0006332300208441071	0	0
k__Bacteria|p__Firmicutes|c__CFGB2946|o__OFGB2946|f__FGB2946|g__GGB9283	0	0	0	0	0	0	0	0	0	0	0	0	0	0	0	0	0	0	0	0	0	0	0	0	0	0	0	0	0	0	0	0	0	0	0	0	0	0	0	0	0	0	0	0	0	0	0	0	0
k__Bacteria|p__Bacteroidetes|c__CFGB629|o__OFGB629|f__FGB629|g__GGB1496	0	0	0	0	0	0	0	0	0	0	0	0	0	0	0	0	0	0	0	0	0	0	0	0	0	0	0	0	0	0	0	0	0	0	0	0	0	0	0	0	0	0	0	0	0	0	0	0	0
k__Bacteria|p__Firmicutes|c__CFGB2941|o__OFGB2941|f__FGB2941|g__GGB9275	0	0	0	0.0642571807671244	0	0	0	0	0.0012840877942845704	0	0	0	0	0.16799730638309449	0	0	0	0	0	0	0	0	0	0	0	0	0	0	0	0	0	0	0	0	0	0	0	0	0	0	0	0	0	0	0.052376905106619055	0	0	0	0
k__Bacteria|p__Firmicutes|c__CFGB3237|o__OFGB3237|f__FGB3237|g__GGB3236	0	0	0	0	0	0	0	0.006194794732588181	0	0.07125279067784845	0	0	0	0.017078381229052947	0	0	0	0	0.4328668918195399	0	0	0	0	0	0	0	0	0	0	0	0	0	0	0	0	0	0	0	0	0	0	0	0	0	0	0	0.0033544076779849995	0	0
k__Bacteria|p__Firmicutes|c__CFGB2942|o__OFGB2942|f__FGB2942|g__GGB9278	0	0.12354505789937269	0	0	0	0	0	0	0	0	0	0	0	0	0	0	0	0	0	0	0	0	0.0009738630549072969	0	0	0.1254713683794879	0	0	0	0	0	0	0	0	0	0	0.46995502309243997	0	0	0	0	0	0.013700971894721416	0	0	0	0.00466365353189241	0	0
k__Bacteria|p__Firmicutes|c__CFGB1292|o__OFGB1292|f__FGB1292|g__GGB3109	0	0	0	0	0	0	0	0	0	0	0	0	0	0	0	0	0	0	0	0	0	0	0	0	0.011220074166435771	0	0	0	0	0	0	0	0	0	0	0	0	0	0	0	0	0	0.006760064699783979	0	0	0	0	0	0
k__Bacteria|p__Bacteroidetes|c__CFGB529|o__OFGB529|f__FGB529|g__GGB1093	0	0	0.045258159677896606	0.21921313043991109	0.006192578935947059	0.028024852704667577	0.08218906975484015	0.03503600069521621	0.1352421407494145	0	0	0.006101650995648264	0.08129696228109128	0.1158669503908321	0	0	0	0.09478374298328766	0.20023367372672238	0	0.22456915724260398	0	0	0	0	0	0	0.26182199488298435	0	0.8031729834699959	0	0	0	0	0	0	0.7196024063266292	0	0	0	0	0.003999407349896033	0.179955505772466	0	0.5438859922083773	0.2729843825695416	0	0	0
k__Bacteria|p__Firmicutes|c__CFGB2849|o__OFGB2849|f__FGB2849|g__GGB9120	0	0	0	0	0	0	0	0	0	0	0	0	0	0	0	0	0	0	0	0	0	0	0	3.3155536320195758	0	0	0	0	0	0	0	0	0	0	0	0	0	0	0	0	0	0	0	0	0	0	0	0	0
k__Bacteria|p__Bacteroidetes|c__CFGB629|o__OFGB629|f__FGB629|g__GGB1495	0	0.2363630248218638	0.15197950444305475	0.44490983974592657	0.000670192525535396	0.002888421786426556	0	0.06846835544783074	0.42766166315766935	0.03835136042150483	0.2084753804611435	0	0.007121165660015553	0	0	0.031788574796258684	1.4369117134218121	0.11354611407434861	0.09242129754599232	0.12201141541578103	0.03780542759827189	0	0	1.2388144658562341	0	0	0	0.009535293683307938	0.07328064473918908	0.10256001745377881	0	0	0	0	1.8188777971016217	0.039934254739541195	0.07783355960865154	0	0	0.023181234394576884	0.4455727687883563	0.0008059069424460934	0.12431629809691913	0.0020867654398769703	0.072304954782682	0	0.10255759188941382	0.004929307820187095	0
k__Bacteria|p__Firmicutes|c__CFGB2932|o__OFGB2932|f__FGB2932|g__GGB9261	0	0.0343166813988265	0.13867979246054296	0.020235424016093323	0	0.0005410817671542861	0	0.04143430379615485	0	0.006862875022795602	0.0012087175255344714	0	0	0.005503664382784505	0	0	0	0.2662395283224516	0.04490695419155709	0	0	0	0.0915022085455335	0.309609777223724	0	0.07282732209666487	0	0.015636655236292762	0	0	0	0	0	0	0	0	0.5755798893460851	0	0	0	0	0	0.058153779512918745	0.015983797994989845	0.08355074314083939	0.0002571390569010448	0.26605073754140723	0.0005124252197256642	0
k__Bacteria|p__Firmicutes|c__CFGB1479|o__OFGB1479|f__FGB1479|g__GGB3751	0	0.03447516874607436	0.835578678969182	0	0	0	0	0.12094095314331486	0	0.034076905390005845	0.010570194199808163	0	0	0.7979367708236367	0	0	0	1.6947906494326646	0.8761057820309263	0.04098741397351732	0	0	0.04696638716061324	0.023033268082111008	0	0.5008882760963193	0	0.009389658168852271	0.0022226421488275657	0	0	0	0	0	0.3087922854853375	0	0.1310532405462139	0	0	0	0	0	0.11019336038017298	0	0.006280641248616994	0	0	0.06929437128920639	0
k__Bacteria|p__Firmicutes|c__CFGB2921|o__OFGB2921|f__FGB2921|g__GGB9243	0	0	0.031679959102655385	0.0006895737913827337	0	0	0	0	0.008802295938860505	0	0	0	0	0.005289317774520274	0	0	0	0.06321387099380715	0.05556674388173444	0	0	0	0	0	0	0	0	0	0	0	0	0	0	0	0	0	0.09185004469916999	0	0	0	0	0	0.0026351335008075127	0	0.033528235236977934	0	0.06869690009914178	0	0
k__Bacteria|p__Firmicutes|c__CFGB1772|o__OFGB1772|f__FGB1772|g__GGB4629	0	0	0	0	0	0	0	0	0.0026286032494766496	0	0	0	0.03456155132793787	0	0	0	0	0	0	0	0	0	0	0	0	0	0	0.33827297494513336	0	0	0	0	0	0	0	0	0	0	0	0	0	0	0	0	0.04511807590843228	0	0	0.012231367201277809	0
k__Bacteria|p__Firmicutes|c__CFGB4559|o__OFGB4559|f__FGB4559|g__GGB2983	0.01219	0.007590709789239697	0.0007526718722417529	0.0016169316487595136	0	0.03672194640319161	0.023845724214585435	0	0	0.008192705477039732	0.0008761174010585431	0	0.029279919718845682	0	0	0	0	0	0.017284745377755182	0.006545421742664012	0.01722504371443834	0	0.0035517358473089646	0	0.13026951764383402	0.00019943948432650039	0	0.001027113628266289	0	0.04226280059524691	0.03888510996191072	0	0.0073509617798853686	0	0.04240943085343327	0	0	0	0.0260069367539129	0	0.018833239154703387	0.012578173774625943	0.028245875433492298	0.012606067494850003	0.0058556354498384006	0.0006046242689294837	0.002130733448515982	0	0.0021795266480431888
k__Bacteria|p__Firmicutes|c__CFGB1311|o__OFGB1311|f__FGB1311|g__GGB3139	0	0	0	0	0	0	0	0	0	0	0	0	0	0	0	0	0	0	0	0	0	0	0	0	0.014582164147382937	0	0	0	0	0	0	0	0	0	0	0	0	0	0	0	0	0	0	0	0	0	0.4957078632091659	0	0
k__Bacteria|p__Firmicutes|c__CFGB2858|o__OFGB2858|f__FGB2858|g__GGB9133	0	0	0.00718801637990874	0	0	0	0	0	0	0	0	0	0	0.005119101350310445	0	0	0	0	0	0	0	0	0	0	0	0	0	0	0	0	0	0	0	0	0	0	0	0	0	0	0	0	0	0	0	0	0	0	0
k__Bacteria|p__Firmicutes|c__CFGB3069|o__OFGB3069|f__FGB3069|g__GGB9767	0	0.007257052216086303	0.01907270524260602	0	0	0	0	0.0003174730546267268	0.007402388461169875	0.018884779798886513	0	0	0	0.028255926418831786	0.002376323714827663	0.004511397549081985	0	0.016670342005402697	0.005940012397550232	0	0	0	0	0	0.05215499428533637	0	0	0.00985722482052573	0	0.0007681174122105973	0	0	0	0.11119323998622715	0.026271720469552923	0	0.09291515435802802	0	0	0	0	0	0.0045038392840599	0.018836889726347058	0.005046100595022031	0	0.013648674097923658	0.003848758987287325	0
k__Bacteria|p__Firmicutes|c__CFGB1778|o__OFGB1778|f__FGB1778|g__GGB4712	0	0	0.06055997884057144	0.0009432101284430497	0	0	0	0.009662577329280119	0	0.03834542367840552	0	0	0	0	0	0	0	0.10800306063085253	0	0	0	0	0	0	0	0	0	0	0	0	0	0	0	0	0	0	0	0	0	0	0	0	0	0	0	0	0	0	0
k__Bacteria|p__Firmicutes|c__CFGB3048|o__OFGB3048|f__FGB3048|g__GGB9559	0	0.0010510213554331888	0.06962214818236215	0.011461191980913023	0	0	0	0.08169639939061102	0.004879533618281367	0.07343157539529307	0	0	0.12913689695477726	0.3991890363320903	0	0	0	0.0026685725344616964	0.019995739408032467	0.00856592806530219	0	0	0	0.0248076828084366	0	0.00489025615568579	0.0418480337506882	0.0204962824028661	0	0	0	0	0	0	0	0.018351678472305965	0	0	0	0	0.03141403614225351	0	0.010351079960688334	0.03869947771975229	0.5694672936205746	0	0.007290702402151071	0	0
k__Bacteria|p__Firmicutes|c__CFGB2873|o__OFGB2873|f__FGB2873|g__GGB9172	0	0	0.03457021909206371	0.0025205110995368887	0	0	0	0.0034677825966919385	0.002804850593790218	0	0	0	0	0	0	0	0	0.06658253200181591	0.014654332911010553	0	0	0	0.007283513603928522	0	0	0.007626565880645375	0	0.046450064084281435	0	0	0	0	0	0	0	0	0.016316763933598412	0	0	0	0	0	0.002394010173936237	0	0.04192041323190763	0.0005837751562077774	0.2164962098291339	0	0
k__Bacteria|p__Firmicutes|c__CFGB1293|o__OFGB1293|f__FGB1293|g__GGB3110	0	0	0	0	0	0	0	0	0	0	0	0	0	0	0	0	0	0	0	0	0	0	0	0.0805993766073277	0	0	0	0	0.0013508872940478918	0	0	0	0	0	0	0	0	0	0	0	0	0	0	0	0	0	0	0	0
k__Bacteria|p__Firmicutes|c__CFGB1778|o__OFGB1778|f__FGB1778|g__GGB4710	0.16963	0.02437368571885538	0	0	0	0	0	0.09482675931658308	0.5619319256941547	0.04814698653535669	0	0	0.07214347297529576	0.026383545752523656	0.009761565063850888	0	0	0	0.05138225840400283	0	0.024188820833247797	0.0008304312392691712	0.14651319556307002	0	0	0	2.248199098778447	1.5365849829675984	0.21274145765230074	0	0	0	0	0	0	0	0.004690062699509362	0	0	0.008108398607814891	0	0.00756949978652639	0	0	0	0	0.0023189910222804464	0	0.002339394128339755
k__Bacteria|p__Firmicutes|c__CFGB2950|o__OFGB2950|f__FGB2950|g__GGB9291	0	0.005346862609783128	0.009784734339142788	0.004026476850832514	0	0	0	0	0.0015006202458698115	0	0	0	0.008932584561688996	0.004539104645595468	0	0	0	0.021455652630471354	0	0	0	0	0	0	0	0	0	0	0	0	0	0	0	0	0	0	0.04392011005055809	0	0	0	0	0	0.0038063039456108522	0	0.009208458973536194	0	0	0	0
k__Bacteria|p__Firmicutes|c__CFGB1872|o__OFGB1872|f__FGB1872|g__GGB4964	0	0	0	0	0.0032008395019570515	0	0	0	0	0	0	0	0	0	0	0	0	0	0	0	0	0	0	0	0	0	0	0	0	0	0	0	0	0	0	0	0	0	0	0	0	0	0	0	0	0	0	0	0
k__Bacteria|p__Firmicutes|c__CFGB1763|o__OFGB1763|f__FGB1763|g__GGB4535	0	0	0	0	0	0	0	0	0	0	0	0	0	0	0	0	0	0	0	0	0	0	0	0	0	0	0	0	0	0	0	0	0	0	0	0	0	0	0	0	0	0	0.005976413887452333	0	0	0	0	0	0
k__Bacteria|p__Firmicutes|c__CFGB3529|o__OFGB3529|f__FGB3529|g__GGB3570	0	0.009959678558628789	0.00133975593259032	0	0	0	0	0.0024909424286097023	0	0.004535671727868374	0	0	0	0.006045835215452852	0	0	0	0.0017131576764445457	0	0	0	0	0	0	0.08727015630856234	0	0	0.033672463947565734	0	0.006716941625926713	0	0	0	0	0	0	0	0	0	0	0.004506451142550866	0	0.025438510984919584	0	0.017033962570094426	0	0	0	0
k__Bacteria|p__Firmicutes|c__CFGB2949|o__OFGB2949|f__FGB2949|g__GGB9290	0	0.009792849772052093	0.007195543098631158	0.009543067181894384	0	0	0	0	0.002185467069488249	0.0041913406281087326	0	0	0	0.001437383137771898	0	0	0	0.003434551687871998	0.008846704510692546	0	0.021628927686769554	0	0	0	0.0072746976195932865	0	0	0.08159421323055707	0	0.0018058930648781066	0	0	0	0.04808505874497706	0	0	0.03891677980432577	0	0	0	0	0	0	0	0.011981115851282257	0	0.023403839283900444	0	0
k__Bacteria|p__Bacteroidetes|c__CFGB618|o__OFGB618|f__FGB618|g__GGB1455	0	0	0	0	0	0	0	0	0	0	0	0	0	0	0	0	0	0	0	0	0	0	0	0	0	0	0	0	0	0	0	0	0	0	0	0	0	0	0	0	0	0	0	0	0	0	0	0	0
k__Bacteria|p__Firmicutes|c__CFGB1470|o__OFGB1470|f__FGB1470|g__GGB3717	0	0	0	0	0	0	0	0	0	0	0	0	0	0	0	0	0	0	0	0	0	0	0	0	0	0	0	0	0	0	0	0	0	0	0	0	0	0	0	0	0	0	0	0	0	0	0	0	0
k__Bacteria|p__Firmicutes|c__CFGB8294|o__OFGB8294|f__FGB8294|g__GGB9328	0	0	0.024567209909970817	0	0	0	0	0	0	0	0	0	0	0	0	0	0	0.04523395172612233	0	0	0	0	0	0	0	0.0199918139088884	0	0	0	0	0	0	0	0	0	0	0.05710419851692696	0	0	0	0	0	0.018816231043347766	0	0.0289071404407345	0	0	0	0
k__Bacteria|p__Bacteroidetes|c__CFGB671|o__OFGB671|f__FGB671|g__GGB1669	0	0	0	0	0.0007398925481910772	0	0	0.0023769777423334414	0.00010071276817918199	0	0	0	0.019744867673229815	0	0	0	0	0	0	0.0037099212730793427	0	0	0.03566466548979832	0	0.0318513787668679	0	0	0.019423178612140126	0	0	0	0	0	0.0030710250406745993	0	0	0.5871886895775041	0	0	0	0	0	0.16108760544478867	0	0.29545323751281405	0.002286452695147128	0.17264075230445758	0	0
k__Bacteria|p__Firmicutes|c__CFGB2829|o__OFGB2829|f__FGB2829|g__GGB9045	0	0	0	0	0	0	0	0	0	0	0	0	0	0	0	0	0	0	0	0	0	0	0	0	0	0	0	0	0	0	0	0	0	0	0	0	0	0	0	0	0	0	0	0	0.46030151844858724	0	0	0	0
k__Bacteria|p__Bacteroidetes|c__CFGB658|o__OFGB658|f__FGB658|g__GGB1627	0	0	3.072240994678942	0.5855670409169379	0.005543832571228796	0.03575118205623833	0.048168505318504175	1.6634122802188358	5.841466445352779	2.847653815470826	0	0.0220518670119017	0.05550332106923573	3.386575541582716	0	0.15063593700662015	0	4.55036093334627	5.479293063878226	0.21084577743294866	0	0	0	0	0	1.0509822617656726	2.3199734118509903	0.2465609259734457	0	0	0	2.857841194289698	0	1.1208356057910018	0	0	15.008469153470006	0	0	0.11480796900117136	2.7103715691082884	0.022459948620320098	1.253255714508232	0.03226233687131825	4.811713270057532	0.5105739214418664	3.037844010537609	0.2941989141946693	0
k__Bacteria|p__Firmicutes|c__CFGB8140|o__OFGB8140|f__FGB8140|g__GGB3755	0	0	0.11578351410694884	0	0	0.010606794053186224	0.0034604425106863307	0.11549506920625639	0.01039859331450054	0.11787403423668398	0.0016954494150114396	0	0	0.012684275759636224	0	0	0	0.00182023003122233	0.13090474995880322	0.0012819178769679195	0	0	0.03591836090746324	0.0013393418847746032	0	0.061403428434442936	0	0	0.009456211058335242	0.18727356226640923	0	0	0	0.12297380270982394	0	0	0	0.08808946794083858	0	0	0	0	0	0	0	0	0.010833367653900534	0.08198803515610625	0
k__Bacteria|p__Firmicutes|c__CFGB1285|o__OFGB1285|f__FGB1285|g__GGB3100	0	0	0	0	0	0	0	0	0	0	0	0	0	0	0	0	0	0	0	0	0	0	0	0	0	0	0	0	0	0	0	0	0	0	0	0	0	0	0	0	0	0	0	0	0	0	0	0	0
k__Bacteria|p__Firmicutes|c__CFGB2954|o__OFGB2954|f__FGB2954|g__GGB9296	0	0.011177528700638675	0.10724068835700495	0	0	0	0	0	0	0.01979310149308005	0	0	0	0.0180618539022653	0	0	0	0.2054553761486019	0.02463493513712693	0	0	0	0.045509684439827544	0.03605986080854935	0	0.017423033350763072	0	0	0	0	0	0	0	0	0	0	0.03596311436379507	0	0	0	0.004140690176922695	0	0	0	0.07466609810922974	0	0.006777272655520713	0	0
k__Bacteria|p__Firmicutes|c__CFGB2840|o__OFGB2840|f__FGB2840|g__GGB9095	0	0	0	0	0	0	0	0	0	0	0	0	0	0	0	0	0	0	0	0	0	0	0	0	0	0	0	0	0	0	0	0	0	0	0.04249056193854419	0	0	0	0	0	0	0	0	0	0.00957274965820356	0	0	0	0
k__Bacteria|p__Firmicutes|c__CFGB1800|o__OFGB1800|f__FGB1800|g__GGB4773	0.07498	0.004395938526295957	0.004847206857236889	0	0	0	0	0	0.0010020920433828607	0	0	0	0	0	0	0	0	0.00029650805938463297	0.0008806413728926216	0	0	0	0	0.06108081461774623	0	0	0	0	0	0	0	0	0	0	0	0	0.010991215639308199	0	0	0	0	0	0	0	0	0	0.0006503443457317856	0	0
k__Bacteria|p__Firmicutes|c__CFGB1311|o__OFGB1311|f__FGB1311|g__GGB3130	0	0	0.32104466038599727	0	0	0	0	0	0	0	0	0	0	0.0058756187912430225	0	0	0	0.00013178135972650353	0	0	0	0	0	0	0	0	0	0	0	0	0	0	0	0	0	0	0	0	0	0	0	0	0.001059220328755961	0.10731515489536791	0.009431081058610695	0	0.012279528106909373	0	0
k__Bacteria|p__Firmicutes|c__CFGB1311|o__OFGB1311|f__FGB1311|g__GGB3146	0	0	0.005200962637190513	0.002195539542678359	0	0	0	0	0	0.035276127496065283	0	0	0	0.04906646035648545	0	0	0	0.0024626641598890346	0	0	0	0	0	0	0	0.006629368459012872	0	0.00016863059568551016	0	0	0	0	0	0	0	0	0.07010927695659701	0	0	0	0	0	0	0	0	0	0.007487517138359375	0	0
k__Bacteria|p__Firmicutes|c__CFGB1311|o__OFGB1311|f__FGB1311|g__GGB3135	0	0	0	0	0	0	0	0	0	0	0	0	0	0	0	0	0	0	0	0	0	0	0	0.02159155611697147	0	0	0	0	0	0	0	0	0	0	0	0	0	0	0	0	0	0	0	0	0.001794468928176284	0	0	0	0
k__Bacteria|p__Firmicutes|c__CFGB1425|o__OFGB1425|f__FGB1425|g__GGB3491	0	0	0	0	0	0	0	0	0	0	0	0	0	0	0	0	0	0	0	0	0	0	0	0	0	0	0	0	0	0	0	0	0	0	0	0	0	0	0	0	0.003678313107166327	0	0.15772049041597908	0	0	0	0	0	0
k__Bacteria|p__Firmicutes|c__CFGB2856|o__OFGB2856|f__FGB2856|g__GGB9129	0	0	0	0	0	0	0	0	0	0	0	0	0	0	0	0	0	0	0	0	0	0	0	0	0	0	0	0	0	0	0	0	0	0	0	0	0	0	0	0	0	0	0	0	0	0	0	0	0
k__Bacteria|p__Bacteroidetes|c__CFGB653|o__OFGB653|f__FGB653|g__GGB1615	0	0	0	0	0	0	0	0	0	0	0	0	0	0	0	0	0	0	0	0	0	0	0	0	0	0	0	0	0	0	0	0	0	0	0	0	0	0	0	0	0	0	0	0	0	0	0	0	0
k__Bacteria|p__Firmicutes|c__CFGB4616|o__OFGB4616|f__FGB4616|g__GGB3126	0	0.00017517022590553147	0	0	0	0	0	0	0	0	0	0	0	0	0	0	0	0	0	0	0	0	0	0	0	0	0	0	0	0	0	0	0	0	0	0	0	0	0	0	0	0	0.03150965189364277	0	0	0	0	0	0
k__Bacteria|p__Firmicutes|c__CFGB2863|o__OFGB2863|f__FGB2863|g__GGB9149	0	0	0	0	0	0	0	0	0	0	0	0	0	0	0	0	0	0	0	0	0	0	0	0	0	0	0	0	0	0	0	0	0	0	0	0	0	0	0	0	0	0	0	0	0	0	0	0	0
k__Bacteria|p__Firmicutes|c__CFGB1507|o__OFGB1507|f__FGB1507|g__GGB3815	0	0.033207269968091466	0.0020246873363303154	0.06543024882602835	0	0.006325882424818491	0.01255300441633745	0.010688259505766467	0.0007805239533886603	0.011814118767615267	0.0009085661936903409	0	0.0018033860018877516	0.1062024400829184	0	0	0	0	0.0037700660081350797	0.016359309595478017	0.003254101457387596	0	0.028683949642437607	0	0	0.051327745686268134	0.10771201071237807	0.0063849675548195445	0.004438629680443073	0.006226653916005055	0	0	0	0	0	0	0.007527371622685828	0	0	0	0.01196659461130659	0.0009113527106166102	0.036426845452339145	0.024575494686008725	0.015199016899177324	0	0.0034998794395302672	0	7.993374014828319e-05
k__Bacteria|p__Firmicutes|c__CFGB2954|o__OFGB2954|f__FGB2954|g__GGB9272	0	0	0	0	0	0	0	0	0	0	0	0	0	0	0	0	0	0	0	0	0	0	0	0	0	0	0	0	0	0	0	0	0	0	0	0	0	0	0	0	0	0	0	0	0	0	0	0	0
k__Bacteria|p__Firmicutes|c__CFGB2960|o__OFGB2960|f__FGB2960|g__GGB9302	0	0	0.0024537103035081145	0	0	0	0	0	0	0	0	0	0	0.007558870097318008	0	0	0	0.0015649036467522293	0.0007885481574267265	0	0	0	0	0	0	0.007937691476194716	0.02988465723656705	0	0	0	0	0	0	0	0	0	0.04059052355395985	0	0	0	0	0	0.0007061468858373073	0	0.22700031941429993	0	0.06819202751495526	0	0
k__Bacteria|p__Firmicutes|c__CFGB1213|o__OFGB1213|f__FGB1213|g__GGB9788	0	0	0.021067285704046666	0	0	0	0	0	0	0.0011398546750663976	0	0	0	0	0	0	0	0.04625525726400274	0	0	0	0	0	0	0	0	0	0	0	0	0	0	0	0	0	0	0	0	0	0	0	0	0	0	0.00326512391442602	0	0.014170661006997853	0	0
k__Bacteria|p__Firmicutes|c__CFGB9120|o__OFGB9120|f__FGB9120|g__GGB4642	0.00393	0	0.0024085499911736096	0.025934315464417296	0.006927109943933853	0.018746891814933792	0	0.007008828205990044	0.812837645058951	0.029630284808627033	0.0029771767239674565	0.04711649218029996	0.2097912272530132	0.031836775639245994	0.22012445705440362	0.04621013324241498	0	0	0.0056925118809856385	0	0.02514335726074816	0	0.0007774536992957411	0	0.03191691658326063	0	0.34466654225524185	0.5331792834492767	0	0	0	0	0	0	0	0	0.005352399798295036	0	0	0.28214664681595164	0.0805157204902618	0	0	0	0.0018551840422875116	0.004621553319978237	0.004689325019223927	0.05135948859880814	0.033151186497497986
k__Bacteria|p__Firmicutes|c__CFGB1311|o__OFGB1311|f__FGB1311|g__GGB3141	0	0	0	0.0747355319419287	0	0	0	0.0639097679967803	0	0	0	0	0	0	0	0	0	0.00014001769470941	0	0	0.06985471128525372	0	0	0	0	0	0	0	0	0.06210310992341	0	0	0	0	0	0	0	0	0	0	0	0	0	0.007713368864629987	0.22729714886106592	0	0.013597331123260625	0	0
k__Bacteria|p__Firmicutes|c__CFGB2942|o__OFGB2942|f__FGB2942|g__GGB9288	0	0.0045210601162284795	0.10706004710766694	0	0	0	0	0	0.0019588633410850893	0	0	0	0	0	0	0	0	0.2208655589016199	0.015581020891636122	0	0	0	0	0.011960237722636902	0	0.0009413543660210819	0	0	0	0	0	0	0	0	0	0	0.18139981055526	0	0	0	0	0	0.08218860827355197	0	0.00518102307082476	0	0.0031661501042205354	0.003007713246215855	0
k__Bacteria|p__Firmicutes|c__CFGB3040|o__OFGB3040|f__FGB3040|g__GGB9542	0	0	0	0	0	0	0	0	0	0	0	0	0	0	0	0	0	0	0	0	0	0	0	0	0	0	0	0	0	0	0	0	0	0	0	0	0	0	0	0	0	0	0	0	0	0	0	0	0
k__Bacteria|p__Firmicutes|c__CFGB1337|o__OFGB1337|f__FGB1337|g__GGB3183	0	0	0	0	0	0	0	0	0	0	0	0	0	0	0	0	0	0	0	0	0	0	0	0	0	0	0	0	0	0	0	0	0	0	0	0	0	0	0	0	0	0	0	0	0	0	0	0	0
k__Bacteria|p__Firmicutes|c__CFGB2947|o__OFGB2947|f__FGB2947|g__GGB9286	0	0.19652431058734865	0	0	0	0	0	0	0	0	0.015056239781154222	0	0	0	0	0	0	0	0	0	0	0	0.5634002365717474	1.9491092684683553	0	0	0	0	0.007566299770110606	0	0	0	0	0	0	0.40099379571442706	0	0	0	0	0	0	0.00614864483521753	0	0.2095548432930072	0	0	0	0
k__Bacteria|p__Firmicutes|c__CFGB3048|o__OFGB3048|f__FGB3048|g__GGB9561	0.00149	0	0.020849010861096556	0	0	0	0	0	0	0	0	0	0	0	0	0	0	0	0.0719132896269308	0	0	0	0	0.010945067759017935	0	0	0	0	0	0	0	0	0	0	0	0	0	0	0	0	0.00506544431643543	0	0	0	0	0	0	0	0
k__Bacteria|p__Firmicutes|c__CFGB1473|o__OFGB1473|f__FGB1473|g__GGB3730	0	0.04132349043504776	0.0461162056122522	0	0.07653598641614222	0.006819221683106221	0.0014311706679999022	0.15732010906964414	0.09265574672484742	0.1703726534638306	0.0698216895454711	0	0	0	0	0.013109151886423354	0.12448618619931784	0	0	0.13775098987868517	0.05739511837174522	0	0	0	0	0.03811687424448076	1.2144610965488154	0.024666057132544168	0	0.0038651014465490695	0	0	0	0.052522828263213146	0	0	0.002139169819051026	0	0	0.1926156495470429	0.003409168245666352	0	0.024663471719976196	0	0.09369691332120454	0	0.01242499986845464	0	0.009506786161635817
k__Bacteria|p__Bacteroidetes|c__CFGB511|o__OFGB511|f__FGB511|g__GGB1066	0	0	0	0	0	0	0	0	0	0	0	0	0	0	0	0	0	0	0	0	0	0	0	0	0	0	0	0	0	0	0	0	0	0	0	0	0	0	0	0	0	0	0	0	0	0	0	0	0
k__Bacteria|p__Firmicutes|c__CFGB1798|o__OFGB1798|f__FGB1798|g__GGB4768	0	0.01946057795417166	0.0034547638935896463	0	0	0	0	0.002857257491640541	0	0.001353577426641347	0.00476186031871634	0	0	0	0.002562702045402381	0	0.01688901610299696	0.0006424341286667047	0.007914260704100357	0.005263503865696093	0	0	0.06659095527546785	0.012378248884127065	0.006403044661569946	0.008855113104096618	0.060316347594058135	0	0	0	0	0	0	0	0.2608585652911701	0	0.12153885762717104	0	0	0	0.02036529452016479	0	0	0	0	0	0.005493698288944821	0	0
k__Bacteria|p__Firmicutes|c__CFGB6389|o__OFGB6389|f__FGB6389|g__GGB3132	0	0.05329345587192574	0	0	0	0	0	0	0	0	0	0	0	0	0	0	0	0	0	0	0	0	0	0	0	0	0	0	0	0	0	0	0	0	0	0	0	0	0	0	0	0	0	0	0	0	0	0	0
k__Bacteria|p__Firmicutes|c__CFGB2832|o__OFGB2832|f__FGB2832|g__GGB9054	0	0	0	0	0	0	0	0	0	0	0	0	0	0	0	0	0	0	0	0	0	0	0	0	0	0	0	0	0	0	0	0	0	0	0	0	0	0	0	0	0	0	0	0	0	0	0	0	0
k__Bacteria|p__Firmicutes|c__CFGB6280|o__OFGB6280|f__FGB6280|g__GGB3103	0	0	0	0	0	0	0	0	0	0	0	0	0	0	0	0	0	0	0	0	0	0	0	0	0	0	0	0	0	0	0	0	0	0	0	0	0	0	0	0	0	0	0	0	0.0005531821507911852	0	0.08967050524899185	0	0
k__Bacteria|p__Firmicutes|c__CFGB1311|o__OFGB1311|f__FGB1311|g__GGB3142	0	0.3077240382800458	0.020450094768808425	0	0	0	0	0	0	0	0	0	0.00018877314496375128	0	0.012219429298304989	0	0	0.017032740744650582	0	0	0	0	0	0.06726567363979456	0.02114249956829544	0.3155531521013889	0	0	0	0	0	0	0	0	0	0	0	0	0	0	0	0	0.0300887465745799	0	0.07150216605165577	0	0.04389824333689553	0.005458442557947292	0
k__Bacteria|p__Firmicutes|c__CFGB1838|o__OFGB1838|f__FGB1838|g__GGB4884	0	0	0.06679210194273315	0	0	0.020218952504985892	0.07738289960110914	0	0.6557710474451076	0.010769251982137735	0	0.14287760838562105	0.012442961768036201	0.38603193717187123	0	0.011953339291204004	0	0.1352818020942388	0	0	0.002574355819622187	0.0014490177746431458	0	0	0	0	0.04125937854447647	0.029824620355105455	0	0.005098992183185241	2.242842567315322	0	0	3.8022942033329636	0	0	0	0.09626235121086393	0.013981103637915465	0	0.20446037978614778	0.06977497116654774	0.018644000095582567	0.07960066982310358	0	0	0	0.08590920205487655	0.01063651635573155
k__Bacteria|p__Firmicutes|c__CFGB3360|o__OFGB3360|f__FGB3360|g__GGB3360	0	0	0	0	0	0	0	0	0	0	0	0	0	0.016447950028275798	0	0	0	0	0	0	0	0	0	0	0	0	0	0	0	0	0	0	0	0	0	0	0	0	0	0	0	0	0	0	0	0	0	0	0
k__Bacteria|p__Firmicutes|c__CFGB2840|o__OFGB2840|f__FGB2840|g__GGB9093	0	0	0.013382505888458367	0.05054496629480106	0	0	0	0	0	0	0	0	0	0.014020789905283777	0	0	0	0.027476413502975985	0	0.0022836815159229824	0	0	0.03541097007213339	0.09995585263633137	0	0	0	0	0	0	0	0	0	0	0	0	0	0	0	0	0.0008833472377435083	0	0.4133370515416961	0	0.016676418009217195	0	1.6760400649001377	0	0
k__Bacteria|p__Firmicutes|c__CFGB9977|o__OFGB9977|f__FGB9977|g__GGB9606	0	0.022913933836309283	0.0023709163975615217	0.04494118847287472	0	0	0	0	0	0.0006114845392283279	0	0	0	0	0	0	0	0	0.031202332565038574	0	0	0	0.012038256754358266	0.014988685933432978	0	0.009860288105102179	0	0	0	0	0	0	0	0	0	0	0.0433830799704616	0	0	0	0	0.07934794054831396	0.0028331990907374894	0	0.023827309226761784	0	0.005912999248692946	0	0
k__Bacteria|p__Bacteroidetes|c__CFGB544|o__OFGB544|f__FGB544|g__GGB1123	0	0	0.030836966605744618	0	0	0	0.001003955543223812	0	0	0	0	0	0	0	0	0	0	0	0	0	0	0	0	2.3561668313594697	0	0	0	0	0.009808905770574347	0	0	0	0	0	0	0.19812742364334224	0	0	0	0	0	0	0	0	0	0	0	0	0.0011670326061649348
k__Bacteria|p__Firmicutes|c__CFGB2942|o__OFGB2942|f__FGB2942|g__GGB9287	0	0	0.017642628685346686	0	0	0	0	0	0	0	0	0	0	0.010786677845297007	0	0	0	0.031965216068660006	0	0	0	0	0	0	0	0	0	0	0	0	0	0	0	0	0	0	0	0	0	0	0	0	0	0	0.0807173711489821	0	0	0.00844387644678377	0
k__Bacteria|p__Firmicutes|c__CFGB1201|o__OFGB1201|f__FGB1201|g__GGB2958	0	0.006339493889914473	0.007760047002812472	0	0	0.012508537323037318	0.0023283224300296914	0	0	0.014758743344870127	0	0	0.03389482064572547	0.16028713279758994	0	0	0	0.010542508778120283	0.014723402822609973	0	0	0	0	0	0.04088904364742569	0.12603777651497516	0	0.023301682312906857	0	0.008710778312941455	0	0	0	0.13545157111833067	0.022606070533177907	0	0	0	0	0	0.0028639773723715305	0	0.041722947096118956	0	0.2948528324954919	0	0.19609593456302105	0.025593411789558984	0
k__Bacteria|p__Firmicutes|c__CFGB2947|o__OFGB2947|f__FGB2947|g__GGB38716	0	0.00397052512052538	0.015798582598354396	0	0	0	0	0	0	0	0	0	0	0.012129496302952333	0	0	0	0	0.008898506944392112	0	0	0	0	0	0	0	0	0	0.033346286849625546	0	0	0	0	0	0	0	0.32231650357257946	0	0	0	0	0	0.26866305541893065	0	0.0713604974520629	0	0.046739221268250176	0.023588269625415083	0
k__Bacteria|p__Firmicutes|c__CFGB1359|o__OFGB1359|f__FGB1359|g__GGB13533	0	0	0.009461085434078835	0	0	0	0	0	0	0	0	0	0	0	0	0	0	0.016480906300795847	0	0	0	0	0	0	0	0	0	0	0	0	0	0	0	0	0	0	0	0	0	0	0	0	0	0	0.01901732296439453	0	0	0	0
k__Bacteria|p__Firmicutes|c__CFGB1288|o__OFGB1288|f__FGB1288|g__GGB51533	0	0	0	0	0	0	0	0	0	0	0	0	0	0	0	0	0	0	0	0	0	0	0	0	0	0	0	0	0	0	0	0	0	0	0	0	0	0	0	0	0	0	0	0	0	0	0	0	0
k__Bacteria|p__Firmicutes|c__CFGB2915|o__OFGB2915|f__FGB2915|g__GGB36267	0	0	0	0	0	0	0	0	0	0	0	0	0	0	0	0	0	0	0	0	0	0	0	0	0	0	0	0	0	0	0	0	0	0	0	0	0	0	0	0	0	0	0	0	0	0	0	0	0
k__Bacteria|p__Bacteroidetes|c__CFGB593|o__OFGB593|f__FGB593|g__GGB79741	0	0	0	0	0	0	0	0	0	0	0	0	0	0	0	0	0	0	0	0	0	0	0	0	0	0	0	0	0	0	0	0	0	0	0	0	0	0	0	0	0	0	0	0	0	0	0	0	0
k__Bacteria|p__Firmicutes|c__Bacilli|o__Lactobacillales|f__Aerococcaceae	0	0	0	0	0	0	0	0	0	0	0	0	0	0	0	0	0	0	0	0	0	0	0	0	0	0	0	0	0	0	0	0	0	0	0	0	0	0	0	0	0	0	0	0	0	0	0	0	0
k__Bacteria|p__Firmicutes|c__CFGB2923|o__OFGB2923|f__FGB2923|g__GGB13390	0	0	0.15334936725053475	0	0.00019301544735419407	0	0	0	0	0	0	0	0	0	0	0	0	0.2994896126484451	0	0	0	0	0	0.002951670650522374	0	0.22699404348104968	0	0	0	0	0	0	0	0	0	0	0.8966701742357776	0	0	0	0	0	0.02729860522078371	0.1491595178190026	0.12421637734778163	0	0	0	0
k__Bacteria|p__Firmicutes|c__CFGB4806|o__OFGB4806|f__FGB4806|g__GGB51647	0	0.7186984125724092	0	0.17426401583150325	0	0.03655484762215867	0	0	0	0	0.045931265970309915	0	0.0008996847759974528	0.2491905407311834	0	0	0	0	0.13023131832070886	0.03652192521003967	0.01383354686218327	0	0	0	0	2.4413626603788106	0.2127958840394472	0.5744861143651501	0	0.026083306167832197	0	0.8639300072054052	0	0.0071325248241974025	0	0	0.3282506859576457	0	0	0	0.10906577926014378	0	0.3052707433664233	0	0	0.0012995946929863615	0.04383834319978865	0	0
k__Bacteria|p__Firmicutes|c__CFGB1226|o__OFGB1226|f__FGB1226|g__GGB58485	0.01366	0.0009592655228160057	0.009099802935402792	0.00011096589746388818	0	0.0008514080747868912	0.0001637657978308346	0	8.560585295230468e-05	0	0	0	0	0	0	0	0.003101133469857228	0.003327479333094214	0.0048003588561597805	0	0	0	0	0	0.0006881470721236891	0.0006541615085909212	0	0	0	0.005188878263337545	0	0	0	0	0	0	0	0	0	0	0.002235972695538255	0	0	0.016045693580070942	0	0	0	0	0
k__Bacteria|p__Bacteroidetes|c__CFGB642|o__OFGB642|f__FGB642|g__GGB13012	0	0	0.013292185263789355	0	0	0	0	0	0	0	0	0	0	0	0	0	0	0	0	0	0	0	0	0	0	0	0	0	0	0	0	0	0	0	0	0	0	0	0	0	0	0	0	0	0	0	0	0	0
k__Bacteria|p__Firmicutes|c__CFGB9119|o__OFGB9119|f__FGB9119|g__GGB13779	0	0	0	0	0	0	0	0.09783054283343595	0	0	0	0	0	0	0	0	0	0	0	0	0	0	0	0	0	0	0	0	0	0.03901055878609991	0	0	0	0	0	0	0	0	0	0	0	0	0	0	0.042001366717389264	0	0	0.08369797583497342	0
k__Bacteria|p__Firmicutes|c__CFGB1359|o__OFGB1359|f__FGB1359|g__GGB39037	0	0	0	0.4256651826714751	0	0	0	0	0	0	0	0	0	0.007199524312875034	0	0	0	0	0	0	0	0	0	0	0	0.052628091124076924	0	0	0	0	0	0	0	0	0	0	0.11833457814926197	0	0	0	0	0	0.020297417194128458	0	0.016993485827353605	0	0	0	0
k__Bacteria|p__Firmicutes|c__CFGB2833|o__OFGB2833|f__FGB2833|g__GGB74665	0	0	0	0	0	0	0	0	0	0	0	0	0	0.3600140415157983	0	0	0	0	0	0.013404955812796984	0	0	0	0	0	0	0	0	0	0	0	0	0	0	0	0	0	0	0	0	0	0	0	0	0	0	0	0	0
k__Bacteria|p__Tenericutes|c__CFGB1779|o__OFGB1779|f__FGB1779|g__GGB4717	0	0	0	0	0	0	0	0	0	0	0	0	0	0	0	0	0.061308192568304894	0	0	0	0	0	0	0.0011004783639230816	0	0	0.08585446992415273	0.010861343367562178	0.07835811767198977	0	0	0	0	0	0	0	0	0	0	0	0.7482572207214052	0	0	0	0	0	0.0008557162443839285	0	0
k__Bacteria|p__Firmicutes|c__CFGB9718|o__OFGB9718|f__FGB9718|g__GGB51441	0	0.0035367702754259688	0.009385818246854659	0	0	0.0001193562721663866	0	0.0036468699608403483	0	0.008364871026919553	0	0	0	0.016990120860944147	0	0	0.029741998204782676	0	0.017209919640189142	0	0.0023140277030311795	0	0.005253950262609114	0	0.01367118849952396	0	0	0	0	0	0	0	0	0	0	0	0	0	0	0	0.009792732268422172	0	0	0	0.022127286031647413	0.0001598431975330819	0.025406215295758837	0	0
k__Bacteria|p__Candidatus_Saccharibacteria|c__Candidatus_Nanosyncoccalia	0	0	0	0	0	0.000525167597532101	0	0	0	0	0	0	0	0	0	0	0	0	0	0	0	0	0	0	0	0	0	0	0	0	0	0	0	0	0	0	0	0	0	0	0	0	0	0	0	0	0	0	0.005046483461361613
k__Bacteria|p__Verrucomicrobia|c__Verrucomicrobiae|o__Verrucomicrobiales	0	0	0	0	0	0	0	0	0	0	0	0	0	0.008630603138639161	0	0	0	0	0	0	0	0	0	0	0.007949737128438428	0	0	0	0	0	0	0	0	0	2.732465444322877	0	0	0	0	0	0	0	0.23287346447332274	0	0	0	0	0	0
k__Bacteria|p__Firmicutes|c__CFGB1226|o__OFGB1226|f__FGB1226|g__GGB13313	0	0	0	0	0	0	0	0	0	0	0	0	0	0	0	0	0	0	0	0	0	0	0	0	0	0	0	0	0	0	0	0	0	0	0	0	0	0	0	0	0	0	0	0	0	0	0	0	0
k__Bacteria|p__Firmicutes|c__CFGB1337|o__OFGB1337|f__FGB1337|g__GGB13580	0	0	0.05514826807915324	0	0	0	0	0.018250630473669777	0.0011783393876964292	0.008519226347501461	0	0	0	0	0	0	0	0.0987948381199631	0	0	0	0	0	0	0	0	0	0	0	0	0	0	0	0	0	0	0	0	0	0	0	0	0	0	0	0	0	0	0
k__Bacteria|p__Firmicutes|c__CFGB3047|o__OFGB3047|f__FGB3047|g__GGB52130	0	0	0	0.0079102832620686	0	0	0	0	0	0	0	0	0	0	0	0	0	0	0	0	0	0	0	0	0	0	0	0	0	0	0	0	0	0	0	0	0	0	0	0	0	0	0.0047966318952607345	0	0	0	0	0	0
k__Bacteria|p__Firmicutes|c__CFGB9238|o__OFGB9238|f__FGB9238|g__GGB74463	0	0	0	0	0	0	0	0	0	0	0	0	0	0	0	0	0	0	0	0	0	0	0	0	0	0	0	0	0	0	0	0	0	0	0	0	0	0	0	0	0	0	0	0	0	0	0	0	0
k__Bacteria|p__Firmicutes|c__CFGB8331|o__OFGB8331|f__FGB8331|g__GGB13357	0	0	0	0	0	0	0	0	0	0	0	0	0	0	0	0	0	0	0	0	0	0	0	0.010586772477740652	0	0	0	0	0	0	0	0	0	0	0	0	0.2749952030147436	0	0	0	0.008053642394114642	0	0.05278878549003285	0	0.00916123610700524	0	0	0	0
k__Bacteria|p__Firmicutes|c__CFGB9773|o__OFGB9773|f__FGB9773|g__GGB13242	0	0	0	0	0	0	0	0	0	0	0	0	0	0.009494293883703854	0	0	0	0	0	0	0	0	0	0	0	0	0	0	0	0	0	0	0	0	0	0	0	0	0	0	0	0	0	0	0	0	0	0	0
k__Bacteria|p__Proteobacteria|c__Alphaproteobacteria|o__Hyphomicrobiales	0	0	0	0	0	0	0	0	0	0	0	0	0	0	0	0	0	0	0	0	0	0	0	0	0	0	0	0	0.2504997557135211	0	0	0	0	0	0.1897139792020888	0.11112587942033017	0	0	0	0	0	0	0	0	0	0	0	0	0
k__Bacteria|p__Candidatus_Saccharibacteria|c__Candidatus_Nanoperiomorbia	0	0	0	0	0	0.017911397909769082	0	0	0.0013999074776906294	0	0	0	0	0	0	0	0	0	0	0	0	0	0	0	0.0018809353304714174	0	0	0	0.0012111403325946615	0	0	0	0	0	0	0	0	0	0	0	0	0	0	0	0	0	0	0	0
k__Bacteria|p__Firmicutes|c__CFGB2858|o__OFGB2858|f__FGB2858|g__GGB52283	0	0	0.0025741378030667947	0	0	0	0	0	0	0.008881367676559013	0	0	0	0.0014436874497796696	0	0	0	0.003311006663128401	0	0	0	0	0	0	0	0	0	0	0	0	0	0	0	0.0031540257174495884	0	0	0	0	0	0	0	0	0	0	0.04309423877139137	0	6.845729955071428e-05	0	0
k__Bacteria|p__Proteobacteria|c__Gammaproteobacteria|o__Enterobacterales	0.11957	0.309934519702187	0.08476590625186621	0.5784414450726497	36.22365401279855	2.4889602147400933	13.49928591771649	1.2962099207019893	0.38438538667107486	0.05665433939665954	0.25504751008593146	31.755156181617615	2.432269676759864	1.143545459401677	0.15811289187849645	18.826546667923573	0.3064421522162594	0.09481668832321928	0.8041522016222292	0.06335730540272572	0.927650318125768	1.8492941057590422	0.15666101226966708	1.6195458564134988	0.24963354263991736	3.977940178582646	1.025954672280832	5.955611063123005	2.8371760845095393	3.0728618790103264	3.278698393381129	0	0.43334706492614755	1.141939911205656	0.0928287124732715	4.580289866358549	0.07636567738972114	4.47203116083746	9.126405977605387	0.6444987173326816	0.08529821764460752	0.2095734642389023	0.9700219209083656	1.7964338821232402	0.47414456446594716	11.422019611685041	0.08368049153830437	0.13794264121441083	7.546576380895477
k__Bacteria|p__Proteobacteria|c__Alphaproteobacteria|o__Sphingomonadales	0.07096	0	0	0	0	0.0001750558658440337	0	0.0010338225112203666	0.06640999933735259	0	0	0	0.002285359989029244	0	0	0	0	0	0	0	0.0024658857710426006	0	0	0	0.09745473297599294	0	0.020846718716952664	0.01118327450477997	0	0	0	0	0	0	0	0	0	0	0	0	0.003554092401858646	0	0	0.004052687118405133	0.0014908933576201458	0	0	0.004355614367668145	0
k__Bacteria|p__Firmicutes|c__CFGB4621|o__OFGB4621|f__FGB4621|g__GGB18336	0	0	0	0	0	0	0	0	0	0	0	0	0	0	0	0	0	0	0	0	0	0	0	0	0	0	0	0	0	0	0	0	0	0	0	0	0	0	0	0	0	0	0	0	0.013822807645989496	0	0	0	0
k__Bacteria|p__Tenericutes|c__CFGB1630|o__OFGB1630|f__FGB1630|g__GGB4106	0	0	0	0	0	0	0	0	0	0	0	0	0	0	0	0	0	0	0	0	0	0	0	0.4256974483575635	0	0	0	0	0	0	0	0	0	0	0	0	0	0	0	0	0	0	0	0	0	0.10060391858647363	0	0	0
k__Bacteria|p__Firmicutes|c__CFGB1348|o__OFGB1348|f__FGB1348|g__GGB18290	0	0	0.005863313884763255	0	0	0	0	0	0	0	0	0	0	0	0	0	0	0.01302164560797513	0	0	0	0	0	0	0	0	0	0	0	0	0	0	0	0	0	0	0	0	0	0	0	0	0.02013379779375152	0	0	0	0.04559256150077571	0.016197092814806864	0
k__Bacteria|p__Tenericutes|c__CFGB1789|o__OFGB1789|f__FGB1789|g__GGB4754	1.21402	0	0.062411551646286145	0	0	0.0022438979167280684	0	0.0235011463771118	0.13095681246339033	0.03423719745368705	0.18380618586281916	0	0	0.05683337275005992	0	0.3627909315007219	2.349405035292645	0.028225919986420475	0.07670213683115736	0	0	0.01761700557592456	0.2038156250627414	0.07447423346549227	0	0.0061826240141215115	0	0	0.08641020449858065	0	0.04248538467869274	0	0	0	0	0	0.018688646787357915	0	0	0.012254114826031762	0.057645308413058774	0	0	0	0.09549138224938084	0.004440861009723449	0	0.020469159592302343	0
k__Bacteria|p__Firmicutes|c__CFGB3026|o__OFGB3026|f__FGB3026|g__GGB13437	0	0.020444867794974175	0	0	0	0	0	0.0005698234313813045	0	0	0	0	0	0.011801672078548217	0	0	0	0	0	0	0	0	0	0	0	0.00524924722747349	0	0	0	0	0	0	0	0	0	0	0	0	0	0	0	0	0.005089424506461569	0	0	0	0	0.006316197817053294	0
k__Bacteria|p__Tenericutes|c__CFGB4862|o__OFGB4862|f__FGB4862|g__GGB4750	0	0.10024741785393701	0	0.003257641704118432	0	0	0	0.007090231553330231	0	0.15613634351169925	0.007406436918207868	0	0	0.05542120686031911	0	0	0	0	0	0	0	0	0	1.1785440810413772	0.026772197996431147	0.1445058727636091	0	0	0	0	0	0	0	0.02800996172233301	0	0	4.311930869612087	0	0	0	0	0	1.5923956737526812	0	0.2471644834230176	0.0016957278346987818	0.033039204195663474	0	0
k__Bacteria|p__Firmicutes|c__CFGB4655|o__OFGB4655|f__FGB4655|g__GGB13560	0	0	0	0	0	0	0	0	0	0	0	0	0	0	0	0	0	0	0	0	0	0	0	0	0	0	0	0	0	0	0	0	0	0	0	0	0	0	0	0	0	0	0	0	0	0	0	0	0
k__Bacteria|p__Spirochaetes|c__CFGB9016|o__OFGB9016|f__FGB9016|g__GGB10690	0	0.07503124676286932	0.052611763869698534	0	0	0	0	0	0	0	0	0	0	1.7063566095834684	0	0	0	0.029551969918668416	0	0	0	0	0	0	0	0	0	0	0	0	0	0	0	0	0	0	0	0	0	0	0	0	0.8489607877242087	0	0	0	0	0.03365296932154851	0
k__Bacteria|p__Bacteria_unclassified|c__CFGB76763|o__OFGB76763|f__FGB76763	0	0	0	0	0	0	0	0	0	0	0	0	0	0.023584431221073118	0	0	0	0	0	0	0	0	0	0	0.1728887596440278	0	0	0	0	0	0	0	0	0	0	0	0	0	0	0	0.016183197441472865	0	0	0	0.0009444573306190968	0	0	0	0
k__Bacteria|p__Firmicutes|c__CFGB72926|o__OFGB72926|f__FGB72926|g__GGB3614	0	0.07086886853778072	0.028119821146951888	0	0	0	0.007405062162785563	0.10370786451139742	0.00843469433500649	0.013672319357697464	0	0	0	0.017235989029247233	0	0	0	0	0	0.003608047004711032	0	0	0	0.13676642736755693	0	0.016697073627814613	0	0	0	0	0	0	0	0	0	0	0.010445235057876767	0	0	0	0.06897699719723722	0	0	0	0	0	0	0	0
k__Bacteria|p__Bacteroidetes|c__CFGB7603|o__OFGB7603|f__FGB7603|g__GGB1035	0	0	0	0	0	0	0	0	0	0	0	0	0	0	0	0	0	0	0	0	0	0	0	0	0	0	0	0.32602426167670406	0	0	0	0	0	0	0	0	0	0	0	0	0	0	0	0	0	0	0	0.09267098701951738	0
k__Bacteria|p__Firmicutes|c__CFGB76515|o__OFGB76515|f__FGB76515|g__GGB3118	0.00793	0.028077284780858046	0.04637964076753682	0.01744542430842985	0	0	0	0.03305789935484968	0.0022005739847151262	0.044115937970929164	0	0	0.003767429999489334	0.09475380947680538	0	0	0.0007448800981519812	0.030836838176001826	0.01933381942187135	0	0	0	0.08385861112298379	0.0019109081668121726	0	0.050721449653915576	0	0.017238645895305108	0	0	0	0	0	0	0	0	0.014759376701318586	0	0	0	0	0	0.03460119740602806	0.0029238295428784668	0.005079831213972714	0	0.013674345585255179	0.006728365928571764	0
k__Bacteria|p__Firmicutes|c__CFGB13380|o__OFGB13380|f__FGB13380|g__GGB4711	0	0	0	0	0	0	0	0	0	0	0	0	0	0	0	0	0	0	0	0	0	0	0	0	0.06293596508194084	0	0	0	0	0	0	0	0	0	0	0	0	0	0	0	0	0	0	0	0	0	0	0	0
k__Bacteria|p__Firmicutes|c__Clostridia|o__Eubacteriales|f__Peptococcaceae	0	0	0	0	0	0	0	0	0	0	0	0	0	0	0	0.23058088431853413	0	0	0	0	0	0	0	0	0	0	0	0	0	0	0	0	0	0	0	0	0	0	0	0	0	0	0	0	0	0	0	0	0
k__Bacteria|p__Firmicutes|c__CFGB49623|o__OFGB49623|f__FGB49623|g__GGB9276	0	0	0.00846755856271972	0	0	0	0	0	0	0	0	0	0	0	0	0	0	0	0	0	0	0	0	0	0	0	0	0	0	0	0	0	0	0	0	0	0	0	0	0	0	0	0	0	0.27586924015004805	0	0	0	0
k__Bacteria|p__Firmicutes|c__CFGB31455|o__OFGB31455|f__FGB31455|g__GGB4699	0	0	0	0	0	0.010765935749408073	0	0.0008384544776039195	0	0.10522877143516612	0.01831734344064991	0	0	0.0608618281230259	0	0	0	0	0	0	0	0	0	0	0	0.010522427193066161	0	0	0	0	0	0	0	0	0	0	0.3485504229852931	0	0	0	0	0	0.609895620678727	0	0.008102094671953823	0	0	0	0
k__Bacteria|p__Firmicutes|c__CFGB10312|o__OFGB10312|f__FGB10312|g__GGB4643	0	0	0	0	0	0	0	0	0	0	0	0	0	0	0	0	0	0	0	0	0	0	0	0	0	0	0	0	0	0	0	0	0	0	0	0	0	0.06553941697058599	0	0	0	0	0	0	0.05270746517233574	0	0	0	0
k__Bacteria|p__Firmicutes|c__CFGB31455|o__OFGB31455|f__FGB31455|g__GGB4700	0	0	0	0	0	0	0	0.001921118997228398	0	0.1976519880051332	0	0	0.0011487046693538908	0.012274495479131078	0	0	0	0	0.004242043737397791	0	0	0	0.030238857041029087	0	0	0.0017710226208193236	0	0	0	0	0	0	0	0.042667881240796096	0	0	0	0	0	0	0	0	0.028831460655893967	0	0.3713066534091078	0.04472829649230066	0.011885898634492766	0.03464440072493077	0
k__Bacteria|p__Firmicutes|c__CFGB73076|o__OFGB73076|f__FGB73076|g__GGB3111	0	0	0	0	0	0	0	0	0	0	0	0	0	0	0	0	0	0	0	0	0	0	0	0	0	0	0	0	0	0	0	0	0	0	0	0	0	0	0	0	0	0	0	0	0	0	0	0	0
k__Bacteria|p__Firmicutes|c__CFGB47591|o__OFGB47591|f__FGB47591|g__GGB9746	0	0	0	0	0	0	0	0	0	0.03594697946628665	0	0	0	0	0	0	0	0	0	0	0	0	0	0	0	0	0	0	0	0	0	0	0	0	0	0	0	0	0	0	0	0	0	0	0	0	0	0	0
k__Bacteria|p__Firmicutes|c__CFGB76705|o__OFGB76705|f__FGB76705|g__GGB4978	0	0	0	0	0	0	3.939500190853999	0	0	0	0	0	0	0	0	0	0	0	0	0	0	0	0	0	0	0	0	0	0	0	0	0	0	0	0	0	0	0	0	0	0	0	0	0	0	0	0	0	0
k__Bacteria|p__Firmicutes|c__CFGB38642|o__OFGB38642|f__FGB38642|g__GGB9766	0	0	0.014699681664881434	0	0	0	0	0.011665099673848704	0.013888290731909194	0.0013654509128399554	0	0	0	0.03381632960968624	0	0	0	0.015237219718376969	0.01666311617336039	0	0	0	0	0	0	0	0.11411586583449958	0.00280539991004076	0	0	0	0	0	0	0	0	0.0016021397389545339	0	0	0	0.0027259543664741076	0	0.016697790385835843	0	0.005558806003072399	0	0	0	0
k__Bacteria|p__Bacteroidetes|c__CFGB4405|o__OFGB4405|f__FGB4405|g__GGB1266	0	0.2008034689630409	0.06361582664187296	0	0.003238370283387034	0.15821867438376208	0.3282649816258681	0.030461132574697732	0	0	0	0.03480442635663893	0.12313632081486568	0.026497023368663542	0	0	0	0.11446034725745123	0.19296406553088327	0.3567976459152829	0	0	0	0	0	0	0.12805926440587836	0.026114747250024235	0	0	0.028218224603111564	0	0	0	0	0	0	0	0	0	0	0.054402484535403105	0	0	0	0	0	0.006683807213813011	0
k__Bacteria|p__Firmicutes|c__CFGB31626|o__OFGB31626|f__FGB31626|g__GGB4676	0	0	0	0	0	0	0	0	0	0	0	0	0	0	0	0	0	0	0	0	0	0	0	0	0	0	0	0	0	0	0	0	0	0.11659935073350478	0	0	0	0	0	0	0	0	0	0	0	0	0	0	0
k__Bacteria|p__Firmicutes|c__CFGB15209|o__OFGB15209|f__FGB15209|g__GGB9293	0	0.021153890137925135	0.027623057711272336	0.007204857199619598	0	0	0	0	0	0	0	0	0	0.06827569904416515	0	0	0	0	0.01967916897986845	0	0	0	0	0	0	0	0.052063282682726045	0	0	0	0	0	0	0	0	0	0	0	0	0	0.002173862342884415	0	0.00888711690468416	0	0.18172033653490435	0.000500378705320952	0.010200137633056426	0.018012860441226065	0
k__Bacteria|p__Spirochaetes|c__CFGB8872|o__OFGB8872|f__FGB8872|g__GGB26634	0	0	0	0	0	0	0	0	0	0	0	0	0	0	0	0	0	0	0	0	0	0	0	0	0	0	0	0	0	0	0	0	0	0	0	0	0	0	0	0	0	0	0	0	0	0	0	0	0
k__Bacteria|p__Firmicutes|c__CFGB58291|o__OFGB58291|f__FGB58291|g__GGB9264	0	0	0	0	0	0	0	0	0	0	0	0	0	0	0	0	0	0	0	0	0	0	0	0	0	0	0	0	0	0	0	0	0	0	0	0	0	0	0	0	0	0	0.006458660541194884	0	0	0	0	0	0
k__Bacteria|p__Firmicutes|c__CFGB58145|o__OFGB58145|f__FGB58145|g__GGB3129	0	0	0.04039589938321488	0	0	0	0	0	0	0	0	0	0	0.007640826153419038	0	0	0	0.0804525201130304	0	0	0	0	0.004329189546604707	0	0	0.10364471121479572	0	0	0	0	0	0	0	0	0	0	0	0	0	0	0	0	0.031216859282441937	0	0	0	0	0	0
k__Bacteria|p__Firmicutes|c__Clostridia|o__Eubacteriales|f__Clostridiaceae	10.25241	0.9751392818587784	2.8505716015850235	7.763277226335548	0.3394927257352102	2.878141232850625	0.1553852611331436	1.131392563342314	1.162109525104354	4.438475369846566	3.8147774081720556	0.7971845093155784	0.6160230023152202	2.386661222654097	0.11337044389490306	0.14647501166383048	1.9839425365238335	0.763664743280105	1.1754375114249185	0.713671697531842	0.7153382763726572	0.34416290594813664	3.432793615039867	3.6195842398634106	0.8122822501531635	0.5600579823063053	5.438704370433822	0.6362355724943531	2.688092695107791	2.3509622549216775	2.793979264324376	0	0.1787834832887717	0.11314652257966523	2.0645796005834343	0.37105652944285256	1.703942741138159	0.16862434899816675	0.6239396952308657	0.0962849455449441	12.915564887204026	0.08669148511733209	1.2952370080259987	0.7055595639746735	2.772913230450088	1.4424667127639745	4.7982576971340025	0.6895294013736744	9.950056053170115
k__Bacteria|p__Firmicutes|c__CFGB10325|o__OFGB10325|f__FGB10325|g__GGB4669	0	0	0.017446933998563834	0	0.0019355160137462237	0	0	0	0	0	0	0.016249316555255803	0	0.045592784440203364	0	0	0	0.034543188918309736	0.22232453378660394	0	0	0	0	0	0	0	0	0.15399039396917724	0.017195530875959368	0	0	0	0	0	0	0	0	0.00043351815606221483	0	0	0	0	0.16264629552206372	0	0.6568498350742115	0	0.127253562702334	0	0
k__Bacteria|p__Firmicutes|c__CFGB38642|o__OFGB38642|f__FGB38642|g__GGB9758	0	0.005280131095152449	0.3993978022863638	0.007022556082357495	0	0	0	0.020953221605363965	0.07189884520311801	0	0.04217531822317931	0	0	0.27582625896401797	0	0.08844576252836599	0	0.8539102656878111	0.06189239661904811	0	0	0	0	0	0.06180871463998584	0.04608647603816771	0	0.023033406365225367	0.006428360226848589	0	0	0	0	0	0.1409394459440446	0	0	0	0	0	0	0	0.24225143957913772	0	0.028158320700029358	0	0	0	0
k__Bacteria|p__Firmicutes|c__CFGB50577|o__OFGB50577|f__FGB50577|g__GGB9152	0	0	0	0	0	0	0	0	0	0	0	0	0	0	0	0	0	0	0	0	0	0	0	0	0	0	0	0	0	0	0	0	0	0	0	0	0	0	0	0	0	0	0	0	0	0	0.00250724859604491	0.008666670020577536	0
k__Bacteria|p__Firmicutes|c__CFGB76784|o__OFGB76784|f__FGB76784|g__GGB9690	0	0.014472397235528435	0.040410952820659714	0	0	0	0	0.0040050446891371685	0	0	0	0	0	0.019997277688651144	0	0	0	0.04626349359898564	0	0	0	0	0	0	0	0.016736961524679912	0	0	0	0	0	0	0	0	0	0	0	0	0	0	0	0	0	0	0.21625374421661264	0	0.002952221043124553	0	0
k__Bacteria|p__Firmicutes|c__CFGB10314|o__OFGB10314|f__FGB10314|g__GGB4702	0	0	0	0	0	0	0	0	0	0	0	0	0	0	0	0	0	0	0	0	0	0	0	0	0	0	0	0	0	0	0	0	0	0	0	0	0	0	0	0	0	0	0	0	0	0	0.02834987917643955	0	0
k__Bacteria|p__Firmicutes|c__CFGB13380|o__OFGB13380|f__FGB13380|g__GGB4707	0	0	0.0017386720248784493	0	0	0	0	0.05308312280053552	0	0	0	0	0	0	0	0	0	0	0	0.021470002058621644	0	0	0	0	0	0	0	1.3890562068240069	0.010194873568873745	0	0	0	0	0	0	0	0	0	0	0	0	0	0.6417583460152885	0	0.14676192305441751	0	0	0	0
k__Bacteria|p__Firmicutes|c__CFGB10325|o__OFGB10325|f__FGB10325|g__GGB4667	0	0	0.002973053895354924	0	0	0	0	0	0.013601259342598525	0	0	0	0	0	0	0	0	0.005707780143154184	0.010838220295142526	0	0	0	0	0	0	0	0	0	0	0	0	0	0	0.019460892014509127	0	0	0	0	0	0	0	0	0.06468994398060797	0	0	0	0.020254803504567587	0	0
k__Bacteria|p__Bacteroidetes|c__CFGB1458|o__OFGB1458|f__FGB1458|g__GGB1458	0	0	0.21451148358889957	0	0	0	0.03084493200883371	0.07082091218596212	0	0	0	0	0	0	0	0	0	0	1.0393928088779247	0.010510028686664135	0	0	0	0	0	0.10920508403781856	0	0.004890287274879795	0	0	0	0	0	0	0	0	0	0	0	0	0	0	0.5816152990556818	0.004220689420768109	0	0	0	0.02259683822203282	0
k__Bacteria|p__Firmicutes|c__CFGB72899|o__OFGB72899|f__FGB72899|g__GGB4611	0	0	0	0	0.011034049740414761	0	0.00843037846224818	0.16458128765238875	0	0	0	0	0	0.08571342605766108	0	0	0	0	0	0	0	0	0	0	0	0	0	0	0	0	0	0	0	0	4.7309674638600665	0	0	0	0	0	0	0	0.07783116529509249	0	0	0	0.008993577728475088	3.985409425773732	0
k__Bacteria|p__Firmicutes|c__CFGB31455|o__OFGB31455|f__FGB31455|g__GGB4698	0	0	0.01830497993291943	0	0	0	0	0	0	0	0	0	0	0	0	0	0	0	0	0	0	0	0.03217021570454272	0	0	0.08948450782761419	0	0	0	0	0	0	0	0	0	0	0	0	0	0	0	0	0.34119811907024333	0	0	0	0	0	0
k__Bacteria|p__Firmicutes|c__CFGB72899|o__OFGB72899|f__FGB72899|g__GGB4609	0	0	0	0	0	0	0	0.0020839256919087707	0.008122484753651026	0	0	0	0	0	0	0	0	0	0	0	0	0	0	0	0	0	0	0	0	0	0	0	0	0	0	0	0	0	0	0	0.004009568321320143	0	0	0	0	0	0	0	0
k__Bacteria|p__Firmicutes|c__CFGB13380|o__OFGB13380|f__FGB13380|g__GGB4650	0	0	0	0	0	0	0	0	0	0.0015910471506135131	0	0	0	0	0	0	0	0	0	0	0	0	0.002356912267338668	0	0	0	0	0	0	0	0	0	0	0	0	0	0	0	0	0	0.08262747248049238	0	0	0	0	0	0	0	0
k__Bacteria|p__Firmicutes|c__Bacilli|o__Lactobacillales|f__Enterococcaceae	0	0.1706074585926588	0.6791659371986234	0.005532442602128139	0.08376334261151594	0.01916861730992169	0.09013527107567544	0.3336886014168919	0.0004783856488511144	0.3308962501259156	0.05781563627170589	0.10244465370411941	0.02967754825823741	0.6109004421770723	0.0003378107241666775	0.021863500188278314	0	1.3330343443134463	0.15407770530040907	0	0.0006435889549055467	0.00792299192568036	0.09899031522822405	0.5242713049089682	0	0.09743017688318197	0.6167203837200028	0.09890950939662832	0	0.011840448194608036	0	0	0	0.02289158665454201	0	0	0.366317168135152	0.003446824683445479	0	0	0.24313442603860577	0	1.0019707617188096	0.13991644378022552	0.4789073278617834	1.5064178911856885	0.12442969909586704	0.0037930605938388835	0
k__Bacteria|p__Firmicutes|c__CFGB73312|o__OFGB73312|f__FGB73312|g__GGB3308	0	0	0	0	0	0	0	0	0	0	0	0	0	0	0	0	0	0	0	0	0	0	0	0	0	0	0	0	0	0	0	0	0	0	0	0	0	0	0	0	0	0	0	0	0	0	0	0	0
k__Bacteria|p__Firmicutes|c__CFGB76191|o__OFGB76191|f__FGB76191|g__GGB1249	0	0	0.007195543098631158	0	0	0	0	0	0.14117412279516833	0	0	0	0.00969972649122254	0	0	0	0	0	0	0	0	0	0	0	0	0	0	0.012141402889356731	0	0	0	0	0	0	0	0	0	0	0	0	0.057955860176327985	0.001167435290459294	0	0	0	0	0	0	0
k__Bacteria|p__Firmicutes|c__CFGB76639|o__OFGB76639|f__FGB76639|g__GGB2658	0	0	0	0	0	0	0	0	0	0	0	0	0	0	0	0	0	0	0	0	0	0	0	0	0	0	0	0	0	0	0	0	0	0	0	0	0	0	0	0	0	0	0	0	0	0	0	0	0
k__Bacteria|p__Firmicutes|c__CFGB72924|o__OFGB72924|f__FGB72924|g__GGB3612	0.34219	0	0.053507443397666214	0	0	0.007988913150336811	0	0.2041351741249853	0.055014349617878155	0.10641018331192766	0.19759692273133325	0	0.12284713642258079	0.23440692907295926	0	0.1314419910705259	0.013248224602845951	0.017559866183556594	0	0	0.006023703364453039	0	0.10725587561021035	0	0.9854134997178443	0.8156356926810291	0.042335606749772665	0.49752924251594444	0.04364763429389222	0.10626986112551934	0.16394643840512949	0	0	0	0.007301797659982424	0	0.04899504430746994	0.025428327252304997	0	0	0.3894595157407589	0	0.008723497504307225	0.00457143106956099	0.01907129195471562	0.056480246363102456	0.050949345190619104	0.005642247256327149	0.006325423303734145
k__Bacteria|p__Firmicutes|c__CFGB10477|o__OFGB10477|f__FGB10477|g__GGB9345	0	0	0.15677402426923473	0	0	0	0	0	0.011904249198779311	0.05735487508237743	0	0	0	0.7564796150605314	0	0	0	0.3147762503767195	0	0	0	0	0	0.018827563947118146	0	0.0916384542583404	0	0.006591923285888124	0	0	0	0	0	0.05760246968184248	0	0	0.13779296805142488	0	0	0	0	0	0.39442609347707747	0	0.08187770444088556	0	0.13130110053827	0.0006516712033467685	0
k__Bacteria|p__Firmicutes|c__CFGB10314|o__OFGB10314|f__FGB10314|g__GGB4703	0	0	0	0	0	0	0	0	0	0	0	0	0	0.006153008519584968	0	0	0	0	0	0	0	0	0	0	0	0.011695131360905981	0	0	0	0	0	0	0	0	0	0	0	0	0	0	0	0	0.07121749690090892	0	0	0	0	0	0
k__Bacteria|p__Firmicutes|c__CFGB58251|o__OFGB58251|f__FGB58251|g__GGB9763	0	0	0	0	0	0	0	0	0	0	0	0	0	0	0	0	0	0	0	0	0	0	0	0	0	0	0	0	0	0	0	0	0	0	0	0	0	0	0	0	0	0	0	0	0	0	0	0.001425878872280109	0
k__Bacteria|p__Firmicutes|c__CFGB10021|o__OFGB10021|f__FGB10021|g__GGB9258	0	0	0.19674842740399423	0.08024419613745742	0	0	0	0	0	0.0019828721951675875	0.00922356930558855	0	0	0	0.24036397889025196	0.001081244040689071	0	0.4266915701244526	0.044872419235757376	0	0	0	0	0.13157114578903634	0	0.009828377787609938	0	0	0	0	0	0	0	0	0	0	0	0	0	0	0.0001932322082563924	0	0	0	0.0975624422529527	0	0.008112189996759642	0.0018937453772470195	0
k__Bacteria|p__Firmicutes|c__CFGB76317|o__OFGB76317|f__FGB76317|g__GGB3095	0	0	0	0	0	0	0	0	0	0	0	0	0	0	0	0	0	0	0	0	0	0	0.03663034482155513	0	0	0	0	0	0	0	0	0	0	0	0	0	0	0	0	0	0	0	0	0	0	0	0	0	0
k__Bacteria|p__Firmicutes|c__CFGB58251|o__OFGB58251|f__FGB58251|g__GGB9762	0	0.0026942849032136505	0.02728435536876354	0.00027741474365972047	0	0	0	0.011762783690656926	0.007175784732766716	0	0	0	0	0.19917843357353224	0	0	0	0.04148641930889989	0.05633226873529469	0	0	0	0.00352718467785752	0.011508103201025093	0	0.05805284509775773	0	0.035320444769037763	0	0.0019448079160225764	0	0	0	0.09203115040810798	0	0	0.03587360935044565	0	0	0	0.00429251548340986	0	0.1175476218497469	0	0.12154491232688762	0	0.007615874575016964	0.00908440797144085	0
k__Bacteria|p__Firmicutes|c__CFGB72926|o__OFGB72926|f__FGB72926|g__GGB3613	0	0	0	0	0	0	0	0.31302843186195256	0	0	0	0	0	0	0	0	0	0	0	0	0	0	0.059962139523577845	0.16629166471281107	0	0	0	0	0	0	0	0	0	0	0	0	0	0	0	0	0	0	0	0	0.5826829501254518	0	0	0	0
k__Bacteria|p__Lentisphaerae|c__CFGB2345|o__OFGB2345|f__FGB2345|g__GGB6470	0	0	0	0	0	0	0	0	0	0	0	0	0	0	0	0	0	0	0	0	0	0	0	0	0	0	0	0	0	0	0	0	0	0	0	0	0	0	0	0	0.00500333396378159	0	0	0	0	0	0	0	0
k__Bacteria|p__Firmicutes|c__CFGB73103|o__OFGB73103|f__FGB73103|g__GGB9132	0	0	0	0	0	0	0	0	0	0	0	0	0	0.04428779185459467	0	0	0	0	0	0	0	0	0	0	0	0	0	0	0	0	0	0	0	0	0	0	0	0	0	0	0	0	0	0	0	0	0	0	0
k__Bacteria|p__Bacteroidetes|c__CFGB4448|o__OFGB4448|f__FGB4448|g__GGB1617	0	0	0	0	0	0	0	0	0	0	0	0	0	0	0	0	0	0	0	0	0	0	0	0	0	0	0	0	0	0	0	0	0	0	0	0	0	0	0	0	0	0	0	0	0	0	0	0	0
k__Bacteria|p__Firmicutes|c__CFGB13380|o__OFGB13380|f__FGB13380|g__GGB4704	0	0	0	0	0	0	0	0.014571199173893356	0	0	0	0	0	0	0	0	0	0	0	0	0.04489213743880488	0	0	0	0	0.013801212315393826	0	0	0.06502226477902438	0	0	0	0	0	0	0	0	0	0	0.17896132593207698	0.019896016300113548	0	0.007345649922185648	0	0	0	0	0.0002617824492076762	0
k__Bacteria|p__Firmicutes|c__CFGB72899|o__OFGB72899|f__FGB72899|g__GGB4610	0	0	0	0	0	0	0	0	0	0	0	0	0	0	0	0	0	0	0	0	0	0	0.014918927303327749	0	0	0	0	1.2600691311787449	0	0	0	0	0	0	0	0	0	0	0	0	0	0	0	0	0	0	0	0	0
k__Bacteria|p__Firmicutes|c__CFGB10314|o__OFGB10314|f__FGB10314|g__GGB4701	0	0	0.01961462899062008	0	0	0	0	0	0	0	0	0	0	0	0	0	0	0.03829072133553218	0	0	0	0	0	0	0	0.03427965856603889	0	0	0	0	0	0	0	0	0	0	0.029921525962709538	0	0	0	0	0	0.05408051759827183	0	0	0	0	0	0
k__Bacteria|p__Firmicutes|c__CFGB13380|o__OFGB13380|f__FGB13380|g__GGB4706	0	0	0.0011365345270850469	0	0	0	0	0	0.06279944659812892	0	0.014812873836415736	0	0	0	0	0.007993749045646096	0	0.004118167491453236	0	0	0	0	0	0	0	0.1407165225614056	0	0	0	0	0	0	0	0	0	0	0	0.0012721270481169911	0	0.6045973426937732	0.12263344073986047	0	0.026601069882334665	0	0.007036207113112271	0	0.02297598116170848	0.002044131039557812	0
k__Bacteria|p__Firmicutes|c__CFGB14936|o__OFGB14936|f__FGB14936|g__GGB3256	0	0.8491585236753859	0.24700432831357608	0.4275595290638943	0.06497650573570772	0.004981135091743868	0	0.6000810555876517	0	0.15821420359645572	0	0	0.007056902461730021	0	0.04879617667359352	0	0	0	0.019017248993707332	0.008540459498210112	0.6138103109021643	0	0.12220753780614002	0.07636807995224362	0.049389298433563066	0	0	0	0	0.050548662892922924	0.03276678596404601	0	0.03838835596162359	0	0.3101272606130717	0	0	0.00097363913738563	0	0	0	0	0.016060535879104613	0.23925885783538553	0.3405375828022956	0.06019138842756619	0.006606129406643928	0	0
k__Bacteria|p__Firmicutes|c__CFGB13380|o__OFGB13380|f__FGB13380|g__GGB4708	0	0	0.002461237022230532	0	0	0	0.0034034804940495187	0.1825551467451019	0.0071707490943577566	0	0	0	0	0.006682570728237772	0	0.017501239748256892	0	0	0.0009094205027257138	0	0.001981386220720447	0	0	0	0	0.12655631917422408	0.04126532455666043	0	0.02872798250445689	0.18362909028932492	0	0	0	0	0	0	0	0.009153629262428405	0	0.1464179112036461	0	0	0.03854528610985107	0	0.7132339377121715	0.003294159810029601	0.0021221762860721425	0.02446830424190046	0
k__Bacteria|p__Firmicutes|c__CFGB76000|o__OFGB76000|f__FGB76000|g__GGB4271	0	0	0	0	0	0	0	0	0	0	0	0	0	0	0	0	0	0	0	0	0	0	0	0	0	0	0	0	0	0	0	0	0	0	0	0	0	0	0	0	0	0	0	0	0	0	0	0	0
k__Bacteria|p__Firmicutes|c__CFGB45503|o__OFGB45503|f__FGB45503|g__GGB9790	0	0.0007090223429509607	6.021374977934024e-05	0	0	0	0	0	0.0009970564049739015	0.009700638224262988	0	0	0	0	0	0	0	0	0.0053471623229885325	0	0	0	0	0	0.1201832477009925	0	0.02821977382505914	0.006507607988045369	0	0	0	0	0	0	0	0	0	0	0	0	0.0006763127288973734	0	0	0.006475457163008056	0.015037109928214049	0	0	0	0
k__Bacteria|p__Firmicutes|c__CFGB72899|o__OFGB72899|f__FGB72899|g__GGB4608	0	0	0	0	0	0	0	0	0	0	0	0	0	0	0	0	0	0	0	0	0	0	0	0	0	0	0	0	0	0	0	0	0	0	0	0	0	0	0	0	0	0	0	0	0.02048123182685413	0	0	0	0
k__Bacteria|p__Firmicutes|c__CFGB29420|o__OFGB29420|f__FGB29420|g__GGB3733	0	0	0.0542300083950183	0	0	0	0	0.266034279442463	0.11863964091507637	0	0.0003650489171077263	0	0	0	0	0.043958162895600505	0	0.0019355387209830206	0.23141298298789448	0	0	0	1.946032079122444	0.3730451036898638	0	0	0	0.09647203078626504	0	0.03266133294261444	0	0	0	0	0.6943862063579447	0	0.10390636999733623	0.013304032592597806	0	0	0	0.00574679436529317	0	0	0	0	0	0	0
k__Bacteria|p__Proteobacteria|c__Deltaproteobacteria|o__Desulfovibrionales	0.68334	0.11082436292289959	0.019697422896566674	0.007870652584402926	0.14165189219716132	0.7126524298510611	0.5277673246442226	0.05210628263245328	0.025661613332055567	1.4204726478843062	0.047821408141112146	0.2755042255708883	0.4701214435077048	0.11088654390469262	0.0736136162541834	0.2644275512198286	0.8529409181053149	0	0.010740371253710012	0.14493312579865114	0.24434686276694859	0.04373322067212442	0.06258911465488241	0	0.7992598860359276	0.3831392045499533	0.03550363875040626	0.5277064541165741	0.14384620565585826	0.6870810252223792	0.67624624341723	0	0	3.560408097696839	0.9638077889049123	0.24450109933427291	0.017927854173887887	0.02923049468662114	0.3063461463494147	0.009499455705318124	0.17325337815274042	0.01820445869058138	0.17171425492190132	0.010536986507853346	0.18545094299084977	0.2010201951584519	0.39652179332262477	0.8966884361264639	0.9869685341909022
k__Bacteria|p__Firmicutes|c__CFGB73062|o__OFGB73062|f__FGB73062|g__GGB9059	0	0	3.444331861440375	0.14080779774614097	0	0.0005410817671542861	0	0.0237209354149303	0	0.11675198979091549	0	0	0	0.18699219846250995	0	0	0	6.804711708847633	0	0.01643571529675425	0	0	0	0	0	0.34732785074428696	0	0	0	0	0	0	0	0.12249239878452903	0	0	0	0	0	0	0.030641107309227943	0	0.001334789845180276	0	0.577798756501393	0.0013551923269109116	0.4176237559091324	0.010114828250237021	0
k__Bacteria|p__Firmicutes|c__CFGB76359|o__OFGB76359|f__FGB76359|g__GGB4690	0	0	0	0	0	0	0	0	0	0	0	0	0	0	0	0	0	0	0.009986358052082997	0	0	0	0	0	0	0	0	0	0	0	0	0	0	0	0	0	0	0	0	0	0	0	0	0	0	0	0.00994342275974125	0	0
k__Bacteria|p__Firmicutes|c__CFGB10312|o__OFGB10312|f__FGB10312|g__GGB4644	0	0.006439591161860491	0.0007150382786296652	0.021590793192259386	0	0.00870505078333513	0	0	1.109386390962552	0.24172043203126795	0	0	0.0922859691879173	0	0	0.08041472920545477	0	0	0	0.009712013584445695	0	0	0.0012684770883246302	0	0.4289777771986293	0.029628729791544895	0.036038779846962375	0.46458495614065715	0	0	0	0	0	0.05647919385615429	0	0.009468947000097396	0.0012083176802171068	0.5276555576228722	0	0	0.050902884574969665	0	0.005218597717285466	0	0.055500360421452205	0	0.04086045066933258	0	0
k__Bacteria|p__Firmicutes|c__CFGB76769|o__OFGB76769|f__FGB76769|g__GGB3051	0	0	0	0	0	0	0	0	0	0	0	0	0	0	0	0	0	0	0	0	0	0	0	0	0	0	0	0	0	0	0	0	0	0	0	0	0	0	0	0	0	0	0	0	0	0	0	0	0
k__Bacteria|p__Firmicutes|c__CFGB73223|o__OFGB73223|f__FGB73223|g__GGB9249	0	0.04855551833314756	0.027645637867439583	0.00673721520316464	0	0	0	0.0037364136429145537	0	0	0	0	0	0	0	0	0	0.028456537365941854	0	0	0	0	0	0	0	0.05703969251737911	0	0.00590973587606947	0	0	0	0	0	0	0	0	0.3324126690783935	0	0	0	0	0	0.135115178521797	0	0.04318868450445326	0	0.2987219837519856	0	0
k__Bacteria|p__Firmicutes|c__CFGB28372|o__OFGB28372|f__FGB28372|g__GGB9083	0	0	0.005569771854588972	0.012665964581949523	0	0	0	0	0.015051523204378747	0.0027605855411764312	0	0	0	0	0	0	0	0	0	0	0	0	0	0	0	0	0	0	0	0	0	0	0	0	0	0	0.010400482551202059	0	0	0	0	0	0.004986085937802451	0	0.03174725855638193	0	0	0	0
k__Bacteria|p__Firmicutes|c__CFGB76356|o__OFGB76356|f__FGB76356|g__GGB9088	0	0.0037953548946198486	0.009348184653242572	0.0015693748355607043	0	0	0	0.001921118997228398	0.06637474986848989	0	0	0	0	0.018036636654234214	0	0	0	0.015665509137488105	0	0	0	0	0.0066861018139433735	0.04722673040835798	0	0	0	0	0	0	0	0	0	0	0	0	0.18443403050780519	0	0	0	0	0	0.11116646523504636	0	0.0570924456359244	0	0.15556065606655436	0.0015094264624527715	0
k__Bacteria|p__Firmicutes|c__CFGB10021|o__OFGB10021|f__FGB10021|g__GGB9256	0	0.003761989137304509	0	0	0	0	0	0.0350767023688863	0.00017624734431356847	0.08336374660042892	0	0	0	0	0	0	0	0	0.00395425243906687	0	0	0	0.010622472649324968	0	0	0.005951274212302771	0	0	0	0	0	0	0	0	0	0	0	0	0	0	0	0	0	0	0.026026545582346256	0	0	0	0
k__Bacteria|p__Proteobacteria|c__CFGB8587|o__OFGB8587|f__FGB8587|g__GGB6593	0	0	0.5808895708400176	0.46256134357821793	0	0	0.0062088598134125116	1.0586912338327936	0.19113269145045156	0	0	0	0.4208596855719514	0.02065923044946715	0	0.3085423080799427	0	0	0	0.2568674781683334	0	1.9312949537427948	0	0.18394197273573246	0	0.3397890382367452	1.808806636420589	0	33.63672761784584	0	0	0	0.037017075629596045	0.4075167228298418	0	0	0.32996918221395444	0.1092750027477478	0.4089028434426201	0	0	2.02133512110414	0	0	0	0.6398106214994834	0	2.017484928132078	0.0015826880549360074
k__Bacteria|p__Lentisphaerae|c__CFGB3176|o__OFGB3176|f__FGB3176|g__GGB13155	0	0	0	0	0	0	0	0	0	0	0	0	0	0	0	0	0	0	0	0	0	0	0	0	0	0	0	0	0	0	0	0	0	0	0	0	0	0	0	0	0	0	0	0	0	0	0	0	0
k__Bacteria|p__Firmicutes|c__CFGB13532|o__OFGB13532|f__FGB13532|g__GGB13532	0	0	0.058971841190141344	0	0	0	0	0	0	0	0	0	0	0	0	0	0	0.14425940722560682	0	0	0	0	0	0	0	0	0	0	0	0	0	0	0	0	0	0	0	0	0	0	0	0	0.00041335427463647263	0	0.003811559941427069	0	0.003979080536385267	0.04683120921144983	0
k__Bacteria|p__Firmicutes|c__CFGB31626|o__OFGB31626|f__FGB31626|g__GGB79700	0	0	0	0	0	0	0	0	0	0.011647889960834748	0	0	0	0.03688022524546318	0	0	0	0	0.028623722531993512	0	0	0	0	0	0	0	0	0	0	0	0	0	0	0	0	0	0	0	0	0	0	0	0	0	0.06876998591665053	0	0	0	0
k__Bacteria|p__Actinobacteria|c__CFGB2992|o__OFGB2992|f__FGB2992|g__GGB9411	0	0	0	0	0	0	0	0	0	0	0	0.02250867510783259	0	0	0	0	0	0	0	0	0	0	0	0	0	0	0	0	0	0	0	0	0	0	0	0	0	0	0	0	0	0	0	0	0	0	0	0	0
k__Bacteria|p__Actinobacteria|c__CFGB2987|o__OFGB2987|f__FGB2987|g__GGB9361	0	0	0.002875206551963496	0	0.006519632888408333	0.0002466696291438657	0.000961234030746203	0.005103989878229684	0.01990587863061532	0.012989593901277489	0	0	0.024612804943358893	0	0	0.04568815336070301	0	0	0	0	0.00878607393494651	0	0	0	0	0	0	0	0.09969282045384958	0	0	0	0	1.2430126020037862	0	0	0	0.0026579637765125957	0	0	0	0.0015214317978888866	0.00016361940037693708	0.11025961629994009	0	0	0	0.08536335779908183	0.010945593484304914
k__Bacteria|p__Firmicutes|c__CFGB10021|o__OFGB10021|f__FGB10021|g__GGB13402	0	0	0.0019268399929388876	0	0	0	0	0.004876060505677162	0	0	0	0	0	0	0	0	0	0.0009883601979487763	0	0	0	0	0	0	0	0.02579151411310303	0	0	0	0	0	0	0	0	0	0	0	0	0	0	0	0	0	0	0.00820328652880587	0	0.0022163050729543748	0	0
k__Bacteria|p__Firmicutes|c__CFGB76465|o__OFGB76465|f__FGB76465|g__GGB80140	0	0.07120252611093413	0.04572481623868649	0.11596728898529629	0	0	0	0.011355766953955996	0.0067981118520947835	0.01890852677128373	0	0	0	0.014380135689726754	0	0	0	0.06523177306461925	0.09888509010650484	0	0	0	0.1151449847272745	0.04223618899056726	0	0.04080531849320198	0	0	0	0	0	0	0	0	0	0	0.050955204099822134	0	0	0	0	0	0.0833425556235788	0	0.17657304408303026	0	0.010816253329012857	0.013100262139073499	0
k__Bacteria|p__Lentisphaerae|c__CFGB3176|o__OFGB3176|f__FGB3176|g__GGB13152	0	0	0	0	0	0	0	0	0	0	0	0	0	0	0	0	0	0	0	0	0	0	0	0	0	0	0	0	0	0	0	0	0	0	0	0	0	0	0	0	0	0	0	0	0	0	0	0.231944819837346	0
k__Bacteria|p__Tenericutes|c__CFGB76359|o__OFGB76359|f__FGB76359|g__GGB4662	0	0	0	0	0	0	0	0	0	0	0	0	0	0	0	0	0	0	0	0	0	0	0	0	0	0	0	0	0	0	0	0	0	0	0.00994962125587504	0	0	0	0	0	0	0	0	0	0	0	0.00310624996711366	0	0
k__Bacteria|p__Firmicutes|c__CFGB31455|o__OFGB31455|f__FGB31455|g__GGB31460	0	0	5.26870310569227e-05	0	0	0	0	0	0	0.05724207696349065	0	0	0	0.002244335074766648	0	0.03432390565028823	0	0	0	0	0	0	0	0.00947776327378716	0.2023676694574788	0.004706771830105409	0	0	0.038390486696365946	0	0	0	0	0	0	0	0	0	0	0	0	0	0.01339095618874406	0	0.2654127482753366	0	0.07046823272501651	0	0
k__Bacteria|p__Firmicutes|c__CFGB76445|o__OFGB76445|f__FGB76445|g__GGB33665	0	0	0	0	0	0	0	0	0	0.04029267541497729	0	0	0	0	0	0	0	0	0	0	0	0	0	0	0	0	0	0	0	0.0036526434389163513	0	0	0	0	0	0	0	0	0	0	0	0	0	0	0.0010591414350514157	0.08313236212568373	0	0	0
k__Bacteria|p__Firmicutes|c__CFGB15212|o__OFGB15212|f__FGB15212|g__GGB41458	0	0	0.002830046239628991	0.0020607952386150663	0	0	0	0	0	0	0	0	0	0	0	0	0.0035115776055736256	0.005188891039231076	0.018643120305877135	0	0	0	0.006776122768598669	0	0	0	0	0	0	0	0	0	0	0	0	0	0	0	0	0	0	0	0	0	0	0	0	0	0
k__Bacteria|p__Firmicutes|c__Bacilli|o__Lactobacillales|f__Streptococcaceae	0.03276	0.0857082891037779	2.111839212417188	0.02071891828361455	0.20457492803462857	0.5226849870710403	0.959268841172233	1.1644830240360997	0.09602962445885002	0.030966052005970465	0.0899723897698176	1.8430140157996324	0.2266281852038227	0.06664918654616012	0.09115065229669833	0.12022688046917167	0.0992742751220717	0.14364991843687175	0.12001472722996114	0.03484099978196253	0.02509996924131632	0.006592607185218522	0.08963631966722371	1.2117205179196475	0.13468676646870417	1.0580344419314576	1.3722325838379261	12.709680331789823	0.016436904513784694	0.18648093046870257	0.5627947294253011	0	0.07905468580814541	0	0.11400392568722054	0	0.03703717452398805	0.23785933057780767	0.07142560310943837	0.14193358240248438	1.7554870074081455	0.01477747122503958	0.38041510587637867	0.3463382200256826	0.04785025604343753	1.1159140099081286	0.0397309052267458	0.12200733084881166	0.07488725668692159
k__Bacteria|p__Actinobacteria|c__CFGB2987|o__OFGB2987|f__FGB2987|g__GGB9355	0	0	0	0	0	0	0	0	0	0	0	0	0	0	0	0	0	0	0	0	0	0	0	0	0	0	0	0	0	0	0	0	0	0	0	0	0	0	0	0	0	0	0	0	0	0	0	0	0
k__Bacteria|p__Firmicutes|c__CFGB76781|o__OFGB76781|f__FGB76781|g__GGB80118	0	0	0.1067439249213254	0	0	0	0	0	0	0	0	0	0	0.000926733865142408	0	0	0	0.20539772180372154	0	0	0	0	0	0	0	0	0	0	0	0	0	0	0	0	0	0	0	0	0	0	0	0	0.08900895380505376	0	0.007933441577200414	0	0	0.0011473869050379001	0
k__Bacteria|p__Firmicutes|c__CFGB76357|o__OFGB76357|f__FGB76357|g__GGB79845	0	0	0.025937072717450802	0	0	0	0	0.013521095993204953	0.0006042766090750918	0	0	0	0	0.11275262025899298	0	0	0	0.013433462357120455	0.02859494340216042	0	0	0	0.001784051646804964	0.007182967305606471	0	0.027897595067590875	0	0	0	0	0	0	0	0	0	0	0.1199993713975611	0	0	0	0	0	0.03721910781205905	0	0.4118306190164571	0	0.22880996658581865	0	0
k__Bacteria|p__Proteobacteria|c__CFGB2413|o__OFGB2413|f__FGB2413|g__GGB6625	0	0	0	0	0	0	0	0	0	0	0	0	0	0	0	0	0	0	0	0	0	0	0	0	0	0	0	0	0	0	0	0	0	0	0	0	0	0	0	0	0	0	0	0	0	0	0	0.0026568133674906716	0
k__Bacteria|p__Lentisphaerae|c__CFGB3176|o__OFGB3176|f__FGB3176|g__GGB10708	0	0.056696763118090354	0	0	0	0	0	0	0.003665944761722224	0	0	0	0	0	0	0	0	0	0.02161312650465225	0	0	0	0	0	0	0	0	0	0	0	0	0	0	0	0	0	0	0	0	0	0	0	0	0	0.2100608025772674	0	0	0.11525668556286052	0
k__Bacteria|p__Actinobacteria|c__CFGB2987|o__OFGB2987|f__FGB2987|g__GGB9359	0.05029	0	0	0	0	0	0	0	0	0	0	0	0	0	0	0	0	0	0	0	0	0	0	0	0.0795432477558592	0	0	0	0	0	0	0	0	0	0	0	0	0	0	0	0	0	0	0	0	0	0	0	0
k__Bacteria|p__Bacteroidetes|c__CFGB1670|o__OFGB1670|f__FGB1670|g__GGB47687	0	0	0	0	0	0	0	0	0	0	0	0	0	0	0	0	0	0	0	0	0	0	0	0	0	0	0	0	0	0	0	0	0	0	0.28185676522851344	0	0	0	0	0	0	0	0	0	0	0	0	0	0
k__Bacteria|p__Proteobacteria|c__CFGB8587|o__OFGB8587|f__FGB8587|g__GGB6594	0	0	0.09472375512162459	0	0	0	0	0	0	0	0.04061777617685301	0	0	0	0	0	0	0	0	0	0	0.06625654959026173	0	0	0	0.04240881194718704	0	0	0	0	0	0	0	0	0	0	0	0	0	0	0	0	0	0	0	0	0	0	0
k__Bacteria|p__Proteobacteria|c__CFGB2429|o__OFGB2429|f__FGB2429|g__GGB6648	0	0	0	0	0	0	0	0	0	0	0	0	0	0	0	0	0	0	0	0	0	0	0	0	0	0.01548448156310949	0	0	0	0	0	0	0	0	0	0	0	0	0	0	0	0	0	0	0	0	0	0	0
k__Bacteria|p__Proteobacteria|c__CFGB2404|o__OFGB2404|f__FGB2404|g__GGB6598	0	0	0	0	0	0	0	0	0	0	0	0	0	0	0	0	0	0	0	0	0	0	0	0	0	1.1970756728245207	0	0	0	0	0	0	0	0	0	0	0	0	0	0	0	0	0	0	0	0	0	0.002818338708491153	0
k__Bacteria|p__Firmicutes|c__CFGB10299|o__OFGB10299|f__FGB10299|g__GGB79996	0	0	0.0036052982680379966	0	0	0.00234734001927227	0	0	0	0	0	0.002164400264053484	0	0	0	0	0	0	0	0	0	0	0	0	0	0	0	0	0	0	0	0	0	0	0	0	0	0	0	0	0	0	0	0.006543247565715924	0	0	0	0	0
k__Bacteria|p__Proteobacteria|c__CFGB2401|o__OFGB2401|f__FGB2401|g__GGB6586	0	0	0	0	0	0	0	0	0	0	0	0	0.009884483186293445	0	0	0	0	0	0	0	0	0	0	0.7801538516211608	0	0.11839525547558367	0	0.06184910348119916	0	0	0	0	0	0	0	0	0.011161275164672088	0	0	0	0	0	0	0.3297560980415755	0.12263103825709958	0	0	0	0
k__Bacteria|p__Proteobacteria|c__CFGB2116|o__OFGB2116|f__FGB2116|g__GGB6037	0	0	0	0	0	0	0	0	0	0	0	0	0	0	0	0	0	0	0	0	0	0	0	0	0	0.09288295664053776	0	0	0	0	0	0	0	0	0	0	0	0	0	0	0	0	0	0	0	0	0	0	0
k__Bacteria|p__Tenericutes|c__CFGB10317|o__OFGB10317|f__FGB10317|g__GGB4640	0	0	0	0	0	0	0	0	0	0	0	0	0	0	0	0	0	0	0	0	0	0	0	0	0	0	0	0	0	0	0	0	0	0	0	0	0	0	0	0	0	0	0.10777351556407198	0	0.049449087381699855	0	0	0	0
k__Bacteria|p__Firmicutes|c__Bacilli|o__Lactobacillales|f__Lactobacillaceae	0	0.1890670638273703	2.082311894869144	0.09559712066513967	0.14643974759958617	0.09329681941005886	0.297569574910706	1.2048346633126301	1.1078203074173658	6.887007883494273	0.33457950082646803	0.5333887102987281	0.16429689931674915	6.685470711761346	0	0.7938642883848219	0.1475242635207327	2.3879111835841753	1.96976451812213	0.21796848669636643	0.16483831715811167	0.11675185321072085	1.7655564324848756	0.3087652240607133	1.5393981079039711	1.8684368425437592	2.837169443635924	1.0025548815128176	0.37906030563328086	1.194430747449311	0	0	0.26958771860849734	1.4504534267782907	0.08546791038775386	0.04163920219088198	2.397543941086783	0.28944088429419385	0.16320073014604872	0.27993193748966355	1.2836139548460355	0.08927490643750977	0.41693667834998865	0.3415811022008783	3.5448924141267675	0.34385051671062145	0.5782160234926643	1.0487172010439856	0.4080084542968869
k__Bacteria|p__Proteobacteria|c__CFGB2401|o__OFGB2401|f__FGB2401|g__GGB6588	0	0	0	0	0	0	0	0	0	0	0	0	0	0	0	0	0	0	0	0	0	0	0	0	0	0	0	0	0	0	0	0	0	0	0	0	0	0	0	0	0	0	0	0	0	0	0	0	0
k__Bacteria|p__Proteobacteria|c__CFGB8588|o__OFGB8588|f__FGB8588|g__GGB6592	0	0	0	0	0	0.0007797943114870591	0	0	0.022091345700103567	0	0	0	0	0	0	0	0	0	0.023437723336070294	0	0	0	0	0	0	0	0	0	0	0	0	0	0	0.13001226010034303	0	0	2.470365219947867	0	0	0	0	0	2.8002082526930656	0	0.011852939499269664	0	0	0	0
k__Bacteria|p__Firmicutes|c__CFGB76783|o__OFGB76783|f__FGB76783|g__GGB80011	0	0.10274984965258746	0.0030633745200239343	0	0	0	0	0.02969594110969998	0	0	0	0	0	0.00595127053533628	0.024194237037730663	0	0	0.0042664215211455515	0.20269716724043504	0	0	0	0	0	0	0.21404643215857327	0	0	0	0.02835497255713588	0	0	0	0	0	0	0	0	0.003414061695010484	0	0	0	0.15000454395609827	0	0.04606253323905137	0	0.11292887277134704	0	0
k__Bacteria|p__Firmicutes|c__CFGB76578|o__OFGB76578|f__FGB76578|g__GGB79648	0	0	1.4387398105088332	0	0	0	0	1.2269275317807566	0.04915790214825872	0.01037742693758366	0.052307453722458194	0	0	0	0	0	0	2.799662042049636	0.3414989104254388	0	0	0	1.6185440298096263	0.1201910051884674	0	0	0	0	0	0.043194347244098055	0.5384392995704035	0	0	0	0	0	0	0	0	0	0	0	0	0	0	0	0	0.03384234385927321	0
k__Bacteria|p__Firmicutes|c__CFGB16911|o__OFGB16911|f__FGB16911|g__GGB49418	0	0.00018351166523436632	0.005637512323090729	0.0002932670147259902	0	0.00935753173784471	0.0007903479808357669	0.006276198079928367	0.0028350644242439724	0.0017572759573940295	0	0	0	0.006833874216424288	0	0	0	0	0.009071181723390664	0	0	0	0	0	0	0	0	0.0009198032491936917	0	0	0	0	0	0	0	0	0	0	0	0	0.0030227038291535673	0	0	0	0.013822807645989496	0	0.00955835044976848	0	0
k__Bacteria|p__Proteobacteria|c__Epsilonproteobacteria|o__Campylobacterales	0	0	0.06186210117954967	0	0	0.0006047384456430256	0	0	0.056817108168285516	0.16654345416477942	2.127480752309355	0	0	0	0	0.3169760115973174	0.9019965931407525	0.12051405346988747	0	0	0	0	0.0521139490222661	0	0	0	0	3.4346143177329345	0.107917927327954	0.15598503491157545	0	0	0	0	0	0.01582781925299834	0	0	0	0	0	0.020697497923755744	0.003616849903069135	0.15078648748399143	0	0.12015343661519359	0.011030182390108839	0	0
k__Bacteria|p__Bacteroidetes|c__CFGB9382|o__OFGB9382|f__FGB9382|g__GGB80101	0	0	0	0	0	0	0	0	0	0	0	0	0	0	0	0	0	0	0	0	0	0	0	0	0	0	0	0	0	0	0	0	0	0	0	0	0	0	0	0	0	0	0	0	0	0	0	0	0
k__Bacteria|p__Firmicutes|c__Clostridia|o__Clostridiales|f__Ruminococcaceae	0.26598	0.03640204123103521	0.15626973411483275	0.005524516466595004	0.24885588858180327	0.2768588089171504	0.10955219849674873	0.05600550297004821	0.07101257284314122	2.790043660435179	0.025204599676749012	0.15634257083234576	0.3705737329135223	0.149664367064495	0.24377120774607106	0.13957742036977952	0	0.2512329259835961	0.06990450636458098	0.022115205758287616	0.077129435876658	0.008566999825521756	0	0	1.7146462289381377	0.035683712535697444	0.3944227722105927	0.05457499278549238	0.4220957151436637	0.04032616414105636	0.10991552989508958	0	0.12692211073159876	0.6055286707227077	10.816580655817095	0.15128388054456174	0.3124799026054787	1.965756097816535	0.5048336865101409	0	1.9749435867850484	0.04690077131412919	0.020461036594505395	0.9088777187396355	0.6546910754613678	0.12250938635274641	0.5527755795471301	0.6508524369630765	1.2333935972360395
k__Bacteria|p__Tenericutes|c__CFGB31328|o__OFGB31328|f__FGB31328|g__GGB4751	0	0	0.4877765335249904	0	0	0	0	0	0	0	0	0	0	0.028318969538909503	0	0	0	0.8603593159794269	0	0	0	0	0	0	0	0	0	0	0	0	0	0	0	0.008958539713247164	0	0	0	0	0	0	0	0	0.11357769850375911	0	0	0	0.019330629960632943	0	0
k__Bacteria|p__Firmicutes|c__Clostridia|o__Eubacteriales|f__Lachnospiraceae	12.6349	17.355015155908514	14.3420947850981	3.310413914498044	1.7836289412990858	4.130864880084963	7.25396329340434	42.713142242534445	2.4749155652352175	14.801939087660662	18.703054126465933	2.928167085875071	7.2393657639121125	12.239802850152312	0.8438977835510041	3.37961094213229	16.483862136140907	9.215989374778314	11.23249437385589	11.695768764770003	20.343196044272855	1.254993447239613	15.912382191457299	6.496217621478285	14.801565095320887	15.98065508979633	8.833597864900527	15.033271969848775	3.0004204993385484	19.023114116189333	11.82336110298048	6.393440601346705	2.4160910383404683	1.9806396165031148	11.389565256636342	3.0438055429788506	3.922055981963369	1.0924160052916596	3.6610203301158113	8.584332320681048	12.828396457829507	0.543218938411585	6.606469140566976	2.539463854342484	7.394190172035859	9.814587769362687	13.517937770106682	1.541040870574107	8.736731153627305
k__Bacteria|p__Firmicutes|c__CFGB32970|o__OFGB32970|f__FGB32970|g__GGB51884	0	0.0050715951119315785	0.005712779510314905	0.048127494957194934	0	0	0	0.018706489218774824	0.06047298165318982	0.000736156144313715	0	0	0.005237450660270887	0	0	0	0	0	0.006930014463808604	0.0014601978466124645	0	0	0.05651679207722514	0.027162194656830167	0	0	0	0	0.02680479813017196	0.0012910909694603657	0	0	0	0	0	0.09833653607142735	0.03783376914279785	0	0	0	0	0	0.05406329450349531	0.040565187498625345	0	0	0	0	0
k__Bacteria|p__Firmicutes|c__CFGB76560|o__OFGB76560|f__FGB76560|g__GGB18456	0	0.001284581656640564	0.0003311756237863713	0	0	0	0	0.0026781701274921307	0	0	0	0	0	0	0	0	0	0	0	0	0	0	0	0	0	0.1581714662296609	0	0	0	0	0	0	0	0	0	0	0	0	0	0	0	0	0.179955505772466	0	0.023665402255798513	0	0.2212454349854647	0	0
k__Bacteria|p__Proteobacteria|c__CFGB2394|o__OFGB2394|f__FGB2394|g__GGB6544	0	0.02771860288971815	0.02071352992409304	0.00970158989255708	0	0.10593267009007366	0	0	0	0.3358356203845367	0	0	0.19585012967494553	0	0	0	0	0.038883737454301445	0	0	0	0	0	0	0	0	0	0.049677040483535974	0	0	0	0	0	0	0	0	0.13046250745810775	0	0.010358643203891772	0	0	0	0.10915997469358181	0	0	0	0	0.018280212729778585	0
k__Bacteria|p__Proteobacteria|c__CFGB3154|o__OFGB3154|f__FGB3154|g__GGB10665	0	0	0	0	0	0	0.03594303249782839	0	0	0	0	0	0	0	0	1.035369465942042	0	0	0	0	0	0	0	0	0	0	0	0	0	0	0	0	0	0	0	0	0	13.406442373398734	0	0	0	0	0	0	0	0	0	0.33467493671365195	0
k__Bacteria|p__Candidatus_Melainabacteria|c__CFGB2105|o__OFGB2105|f__FGB2105	0	0	0	0	0	0	0	0	0	0	0	0	0	0.021907484227005905	0	0	0	0	0	0	0	0	0	0	0	0.0825200810349328	0	0	0	0	0	0	0	0	0	0	0	0	0	0	0	0	0.7761329314616952	0	0	0	0	0.0792198250017187	0
k__Bacteria|p__Verrucomicrobia|c__CFGB2164|o__OFGB2164|f__FGB2164|g__GGB6132	0	0	0	0	0	0	0	0	0	0.007551537222314884	0	0	0	0	0	0	0	0	0	0	0	0	0	0	0	0	0	0	0	0	0	0	0	0	0	0	0	0	0	0	0	0	0	0	0	0	0	0	0
k__Bacteria|p__Candidatus_Melainabacteria|c__CFGB2104|o__OFGB2104|f__FGB2104	0	0	0.013721208230967155	0.026497071087269872	0	0	0.0165759468413123	0.7071997203526029	0	0.0035442356302845795	0	0	0.3712525129454132	0.22189917404954068	0	0.7141505035919518	0	0.0183340816719498	0.03151890299320259	0.005832301864085832	0	0.004431791205487516	0.060109446540286514	0	0.0006226092557309569	0.29876832510047063	0	0	0	0	0	0	0	0.005217975879920986	0	0	0.017623537128499872	0.3424651295791149	0	0	0	0.16594151173805913	2.0802139986554367	0	0	0	0.0790082808439681	0.7644604500798631	0
k__Bacteria|p__Tenericutes|c__CFGB76359|o__OFGB76359|f__FGB76359|g__GGB37878	0	0	0	0	0	0	0	0	0	0	0	0	0	0	0	0.004123641065524526	0	0	0	0	0	0	0.1349986970903426	0.004623715296483025	0	0	0	0	0	0	0	0	0	0	0	0	0	0	0	0	0	0	0	0	0	0	0	0	0
k__Bacteria|p__Firmicutes|c__Bacilli|o__Lactobacillales|f__Carnobacteriaceae	0	0	0	0	0	0	0	0.009516051304067784	0	0	0	0	0	0	0	0	0	0	0	0.00027166471564883063	0	0	0	0	0	0	0	0	0	0	0	0	0	0	0	0	0	0	0	0	0.0029812969273843404	0	0	0.011427103969495783	0	0	0	0	0
k__Bacteria|p__Candidatus_Melainabacteria|c__CFGB2102|o__OFGB2102|f__FGB2102	0	0	0	0	0	0	0	0	0	0	0	0	0	0	0	0	0	0	0	0	0	0	0	0	0	0	0	0	0.028708018652820712	0	0	0	0	0	0	0	0.019386785891483356	0	0	0	0	0	0	0	8.095348548163687e-05	0	0	0	0
k__Bacteria|p__Proteobacteria|c__CFGB3154|o__OFGB3154|f__FGB3154|g__GGB10664	0	0	0	0	0	0	0	0	0	0	0	0	0	0	0	0	0	0	0	0	0	0	0	0	0	0	0	0	0	0	0	0	0	0	0	0	0	0	0	0	0	0	0	0	0	0	0	0	0
k__Bacteria|p__Proteobacteria|c__CFGB2429|o__OFGB2429|f__FGB2429|g__GGB77437	0	0.01780063152773353	0.005419237480140621	0	0	0.001639159471085043	0	0.0005535427619132673	0	0	0	0	0	0.0031899818759323706	0	0.06600808447020452	0	0.0007577428184273952	0	0	0	0	0	0	0	0	0	0.0067298937732671775	0	0	0	0	0	0.08853405522665511	0	0	0	0	0	0	0.006901150294871158	0.004022002871646858	0.18571663097521182	0	0.0023881278217082877	0	0.00477489664366232	0.002166667505144384	0
k__Bacteria|p__Firmicutes|c__Clostridia|o__Eubacteriales|f__Oscillospiraceae	13.47937	11.081944147369557	8.001120276772784	11.382152557376601	0.8031104687397801	1.5218242984606736	0.8273519308934558	5.851940114260784	3.1790690265136043	8.257570332142729	4.304324230409833	1.426318021244773	2.144093413398073	4.747512591948377	1.2188968089901684	0.8174130379054846	14.447496762505295	10.423188993222915	10.189907081566492	4.211482254345996	3.3180698607032646	0.41221589862742963	11.522690379601082	4.969401996195359	3.940795453476633	8.68902787912888	4.732460827272165	4.043478078536698	4.36876285433367	6.963278514315017	1.9238807291254136	4.605472571316	6.513476670438776	1.3364602972955206	20.46513920595191	1.8180288741633126	12.33304794793863	0.9312325334967245	1.4500752023019574	21.753964054081415	4.268913549401401	0.6526716457725815	8.430394877400412	2.3332159752170165	10.95014622917845	1.6564203075141246	5.763009305377331	3.097499056454743	0.8304955733926329
k__Bacteria|p__Proteobacteria|c__CFGB2401|o__OFGB2401|f__FGB2401|g__GGB13099	0	0	0.02973806567227166	0	0	0	0	0	0	0	0	0	0	0	0	0	0	0	0	0	0	0	0	0	0	0	0	0	0	0	0	0	0	0	0	0	0	0	0	0	0	0	0	0	0	0	0	0.0013924598362110437	0
k__Bacteria|p__Bacteroidetes|c__CFGB76256|o__OFGB76256|f__FGB76256|g__GGB1109	0	0	0	0	0	0	0	0	0	0	0	0	0	0	0	0	0	0	0	0	0	0	0	0	0	0	0	0	0	0	0	0	0	0	0	0	0	0	0	0	0	0	0	0	0	0	0	0	0
k__Bacteria|p__Firmicutes|c__Bacilli|o__Bacillales|f__Bacillales_unclassified	0	0	0	0	0	0	0	0	0	0	0	0	0	0	0	0	0	0	0	0	0	0	0	0	0	0	0	0	0	0	0	0	0	0	0	0	0	0	0	0	0	0	0	0	0	0	0	0	0
k__Bacteria|p__Bacteroidetes|c__CFGB11479|o__OFGB11479|f__FGB11479|g__GGB1630	0	0	0	0	0.008374725799090309	0	0.0076186697251736085	0	0	0	0	0	0	0	0	0	0	0	0	0	0	0.13248767781605603	0	0	0	0	0	0.07080185510668442	0	0	0	0	0	0	0	0	0	0	0	0	0	0	0	0	0	0	0	0.0016375327673841874	0
k__Bacteria|p__Bacteroidetes|c__CFGB72486|o__OFGB72486|f__FGB72486|g__GGB1633	0	1.729380567411353	4.205877735055858	0	0	0.00782181436930387	6.408226871641353e-05	0	0	0	0	0	0	0	0	0	0	7.768955917966459	0	0.055665798140918196	0	0	0	0	0	0.6027300543728034	0	0.1361998661243559	0	0	0	0	0	0	0	0	0	0	0	0	0	0	0.6981984275979435	0.006221980005056899	0	0	0	0	0
k__Bacteria|p__Bacteroidetes|c__CFGB11479|o__OFGB11479|f__FGB11479|g__GGB1632	0	0	0	0	0	0	0	0	0	0	0	0	0	0	0	0	0	0	0	0	0	0	0	0	0	0	0	0	0	0	0	0	0	0	0	0	0	0	0	0	0	0	0	0	0	0	0	0	0
k__Bacteria|p__Bacteroidetes|c__CFGB35473|o__OFGB35473|f__FGB35473|g__GGB1102	0	0	0	0	0	0	0	0	0	0	0	0	0	0	0	0	0	0	0	0	0	0	0	0	0	0	0	0	0	0	0	0	0	0	0	0	0	0	0	0	0	0	0	0	0	0	0	0	0
k__Bacteria|p__Bacteroidetes|c__CFGB11479|o__OFGB11479|f__FGB11479|g__GGB1631	0	0	0.5434441451959905	0	0	0.0022836833407835306	0.009113922661889925	0	0	0	0	0	0	0	0	0.08151088695704989	0	1.097425745792424	0	0	0	0	0	0	0	0.2974520245039157	0	0.08355646016217028	0	0	0	0	0	0	0	0	0	0	0	0	0.7738949940668516	0	0	0	0	0	0	0.002957584692112257	0
k__Bacteria|p__Bacteroidetes|c__Bacteroidia|o__Bacteroidales|f__Rikenellaceae	3.09387	0.6332904152844693	1.4309797635060206	1.987969905336623	0.09180029137773642	0.15846534401290596	0.11717086822192235	4.171140079050085	0.20908474237839075	0.11818868162094709	4.535781468252447	0.0041819693544148965	0.13391245587737088	0.9571710835159288	0.012964942620603864	0.14446911754696593	0.6143436613595105	0.1394082059206749	0.9933577127969105	1.5335473198376488	0.06312233693674739	0.022379274519488585	2.1875173818468516	0.29981637286881163	0.25300218640250377	4.977626604979543	0.6195447395073823	2.694624938729533	0.08110647458056998	1.3855694111622692	0.13757121157370397	0	0.10743943934760085	0.10350184393841148	0.3762712216380437	0	0.8916936954935499	0	0	0.4728678962367895	0.5731198285381651	0.012766469789216152	0.7810329019256149	0.0399020205156136	3.908791823614305	0.08132543902313584	3.807817487234268	0.039323065774599875	0.009730600634051009
k__Bacteria|p__Bacteroidetes|c__CFGB39511|o__OFGB39511|f__FGB39511|g__GGB1010	0	0	0	0	0	0	0	0	0	0	0	0	0	0	0	0	0	0	0	0	0	0	0	0	0	0	0	0	0	0	0	0	0	0	0	0	0	0	0	0	0	0	0	0	0	0	0	0.07235778292887068	0
k__Bacteria|p__Candidatus_Saccharibacteria|c__CFGB8157|o__OFGB8157|f__FGB8157	0	0	0.01535450619373176	0	0	0	0	0	0	0	0	0	0	0	0	0	0	0.033612483065241304	0	0	0	0	0	0	0	0	0	0	0	0	0	0	0	0	0	0	0	0	0	0	0	0	0	0	0.013876776636310588	0	0	0	0
k__Bacteria|p__Bacteroidetes|c__Bacteroidia|o__Bacteroidales|f__Bacteroidaceae	44.30478	0.04782147167221009	0.0015956643691525162	0.07310274802210291	0	0.024070181553554632	0.00890031509950188	0.0006186654397854163	0.020812293544227953	0.2270566765759867	0.00042994650237132207	0.0077983667805344116	0.2522852671193215	0.2850620760554032	0.05878489032783235	0.06944569483405047	2.3359211853526287	0.0034592606928207175	0	0	0.006305725490759964	0	1.337785039686058	0.2182359496579866	0.32618171218662867	0.004778570044462949	0.005957904208324748	0	0.05074145624194667	0.00852283469080482	0.41405838018824326	0	0	0	2.1599971322270632	0	2.769338816038919	0	0	0.25103089595074773	1.4105606145201903	0	0.27868689657886514	0	0.08722063448267359	0.038577808239397285	0.12335149662794329	0.005558699666154487	0
k__Bacteria|p__Proteobacteria|c__CFGB76759|o__OFGB76759|f__FGB76759|g__GGB6547	0	0	0	0	0	0	0	0.006487846783012852	0	0	0	0	0	0	0	0.36109822531288455	0	0	0	0	0	0	0.07164849618246541	0	0	0	0	0	0	0.056783488270760005	0	0	0.2141445318507279	0	0	0	0	0	0	0	0	0	0	0	0	0	0	0	0
k__Bacteria|p__Bacteroidetes|c__Bacteroidia|o__Bacteroidales|f__Prevotellaceae	0.00116	38.3520695515729	6.5917723028749915	39.133074876904146	2.487057654560833	23.69006365504394	27.59606066844066	8.794679260943255	16.13090726170072	4.825479779004005	32.10139585788186	5.142653094732405	11.86382985798677	0.705339036053489	4.594202551375492	6.071960801436248	27.707654648556336	7.0896641902512485	8.668584720329571	57.0245122371911	28.001405645425397	2.3440277534477287	33.44269463348794	30.972929429255007	4.177544261413739	3.7951658575664684	4.05897981124411	7.987111514373423	4.1124669270284455	31.309029552570355	7.284593346483947	69.82703185322575	10.56406642453975	0.7581281816627511	1.1236212754670327	10.806923530979779	4.10800264719678	0.2538213269469181	26.519885732495197	26.704296982906733	8.920406167699573	4.225859668882802	15.207519052560533	1.6829439057638294	5.488342740084423	19.941523046113495	19.367015015344148	0.6423695716408787	3.717430492832118
k__Bacteria|p__Synergistetes|c__Synergistia|o__Synergistales|f__Synergistaceae	0	0	0	0	0	0	0	0	0	7.717766029095399e-05	0	0.0019251198328515912	0	0	0	0	0	0	0	0	0	0	0	0	0	0	0	0	0	0	0	0	0	0.12039524835134761	0	0	0	0	0	0	0	0	0.004908582011308112	0	0	0	0	0	0.00530227142983612
k__Bacteria|p__Lentisphaerae|c__CFGB10083|o__OFGB10083|f__FGB10083|g__GGB10693	0	0	0	0	0	0	0	0	0	0	0	0.22967114661248939	0	0	0	0	0	0	0	0	0	0	0	0	0	0	0	0.013735728521292463	0	0	0	0	0	0	0	0	0	0	0	0	0	0	0.7280029931087109	0	0	0	0	0	0
k__Bacteria|p__Bacteroidetes|c__CFGB59744|o__OFGB59744|f__FGB59744|g__GGB59744	0	0	0	0	0	0	0	0	0	0	0	0	0	0	0	0	0	0	0	0	0	0	0	0	0	0	0	0	0	0	0	0	0	0	0.007515688702547565	0	0	0	0	0	0	0	0	0	0	0	0	0	0
k__Bacteria|p__Bacteroidetes|c__CFGB76103|o__OFGB76103|f__FGB76103|g__GGB13818	0	0	0.0537633518342284	0	0	0	0	0.026154895500401874	5.0356384089590994e-05	0.0002552799532700786	0	0	0	0	0	0	0	0.00033768973429916527	0	0	0	0	0	0	0	0	0	0	0.01443386473295506	0	0	0	0	0	0	0	0.04584446783757052	0	0	0	0	0	0	0	0.011724763147257074	0	0.004535296095234821	0	0
k__Bacteria|p__Bacteroidetes|c__Bacteroidia|o__Bacteroidales|f__Tannerellaceae	1.1753	0.022722080731746083	0.002092427804832073	0.005072726741206317	0	0	0	0	0.07403395588851668	0.0023212665518279243	0	0	0	0.011826889326579302	1.1565416087672642	0.07044491346475622	0.01576409513844091	0	0.013013922510524299	0.002538367186843761	0.00834496240405619	0	0.07081375642111629	0.007029412185059064	0.02183064664041913	0	0.23735886037137288	0	0	0.011595304339647209	0	0	0	0.002899490308672955	0.2901026336970593	0	0.060442735514860166	0	0	0	0.15688384965330604	0	0.09102405589390657	0	0.005133800204293804	0.0018277722152695887	0.0032602788911027672	0	0
k__Bacteria|p__Bacteroidetes|c__Bacteroidia|o__Bacteroidales|f__Muribaculaceae	0	0	0	0.014679203007365778	0	0	0	0	0	0.003989491362732391	0	0	0	0.024561599582277698	0	0	0	0	0	0	0	0	0.024763946253356973	0	0	0.0032787851223276664	0	0	0	0	0	0	0	0	0	0	0	0	0	0	0.05754179115863571	0	0.027169432009959815	0	0	0	0	0.00037874907544940394	0
k__Bacteria|p__Actinobacteria|c__CFGB75980|o__OFGB75980|f__FGB75980|g__GGB70521	0	0	0	0	0	0	0	0	0	0	0	0	0	0	0	0	0	0	0	0	0	0	0	0	0	0	0	0	0	0	0	0	0	0	0	0	0	0	0	0	0	0	0	0	0	0	0	0	0
k__Bacteria|p__Firmicutes|c__Negativicutes|o__Veillonellales|f__Veillonellaceae	3.54671	0.27605159314845995	0.24746345815564352	0.052692949024280615	1.4104818277015903	1.4793255084846288	0.7108432461149365	0.6496882554567612	1.01496313515616	0.7707732933257576	0.2026670465800517	1.8494202055259013	1.5902330060744265	0.16473797707507662	0.16504966036957427	0.011252394878619365	0.27438950554374	0.0720432220954829	0	0.6794249643153613	5.390881869703159	0.5392803520237687	1.8838194157324835	0.07277659629944037	5.315189001048623	0.8665645593986441	0.0760257117840721	6.603351841259356	4.348472926454103	1.5712658812950973	0.06347627208993085	0	2.0351223860966843	2.670164972122112	1.8940199330207135	6.313930554072033	0.008109154209457027	0.1767545911380876	0.7999017834541349	13.1985968367793	2.040828868650183	0.5657768009594919	0.08384202537209787	0.01904910316091082	0.19596814997967246	2.9837790689415584	2.276282224523244	2.2497249494547003	0.7875285236049258
k__Bacteria|p__Firmicutes|c__Tissierellia|o__Tissierellales|f__Peptoniphilaceae	0	0	0.011500826207853984	0	0	0	0	0	0	0.0041200997109170825	0	0	0	0.03639479322086477	0	0	0	0.0015401946418035098	0.02811145402096447	0	0	0	0	0	0	0.044283543099856146	0.08901774840601778	0.004461045758589405	0	0.0011031473473237302	0	0	0	0	0	0	0.02097997512910295	0	0	0	0.0426629111228935	0	0.042377424697626696	0	0.08113563082397056	0	0.003987637698829107	0	0
k__Bacteria|p__Bacteroidetes|c__Bacteroidia|o__Bacteroidales|f__Barnesiellaceae	0.90871	0	0	0	0	0	0	0	0.05900257523777376	0	0	0	0	0	0	0	0.07719390078399511	0	0	0	0	0	0.09183774119470323	0.4967081607707088	0	0	0	0	0	0	0	0	0	0	0	0	0.021991381779951344	0	0	0	0.001959926683743409	0	0.013089552030154966	0	0	0.023754089094264085	0.016001893769979462	0	0
k__Bacteria|p__Actinobacteria|c__CFGB12107|o__OFGB12107|f__FGB12107|g__GGB34797	0	0.0070818819901807715	0.24459577832240242	0.009654033079358273	0.05219995542890093	0.01620062467538421	0.009676422576178442	0.04145872480035691	0.04430858236043111	0.15886724533737914	0.0024417716455427912	0.015172554614847285	0.28340873733898336	0.26551870883131157	0.0054981607519542	0.012848161945567373	0.0009501021660101801	0.017675174873317285	0.09401566133874564	0.007428332068522713	0.5060923213260629	0	0	0	0	0	0.5740399082635607	0.5569945225763167	0.3335094508167399	0.318507239288773	0.13784444670845974	0	0.1967899676486744	0.875817607951234	0.6452060176743459	0.2941235725309081	0	0.49176593978493477	0.48900764109449085	0	0.2742103058164106	0.00155155916022332	0.01163420052153905	0.004645116289895629	0.6149024373471432	0.04404722547672492	0.01969858794571803	1.3519169756199232	0.4348448753226705
k__Bacteria|p__Candidatus_Melainabacteria|c__CFGB47068|o__OFGB47068|f__FGB47068	0	0	0.19734303818306517	0	0	0	0	0.15010777249530363	0	0.014135385319443191	0	0	0	0	0	2.6665342257255746	0	0.004167585501350674	0	0	0	0	0	0.0068332028643595995	0.0405679083471013	0.24216739944860982	0	0	1.9893645424588524	0	0	0	0	0	0	2.2146685652316647	0.02122163866514637	0	0	0	0	0.28249674476939834	0	0	0	0	0	0.01928835365119538	0.0003836819527117594
k__Bacteria|p__Firmicutes|c__Firmicutes_unclassified|o__Firmicutes_unclassified	1.59117	0.00026692605852271463	0.03849916626516566	0.003067414451323195	0.0027451085845929825	0.009874742250565718	0.06945805903651267	0.013032675909163835	0.053725226185184626	0.06043604475091629	0	0	0.017913366522092144	0.07484479215626305	0.28555489973179077	0.6982823151879081	0.06219748819569043	0.024486623904180934	0	0	0.002292333693315262	0.004652109697538521	0.3117916683101941	0.0018682539666601153	0.20136494086667003	0.0008695561516635417	0.055624943980916185	0.009581283845767624	0.039415297747022966	0.003987673374029484	0	0	0.02962864717397222	0.2799668161404901	0.4716444999625213	0.17302307928108024	0	0.05794929581198852	0.24573276016995566	0	0.22855919661583787	0.0773068117501561	0	0.0538137901147934	0.004142120007143753	0.08118644493832446	0.0020622761489652672	0.44685707095815846	0.2125971042143839
k__Bacteria|p__Lentisphaerae|c__Lentisphaeria|o__Victivallales|f__Victivallaceae	0	0	0	0	0.010739165029179185	0	0	0	0	0.005604285485743122	0	0	0.013852735680425068	0.047326470242340525	0	0.13571476924511097	0	0	0	0	0	0	0	0.2026927591225769	0.0074778648504107564	0.011415916082848882	0	0.05577073700944418	0	0.0742867595149632	0	0	0	1.6042924144915074	0	0	0.33985948618906486	0.005386996103199326	0	0	0.0009454575903973485	0	0.1714645200476418	0	0.002941309972499473	0	0.05516802627543187	0.012186808486519055	0.037451621717475625
k__Bacteria|p__Spirochaetes|c__Spirochaetia|o__Brachyspirales|f__Brachyspiraceae	0	0	0	0	0	0	0	0	0	0	0	0	0.15452889317734825	0	0	0	0	0	0.01093606933657504	0	0	0	0	0	0	0	0	0	0.04905118347008379	0	0	0	0	0	0	0.1952410952808362	0	0	0	0	0	0	0	0	0.9642167272004063	0	0.23412396446344283	0	0
k__Bacteria|p__Actinobacteria|c__Actinomycetia|o__Micrococcales|f__Kytococcaceae	0	0	0	0	0	0	0	0	0	0	0	0	0	0	0	0	0	0	0	0	0	0	0	0	0	0	0	0	0	0	0	0	0	0	0	0	0	0	0	0	0	0	0	0	0	0	0	0.001208655137831186	0
k__Bacteria|p__Bacteroidetes|c__Bacteroidia|o__Bacteroidales|f__Odoribacteraceae	0.01543	0.04617820812442963	0.0013322292138679026	0.007791391229071578	0	0.012540365662281687	0.0041653474665668795	0.003842237994456796	0.15360711402688834	0.02767115958585666	0	0	0	0	0.054766107574814975	0.008799089434573129	0.0901760967803582	0	0.09990962712856293	0.0009253579376788292	0.06212441248981519	0	0.08215639670768363	0.08116241204933487	0.0420359554342985	0.004507332345778908	0	0	0	0.0902537959347452	0	0	0	0.021973045831565466	0.07166087481251437	0	0.31996252172148987	0	0	0.03421817426029332	0.041089448855662875	0	0.07678916806111305	0	0.06866879405979848	0.005684858068785261	0.143067198898549	0	0
k__Bacteria|p__Deferribacteres|c__CFGB75907|o__OFGB75907|f__FGB75907|g__GGB79738	0	0	0	0	0	0	0	0	0	0	0	0	0	0	0	0	0	0	0	0	0	0	0	0	0	0	0	0	0	0	0	0	0	0	0	0	0	0	0	0	0	0	0	0	0	0	0	0	0
k__Bacteria|p__Spirochaetes|c__Spirochaetia|o__Spirochaetales|f__Treponemataceae	0	0	2.164225174725214	0	0.0685151222705346	0.06616316020423364	0.05016929615287219	0	0	0	0	0	0	0.4577497905722796	0	0	0	3.8117923027590805	3.9888679764301127	0	0	0	0	0	0	0.061219944108862556	0	0	0	0	0	0	0	1.2357528094752004	0	0	0	0	0	0	0	0	0.8313329502204407	0	0	0	5.869939607275547	3.018401767918611	0
k__Bacteria|p__Firmicutes|c__Negativicutes|o__Selenomonadales|f__Selenomonadaceae	0.28276	0.11079933860491308	0.09279691512868571	0.017699060645490164	0.07232181581557566	0.11555278562668442	0.1818512381130224	0.044535771329815954	0.057250173071455995	0.49387765843111253	0.020864573662246044	0.4104040068525735	0.09730251510408168	0.086350161570446	0.32472929508946446	0.15981532606929771	0.004324865059678339	0.014627730929641893	0.12883265261082058	0.002903416648496877	0.09377597266533853	0.01779495512719653	0.1090972133190687	0.006270167422352441	0.1212121914183584	0.12369236817929553	2.6184453854490712	0.11502139631167116	0.440655442548095	0.045727500412026625	0.6755711919078334	0	0.14462886168559377	0.11509427179465165	3.1746814870497118	0.8060284511363625	0.001029307653518276	0.23150580219224012	1.8801427765037717	0.00509749212703487	1.2716335579341391	0.04803054740167044	0.0015070207929454731	3.492431861521554	0.09155839207973131	0.18796170089042316	0.020160674717685356	0.41933092491593854	0.3588332173576631
k__Bacteria|p__Firmicutes|c__Clostridia|o__Clostridiales|f__Peptostreptococcaceae	0	0	0	0	0	0	0	0	0	0	0	0	0	0	0	0	0	0	0	0	0	0	0	0	0	0	0	0	0	0	0	0	0	0	0	0	0	0	0	0	0	0	0	0.01160100108948553	0	0	0	0	0
k__Bacteria|p__Firmicutes|c__Bacilli|o__Bacillales|f__Staphylococcaceae|g__GGB6518	0	0	0	0	0	0	0	0	0	0.14417974290970068	0	0	0.08634563979639841	0.004318453725323466	0.0007862835821120942	0	0	0	0	0	0	0	0	0	0.029125005604930237	0.015045714697591188	0	0	0	0	0	0	0	2.541137653386165	0	0	0.25124057247180875	0	0	0	0	0	0.3392174631709436	0	0	0	0.0009584021937099998	0.056132840917339596	0
k__Bacteria|p__Firmicutes|c__Bacilli|o__Bacillales|f__Staphylococcaceae|g__GGB4638	0	0	0.04011741079048543	0	0	0	0	0	0	0	0	0	0	0	0	0	0	0.07317159998814109	0	0	0	0	0	0	0	0	0	0	0	0	0	0	0	0	0	0	0	0	0	0	0	0	0	0	0	0	0.01722556799944848	0	0
k__Bacteria|p__Firmicutes|c__Bacilli|o__Bacillales|f__Staphylococcaceae|g__GGB4664	0	0	0	0	0	0	0	0	0	0	0	0	0	0	0.05272177026132353	0	0	0	0	0	0	0	0	0	0	0	0	0	0	0	0	0	0	0	0	0	0	0	0	0	0.03305650991243284	0	0	0	0	0	0	0	0
k__Bacteria|p__Firmicutes|c__Bacilli|o__Bacillales|f__Staphylococcaceae|g__GGB6520	0	0.156760669306793	0.11699531582125806	0.002869261062994823	0.0017907544282305783	0.002188198323050421	0.21801499842531843	0	0	0	0	0.08344361219004184	0.6407161362564361	0.004772364189883013	0	0.07302498545150395	0	0.2528801929801774	0	0	0	0.006016389590623588	0	0.039429542620561885	4.856784744289656	0.16741748072303747	0	0	0	0	0	0	0	0.08113039485832609	0	0	0.20514549059685988	0	0.7813972013046975	0	0	0	0.1999429072606171	2.630258782838826	0.19245341948501138	0	0.07713426226876731	0.15932525445926765	0.02260526171393449
k__Bacteria|p__Bacteria_unclassified|c__CFGB8157|o__OFGB8157|f__FGB8157|g__GGB3673	0	0	0	0	0	0	0	0	0	0	0	0	0	0	0	0	0	0	0	0	0	0	0	0	0	0	0	0	0	0	0	0	0	0	0	0	0	0	0	0	0	0	0	0	0	0	0	0	0
k__Bacteria|p__Firmicutes|c__Bacilli|o__Bacillales|f__Staphylococcaceae|g__GGB4655	0	0	0	0	0	0	0	0.002458381089673628	0	0	0	0	0	0	0	0.19245398238720157	0	0	0	0	0	0	0	0.036426686929857045	0	0	0	0	0	0	0	0	0	0	0	0	0	0	0	0	0	0	0	0	0.006260402877246584	0	0	0	0
k__Bacteria|p__Firmicutes|c__Bacilli|o__Bacillales|f__Staphylococcaceae|g__GGB4658	1.44228	0	0	0	0	0	0	0	0.004240007540343561	0.017489645170550037	0	0	0	0	0	0.009887790330715227	0	0	0	0	0	0	0	0	0	0	0	0	0	0	0	0	0	0	0	0	0	0	0	0.010689175591340624	0	0	0	0	0	0	0	0.00885604455830224	0
k__Bacteria|p__Firmicutes|c__Bacilli|o__Bacillales|f__Staphylococcaceae|g__GGB4663	0	0	0.001761252181045702	0	0	0	0	0	0	0	0	0	0	8.826036810880075e-05	0	0	0	0.0025697365146668187	0	0	0	0	0	0	0	0.3311572973550943	0	0	0	0	0	0	0	0.062101106363046894	0	0	0	0	0	0	0	0	0	0	0.239615570901855	0	0	0	0
k__Bacteria|p__Firmicutes|c__Bacilli|o__Bacillales|f__Staphylococcaceae|g__GGB6517	0	0	0.008369711219328292	0	0	0	0	0	0	0	0	0	0	0	0	0	0	0.014759512289368393	0	0	0	0	0	0	0	0	0	0.009435648331311955	0	0	0	0	0	0	0	0	0	0	0	0	0	0	0	0	0	0	0	0.015640108880322443	0
k__Bacteria|p__Bacteria_unclassified|c__CFGB2992|o__OFGB2992|f__FGB2992|g__GGB9412	0	0	0	0	0	0	0	0	0	0	0	0	0	0	0.0010774997236350922	0	0	0	0	0	0	0	0	0	0	0	0	0	0	0	0	0	0	0	0	0	0	0	0	0	0	0	0	0	0	0	0	0	0
k__Bacteria|p__Firmicutes|c__Bacilli|o__Bacillales|f__Staphylococcaceae|g__GGB4661	0	0	0	0	0	0	0	0	0	0	0	0	0	0	0	0.01823946843810667	0	0	0	0	0	0	0	0	0.013520451521820675	0	0	0	0	0	0	0	0	0	0	0	0	0	0	0	0	0	0	0	0	0	0	0.03681663806942	0
k__Bacteria|p__Firmicutes|c__Bacilli|o__Bacillales|f__Staphylococcaceae|g__GGB4641	0	0	0	0	0	0	0	0	0	0	0	0	0	0	0	0	0	0	0	0	0	0	0	0.011891991002393609	0.0015860151567041218	0	0	0	0	0	0	0	0	0	0	0	0	0	0	0	0	0	0	0	0	0	0	0	0
k__Bacteria|p__Firmicutes|c__Bacilli|o__Bacillales|f__Staphylococcaceae|g__GGB4659	0	0	0	0	0	0	0	0	0	0	0	0	0	0	0	0.09627546075404549	0	0	0	0	0	0	0	0	0.35058144122964296	0	0	0	0	0	0	0	0	0	0	0	0	0	0	0	0	0	0	0	0	0	0	0	0
k__Bacteria|p__Firmicutes|c__Bacilli|o__Bacillales|f__Staphylococcaceae|g__GGB4657	0	0	0	0	0	0	0	0	0	0	0	0	0	0	0	0	0	0	0.005174487543989979	0	0	0	0	0	0	0.006086893061644791	0	0	0	0	0	0	0	0	0	0	0	0	0	0	0	0	0	0	0	0	0	0	0
k__Bacteria|p__Bacteroidetes|c__Bacteroidia|o__Bacteroidales|f__Porphyromonadaceae	0.0009	0	0	0	0	0	0	0	0	0	0	0	0	0	0	0	0	0	0	0	0	0	0	0	0	0	0	0	0	0	0	0	0	0	0	0	0	0	0	0	0	0	9.472702127085831e-05	0	0	0	0	0	0
k__Bacteria|p__Firmicutes|c__Bacilli|o__Bacillales|f__Bacillaceae|g__Oceanobacillus	0	0	0	0	0	0	0	0	0	0	0	0	0	0	0	0	0	0	0	0	0	0	0	0	0	0	0	0	0	0	0	0	0	0	0	0	0	0	0	0	0	0	0	0	0	0	0	0	0
k__Bacteria|p__Fusobacteria|c__Fusobacteriia|o__Fusobacteriales|f__Leptotrichiaceae	0.00247	0	0	0	0	0	0	0	0	0	0	0	0	0	0	0	0	0	0	0	0	0	0	0	0	0	0	0	0	0	0.008255987110954039	0	0	0	0	0	0	0	0	0	0	0	0	0	0	0	0	0	0
k__Bacteria|p__Actinobacteria|c__Actinomycetia|o__Corynebacteriales|f__Nocardiaceae	0	0	0.01298358979617024	0	0	0	0	0	0.424871919479106	0	0	0	0	0.0014247745137563551	0	0	0	0	0	0	0	0	0.04055034821063576	0	0	0	0	0	0	0.005229735572497684	0	0	0	0	0	0	0	0	0	0	0.027570095428010276	0	0.03130297475632454	0	0.017283569150329473	0	0	0	0
k__Bacteria|p__Fusobacteria|c__Fusobacteriia|o__Fusobacteriales|f__Fusobacteriaceae	0	0	0	0	0	0.0017823869976847065	0	0	0	0	0.0007868832213210989	0	0	0.015540129099156705	0	0	0	0	0	0	0	0	0	0	0	0.0018268656764307434	0	0	0	0	0.5443058186401599	0	0	0	0	0	0	0	0	0	0	0	0	0	0.055830920487168895	0	0	0	0
k__Bacteria|p__Actinobacteria|c__Actinomycetia|o__Micrococcales|f__Dermabacteraceae	0	0	0	0	0	0	0	0	0	0	0	0	0	0	0	0	0	0	0	0	0	0	0	0	0	0	0	0	0	0	0	0	0	0	0	0	0	0	0	0	0	0	0	0	0	0	0	0	0
k__Bacteria|p__Bacteria_unclassified|c__CFGB2992|o__OFGB2992|f__FGB2992|g__GGB79890	0	0.0007340466609374653	0	0	0	0	0	0	0	0	0	0	0	0.036041751748429565	0	0	0	0	0	0	0	0	0	0	0.03170064178916462	0	0	0	0	0	0	0	0	0	0.0062102157875810115	0	0	0	0	0	0	0	0	0	0	0	0	0	0
k__Bacteria|p__Actinobacteria|c__Coriobacteriia|o__Coriobacteriales|f__Atopobiaceae	0.00096	0.02769357857173164	0.010063222931872236	0.07376854340688624	0.4937656835732541	0.06730898041703096	0.36016371094248284	0.03943178145158627	0.12183223566635643	0.29535890593348096	0	0.6914171205327235	0.2986350988827617	0.17490052803160427	0.056134823439973065	0	0	0	0.21423759830350503	0.032795024892232266	0.07963147833056046	0	0.0313845782820965	0	0.995742259581339	0.0061108257997639715	0.808318734323644	0.4861313472530193	0.2139525979848954	0.2533970314111768	0.4367851143379299	0	0.2923599641223319	0	0	0.4002062084403168	0	0.23649481441446432	0.06698180646871556	0	0.0006832138791922446	0.016027756761918567	0.004150765841141245	0.6086929733227573	0.3925569433480374	0.05096913090033142	0.018466356553805175	0.2545527977380685	0.3634107562101548
k__Bacteria|p__Firmicutes|c__Bacilli|o__Bacillales|f__Staphylococcaceae|g__GGB13758	0	0	0	0	0	0	0	0	0	0	0	0	0	0	0	0	0	0	0	0	0	0	0	0	0	0	0	0	0	0	0	0	0	0	0	0	0	0	0	0	0	0	0	0	0	0	0	0	0
k__Bacteria|p__Actinobacteria|c__Actinomycetia|o__Micrococcales|f__Tropherymataceae	0	0	0	0	0	0	0	0	0	0	0	0	0	0	0	0	0	0	0	0	0	0	0	0	0	0	0	0	0	0	0	0	0	0	0	0	0	0	0	0	0	0	0	0	0	0	0	0	0
k__Bacteria|p__Bacteria_unclassified|c__CFGB8157|o__OFGB8157|f__FGB8157|g__GGB18249	0	0	0.01535450619373176	0	0	0	0	0	0	0	0	0	0	0	0	0	0	0.033612483065241304	0	0	0	0	0	0	0	0	0	0	0	0	0	0	0	0	0	0	0	0	0	0	0	0	0	0	0.013876776636310588	0	0	0	0
k__Bacteria|p__Proteobacteria|c__Betaproteobacteria|o__Neisseriales|f__Neisseriaceae	0	0	0	0	0	0	0	0	0	0	0.005881343664513368	0	0	0	0	0.009589516112594105	0	0	0	0	0	0	0	0	0	0	0	0	0	0	0	0	0	0	0	0	0	0	0	0	0	0.014408411036442772	0	0	0	0	0	0.0024006007576278395	0
k__Bacteria|p__Actinobacteria|c__Actinomycetia|o__Micrococcales|f__Brevibacteriaceae	0	0	0	0	0	0	0	0	0	0	0	0	0	0	0	0	0	0	0	0	0	0	0	0	0	0	0	0	0	0	0	0	0	0	0	0	0	0	0	0	0	0	0	0	0	0	0	0	0
k__Bacteria|p__Firmicutes|c__Clostridia|o__Eubacteriales|f__Lachnospiraceae|g__Dorea	0.14621	0.25689130701012636	0.577705768820435	0.28099735692069744	0.05306316340179052	0.6231590969807045	0.3727950381316959	0.5824897922274375	0.04217347167503246	0.35787281076915367	0.6242742092450017	0.12101607808035722	0.13808956376593048	1.0053486358793184	0.07884968247876689	0.10046621351864725	0.8325403243967444	0.24145639635888605	0.5302669788266572	0.2427833605664143	1.3019876871104932	0.159569904762018	0.6045970989112712	0.06379362174741708	1.22965328006864	0.24723316235050294	0.6610895266366889	0.29165428026516643	0.015618386596701488	1.416008106486572	0.9813534530095218	0	0.7633310648250385	0.11008656429589396	1.3950563840353893	0.10839169859941357	0.04638149791766701	0.07651950797248963	0.04657098879477497	0.03201261662543622	1.048650490756557	0.01062742706347138	0.29499716733222925	0.08697213926538085	1.0458920479275877	0.4056333874092779	0.4651074503099966	0.08304073479228181	0.6091377312579972
k__Bacteria|p__Actinobacteria|c__Coriobacteriia|o__Eggerthellales|f__Eggerthellaceae	0.04436	0.004287499815021104	0.3610717505518137	0.00613482890264639	0.010701634247749203	0.11030110965136342	0.1838377884432312	0.012804746536611313	0.08051985815925598	0.35954697232315747	0.031126504332052128	0.18803091339174186	0.1892631518506785	0.21695028912344005	0.6731810570673923	0.36742909559250536	0.003116335104513391	0.20062064751363579	0.028163256454664037	0	0.03542631786609296	0	0.003739961479770039	0.10704498070160332	0.5221070142927019	0.009884220843221358	3.759538637660044	0.145374903535063	0.038996056862663275	0.057641491763122915	0.047842936340570776	0	0.020149578212142465	0.6942840610874295	1.5472066708311243	0.11790539487644905	0.13573435274438833	0.02451864981007609	0.14275313622404698	0	0.15669751859534453	0.0032160959292007654	1.1553079745141643	0.13538332902523853	0.22096253862212784	0	0.07555974437910089	0.8786532963278584	0.3726617544033161
k__Bacteria|p__Actinobacteria|c__Actinomycetia|o__Micrococcales|f__Cellulomonadaceae	0	0	0	0	0	0	0	0	0	0	0	0	0	0	0	0	0	0	0	0	0	0	0	0	0	0	0	0	0	0	0	0	0	0	0	0	0	0	0	0	0	0	0	0	0	0	0	0	0
k__Bacteria|p__Firmicutes|c__Bacilli|o__Lactobacillales|f__Enterococcaceae|g__GGB9671	0	0	0	0	0	0	0	0	0	0	0	0	0	0	0	0	0	0	0	0	0	0	0	0	0	0	0	0	0	0	0	0	0	0	0	0	0	0	0	0	0	0	0	0	0.011178327120256026	0	0	0	0
k__Bacteria|p__Firmicutes|c__Clostridia|o__Eubacteriales|f__Eubacteriaceae|g__GGB3724	0	0	0.023197347102490825	0	0	0	0	0.1094305198294125	0.0019739702563119667	0.08865338470190892	0.010862233333494346	0	0.012061399028215854	0	0	0	0	0.00991654731941939	0.06354431867146759	0	0.006732374348506338	0	0	0	0.0016318916281790345	0.08458627409255534	0	0	0.0028481761667610724	0.023762611007536353	0	0	0	0	0	0	0	0	0	0	0	0	0	0	0	0	0.2875463296003315	0.0037373622003904414	0
k__Bacteria|p__Firmicutes|c__Clostridia|o__Eubacteriales|f__Eubacteriaceae|g__GGB3722	0	0	0.019358720554057886	0.054555590874567315	0.005490217169185965	0	0.009220726443083947	0.00870201783066592	0.0004431361799884007	0.016367600724781554	0	0	0.0016266622066025377	0.11712150848037861	0	0.04231765469593433	0	0.037088216428027836	0.005594662839553125	0.0463443025852177	0.012929629790686714	0	0	0.015833239096443717	0	0	0	0.022190253386797816	0	0	0	0	0	0	0	0	0	0	0	0.07702978677424147	0	0	0.008387647156165091	0	0.0014908933576201458	0.01763834936256356	0.0051599689536350885	0	0
k__Bacteria|p__Actinobacteria|c__Actinomycetia|o__Actinomycetales|f__Actinomycetaceae	0.0017	0	0.048607549509372405	0	0	0.014282967235910932	0.007234176112875128	0.03614308621904274	0	0.027368385687792148	0	0.009533149906748133	0	0.06441115578340124	0.022045061913290937	0	0	0.004406439215854961	0	0	0	0.0034996745083486504	0	0	0.04929099170897397	0.11163026816722879	0.007979548350870072	0	1.4939083271694549	0	0	0	0	0	0	0.06496700025870226	0	0.33270031078518897	0	0	0	0.004586890915417485	0.07286230245206655	0.01737202754609444	0	0	0.6993512150476533	0.008182093997576093	0
k__Bacteria|p__Firmicutes|c__Clostridia|o__Eubacteriales|f__Clostridiaceae|g__GGB3175	0	0	0	0	0	0.006524809545095802	0	0.02189750043451013	0.0006848468236184375	0.013868231879974503	0	0	0	0	0	0	0	0	0	0	0	0	0.40948077155749163	0.00025592520091234454	0	0	0	0	0	0	0	0	0	0	0	0	0	0	0	0	0	0	0.2036114264480158	0	0.026330121152902394	0	0	0.018720230038021275	0
k__Bacteria|p__Firmicutes|c__Negativicutes|o__Acidaminococcales|f__Acidaminococcaceae	0	0	0.08954537264060135	0.05287525014154273	0.11358422922773893	0.04299212923433246	0.011492086856476827	0.022442902861689377	0	0.0251539805117517	0.43956756938665015	0.010593597272301976	0.033276287362227215	0.03766826424643461	0.6876603236239158	1.9542106517196147	0.004157647078460548	0	0.906444740700972	0	0	0.13497897153386354	0	0	5.6357606761520325	0.4918576562460153	0.0007135214620748201	0.1282052428834474	0.308421543927279	0	0.11289432861909376	0	0	0.09920794225991872	1.0841989436563195	2.091885499168965	0.03500541072095632	0.08727217961383604	0	0	0.045078313726098405	0	0.002859033732902269	0.03813652263639565	0.06134250362371033	0	0	2.096559937310831	0
k__Bacteria|p__Firmicutes|c__Clostridia|o__Eubacteriales|f__Clostridiaceae|g__Sarcina	0	0	0	0	0.021381822334681274	0	0	0	0	0	0	0	0	0	0	0	0	0	0	0	0	0.08317023074925424	0	0	0	0	0.01344987956011036	0	0	0	0.3274428424706612	0	0	0	0	0	0	0	0	0	0.01549308241198575	0	0	0	0	0	0	0.011056131099515688	0
k__Bacteria|p__Firmicutes|c__CFGB355|o__OFGB355|f__FGB355|g__GGB794|s__GGB794_SGB1037	0	0	0.7505794444369208	0	0	0	0	0	0	0	0	0	0	0	0	0	0	1.5581169067263145	0	0	0	0	0	0	0	0	0	0	0	0	0	0	0	0	0	0	0	0	0	0	0	0	0	0	0	0	0	0	0
k__Bacteria|p__Firmicutes|c__Bacilli|o__Lactobacillales|f__Enterococcaceae|g__GGB9717	0	0	0	0	0	0	0	0	0	0	0	0	0	0	0	0	0	0	0	0	0	0	0	0	0	0.004866323417566609	0	0	0	0	0	0	0	0.0008466069031048894	0	0	0	0	0	0	0	0	0	0	0.01092197441623084	0	0	0.0037930605938388835	0
k__Bacteria|p__Firmicutes|c__Bacilli|o__Lactobacillales|f__Enterococcaceae|g__GGB9686	0	0.033966340947015436	0.21826731623138595	0	0	0	0	0.01831575315154193	0	0.07203050402385729	0	0	0	0.04162106787530733	0	0	0	0.4566553567922664	0	0	0	0	0	0	0	0	0	0	0	0	0	0	0	0	0	0	0	0	0	0	0	0	0	0	0.016116489734635874	0	0	0	0
k__Bacteria|p__Firmicutes|c__Clostridia|o__Eubacteriales|f__Clostridiaceae|g__GGB9568	0	0.002944528083078696	0.0024236034286184444	0	0	0	0.003083069150467451	0	0	0	0	0	0	0	0	0	0	0.007445646824547449	0.08018441154096151	0	0.01743475247502554	0	0	0	0	0	0	0	0	0	0	0	0	0	0	0	0	0	0	0	0	0	0.0005597505802368899	0	0	0	0.06385354615592875	0	0
k__Bacteria|p__Firmicutes|c__CFGB342|o__OFGB342|f__FGB342|g__GGB779|s__GGB779_SGB1022	0	0	0	0	0	0	0	0	0	0	0	0	0	0	0	0.050594764248795485	0	0	0	0	0	0	0	0	0	0	0	0	0	0	0	0	0	0	0	0	0	0	0	0	0	0	0	0	0	0	0	0	0
k__Bacteria|p__Firmicutes|c__Clostridia|o__Eubacteriales|f__Clostridiaceae|g__GGB3528	0	0.009142217504402975	0.011252444490014207	0.00011096589746388818	0	0.0052516759753210105	0	0	0	0.004713774020847498	0	0	0	0.028501794587134876	0	0	0	0.023860662445480043	0	0	0	0	0.015172622720992675	0	0	0.017095952596467612	0	0	0	0	0	0	0	0	0	0	0	0	0	0	0	0	0.002333729342218418	0	0	0.00030578698658502624	0	0	0
k__Bacteria|p__Firmicutes|c__Clostridia|o__Eubacteriales|f__Clostridiaceae|g__GGB3623	0	0	0	0.027828661856836533	0	0.03213866555200237	0	0.0496234805385776	0.011375507165838603	0.964584208545641	0	0	0	0.03445936943447893	0	0	0	0	0.01030868430621363	0.003930648854544017	0.0004917308868941256	0.0006016389590623588	0.009288525775796487	0.5325035655383153	0	0.002026305160757244	0	0.07678824125352005	0.019464755345271346	0	0	0	0	0.0025398207093146686	0	0	0.03384184554741393	0	0	0	2.306854410216877	0	0.0009386586653203232	0	0.6527819224287591	0	0.3264814187198002	0	0.001023151873898025
k__Bacteria|p__Firmicutes|c__Bacilli|o__Lactobacillales|f__Enterococcaceae|g__GGB9691	0	0.0985457642308547	0.12716391281524414	0.0028217042497960137	0	0	0	0.013789727039427567	0	0.00873294909907641	0	0	0	0.016889251868819805	0	0	0	0.23022203544220166	0.012018164618299307	0	0	0	0.05876731594360755	0.0012966876846225459	0	0.04127599567621252	0.0011773104124234532	0	0	0	0	0	0	0.022050513129888788	0	0	0.34628594614755287	0.003446824683445479	0	0	0.003761126910704781	0	0.05298685107996283	0	0.3189162560549084	0	0.06866267144936643	0	0
k__Bacteria|p__Firmicutes|c__Clostridia|o__Eubacteriales|f__Clostridiaceae|g__GGB3626	0	0	0.027766065366998265	0.001149289652304556	0	0	0	0	0	0	0.007236080756890931	0	0	0	0	0	0.050689850760975125	0	0	0	0	0	0.036761284391962835	0	0	0.0024491168675294245	0	0	0.04472568228224572	0	0	0	0	0	0	0	0	0	0	0	0	0	0.003668519187398694	0	0	0	0.02202613613044232	0	0
k__Bacteria|p__Firmicutes|c__Clostridia|o__Eubacteriales|f__Clostridiaceae|g__GGB3627	0	0	0	0	0	0	0	0	0	0	0	0	0	0	0	0	0.007144768288396554	0	0	0	0	0	0	0	0	0	0	0	0.006055701662973308	0	0	0	0	0	0	0	0	0	0	0	0	0	0.005821406034463656	0	0	0	0	0	0
k__Bacteria|p__Firmicutes|c__Clostridia|o__Eubacteriales|f__Clostridiaceae|g__GGB9061	0.04417	0.015006249352573862	0.006314917008108307	0.031482610337611704	0	0	0	0.00018722769888242862	0.10752598694650364	0.004790951681138453	0	0	0	0.018622937670956963	0	0	0	0	0.17700891595141696	0.015841448731272436	0	0	0.000572860620533704	0.12185451899439764	0	0.006645323617758993	0.00041027484069302157	0	0	0.0035709288205960747	0	0	0	0	0.6160652070131434	0	0.09958327785255947	0	0	0	0.029523120961458812	0	0.009705213906568847	0	0.37705435087830397	0.008110304848743763	0.05911287816204178	0.042241661591298225	0
k__Bacteria|p__Firmicutes|c__CFGB337|o__OFGB337|f__FGB337|g__GGB765|s__GGB765_SGB1005	0	0	0	0	0	0	0	0	1.3085660325905204	0	0	0	0	0	0	0	0	0	0	0	0	0	0	0	0	0	0	0	0	0	0	0	0	0	0	0	0	0	0	0.492443364207575	0	0	0	0	0	0	0	0	0
k__Bacteria|p__Firmicutes|c__Clostridia|o__Eubacteriales|f__Eubacteriaceae|g__GGB3725	0	0	0	0	0	0	0	0.009711419337684232	0	0	0	0	0	0	0	0	0	0	0	0	0	0	0	0	0	0	0	0	0	0	0	0	0	0	0	0	0	0	0	0	0	0	0	0	0	0	0	0	0
k__Bacteria|p__Firmicutes|c__Clostridia|o__Eubacteriales|f__Clostridiaceae|g__GGB3176	0.05423	0	0.06408248320266284	0	0	0	0	0	0	0	0.022235535150939505	0	0	0	0	0	0	0.07353399872738897	0.008743099643293414	0	0	0	0.009967774797286449	0	0	0	0	0	0	0	0	0	0	0	0	0	0.04809999417397579	0	0	0	0.00030365061297433094	0	0	0	0.04990107767563899	0	0.025919645042389194	0.0019215945739712403	0
k__Bacteria|p__Firmicutes|c__Clostridia|o__Eubacteriales|f__Peptococcaceae|g__GGB6554	0	0	0	0	0	0	0	0	0	0	0	0	0	0	0	0.23058088431853413	0	0	0	0	0	0	0	0	0	0	0	0	0	0	0	0	0	0	0	0	0	0	0	0	0	0	0	0	0	0	0	0	0
k__Bacteria|p__Firmicutes|c__Bacilli|o__Lactobacillales|f__Enterococcaceae|g__GGB9689	0	0	0.0695167741202483	0	0	0	0	0	0	0	0	0	0	0.4321858053807663	0	0	0	0.13967176864012792	0	0	0	0	0	0	0	0.004060587900887548	0	0	0	0	0	0	0	0	0	0	0	0	0	0	0	0	0.9467018505809579	0	0.021142351958287495	0	0.04809981009682062	0	0
k__Bacteria|p__Firmicutes|c__Clostridia|o__Eubacteriales|f__Clostridiaceae|g__GGB4487	0	0	0	0	0	0	0	0	0	0	0	0	0	0	0	0	0	0	0	0	0	0	0	0	0	0	0	0	0	0	0	0	0	0	0	0	0	0	0	0	0	0	0	0	0	0	0	0	0
k__Bacteria|p__Firmicutes|c__Clostridia|o__Eubacteriales|f__Clostridiaceae|g__GGB3621	0	0	0	0	0	0	0	0	0	0	0	0	0	0	0	0	0	0	0	0	0	0	0	0.03077927082972464	0	0	0	0	0	0	0	0	0	0	0	0	0	0	0	0	0	0	0	0	0	0	0	0	0
k__Bacteria|p__Proteobacteria|c__Gammaproteobacteria|o__Moraxellales|f__Moraxellaceae	0	0	0	0	0	0	0.0013101263826466767	0	0	0	0	0	0	0	0	0	0	0	0	0	0	0	0	0	0.17486800169908834	0.022680258157609625	0	0	0	0	0.1820603205739391	0	0	0	0	0	0	0	0	0	0	0	0	0	0.027625376920608583	0	0	0	0
k__Bacteria|p__Firmicutes|c__Clostridia|o__Eubacteriales|f__Clostridiaceae|g__GGB9060	0.143	0.006773248735013884	0.010349238243324102	0	0	0	0	0	0.06510576898943218	0	0	0	0	0	0	0	0	0	0.03245134679979478	0	0	0	0.015352664630303266	0	0	0	0.057914158671739574	0.03765827802740507	0	0	0	0	0	0	0.5301473878806835	0	0	0	0	0	8.971495383332504e-05	0	0	0.009260758491657401	0.009275920211437558	0.008568985328621303	0	0	0
k__Bacteria|p__Firmicutes|c__Bacilli|o__Lactobacillales|f__Lactobacillaceae|g__GGB4597	0	0	0	0	0	0	0	0	0	0.0009736258682858812	0	0	0	0.010767764909273694	0	0	0	0	0	0	0	0	0	0	0	0	0	0	0	0	0	0	0	0	0	0	0	0	0	0	0	0	0	0	0	0	0	0	0
k__Bacteria|p__Firmicutes|c__Bacilli|o__Lactobacillales|f__Enterococcaceae|g__GGB10485	0	0	0	0	0	0	0	0	0	0	0	0	0	0	0	0	0	0	0	0	0	0	0	0	0	0	0	0	0	0	0	0	0	0	0	0	0	0	0	0	0	0	0	0	0	0	0	0	0
k__Bacteria|p__Firmicutes|c__Clostridia|o__Eubacteriales|f__Lachnospiraceae|g__GGB3617	0	0	0.021955438513291934	0	0	0	0	0.0004802797493070995	0	0.11788590772288257	0	0	0	0.057117066790409635	0	0	0	0.04257361552664354	0	0	0	0	0	0	0	0	0	0	0	0	0	0	0	0	0	0	0	0	0	0	0	0	0.12214618815507765	0	0	0	0	0	0
k__Bacteria|p__Elusimicrobia|c__Elusimicrobia|o__Elusimicrobiales|f__Elusimicrobiaceae	0	0	0.012802948546832218	1.3687484929459945	0.0036136780976868555	0	0.012545884164257849	0.13648085215055644	0.07391813620511062	1.026884390629739	0.004429260194240412	0	0.17810947049824577	0.007754303769558924	0	0.30801287134277766	0	0	0	0.012080590324008936	0.11652575752076383	0.02000661383586238	0	0	0	0.6188527422857576	0	0.2648343505240937	0	0.3913313071358033	0	0	0	0.7011067167183335	0	0	3.0466253473954077	0	0	0	2.8734595528766835	0	0.0597296926849703	0	0	0	1.3155867112782953	0	0
k__Bacteria|p__Firmicutes|c__Bacilli|o__Lactobacillales|f__Lactobacillaceae|g__GGB9591	0	0.006898370324946406	0.004154748734774476	0	0	0	0	0.002230451717121106	0	0	0	0	0	1.0241670072225162	0	0	0	0.003673405402376286	0.01041804499957938	0	0	0	0.03816888477384565	0	0	0	0	0	0	0	0	0	0	0.07922137929250132	0	0	0	0	0	0	0	0	0.0443494690495382	0	0.07812011348977958	0	0	0	0
k__Bacteria|p__Firmicutes|c__Bacilli|o__Lactobacillales|f__Lactobacillaceae|g__GGB9603	0	0.026909483274821167	0.25047414564461057	0.0033923860081817247	0	0	0	0.3550406994242227	0.07301172129149798	0.35210823321972934	0	0	0	1.9578230069494573	0	0.01475711694154256	0	0.23226464651796244	0.15051484902707227	0.00275060524594441	0.019126885232867093	0	0.12881998611172907	0.0009895774435277323	0	0.1795434013700887	0.0691104996141303	0.16086592325690008	0.005363621472919215	0.050687577744067396	0	0	0	0	0	0	0.05496502869787594	0	0	0	0.13874072552808975	0	0.05101480672805133	0	0.2679627830680082	0	0.016643680953267407	0.005720225007154967	0.003245309850020298
k__Bacteria|p__Firmicutes|c__Clostridia|o__Eubacteriales|f__Lachnospiraceae|g__GGB3637	0	0.010968992717417804	0.023302721164604672	0	0.060751612054732576	0	0	0.024665214244076465	0.011239544928796709	0.011998157803693694	0	0	0.00018074024517805975	0.38187109124674207	0	0	0	0	0.08861669658205754	0	0	0	0.0077827207161078925	0.08456621722146905	0	0.007171843856380954	0	0.15188251152310836	0.0008917187064158498	0	0	0	0	0	0	0	0	0	0	0	0	0	0.024224282803174946	0	0	0	0.005450912476725624	0.049036865592008115	0.027987466883918892
k__Bacteria|p__Firmicutes|c__Bacilli|o__Lactobacillales|f__Lactobacillaceae|g__GGB4653	0	0	0.03624867736716282	0	0	0	0	0.007147213896468361	0.033356068820945065	0.03604196735587552	0	0	0	0.0114738478541441	0	0	0	0	0	0	0	0	0	0	0.027715942552486494	0.005664081354872611	0.10814606960180691	0	0	0	0	0	0	0	0	0	0	0	0	0	0.009433872453088873	0	0	0	0	0	0	0.1134019290610274	0
k__Bacteria|p__Firmicutes|c__Bacilli|o__Lactobacillales|f__Lactobacillaceae|g__GGB4570	0	0	0	0	0	0	0	0	0	1.7606658377037323	0	0	0	0	0	0	0	0	0	0	0	0.03048021599644091	0	0	0	0	0	0	0	0	0	0	0	0	0	0	0	0	0	0	0	0	0	0	0	0	0	0	0
k__Bacteria|p__Firmicutes|c__Bacilli|o__Lactobacillales|f__Lactobacillaceae|g__GGB4578	0	0	0.016965224000329113	0.045852694059185226	0	0.040000265345361705	0.005140822001472286	0.10810364526776747	0.2376418477955978	0.49313556554369953	0.005913792457145166	0	0.051097275536783913	0	0	0	0	0	0.0511865603211378	0	0	0.01300726481916508	0.35080347656853933	0	0	0	0	0	0	0	0	0	0	0	0	0	0	0	0	0.04842159936111579	0	0.0039014934223091245	0.004245492862412104	0	0.030654386502379827	0	0.01399096059567723	0.014459302939215478	0
k__Bacteria|p__Firmicutes|c__Bacilli|o__Lactobacillales|f__Lactobacillaceae|g__GGB4568	0	0	0	0	0	0	0	0	0.006888753343456047	0	0	0	0	0	0	0	0	0	0	0	0	0.020981099473780285	0	0	0	0.001061018056616982	0	0	0.04356777888734752	0	0	0	0	0	0	0	0	0	0	0	0	0	0	0	0	0	0.039765133876521155	0	0
k__Bacteria|p__Firmicutes|c__Bacilli|o__Lactobacillales|f__Lactobacillaceae|g__GGB4574	0	0	0.008542825749943896	0	0	0	0	0	0	0.4565117973640922	0	0	0	0	0	0	0	0	0	0	0.0008316037057768301	0	0	0	0	0	0	0	0.011505833159649285	0	0	0	0	0	0	0	0	0.0005543346913582419	0	0	0	0	0.0006114198645664491	0	0	0	0	0	0
k__Bacteria|p__Firmicutes|c__Bacilli|o__Lactobacillales|f__Lactobacillaceae|g__GGB4577	0	0	0	0	0	0	0	0	0	0	0	0	0	0	0	0	0	0	0	0	0	0	0	0	0	0	0	0	0	0	0	0	0	0	0	0	0	0	0	0	0	0	0	0	0.0030627402007219282	0	0	0	0
k__Bacteria|p__Firmicutes|c__Bacilli|o__Lactobacillales|f__Lactobacillaceae|g__GGB4596	0	0	0	0	0	0	0	0	0.18548270515559945	0	0	0	0	0	0	0	0	0	0	0	0	0	0	0	0	0	0	0	0	0	0	0	0	0	0	0	0	0	0	0	0	0	0	0	0	0	0	0	0
k__Bacteria|p__Firmicutes|c__Clostridia|o__Eubacteriales|f__Lachnospiraceae|g__GGB3862	0	0.0243069542042247	0.00022580156167252585	0.0013236646340335234	0	0	2.252078770761319	0.02897145131837232	0	0	0	0.6058689281864288	0.46325733064083136	0.15946757223657967	0	0	0	0	0.0005986059005283179	0	0	0	0	0	0	0	0	0.1558683256029477	0.019937233167327505	0	0	0	0	0	0	0.053645433193368425	0	0	1.159328314505149	0	0	0	0.09840415200564526	0	0	0	0	0	0
k__Bacteria|p__Firmicutes|c__Bacilli|o__Lactobacillales|f__Lactobacillaceae|g__GGB9604	0	0.011644649303053426	0.1793541804364873	0	0	0	0	0.011998853397943468	0.10316512408434506	0	0	0	0	0.009683423243936999	0	0	0	0.37916791727308224	0	0	0	0	0	0	0	0.0053529557593232704	0	0	0	0	0	0	0	0	0.06368790181206892	0	0.21382747689175316	0	0	0	0	0	0	0	0.003130201438623292	0	0.00042785812219196427	0.00014481582296594855	0
k__Bacteria|p__Firmicutes|c__Bacilli|o__Lactobacillales|f__Lactobacillaceae|g__GGB4598	0	0	0	0	0	0	0	0	0	0	0	0	0	0	0	0	0	0	0	0	0	0	0	0	0	0	0	0	0	0	0	0	0	0	0	0	0	0	0	0	0	0	0	0	0	0	0	0	0
k__Bacteria|p__Firmicutes|c__Clostridia|o__Eubacteriales|f__Lachnospiraceae|g__GGB3588	0.00239	0.009734459696750249	0.021917804919679845	0	0	0.031199729544293463	0.007027688802566684	0.005209814229771926	0	0.03856508317307979	0.0005191806821087663	0	0	0	0	0	0	0.0030556802786583007	0.04419898759766301	0	0.011389355100856586	0	0	0	0.08021173348306507	0	0.24338811672590513	0.004599016245968459	0.021833799072764202	0.005156192416009435	0	0	0	0	0.041708753300202635	0	0	0.03449667425452444	0	0	0.16022400639602366	0.000323869145095159	0.013632079515615337	0	0.039033072249729246	0.007331937973800061	0.004817682455881517	0.0009134536525544447	0.06871104303146425
k__Bacteria|p__Firmicutes|c__Bacilli|o__Lactobacillales|f__Lactobacillaceae|g__GGB9677	0	0	0.0034999242059241507	0	0	0	0	0	0	0	0	0	0	0	0	0	0	0.009315294865667218	0	0	0	0	0	0	0	0	0	0	0	0	0	0	0	0	0	0	0	0	0	0	0	0	0.07767615744210381	0	0	0	0.00010268594932607142	0	0
k__Bacteria|p__Firmicutes|c__Bacilli|o__Lactobacillales|f__Lactobacillaceae|g__GGB4558	0	0	0.06375883429759889	0	0	0	0	0	0.0015006202458698115	1.0785934230246779	0	0	0	0.6066009013877721	0	0	0	0.11222006414210066	0.004535590861695332	0	0	0	0	0	0	0	0	0	0	0	0	0	0	0.24309238213858828	0	0	0	0	0	0	0	0	0	0	0.24427039631704914	0	0	0	0
k__Bacteria|p__Firmicutes|c__Bacilli|o__Lactobacillales|f__Lactobacillaceae|g__GGB9595	0	0.006598078509108352	0.08650457827674467	0.0069353685914930125	0	0.0006206526152652104	0	0.02598394847098748	0.04318059935682428	0.2159430934940893	0	0	0	0.016044474059778425	0	0.025211628286687923	0	0.08982546932357797	0.16736790745733104	0	0	0	0.081771761719611	0.012966876846225456	0	0.05622597942132699	0.02269592850616324	0	0	0	0	0	0	0	0	0	0.08651554590354484	0	0	0	0.013747091387383347	0	0.00950714831663887	0	0.43990798623100485	0	0.03531540940572473	0.038331634371217616	0
k__Bacteria|p__Bacteria_unclassified|c__CFGB76763|o__OFGB76763|f__FGB76763|g__GGB79973	0	0	0	0	0	0	0	0	0	0	0	0	0	0.023584431221073118	0	0	0	0	0	0	0	0	0	0	0.1728887596440278	0	0	0	0	0	0	0	0	0	0	0	0	0	0	0	0.016183197441472865	0	0	0	0.0009444573306190968	0	0	0	0
k__Bacteria|p__Firmicutes|c__Bacilli|o__Lactobacillales|f__Lactobacillaceae|g__GGB9676	0	0	0.023927438818565325	0	0	0	0	0	0	0	0	0	0	0	0	0	0	0.046675310348130966	0	0	0	0	0	0	0	0	0	0	0	0	0	0	0	0	0	0	0	0	0	0	0	0	0	0	0	0	0	0	0
k__Bacteria|p__Firmicutes|c__Bacilli|o__Lactobacillales|f__Lactobacillaceae|g__GGB4576	0	0	0	0	0	0	0	0	0	0	0	0	0	0	0	0	0	0	0	0	0	0	0	0	0	0	0	0	0	0	0	0	0	0	0	0	0	0	0	0	0	0	0	0	0	0	0	0	0
k__Bacteria|p__Firmicutes|c__Bacilli|o__Lactobacillales|f__Lactobacillaceae|g__GGB4584	0	0	0.006156855914937539	0	0	0	0	0.01031380410800161	0	0	0.09852264662829635	0	0	0	0	0	0	0	0.02937197990765391	0	0	0	0	0	0	0.011224454177895441	0	0	0.003932878772326621	0	0	0	0	0	0	0	0	0	0	0	0	0	0	0	0	0	0.0038592802621715177	0	0
k__Bacteria|p__Firmicutes|c__Bacilli|o__Lactobacillales|f__Lactobacillaceae|g__GGB9593	0	0	0.13446482997598916	0	0	0.003580688164991598	0	0.02456753022726824	0.00637008258733326	0.08466983008227584	0	0	0	0.1216101786299119	0	0	0.004720107560738575	0.029107207829591468	0.12825707001415873	0	0	0	0.17303664229378052	0	0	0.01617055338919265	0.08104414606733167	0.0017246310922381719	0	0.007525916347297447	0	0	0	0	0	0	0.015887139869521217	0	0	0	0.05612015419789226	0	0.05613867742406593	0	0.20975722700671126	0	0.02726311954607196	0.0017322200362465383	0
k__Bacteria|p__Firmicutes|c__Bacilli|o__Lactobacillales|f__Lactobacillaceae|g__GGB4588	0	0	0	0	0	0	0	0.006886723184979766	0.007392317184351957	0	0	0	0	0	0	0	0	0	0	0	0	0	0	0	0	0	0	0	0	0	0	0	0	0	0	0	0	0	0	0	0	0	0	0	0	0	0	0	0
k__Bacteria|p__Firmicutes|c__Bacilli|o__Lactobacillales|f__Lactobacillaceae|g__GGB4581	0	0	0	0	0	0	0	0	0	0	0	0	0	0	0	0	0	0	0	0	0	0	0	0	0	0	0	0	0.0012643772702911303	0	0	0	0	0	0	0	0	0	0	0	0	0	0	0	0	0	0	0	0
k__Bacteria|p__Firmicutes|c__Bacilli|o__Lactobacillales|f__Enterococcaceae|g__GGB13472	0	0	0.2440162209807763	0	0	0	0	0	0	0	0	0	0	0.0025406377391319077	0	0	0	0.5064851834388505	0	0	0	0	0.024354760095832904	0	0	0	0	0	0	0	0	0	0	0	0	0	0.020031221987599147	0	0	0	0	0	0	0	0.1006386747012549	0	0	0	0
k__Bacteria|p__Tenericutes|c__CFGB341|o__OFGB341|f__FGB341|g__GGB775|s__GGB775_SGB1016	0	0	0	0	1.3045485163453634	0	0.010068036440556526	0	0	0	0	0	0	0	0	0	0	0	0	0	0	0	0	0	0	0.3918028557490965	0	0.18455852195071426	0	0	0	0	0	0	0	0	0	0	0	0	0	0	0	0	0	0	0	0.043266512030749556	0
k__Bacteria|p__Proteobacteria|c__Gammaproteobacteria|o__Enterobacterales|f__Hafniaceae	0	0	0	0	0	0	0	0	0	0	0	0	0	0	0	0	0	0	0	0	0	0	0	0	0	0	0	0	0	0	0	0	0	0	0	0	0	0	0	0	0	0	0	0	0	0	0	0	0
k__Bacteria|p__Bacteria_unclassified|c__Bacteria_unclassified|o__Bacteria_unclassified	0	0	0	0	0	0	0	0	0	0	0	0	0	0	0	0	0	0	0	0	0	0	0	0	0	0	0	0	0	0	0	0	0	0	0	0	0	0	0	0	0	0	0	0	0	0	0	0	0
k__Bacteria|p__Firmicutes|c__Bacilli|o__Lactobacillales|f__Lactobacillaceae|g__GGB9673	0	0	0	0	0	0	0	0	0	0	0	0	0	0	0	0	0	0	0	0	0	0	0	0	0	0	0	0	0	0	0	0	0	0	0	0	0	0	0	0	0	0	0	0	0.0026647188971038807	0	0	0	0
k__Bacteria|p__Firmicutes|c__Clostridia|o__Eubacteriales|f__Clostridiaceae|g__GGB27106	0	0	0	0	0	0	0	0	0	0	0	0	0	0	0	0	0	0	0	0	0	0	0	0	0	0	0	0	0	0	0	0	0	0	0	0	0	0	0	0	0	0	0	0.051965764788800654	0	0	0	0	0
k__Bacteria|p__Firmicutes|c__Clostridia|o__Eubacteriales|f__Lachnospiraceae|g__GGB3653	0	0.05818988075795179	0.0019870537427182275	0	0	0.0119992838951274	0	0	0	0.015720495726957398	0	0	0.02571331221399863	0	0.1557190951951774	0	0	0.004917091984795162	0.00029930295026415896	0	0	0	0	0	0.3382734393110878	0	0.0019681300328897124	0.00039858140798393305	0	0.05591731331656508	0	0	0	0.08972373159376329	0	0	0	0	0.002133022387546945	0	0.001525154215166526	0	0.17308349095663464	0	0.0377648009771836	0	0.08254238893327374	0	0
k__Bacteria|p__Firmicutes|c__Clostridia|o__Eubacteriales|f__Eubacteriales_unclassified	0.74929	0.5555732250577151	0.17646392044707895	0.07254791853478347	0.19920802629014112	0.35197368953386304	1.127584480081933	0.11486012309700294	0.28378340253689	0.3529631242260291	0.023930984565950945	0.7059316539617657	0.4170480746236408	0.23388367117631426	0.49095546867079165	0.20170794000440945	0.409159597587952	0.1561773839458725	0.45972357577978157	0.018337368306296068	0.15251611963947062	0.13380958876836208	0.27704357981324973	0.013069246926590396	6.0951873228467255	0.17037716267044276	0.8077181870930643	1.1497004063025784	0.4761977530776999	0.17953518791147907	1.165203195838528	0	1.110107628789906	0.6444504547517259	0.4846771024526111	0.889083109133436	0.01737292309112151	4.125884680359325	2.7454143408866085	0.0310791440994801	1.2033466757663889	0.07095747013817426	0.190461593586143	1.9990535009994297	0.33680023022256006	0.23524053883901258	0.02452482756404339	0.17284325454920443	0.6024126392535215
k__Bacteria|p__Firmicutes|c__Clostridia|o__Eubacteriales|f__Lachnospiraceae|g__GGB3631	0	0	0.03046815738834616	0	0	0	0	0.6199597530081252	0	0	0	0	0	0	0	0	0	0	0.06641072000284358	0	0	0	0	0	0	0.29785090347256876	0	0	0	0	0	0	0	0	0	0	0	0	0	0	0	0	0	0	0.11330789517913106	0	0.23987437762570285	0	0
k__Bacteria|p__Firmicutes|c__Clostridia|o__Eubacteriales|f__Lachnospiraceae|g__Waltera	0.00163	2.6194872167519887	0.00255908436562196	0.058177834813209955	0.6455937790781449	0.20825282367591136	0	22.540757825527017	0.0002719244740837913	0	0	0	0.9570477133670763	0	0	0.8733767380804603	0.29759480084637263	0	3.0854910909693487	0.08082874242789113	0.2440793033137856	0.07519639609463903	2.6576968280114643	0	0.3096727362372994	0.16444982119625914	0.0035735533225580577	0.473744663497211	0.19760220349486746	0.04322703309142617	0	0	0	0	0	0.015572748374451292	0.4450994808853074	0.02206678482906848	0	0	0.06785210969917323	0	0.007853731218092979	0	0.1433146537976578	0.006331180563158157	0.3912334669323321	0.1458072543693308	0.011569076657461522
k__Bacteria|p__Firmicutes|c__Bacilli|o__Lactobacillales|f__Lactobacillaceae|g__GGB4579	0	0	0.2529955964166204	0	0	0	0	0	0	0	0	0	0	0	0	0.13906289734352056	0	0	0	0	0	0	0	0	0	0	0	0	0	0.4634771436507752	0	0	0	0	0	0	0	0.16728115339987562	0	0	0.2430516122350673	0	0	0	0	0	0	0	0
k__Bacteria|p__Firmicutes|c__Clostridia|o__Eubacteriales|f__Lachnospiraceae|g__GGB3859	0	0	0.011681467457192006	0	0	0	0	0	0	0	0	0	0.0018555998504947468	0	0	0	0	0.0259691642011041	0	0	0	0	0	0	0	0.07973590583373485	0	0	0	0	0	0	0	0	0	0	0	0	0	0	0	0	0	0	0	0	0	0	0
k__Bacteria|p__Firmicutes|c__Bacilli|o__Lactobacillales|f__Lactobacillaceae|g__GGB4723	0	0	0	0	0	0.015396959109463872	0.06149761721151819	0.025153634328117583	0.14205032387832722	0.038778805924654734	0	0	0	0	0	0.371053127342677	0	0	0	0	0.003391496852255072	0	0.12125822592068417	0	1.3335831493042347	0	0	0	0.02705101896701813	0.007909975053402747	0	0	0	0	0	0	0	0.0057991936942093005	0	0.18377511562475263	0	0	0.00044780046418951196	0	0.08816509181329268	0.3130563772206612	0.014761105215622768	0.010064699696133423	0.00016519639630645195
k__Bacteria|p__Firmicutes|c__Bacilli|o__Lactobacillales|f__Lactobacillaceae|g__GGB4541	0	0	0	0	0	0	0	0.002971222177916802	0	0	0	0	0	0	0	0	0	0	0.009963334748216522	0	0	0	0	0	0	0	0	0	0.013429017533934214	0	0	0	0	0	0	0	0	0	0	0	0	0	0	0	0	0	0.018603271152906605	0	0
k__Bacteria|p__Firmicutes|c__Bacilli|o__Lactobacillales|f__Lactobacillaceae|g__GGB9602	0	0.06694839205322836	0.055125687922985986	0.010319828464141602	0	0	0	0.31525074324433966	0.02727301762292248	0.37087427815662977	0	0	0	0.39053321594542006	0	0.03800013538863107	0	0.08224804113930402	0.35265945697471196	0.0010866588625953225	0	0	0.019845528639917603	0.0009383924033452635	0	0.07399204868513164	0	0.004920947383186251	0	0.0007599459503785697	0	0	0	0.008676337412212201	0.021780008575684948	0	0.0592881208426527	0	0	0	0.0335947996354328	0	0.07305175649460828	0.03803925814555393	0.0591297750205456	0	0.025021142985786067	0.039763083082842564	0
k__Bacteria|p__Firmicutes|c__Bacilli|o__Lactobacillales|f__Lactobacillaceae|g__GGB4543	0	0	0	0	0	0	0	0	0	0	0	0	0	0	0	0	0	0	0	0	0	0	0	0	0	0.009692758938267917	0	0	0.013036395118422759	0	0	0	0	0	0	0	0	0	0	0	0	0	0	0	0	0	0	0	0
k__Bacteria|p__Firmicutes|c__Bacilli|o__Lactobacillales|f__Lactobacillaceae|g__GGB9598	0	0	0.007970795127040164	0	0	0	0	4.884200840411181e-05	0	0	0	0	0	0.03140177811070976	0	0	0	0.018465863031676306	0	0	0	0	0	0	0	0	0	0	0	0	0	0	0	0	0	0	0	0	0	0	0	0	0	0	0.0022194747269548773	0	0	0	0
k__Bacteria|p__Tenericutes|c__CFGB343|o__OFGB343|f__FGB343|g__GGB781|s__GGB781_SGB1024	0	4.329090231514675	0	1.9048088913229722	0	0.8800774513612573	0.00030617083942286464	0	3.4805879475268484	0.023616364049031925	0	0.27430238522326056	0	0.041015853922561275	30.483713586722473	3.4899724028371057	0	0	1.7808640657236792	5.469357803978994	0.0006869769743373813	0	0	0	0	0.02228935676832968	0	0.024175495399640864	0.5400953875478864	0.04842408281659574	0	0.7250780154346946	0	0	0	0.02450022912359794	0.0030252694512102377	0	0	11.673952499458604	0.517848515826542	0	5.714373111974974	0	0.002577019287832107	15.27269783789091	2.757092067917686	0	0
k__Bacteria|p__Firmicutes|c__Bacilli|o__Lactobacillales|f__Lactobacillaceae|g__GGB4580	0	0	0	0	0	0	0	0	0	0.0037342114094623124	0	0	0	0	0	0	0	0	0	0	0	0	0.20624619083843443	0	0	0	0	0	0	0	0	0	0	0	0	0	0	0	0	0	0	0	0	0	0	0	0	0	0
k__Bacteria|p__Firmicutes|c__Clostridia|o__Eubacteriales|f__Lachnospiraceae|g__GGB3474	0	0	0	0	0	0	0	0	0	0	0	0	0	0	0	0	0	0	0	0	0	0	0	0	0	0	0	0	0	0	0	0	0	0	0	0	0	0	0	0	0	0	0	0	0.011117612006144797	0	0	0	0
[truncated: 3,627 more rows]
[truncated: 63 more columns]
