# Supplementary material for: Comprehensive profile of the companion animal gut microbiome integrating reference-based and reference-free methods
Source: ISME J. 2024 Oct 12;18(1):wrae201. doi: 10.1093/ismejo/wrae201 (PMC11523182; doi:10.1093/ismejo/wrae201)
Supplement: Supplemental_Tables_README_wrae201 [file supplemental_tables_readme_wrae201.zip › S5_SGB_Prevalence_By_Host.csv]

variable	cat	dog	human
k__Archaea|p__Euryarchaeota|c__Methanobacteria|o__Methanobacteriales|f__Methanobacteriaceae|g__Methanobrevibacter|s__Methanobrevibacter_smithii|t__714	NA	NA	102
k__Archaea|p__Euryarchaeota|c__Methanobacteria|o__Methanobacteriales|f__Methanobacteriaceae|g__Methanosphaera|s__Methanosphaera_cuniculi|t__696	NA	23	NA
k__Archaea|p__Thaumarchaeota|c__Nitrososphaeria|o__Nitrososphaerales|f__Nitrososphaeraceae|g__Candidatus_Nitrosocosmicus|s__Candidatus_Nitrosocosmicus_hydrocola|t__46335	NA	3	NA
k__Archaea|p__Thaumarchaeota|c__Nitrososphaeria|o__Nitrososphaerales|f__Nitrososphaeraceae|g__Candidatus_Nitrosocosmicus|s__Candidatus_Nitrosocosmicus_oleophilus|t__855	NA	9	NA
k__Archaea|p__Thaumarchaeota|c__Nitrososphaeria|o__Nitrososphaerales|f__Nitrososphaerales_unclassified|g__Nitrososphaerales_unclassified|s__Nitrososphaerales_archaeon_TH5888|t__74792	NA	5	NA
k__Bacteria|p__Firmicutes|c__CFGB3023|o__OFGB3023|f__FGB3023|g__GGB9502|s__GGB9502_SGB14899|t__14899	13	NA	81
k__Bacteria|p__Actinobacteria|c__Actinomycetia|o__Micrococcales|f__Micrococcaceae|g__Kocuria|s__Kocuria_SGB87970|t__87970	NA	5	NA
k__Bacteria|p__Actinobacteria|c__Actinomycetia|o__Actinomycetales|f__Actinomycetaceae|g__Actinomyces|s__Actinomyces_bowdenii|t__33755	NA	7	NA
k__Bacteria|p__Actinobacteria|c__Actinomycetia|o__Actinomycetales|f__Actinomycetaceae|g__Actinomyces|s__Actinomyces_bowdenii|t__86824	NA	24	NA
k__Bacteria|p__Actinobacteria|c__Actinomycetia|o__Actinomycetales|f__Actinomycetaceae|g__Actinomyces|s__Actinomyces_dentalis|t__15877	NA	NA	12
k__Bacteria|p__Actinobacteria|c__Actinomycetia|o__Actinomycetales|f__Actinomycetaceae|g__Actinomyces|s__Actinomyces_mediterranea|t__33770	NA	4	NA
k__Bacteria|p__Actinobacteria|c__Actinomycetia|o__Actinomycetales|f__Actinomycetaceae|g__Actinomyces|s__Actinomyces_oricola|t__33758	NA	7	NA
k__Bacteria|p__Actinobacteria|c__Actinomycetia|o__Actinomycetales|f__Actinomycetaceae|g__Actinomyces|s__Actinomyces_oris|t__15878	NA	NA	18
k__Bacteria|p__Actinobacteria|c__Actinomycetia|o__Actinomycetales|f__Actinomycetaceae|g__Actinomyces|s__Actinomyces_respiraculi|t__86826	NA	4	NA
k__Bacteria|p__Firmicutes|c__Negativicutes|o__Selenomonadales|f__Selenomonadaceae|g__GGB73514|s__GGB73514_SGB65924|t__65924	26	475	NA
k__Bacteria|p__Actinobacteria|c__Actinomycetia|o__Actinomycetales|f__Actinomycetaceae|g__Actinomyces|s__Actinomyces_sp_ICM47|t__17167	NA	NA	33
k__Bacteria|p__Actinobacteria|c__Actinomycetia|o__Actinomycetales|f__Actinomycetaceae|g__Actinomyces|s__Actinomyces_timonensis|t__33750	NA	6	NA
k__Bacteria|p__Actinobacteria|c__Actinomycetia|o__Actinomycetales|f__Actinomycetaceae|g__Actinomyces|s__Actinomyces_weissii|t__93067	3	90	NA
k__Bacteria|p__Firmicutes|c__Clostridia|o__Eubacteriales|f__Eubacteriaceae|g__Eubacterium|s__Eubacterium_sp_MSJ_33|t__5108	6	NA	21
k__Bacteria|p__Actinobacteria|c__Actinomycetia|o__Actinomycetales|f__Actinomycetaceae|g__Buchananella|s__Buchananella_hordeovulneris|t__15930	NA	47	NA
k__Bacteria|p__Actinobacteria|c__Actinomycetia|o__Actinomycetales|f__Actinomycetaceae|g__Gleimia|s__Gleimia_coleocanis|t__17190	NA	19	NA
k__Bacteria|p__Actinobacteria|c__Actinomycetia|o__Actinomycetales|f__Actinomycetaceae|g__Actinomyces|s__Actinomyces_sp_HMSC065F11|t__17196	NA	6	NA
k__Bacteria|p__Actinobacteria|c__Actinomycetia|o__Actinomycetales|f__Actinomycetaceae|g__Schaalia|s__Schaalia_canis|t__33774	NA	243	NA
k__Bacteria|p__Actinobacteria|c__Actinomycetia|o__Actinomycetales|f__Actinomycetaceae|g__Schaalia|s__Schaalia_hyovaginalis|t__86828	NA	3	NA
k__Bacteria|p__Actinobacteria|c__Actinomycetia|o__Actinomycetales|f__Actinomycetaceae|g__Schaalia|s__Schaalia_sp_Marseille_Q2122|t__86829	25	16	NA
k__Bacteria|p__Actinobacteria|c__Actinomycetia|o__Actinomycetales|f__Actinomycetaceae|g__Schaalia|s__Schaalia_turicensis|t__17195	NA	NA	8
k__Bacteria|p__Actinobacteria|c__Actinomycetia|o__Actinomycetales|f__Actinomycetaceae|g__Trueperella|s__Trueperella_bernardiae|t__17182	3	10	NA
k__Bacteria|p__Actinobacteria|c__Actinomycetia|o__Bifidobacteriales|f__Bifidobacteriaceae|g__Bifidobacterium|s__Bifidobacterium_adolescentis|t__17244	206	33	142
k__Bacteria|p__Actinobacteria|c__Actinomycetia|o__Bifidobacteriales|f__Bifidobacteriaceae|g__Bifidobacterium|s__Bifidobacterium_angulatum|t__17231	NA	NA	8
k__Bacteria|p__Actinobacteria|c__Actinomycetia|o__Bifidobacteriales|f__Bifidobacteriaceae|g__Bifidobacterium|s__Bifidobacterium_animalis|t__100575	NA	292	NA
k__Bacteria|p__Actinobacteria|c__Actinomycetia|o__Bifidobacteriales|f__Bifidobacteriaceae|g__Bifidobacterium|s__Bifidobacterium_animalis|t__17278	NA	738	3
k__Bacteria|p__Actinobacteria|c__Actinomycetia|o__Bifidobacteriales|f__Bifidobacteriaceae|g__Bifidobacterium|s__Bifidobacterium_anseris|t__17282	NA	4	NA
k__Bacteria|p__Actinobacteria|c__Actinomycetia|o__Bifidobacteriales|f__Bifidobacteriaceae|g__Bifidobacterium|s__Bifidobacterium_bifidum|t__17256	NA	9	49
k__Bacteria|p__Actinobacteria|c__Actinomycetia|o__Bifidobacteriales|f__Bifidobacteriaceae|g__Bifidobacterium|s__Bifidobacterium_breve|t__17247	NA	10	5
k__Bacteria|p__Actinobacteria|c__Actinomycetia|o__Bifidobacteriales|f__Bifidobacteriaceae|g__Bifidobacterium|s__Bifidobacterium_canis|t__53847	NA	683	NA
k__Bacteria|p__Actinobacteria|c__Actinomycetia|o__Bifidobacteriales|f__Bifidobacteriaceae|g__Bifidobacterium|s__Bifidobacterium_catenulatum|t__17241	8	16	12
k__Bacteria|p__Actinobacteria|c__Actinomycetia|o__Bifidobacteriales|f__Bifidobacteriaceae|g__Bifidobacterium|s__Bifidobacterium_criceti|t__17283	NA	587	NA
k__Bacteria|p__Actinobacteria|c__Actinomycetia|o__Bifidobacteriales|f__Bifidobacteriaceae|g__Bifidobacterium|s__Bifidobacterium_dentium|t__17234	NA	3	22
k__Bacteria|p__Actinobacteria|c__Actinomycetia|o__Bifidobacteriales|f__Bifidobacteriaceae|g__Bifidobacterium|s__Bifidobacterium_longum|t__17248	201	236	173
k__Bacteria|p__Actinobacteria|c__Actinomycetia|o__Bifidobacteriales|f__Bifidobacteriaceae|g__Bifidobacterium|s__Bifidobacterium_merycicum|t__17232	NA	14	NA
k__Bacteria|p__Actinobacteria|c__Actinomycetia|o__Bifidobacteriales|f__Bifidobacteriaceae|g__Bifidobacterium|s__Bifidobacterium_pseudocatenulatum|t__17237	151	98	66
k__Bacteria|p__Actinobacteria|c__Actinomycetia|o__Bifidobacteriales|f__Bifidobacteriaceae|g__Bifidobacterium|s__Bifidobacterium_pseudolongum|t__17279	6	921	NA
k__Bacteria|p__Actinobacteria|c__Actinomycetia|o__Bifidobacteriales|f__Bifidobacteriaceae|g__Bifidobacterium|s__Bifidobacterium_pullorum|t__17264	304	883	NA
k__Bacteria|p__Actinobacteria|c__Actinomycetia|o__Bifidobacteriales|f__Bifidobacteriaceae|g__Bifidobacterium|s__Bifidobacterium_ruminantium|t__17243	NA	NA	10
k__Bacteria|p__Firmicutes|c__Clostridia|o__Eubacteriales|f__Lachnospiraceae|g__GGB3440|s__GGB3440_SGB4589|t__4589	4	319	NA
k__Bacteria|p__Bacteroidota|c__CFGB50354|o__OFGB50354|f__FGB50354|g__GGB47713|s__GGB47713_SGB65684|t__65684	NA	267	NA
k__Bacteria|p__Actinobacteria|c__Actinomycetia|o__Bifidobacteriales|f__Bifidobacteriaceae|g__Bifidobacterium|s__Bifidobacterium_thermophilum|t__17273	NA	4	NA
k__Bacteria|p__Firmicutes|c__CFGB3038|o__OFGB3038|f__FGB3038|g__GGB9529|s__GGB9529_SGB53518|t__53518	NA	NA	16
k__Bacteria|p__Actinobacteria|c__Actinomycetia|o__Corynebacteriales|f__Corynebacteriaceae|g__Corynebacterium|s__Corynebacterium_amycolatum|t__17036	NA	9	NA
k__Bacteria|p__Actinobacteria|c__Actinomycetia|o__Corynebacteriales|f__Corynebacteriaceae|g__Corynebacterium|s__Corynebacterium_auriscanis|t__17039	NA	13	NA
k__Bacteria|p__Actinobacteria|c__Actinomycetia|o__Corynebacteriales|f__Corynebacteriaceae|g__Corynebacterium|s__Corynebacterium_canis|t__86814	NA	117	NA
k__Bacteria|p__Actinobacteria|c__Actinomycetia|o__Corynebacteriales|f__Corynebacteriaceae|g__Corynebacterium|s__Corynebacterium_flavescens|t__17096	NA	3	NA
k__Bacteria|p__Actinobacteria|c__Actinomycetia|o__Corynebacteriales|f__Corynebacteriaceae|g__Corynebacterium|s__Corynebacterium_frankenforstense|t__17093	4	NA	NA
k__Bacteria|p__Actinobacteria|c__Actinomycetia|o__Corynebacteriales|f__Corynebacteriaceae|g__Corynebacterium|s__Corynebacterium_freiburgense|t__33728	NA	18	NA
k__Bacteria|p__Actinobacteria|c__Actinomycetia|o__Corynebacteriales|f__Corynebacteriaceae|g__Corynebacterium|s__Corynebacterium_glutamicum|t__17021	NA	5	NA
k__Bacteria|p__Actinobacteria|c__Actinomycetia|o__Corynebacteriales|f__Corynebacteriaceae|g__Corynebacterium|s__Corynebacterium_mastitidis|t__17079	NA	8	NA
k__Bacteria|p__Actinobacteria|c__Actinomycetia|o__Corynebacteriales|f__Corynebacteriaceae|g__Corynebacterium|s__Corynebacterium_mustelae|t__17028	NA	78	NA
k__Bacteria|p__Actinobacteria|c__Actinomycetia|o__Corynebacteriales|f__Corynebacteriaceae|g__Corynebacterium|s__Corynebacterium_phoceense|t__17119	NA	3	NA
k__Bacteria|p__Actinobacteria|c__Actinomycetia|o__Corynebacteriales|f__Corynebacteriaceae|g__Corynebacterium|s__Corynebacterium_pollutisoli|t__17086	NA	4	NA
k__Bacteria|p__Actinobacteria|c__Actinomycetia|o__Corynebacteriales|f__Corynebacteriaceae|g__Corynebacterium|s__Corynebacterium_sp_HMSC04H06|t__17123	NA	4	NA
k__Bacteria|p__Actinobacteria|c__Actinomycetia|o__Corynebacteriales|f__Corynebacteriaceae|g__Corynebacterium|s__Corynebacterium_gallinarum|t__61354	NA	4	NA
k__Bacteria|p__Actinobacteria|c__Actinomycetia|o__Corynebacteriales|f__Corynebacteriaceae|g__Corynebacterium|s__Corynebacterium_stationis|t__17128	NA	12	NA
k__Bacteria|p__Actinobacteria|c__Actinomycetia|o__Corynebacteriales|f__Corynebacteriaceae|g__Corynebacterium|s__Corynebacterium_urealyticum|t__17041	NA	4	NA
k__Bacteria|p__Actinobacteria|c__Actinomycetia|o__Corynebacteriales|f__Corynebacteriaceae|g__Corynebacterium|s__Corynebacterium_vitaeruminis|t__17092	NA	6	NA
k__Bacteria|p__Actinobacteria|c__Actinomycetia|o__Corynebacteriales|f__Corynebacteriaceae|g__Corynebacterium|s__Corynebacterium_xerosis|t__17082	NA	4	NA
k__Bacteria|p__Candidatus_Melainabacteria|c__CFGB2107|o__OFGB2107|f__FGB2107|g__GGB6016|s__GGB6016_SGB8648|t__8648	NA	7	4
k__Bacteria|p__Actinobacteria|c__Actinomycetia|o__Corynebacteriales|f__Dietziaceae|g__Dietzia|s__Dietzia_aerolata|t__66231	NA	3	NA
k__Bacteria|p__Bacteroidota|c__Bacteroidia|o__Bacteroidales|f__Bacteroidaceae|g__Phocaeicola|s__Phocaeicola_faecalis|t__1810	NA	NA	5
k__Bacteria|p__Actinobacteria|c__Actinomycetia|o__Corynebacteriales|f__Mycobacteriaceae|g__Mycolicibacter|s__Mycolicibacter_arupensis|t__15753	NA	4	NA
k__Bacteria|p__Actinobacteria|c__Actinomycetia|o__Corynebacteriales|f__Mycobacteriaceae|g__Mycolicibacterium|s__Mycolicibacterium_murale|t__15744	NA	4	NA
k__Bacteria|p__Actinobacteria|c__Actinomycetia|o__Corynebacteriales|f__Mycobacteriaceae|g__Mycolicibacterium|s__Mycolicibacterium_neoaurum|t__15710	NA	5	NA
k__Bacteria|p__Actinobacteria|c__Actinomycetia|o__Corynebacteriales|f__Mycobacteriaceae|g__Mycolicibacterium|s__Mycolicibacterium_sediminis|t__86901	NA	15	NA
k__Bacteria|p__Actinobacteria|c__Actinomycetia|o__Corynebacteriales|f__Nocardiaceae|g__Rhodococcus|s__Rhodococcus_corynebacterioides|t__15804	NA	7	NA
k__Bacteria|p__Actinobacteria|c__Actinomycetia|o__Cryptosporangiales|f__Cryptosporangiaceae|g__Cryptosporangium|s__Cryptosporangium_arvum|t__16434	NA	4	NA
k__Bacteria|p__Actinobacteria|c__Actinomycetia|o__Micrococcales|f__Dermabacteraceae|g__Brachybacterium|s__Brachybacterium_paraconglomeratum|t__16648	NA	4	NA
k__Bacteria|p__Actinobacteria|c__Actinomycetia|o__Micrococcales|f__Dermacoccaceae|g__Calidifontibacter|s__Calidifontibacter_indicus|t__23809	NA	3	NA
k__Bacteria|p__Actinobacteria|c__Actinomycetia|o__Micrococcales|f__Intrasporangiaceae|g__Janibacter|s__Janibacter_melonis|t__16015	NA	3	NA
k__Bacteria|p__Actinobacteria|c__Actinomycetia|o__Micrococcales|f__Intrasporangiaceae|g__Knoellia|s__Knoellia_flava|t__16030	NA	3	NA
k__Bacteria|p__Actinobacteria|c__Actinomycetia|o__Micrococcales|f__Intrasporangiaceae|g__Terracoccus|s__Terracoccus_luteus|t__34113	NA	3	NA
k__Bacteria|p__Actinobacteria|c__Actinomycetia|o__Micrococcales|f__Microbacteriaceae|g__Canibacter|s__Canibacter_oris|t__33649	NA	84	NA
k__Bacteria|p__Firmicutes|c__Clostridia|o__Eubacteriales|f__Lachnospiraceae|g__GGB3606|s__GGB3606_SGB4870|t__4870	349	1590	NA
k__Bacteria|p__Actinobacteria|c__Actinomycetia|o__Micrococcales|f__Microbacteriaceae|g__Leucobacter|s__Leucobacter_sp_OH1287|t__33648	12	186	NA
k__Bacteria|p__Actinobacteria|c__Actinomycetia|o__Micrococcales|f__Microbacteriaceae|g__Microbacterium|s__Microbacterium_oleivorans|t__34939	NA	5	NA
k__Bacteria|p__Actinobacteria|c__Actinomycetia|o__Micrococcales|f__Microbacteriaceae|g__Microbacterium|s__Microbacterium_foliorum|t__16876	NA	5	NA
k__Bacteria|p__Actinobacteria|c__Actinomycetia|o__Micrococcales|f__Microbacteriaceae|g__Plantibacter|s__Plantibacter_flavus|t__16794	NA	7	NA
k__Bacteria|p__Actinobacteria|c__Actinomycetia|o__Micrococcales|f__Micrococcaceae|g__Glutamicibacter|s__Glutamicibacter_creatinolyticus|t__38077	NA	4	NA
k__Bacteria|p__Actinobacteria|c__Actinomycetia|o__Micrococcales|f__Micrococcaceae|g__Glutamicibacter|s__Glutamicibacter_nicotianae|t__16750	NA	3	NA
k__Bacteria|p__Actinobacteria|c__Actinomycetia|o__Micrococcales|f__Micrococcaceae|g__Glutamicibacter|s__Glutamicibacter_soli|t__16748	NA	4	NA
k__Bacteria|p__Actinobacteria|c__Actinomycetia|o__Micrococcales|f__Micrococcaceae|g__Rothia|s__Rothia_kristinae|t__16673	NA	6	NA
k__Bacteria|p__Actinobacteria|c__Actinomycetia|o__Micrococcales|f__Promicromonosporaceae|g__Cellulosimicrobium|s__Cellulosimicrobium_cellulans|t__16053	NA	4	NA
k__Bacteria|p__Firmicutes|c__Clostridia|o__Eubacteriales|f__Oscillospiraceae|g__GGB36331|s__GGB36331_SGB15121|t__15121	NA	NA	29
k__Bacteria|p__Actinobacteria|c__Actinomycetia|o__Micromonosporales|f__Micromonosporaceae|g__Micromonospora|s__Micromonospora_rifamycinica|t__16460	NA	5	NA
k__Bacteria|p__Actinobacteria|c__Actinomycetia|o__Propionibacteriales|f__Nocardioidaceae|g__Nocardioides|s__Nocardioides_cavernae|t__87669	NA	3	NA
k__Bacteria|p__Actinobacteria|c__Actinomycetia|o__Propionibacteriales|f__Propionibacteriaceae|g__Acidipropionibacterium|s__Acidipropionibacterium_acidipropionici|t__16957	NA	3	NA
k__Bacteria|p__Actinobacteria|c__Actinomycetia|o__Propionibacteriales|f__Propionibacteriaceae|g__Arachnia|s__Arachnia_propionica|t__35139	3	86	NA
k__Bacteria|p__Actinobacteria|c__Actinomycetia|o__Propionibacteriales|f__Propionibacteriaceae|g__Arachnia|s__Arachnia_propionica|t__35140	NA	7	NA
k__Bacteria|p__Actinobacteria|c__Actinomycetia|o__Propionibacteriales|f__Propionibacteriaceae|g__Cutibacterium|s__Cutibacterium_acnes|t__16955	NA	14	67
k__Bacteria|p__Actinobacteria|c__Actinomycetia|o__Propionibacteriales|f__Propionibacteriaceae|g__Cutibacterium|s__Cutibacterium_namnetense|t__16956	NA	3	NA
k__Bacteria|p__Actinobacteria|c__Actinomycetia|o__Propionibacteriales|f__Propionibacteriaceae|g__Propionibacterium|s__Propionibacterium_freudenreichii|t__15904	NA	24	NA
k__Bacteria|p__Actinobacteria|c__Actinomycetia|o__Propionibacteriales|f__Propionibacteriaceae|g__Tessaracoccus|s__Tessaracoccus_sp_OH4464_COT_324|t__35144	NA	41	NA
k__Bacteria|p__Actinobacteria|c__Actinomycetia|o__Pseudonocardiales|f__Pseudonocardiaceae|g__Pseudonocardia|s__Pseudonocardia_sp_H11425|t__93332	NA	3	NA
k__Bacteria|p__Actinobacteria|c__Actinomycetia|o__Streptomycetales|f__Streptomycetaceae|g__Streptomyces|s__Streptomyces_albidoflavus|t__16294	NA	5	NA
k__Bacteria|p__Actinobacteria|c__Actinomycetia|o__Streptomycetales|f__Streptomycetaceae|g__Streptomyces|s__Streptomyces_glauciniger|t__16380	NA	4	NA
k__Bacteria|p__Actinobacteria|c__Actinomycetia|o__Streptosporangiales|f__Streptosporangiaceae|g__Sphaerisporangium|s__Sphaerisporangium_melleum|t__87294	NA	3	NA
k__Bacteria|p__Actinobacteria|c__Actinomycetia|o__Streptosporangiales|f__Streptosporangiaceae|g__Sphaerisporangium|s__Sphaerisporangium_rubeum|t__87295	NA	4	NA
k__Bacteria|p__Actinobacteria|c__Coriobacteriia|o__Coriobacteriales|f__Coriobacteriaceae|g__GGB9380|s__GGB9380_SGB14375|t__14375	263	25	12
k__Bacteria|p__Actinobacteria|c__Actinomycetia|o__Corynebacteriales|f__Lawsonellaceae|g__GGB2722|s__GGB2722_SGB3663|t__3663	NA	4	NA
k__Bacteria|p__Actinobacteria|c__CFGB12107|o__OFGB12107|f__FGB12107|g__GGB34797|s__GGB34797_SGB14321|t__14321	NA	5	92
k__Bacteria|p__Actinobacteria|c__CFGB12107|o__OFGB12107|f__FGB12107|g__GGB34797|s__GGB34797_SGB14322|t__14322	NA	NA	17
k__Bacteria|p__Actinobacteria|c__CFGB2801|o__OFGB2801|f__FGB2801|g__GGB8965|s__GGB8965_SGB13825|t__13825	106	NA	NA
k__Bacteria|p__Actinobacteria|c__CFGB77988|o__OFGB77988|f__FGB77988|g__GGB38145|s__GGB38145_SGB53822|t__53822	75	NA	NA
k__Bacteria|p__Actinobacteria|c__CFGB77988|o__OFGB77988|f__FGB77988|g__GGB9355|s__GGB9355_SGB14328|t__14328	NA	4	NA
k__Bacteria|p__Actinobacteria|c__CFGB77988|o__OFGB77988|f__FGB77988|g__GGB9357|s__GGB9357_SGB14332|t__14332	18	NA	NA
k__Bacteria|p__Actinobacteria|c__CFGB2992|o__OFGB2992|f__FGB2992|g__GGB9411|s__GGB9411_SGB14764|t__14764	4	NA	NA
k__Bacteria|p__Actinobacteria|c__Coriobacteriia|o__Coriobacteriales|f__Atopobiaceae|g__Caniella|s__Caniella_SGB105119|t__105119	NA	599	NA
k__Bacteria|p__Actinobacteria|c__Coriobacteriia|o__Coriobacteriales|f__Atopobiaceae|g__Caniella|s__Caniella_SGB63087|t__63087	NA	585	NA
k__Bacteria|p__Actinobacteria|c__Coriobacteriia|o__Coriobacteriales|f__Atopobiaceae|g__GGB9369|s__GGB9369_SGB14350|t__14350	153	8	NA
k__Bacteria|p__Actinobacteria|c__Coriobacteriia|o__Coriobacteriales|f__Coriobacteriaceae|g__Collinsella|s__Collinsella_SGB62963|t__62963	194	28	NA
k__Bacteria|p__Firmicutes|c__Clostridia|o__Eubacteriales|f__Lachnospiraceae|g__GGB81342|s__GGB81342_SGB47944|t__47944	NA	4	NA
k__Bacteria|p__Firmicutes|c__Erysipelotrichia|o__Erysipelotrichales|f__Erysipelotrichaceae|g__Allobaculum|s__Allobaculum_mucolyticum|t__65944	NA	743	NA
k__Bacteria|p__Firmicutes|c__Erysipelotrichia|o__Erysipelotrichales|f__Erysipelotrichaceae|g__GGB29472|s__GGB29472_SGB42251|t__42251	NA	731	NA
k__Bacteria|p__Actinobacteria|c__Coriobacteriia|o__Coriobacteriales|f__Atopobiaceae|g__Olsenella|s__Olsenella_sp_KGMB02461|t__72466	NA	4	NA
k__Bacteria|p__Actinobacteria|c__Coriobacteriia|o__Coriobacteriales|f__Atopobiaceae|g__Olsenella|s__Olsenella_timonensis|t__14360	56	NA	NA
k__Bacteria|p__Actinobacteria|c__Coriobacteriia|o__Coriobacteriales|f__Atopobiaceae|g__Thermophilibacter|s__Thermophilibacter_provencensis|t__14367	7	NA	NA
k__Bacteria|p__Actinobacteria|c__Coriobacteriia|o__Coriobacteriales|f__Atopobiaceae|g__Olsenella|s__Olsenella_uli|t__14386	NA	NA	3
k__Bacteria|p__Actinobacteria|c__Coriobacteriia|o__Coriobacteriales|f__Atopobiaceae|g__Paratractidigestivibacter|s__Paratractidigestivibacter_faecalis|t__14370	105	8	84
k__Bacteria|p__Actinobacteria|c__Coriobacteriia|o__Coriobacteriales|f__Atopobiaceae|g__Parolsenella|s__Parolsenella_catena|t__14379	7	3	NA
k__Bacteria|p__Actinobacteria|c__Coriobacteriia|o__Coriobacteriales|f__Atopobiaceae|g__Parolsenella|s__Parolsenella_SGB14378|t__14378	NA	7	NA
k__Bacteria|p__Actinobacteria|c__Coriobacteriia|o__Coriobacteriales|f__Coriobacteriaceae|g__Collinsella|s__Collinsella_aerofaciens|t__14535	353	290	271
k__Bacteria|p__Actinobacteria|c__Coriobacteriia|o__Coriobacteriales|f__Coriobacteriaceae|g__Collinsella|s__Collinsella_bouchesdurhonensis|t__14397	257	15	61
k__Bacteria|p__Actinobacteria|c__Coriobacteriia|o__Coriobacteriales|f__Coriobacteriaceae|g__Collinsella|s__Collinsella_intestinalis|t__14741	112	1977	16
k__Bacteria|p__Actinobacteria|c__Coriobacteriia|o__Coriobacteriales|f__Coriobacteriaceae|g__Collinsella|s__Collinsella_intestinalis|t__14757	7	NA	NA
k__Bacteria|p__Actinobacteria|c__Coriobacteriia|o__Coriobacteriales|f__Coriobacteriaceae|g__Collinsella|s__Collinsella_phocaeensis|t__109036	170	76	NA
k__Bacteria|p__Actinobacteria|c__Coriobacteriia|o__Coriobacteriales|f__Coriobacteriaceae|g__GGB9370|s__GGB9370_SGB14351|t__14351	6	8	23
k__Bacteria|p__Firmicutes|c__Clostridia|o__Eubacteriales|f__Oscillospiraceae|g__Oscillospiraceae_unclassified|s__Oscillospiraceae_bacterium_CLA_AA_H250|t__14861	58	NA	226
k__Bacteria|p__Firmicutes|c__CFGB1292|o__OFGB1292|f__FGB1292|g__GGB3109|s__GGB3109_SGB4121|t__4121	9	21	127
k__Bacteria|p__Firmicutes|c__CFGB79266|o__OFGB79266|f__FGB79266|g__GGB3493|s__GGB3493_SGB4668|t__4668	289	29	NA
k__Bacteria|p__Firmicutes|c__Clostridia|o__Eubacteriales|f__Clostridiaceae|g__Clostridium|s__Clostridium_SGB47280|t__47280	74	207	NA
k__Bacteria|p__Firmicutes|c__Clostridia|o__Eubacteriales|f__Lachnospiraceae|g__GGB74505|s__GGB74505_SGB47518|t__47518	128	127	17
k__Bacteria|p__Firmicutes|c__Clostridia|o__Eubacteriales|f__Lachnospiraceae|g__GGB3603|s__GGB3603_SGB4866|t__4866	166	15	7
k__Bacteria|p__Firmicutes|c__Clostridia|o__Eubacteriales|f__Lachnospiraceae|g__Blautia|s__Blautia_SGB59878|t__59878	31	405	NA
k__Bacteria|p__Firmicutes|c__CFGB1374|o__OFGB1374|f__FGB1374|g__GGB3352|s__GGB3352_SGB62935|t__62935	97	NA	18
k__Bacteria|p__Firmicutes|c__CFGB9119|o__OFGB9119|f__FGB9119|g__GGB4724|s__GGB4724_SGB6543|t__6543	NA	NA	9
k__Bacteria|p__Actinobacteria|c__Coriobacteriia|o__Coriobacteriales|f__Coriobacteriaceae|g__Collinsella|s__Collinsella_sp_AF08_23|t__14739	27	161	7
k__Bacteria|p__Actinobacteria|c__Coriobacteriia|o__Coriobacteriales|f__Coriobacteriaceae|g__Collinsella|s__Collinsella_sp_BA40|t__86217	7	859	NA
k__Bacteria|p__Actinobacteria|c__Coriobacteriia|o__Coriobacteriales|f__Coriobacteriaceae|g__Collinsella|s__Collinsella_stercoris|t__14740	323	191	8
k__Bacteria|p__Actinobacteria|c__Coriobacteriia|o__Coriobacteriales|f__Coriobacteriaceae|g__Collinsella|s__Collinsella_tanakaei|t__14737	355	655	7
k__Bacteria|p__Actinobacteria|c__Coriobacteriia|o__Coriobacteriales|f__Coriobacteriaceae|g__Collinsella|s__Collinsella_tanakaei|t__14755	7	NA	NA
k__Bacteria|p__Actinobacteria|c__Coriobacteriia|o__Coriobacteriales|f__Atopobiaceae|g__Leptogranulimonas|s__Leptogranulimonas_caecicola|t__33579	NA	540	NA
k__Bacteria|p__Actinobacteria|c__Coriobacteriia|o__Coriobacteriales|f__Coriobacteriaceae|g__Enorma|s__Enorma_burkinafasonensis|t__86218	82	NA	NA
k__Bacteria|p__Actinobacteria|c__Coriobacteriia|o__Coriobacteriales|f__Coriobacteriaceae|g__Enorma|s__Enorma_massiliensis|t__14749	7	NA	3
k__Bacteria|p__Actinobacteria|c__Coriobacteriia|o__Coriobacteriales|f__Coriobacteriaceae|g__GGB18384|s__GGB18384_SGB72500|t__72500	NA	NA	7
k__Bacteria|p__Actinobacteria|c__Coriobacteriia|o__Coriobacteriales|f__Coriobacteriaceae|g__GGB25437|s__GGB25437_SGB37391|t__37391	10	NA	NA
k__Bacteria|p__Actinobacteria|c__Coriobacteriia|o__Coriobacteriales|f__Coriobacteriaceae|g__GGB39644|s__GGB39644_SGB53888|t__53888	266	36	NA
k__Bacteria|p__Tenericutes|c__CFGB43342|o__OFGB43342|f__FGB43342|g__GGB50904|s__GGB50904_SGB71112|t__71112	NA	185	NA
k__Bacteria|p__Actinobacteria|c__Coriobacteriia|o__Coriobacteriales|f__Coriobacteriaceae|g__GGB51959|s__GGB51959_SGB72479|t__72479	NA	8	15
k__Bacteria|p__Actinobacteria|c__Coriobacteriia|o__Coriobacteriales|f__Coriobacteriaceae|g__GGB77713|s__GGB77713_SGB105121|t__105121	124	20	NA
k__Bacteria|p__Actinobacteria|c__Coriobacteriia|o__Coriobacteriales|f__Coriobacteriaceae|g__GGB9383|s__GGB9383_SGB72489|t__72489	118	3	8
k__Bacteria|p__Actinobacteria|c__Coriobacteriia|o__Coriobacteriales|f__Coriobacteriaceae|g__Collinsella|s__Collinsella_SGB105265|t__105265	NA	271	NA
k__Bacteria|p__Actinobacteria|c__Coriobacteriia|o__Coriobacteriales|f__Coriobacteriaceae|g__Collinsella|s__Collinsella_SGB14744|t__14744	30	1192	3
k__Bacteria|p__Actinobacteria|c__Coriobacteriia|o__Coriobacteriales|f__Coriobacteriaceae|g__Collinsella|s__Collinsella_SGB14745|t__14745	106	1012	NA
k__Bacteria|p__Actinobacteria|c__Coriobacteriia|o__Coriobacteriales|f__Coriobacteriaceae|g__Collinsella|s__Collinsella_SGB14747|t__14747	82	21	NA
k__Bacteria|p__Actinobacteria|c__Coriobacteriia|o__Coriobacteriales|f__Coriobacteriaceae|g__Collinsella|s__Collinsella_SGB63083|t__63083	195	12	NA
k__Bacteria|p__Actinobacteria|c__Coriobacteriia|o__Coriobacteriales|f__Coriobacteriaceae|g__Senegalimassilia|s__Senegalimassilia_anaerobia|t__14824	NA	13	82
k__Bacteria|p__Actinobacteria|c__Coriobacteriia|o__Coriobacteriales|f__Coriobacteriaceae|g__Senegalimassilia|s__Senegalimassilia_faecalis|t__14822	NA	14	78
k__Bacteria|p__Actinobacteria|c__Coriobacteriia|o__Coriobacteriales|f__Coriobacteriaceae|g__Senegalimassilia|s__Senegalimassilia_SGB14826|t__14826	28	NA	22
k__Bacteria|p__Actinobacteria|c__Coriobacteriia|o__Eggerthellales|f__Eggerthellaceae|g__Adlercreutzia|s__Adlercreutzia_equolifaciens|t__14797	NA	602	82
k__Bacteria|p__Actinobacteria|c__Coriobacteriia|o__Eggerthellales|f__Eggerthellaceae|g__Adlercreutzia|s__Adlercreutzia_equolifaciens|t__14798	NA	15	50
k__Bacteria|p__Actinobacteria|c__Coriobacteriia|o__Eggerthellales|f__Eggerthellaceae|g__Eggerthella|s__Eggerthella_lenta|t__14809	NA	22	92
k__Bacteria|p__Actinobacteria|c__Coriobacteriia|o__Eggerthellales|f__Eggerthellaceae|g__Adlercreutzia|s__Adlercreutzia_sp_DSM_108611|t__86230	NA	13	NA
k__Bacteria|p__Actinobacteria|c__Coriobacteriia|o__Eggerthellales|f__Eggerthellaceae|g__Ellagibacter|s__Ellagibacter_isourolithinifaciens|t__14816	79	7	61
k__Bacteria|p__Actinobacteria|c__Coriobacteriia|o__Coriobacteriales|f__Coriobacteriaceae|g__Coriobacteriaceae_unclassified|s__Coriobacteriaceae_bacterium|t__42958	NA	28	NA
k__Bacteria|p__Firmicutes|c__CFGB1776|o__OFGB1776|f__FGB1776|g__GGB4684|s__GGB4684_SGB6478|t__6478	NA	NA	81
k__Bacteria|p__Actinobacteria|c__Coriobacteriia|o__Eggerthellales|f__Eggerthellaceae|g__GGB77720|s__GGB77720_SGB105269|t__105269	81	140	NA
k__Bacteria|p__Actinobacteria|c__Coriobacteriia|o__Eggerthellales|f__Eggerthellaceae|g__Slackia|s__Slackia_SGB14778|t__14778	NA	760	7
k__Bacteria|p__Actinobacteria|c__Coriobacteriia|o__Eggerthellales|f__Eggerthellaceae|g__GGB9424|s__GGB9424_SGB14794|t__14794	NA	NA	9
k__Bacteria|p__Actinobacteria|c__Coriobacteriia|o__Eggerthellales|f__Eggerthellaceae|g__GGB9434|s__GGB9434_SGB14812|t__14812	NA	NA	17
k__Bacteria|p__Actinobacteria|c__Coriobacteriia|o__Eggerthellales|f__Eggerthellaceae|g__Gordonibacter|s__Gordonibacter_pamelaeae|t__14807	NA	4	37
k__Bacteria|p__Actinobacteria|c__Coriobacteriia|o__Eggerthellales|f__Eggerthellaceae|g__Gordonibacter|s__Gordonibacter_urolithinfaciens|t__14808	NA	NA	24
k__Bacteria|p__Actinobacteria|c__Coriobacteriia|o__Eggerthellales|f__Eggerthellaceae|g__Raoultibacter|s__Raoultibacter_massiliensis|t__33551	5	NA	11
k__Bacteria|p__Actinobacteria|c__Coriobacteriia|o__Eggerthellales|f__Eggerthellaceae|g__Raoultibacter|s__Raoultibacter_timonensis|t__33550	NA	NA	8
k__Bacteria|p__Actinobacteria|c__Coriobacteriia|o__Eggerthellales|f__Eggerthellaceae|g__Slackia|s__Slackia_equolifaciens|t__33546	7	NA	NA
k__Bacteria|p__Actinobacteria|c__Coriobacteriia|o__Eggerthellales|f__Eggerthellaceae|g__Slackia|s__Slackia_faecicanis|t__33547	NA	664	NA
k__Bacteria|p__Actinobacteria|c__Coriobacteriia|o__Eggerthellales|f__Eggerthellaceae|g__Slackia|s__Slackia_isoflavoniconvertens|t__14773	78	12	102
k__Bacteria|p__Actinobacteria|c__Coriobacteriia|o__Eggerthellales|f__Eggerthellaceae|g__Slackia|s__Slackia_piriformis|t__14779	344	144	4
k__Bacteria|p__Actinobacteria|c__Coriobacteriia|o__Eggerthellales|f__Eggerthellaceae|g__Slackia|s__Slackia_SGB14780|t__14780	NA	34	NA
k__Bacteria|p__Actinobacteria|c__CFGB77988|o__OFGB77988|f__FGB77988|g__GGB9364|s__GGB9364_SGB14339|t__14339	NA	12	3
k__Bacteria|p__Actinobacteria|c__CFGB2992|o__OFGB2992|f__FGB2992|g__GGB9412|s__GGB9412_SGB14768|t__14768	NA	NA	6
k__Bacteria|p__Actinobacteria|c__Coriobacteriia|o__Eggerthellales|f__Eggerthellaceae|g__GGB9365|s__GGB9365_SGB14341|t__14341	NA	NA	75
k__Bacteria|p__Actinobacteria|c__Coriobacteriia|o__Eggerthellales|f__Eggerthellaceae|g__GGB9365|s__GGB9365_SGB14342|t__14342	NA	9	13
k__Bacteria|p__Bacteroidota|c__Bacteroidia|o__Bacteroidales|f__Bacteroidaceae|g__Bacteroides|s__Bacteroides_caccae|t__1877	NA	22	163
k__Bacteria|p__Bacteroidota|c__Bacteroidia|o__Bacteroidales|f__Bacteroidaceae|g__Bacteroides|s__Bacteroides_cellulosilyticus|t__1844	NA	6	113
k__Bacteria|p__Bacteroidota|c__Bacteroidia|o__Bacteroidales|f__Bacteroidaceae|g__Bacteroides|s__Bacteroides_clarus|t__1832	NA	NA	31
k__Bacteria|p__Bacteroidota|c__Bacteroidia|o__Bacteroidales|f__Bacteroidaceae|g__Bacteroides|s__Bacteroides_cutis|t__1827	NA	4	NA
k__Bacteria|p__Bacteroidota|c__Bacteroidia|o__Bacteroidales|f__Bacteroidaceae|g__Bacteroides|s__Bacteroides_eggerthii|t__1829	NA	17	61
k__Bacteria|p__Bacteroidota|c__Bacteroidia|o__Bacteroidales|f__Bacteroidaceae|g__Bacteroides|s__Bacteroides_faecalis|t__27808	NA	NA	3
k__Bacteria|p__Bacteroidota|c__Bacteroidia|o__Bacteroidales|f__Bacteroidaceae|g__Bacteroides|s__Bacteroides_faecis|t__1860	11	10	75
k__Bacteria|p__Bacteroidota|c__Bacteroidia|o__Bacteroidales|f__Bacteroidaceae|g__Bacteroides|s__Bacteroides_finegoldii|t__1862	88	141	69
k__Bacteria|p__Bacteroidota|c__Bacteroidia|o__Bacteroidales|f__Bacteroidaceae|g__Bacteroides|s__Bacteroides_fragilis|t__1853	NA	19	33
k__Bacteria|p__Bacteroidota|c__Bacteroidia|o__Bacteroidales|f__Bacteroidaceae|g__Bacteroides|s__Bacteroides_fragilis|t__1855	28	151	144
k__Bacteria|p__Bacteroidota|c__Bacteroidia|o__Bacteroidales|f__Bacteroidaceae|g__Bacteroides|s__Bacteroides_heparinolyticus|t__21589	NA	12	NA
k__Bacteria|p__Bacteroidota|c__Bacteroidia|o__Bacteroidales|f__Bacteroidaceae|g__Bacteroides|s__Bacteroides_intestinalis|t__1846	NA	3	38
k__Bacteria|p__Bacteroidota|c__Bacteroidia|o__Bacteroidales|f__Bacteroidaceae|g__Bacteroides|s__Bacteroides_mediterraneensis|t__104890	NA	3	NA
k__Bacteria|p__Bacteroidota|c__Bacteroidia|o__Bacteroidales|f__Bacteroidaceae|g__Bacteroides|s__Bacteroides_nordii|t__1858	NA	3	73
k__Bacteria|p__Bacteroidota|c__Bacteroidia|o__Bacteroidales|f__Bacteroidaceae|g__Bacteroides|s__Bacteroides_ovatus|t__1871	22	92	241
k__Bacteria|p__Bacteroidota|c__Bacteroidia|o__Bacteroidales|f__Bacteroidaceae|g__Bacteroides|s__Bacteroides_pyogenes|t__1806	NA	66	NA
k__Bacteria|p__Bacteroidota|c__Bacteroidia|o__Bacteroidales|f__Bacteroidaceae|g__Bacteroides|s__Bacteroides_rodentium|t__27789	NA	3	NA
k__Bacteria|p__Bacteroidota|c__Bacteroidia|o__Bacteroidales|f__Bacteroidaceae|g__Bacteroides|s__Bacteroides_salyersiae|t__1857	NA	3	29
k__Bacteria|p__Actinobacteria|c__Coriobacteriia|o__Coriobacteriales|f__Coriobacteriaceae|g__Collinsella|s__Collinsella_SGB14754|t__14754	33	NA	NA
k__Bacteria|p__Bacteroidota|c__Bacteroidia|o__Bacteroidales|f__Bacteroidaceae|g__Bacteroides|s__Bacteroides_SGB63885|t__63885	NA	577	NA
k__Bacteria|p__Bacteroidota|c__Bacteroidia|o__Bacteroidales|f__Bacteroidaceae|g__Bacteroides|s__Bacteroides_stercoris|t__1830	257	766	144
k__Bacteria|p__Bacteroidota|c__Bacteroidia|o__Bacteroidales|f__Bacteroidaceae|g__Bacteroides|s__Bacteroides_thetaiotaomicron|t__1861	5	83	216
k__Bacteria|p__Bacteroidota|c__Bacteroidia|o__Bacteroidales|f__Bacteroidaceae|g__Bacteroides|s__Bacteroides_uniformis|t__1836	166	350	257
k__Bacteria|p__Bacteroidota|c__Bacteroidia|o__Bacteroidales|f__Bacteroidaceae|g__Bacteroides|s__Bacteroides_xylanisolvens|t__1867	18	100	199
k__Bacteria|p__Fusobacteria|c__Fusobacteriia|o__Fusobacteriales|f__Fusobacteriaceae|g__GGB4379|s__GGB4379_SGB6025|t__6025	69	232	NA
k__Bacteria|p__Bacteroidota|c__Bacteroidia|o__Bacteroidales|f__Bacteroidaceae|g__GGB47738|s__GGB47738_SGB65710|t__65710	NA	695	NA
k__Bacteria|p__Bacteroidota|c__Bacteroidia|o__Bacteroidales|f__Bacteroidaceae|g__Bacteroides|s__Bacteroides_SGB1911|t__1911	NA	9	NA
k__Bacteria|p__Bacteroidota|c__Bacteroidia|o__Bacteroidales|f__Bacteroidaceae|g__Bacteroides|s__Bacteroides_togonis|t__1822	NA	3	NA
k__Bacteria|p__Bacteroidota|c__Bacteroidia|o__Bacteroidales|f__Bacteroidaceae|g__Phocaeicola|s__Phocaeicola_coprocola|t__1891	198	1415	17
k__Bacteria|p__Bacteroidota|c__Bacteroidia|o__Bacteroidales|f__Bacteroidaceae|g__Phocaeicola|s__Phocaeicola_coprophilus|t__1888	163	648	7
k__Bacteria|p__Bacteroidota|c__Bacteroidia|o__Bacteroidales|f__Bacteroidaceae|g__Phocaeicola|s__Phocaeicola_dorei|t__1815	NA	33	134
k__Bacteria|p__Bacteroidota|c__Bacteroidia|o__Bacteroidales|f__Bacteroidaceae|g__Phocaeicola|s__Phocaeicola_faecicola|t__1887	29	22	NA
k__Bacteria|p__Bacteroidota|c__Bacteroidia|o__Bacteroidales|f__Bacteroidaceae|g__Phocaeicola|s__Phocaeicola_massiliensis|t__1812	11	103	76
k__Bacteria|p__Bacteroidota|c__Bacteroidia|o__Bacteroidales|f__Bacteroidaceae|g__Phocaeicola|s__Phocaeicola_plebeius|t__1899	135	1219	5
k__Bacteria|p__Bacteroidota|c__Bacteroidia|o__Bacteroidales|f__Bacteroidaceae|g__Phocaeicola|s__Phocaeicola_plebeius|t__1903	232	109	26
k__Bacteria|p__Bacteroidota|c__Bacteroidia|o__Bacteroidales|f__Bacteroidaceae|g__Phocaeicola|s__Phocaeicola_sartorii|t__1813	NA	NA	35
k__Bacteria|p__Bacteroidota|c__Bacteroidia|o__Bacteroidales|f__Bacteroidaceae|g__Phocaeicola|s__Phocaeicola_vulgatus|t__1814	266	1245	260
k__Bacteria|p__Bacteroidota|c__Bacteroidia|o__Bacteroidales|f__Barnesiellaceae|g__Barnesiella|s__Barnesiella_intestinihominis|t__1965	57	22	113
k__Bacteria|p__Bacteroidota|c__Bacteroidia|o__Bacteroidales|f__Barnesiellaceae|g__Coprobacter|s__Coprobacter_fastidiosus|t__1963	NA	4	52
k__Bacteria|p__Bacteroidota|c__Bacteroidia|o__Bacteroidales|f__Barnesiellaceae|g__Coprobacter|s__Coprobacter_secundus|t__1962	7	3	33
k__Bacteria|p__Bacteroidota|c__Bacteroidia|o__Bacteroidales|f__Muribaculaceae|g__Duncaniella|s__Duncaniella_dubosii|t__2089	NA	6	NA
k__Bacteria|p__Bacteroidota|c__Bacteroidia|o__Bacteroidales|f__Muribaculaceae|g__GGB70852|s__GGB70852_SGB95305|t__95305	NA	8	NA
k__Bacteria|p__Bacteroidota|c__Bacteroidia|o__Bacteroidales|f__Muribaculaceae|g__GGB70869|s__GGB70869_SGB2145|t__2145	NA	NA	4
k__Bacteria|p__Bacteroidota|c__Bacteroidia|o__Bacteroidales|f__Muribaculaceae|g__Muribaculum|s__Muribaculum_gordoncarteri|t__2087	NA	305	7
k__Bacteria|p__Bacteroidota|c__Bacteroidia|o__Bacteroidales|f__Muribaculaceae|g__Paramuribaculum|s__Paramuribaculum_intestinale|t__21584	NA	4	NA
k__Bacteria|p__Bacteroidota|c__Bacteroidia|o__Bacteroidales|f__Odoribacteraceae|g__Butyricimonas|s__Butyricimonas_faecihominis|t__1786	NA	NA	40
k__Bacteria|p__Bacteroidota|c__Bacteroidia|o__Bacteroidales|f__Odoribacteraceae|g__Butyricimonas|s__Butyricimonas_paravirosa|t__1785	NA	NA	37
k__Bacteria|p__Firmicutes|c__Clostridia|o__Eubacteriales|f__Oscillospiraceae|g__GGB9715|s__GGB9715_SGB15260|t__15260	10	NA	104
k__Bacteria|p__Bacteroidota|c__Bacteroidia|o__Bacteroidales|f__Odoribacteraceae|g__Butyricimonas|s__Butyricimonas_virosa|t__1784	10	6	58
k__Bacteria|p__Bacteroidota|c__Bacteroidia|o__Bacteroidales|f__Odoribacteraceae|g__Odoribacter|s__Odoribacter_splanchnicus|t__1790	NA	12	213
k__Bacteria|p__Bacteroidota|c__Bacteroidia|o__Bacteroidales|f__Porphyromonadaceae|g__Porphyromonas|s__Porphyromonas_asaccharolytica|t__1981	NA	NA	5
k__Bacteria|p__Bacteroidota|c__Bacteroidia|o__Bacteroidales|f__Porphyromonadaceae|g__Porphyromonas|s__Porphyromonas_bennonis|t__1985	NA	4	7
k__Bacteria|p__Bacteroidota|c__Bacteroidia|o__Bacteroidales|f__Porphyromonadaceae|g__Porphyromonas|s__Porphyromonas_cangingivalis|t__2060	NA	147	NA
k__Bacteria|p__Bacteroidota|c__Bacteroidia|o__Bacteroidales|f__Porphyromonadaceae|g__Porphyromonas|s__Porphyromonas_canoris|t__2061	NA	7	NA
k__Bacteria|p__Bacteroidota|c__Bacteroidia|o__Bacteroidales|f__Porphyromonadaceae|g__Porphyromonas|s__Porphyromonas_crevioricanis|t__2062	NA	7	NA
k__Bacteria|p__Bacteroidota|c__Bacteroidia|o__Bacteroidales|f__Porphyromonadaceae|g__Porphyromonas|s__Porphyromonas_gingivicanis|t__2063	NA	63	NA
k__Bacteria|p__Bacteroidota|c__Bacteroidia|o__Bacteroidales|f__Porphyromonadaceae|g__Porphyromonas|s__Porphyromonas_gulae|t__2056	NA	21	NA
k__Bacteria|p__Bacteroidota|c__Bacteroidia|o__Bacteroidales|f__Porphyromonadaceae|g__Porphyromonas|s__Porphyromonas_macacae|t__2055	NA	7	NA
k__Bacteria|p__Bacteroidota|c__Bacteroidia|o__Bacteroidales|f__Porphyromonadaceae|g__Porphyromonas|s__Porphyromonas_SGB1984|t__1984	NA	NA	4
k__Bacteria|p__Bacteroidota|c__Bacteroidia|o__Bacteroidales|f__Porphyromonadaceae|g__Porphyromonas|s__Porphyromonas_somerae|t__1991	NA	NA	7
k__Bacteria|p__Bacteroidota|c__Bacteroidia|o__Bacteroidales|f__Porphyromonadaceae|g__Porphyromonas|s__Porphyromonas_sp_HMSC065F10|t__1990	NA	NA	6
k__Bacteria|p__Bacteroidota|c__Bacteroidia|o__Bacteroidales|f__Prevotellaceae|g__GGB1148|s__GGB1148_SGB1475|t__1475	NA	NA	38
k__Bacteria|p__Bacteroidota|c__Bacteroidia|o__Bacteroidales|f__Prevotellaceae|g__GGB1239|s__GGB1239_SGB1657|t__1657	NA	4	52
k__Bacteria|p__Bacteroidota|c__Bacteroidia|o__Bacteroidales|f__Prevotellaceae|g__GGB1247|s__GGB1247_SGB1668|t__1668	25	NA	59
k__Bacteria|p__Bacteroidota|c__Bacteroidia|o__Bacteroidales|f__Prevotellaceae|g__GGB38162|s__GGB38162_SGB65708|t__65708	44	721	NA
k__Bacteria|p__Bacteroidota|c__Bacteroidia|o__Bacteroidales|f__Prevotellaceae|g__Marseilla|s__Marseilla_massiliensis|t__1600	18	NA	NA
k__Bacteria|p__Bacteroidota|c__Bacteroidia|o__Bacteroidales|f__Prevotellaceae|g__Paraprevotella|s__Paraprevotella_clara|t__1798	NA	5	39
k__Bacteria|p__Bacteroidota|c__Bacteroidia|o__Bacteroidales|f__Prevotellaceae|g__Paraprevotella|s__Paraprevotella_xylaniphila|t__1797	85	135	3
k__Bacteria|p__Bacteroidota|c__Bacteroidia|o__Bacteroidales|f__Prevotellaceae|g__Prevotella|s__Prevotella_copri|t__1626	359	1773	164
k__Bacteria|p__Bacteroidota|c__Bacteroidia|o__Bacteroidales|f__Prevotellaceae|g__Prevotella|s__Prevotella_copri|t__1644	NA	4	106
k__Bacteria|p__Bacteroidota|c__Bacteroidia|o__Bacteroidales|f__Prevotellaceae|g__Prevotella|s__Prevotella_copri|t__1636	NA	NA	86
k__Bacteria|p__Bacteroidota|c__Bacteroidia|o__Bacteroidales|f__Prevotellaceae|g__Prevotella|s__Prevotella_hominis|t__1617	NA	NA	83
k__Bacteria|p__Bacteroidota|c__Bacteroidia|o__Bacteroidales|f__Prevotellaceae|g__GGB74405|s__GGB74405_SGB1614|t__1614	NA	NA	60
k__Bacteria|p__Bacteroidota|c__Bacteroidia|o__Bacteroidales|f__Prevotellaceae|g__Prevotella|s__Prevotella_copri|t__1653	NA	4	90
k__Bacteria|p__Bacteroidota|c__Bacteroidia|o__Bacteroidales|f__Prevotellaceae|g__Prevotella|s__Prevotella_disiens|t__1559	NA	NA	9
k__Bacteria|p__Bacteroidota|c__Bacteroidia|o__Bacteroidales|f__Prevotellaceae|g__Prevotella|s__Prevotella_lascolaii|t__1585	23	NA	3
k__Bacteria|p__Bacteroidota|c__Bacteroidia|o__Bacteroidales|f__Prevotellaceae|g__Prevotella|s__Prevotella_pectinovora|t__1662	NA	NA	9
k__Bacteria|p__Bacteroidota|c__Bacteroidia|o__Bacteroidales|f__Prevotellaceae|g__Prevotella|s__Prevotella_SGB1675|t__1675	NA	NA	32
k__Bacteria|p__Bacteroidota|c__Bacteroidia|o__Bacteroidales|f__Prevotellaceae|g__Prevotella|s__Prevotella_stercorea|t__1680	NA	NA	50
k__Bacteria|p__Bacteroidota|c__Bacteroidia|o__Bacteroidales|f__Prevotellaceae|g__Prevotella|s__Prevotella_sp_Marseille_P4119|t__1676	NA	NA	62
k__Bacteria|p__Bacteroidota|c__Bacteroidia|o__Bacteroidales|f__Prevotellaceae|g__Prevotella|s__Prevotella_dentalis|t__1666	7	4	38
k__Bacteria|p__Bacteroidota|c__Bacteroidia|o__Bacteroidales|f__Prevotellaceae|g__Prevotellamassilia|s__Prevotellamassilia_timonensis|t__1477	NA	NA	38
k__Bacteria|p__Bacteroidota|c__Bacteroidia|o__Bacteroidales|f__Rikenellaceae|g__Alistipes|s__Alistipes_communis|t__2290	84	14	129
k__Bacteria|p__Bacteroidota|c__Bacteroidia|o__Bacteroidales|f__Rikenellaceae|g__Alistipes|s__Alistipes_dispar|t__2311	119	26	21
k__Bacteria|p__Bacteroidota|c__Bacteroidia|o__Bacteroidales|f__Rikenellaceae|g__Alistipes|s__Alistipes_finegoldii|t__2301	NA	5	172
k__Bacteria|p__Bacteroidota|c__Bacteroidia|o__Bacteroidales|f__Rikenellaceae|g__Alistipes|s__Alistipes_ihumii|t__2328	20	14	86
k__Bacteria|p__Bacteroidota|c__Bacteroidia|o__Bacteroidales|f__Rikenellaceae|g__Alistipes|s__Alistipes_indistinctus|t__2325	NA	22	115
k__Bacteria|p__Bacteroidota|c__Bacteroidia|o__Bacteroidales|f__Rikenellaceae|g__Alistipes|s__Alistipes_onderdonkii|t__2303	NA	12	169
k__Bacteria|p__Bacteroidota|c__Bacteroidia|o__Bacteroidales|f__Rikenellaceae|g__Alistipes|s__Alistipes_putredinis|t__2318	99	96	198
k__Bacteria|p__Bacteroidota|c__Bacteroidia|o__Bacteroidales|f__Rikenellaceae|g__Alistipes|s__Alistipes_senegalensis|t__2296	NA	23	73
k__Bacteria|p__Firmicutes|c__Clostridia|o__Eubacteriales|f__Lachnospiraceae|g__GGB3743|s__GGB3743_SGB5086|t__5086	137	618	NA
k__Bacteria|p__Fusobacteria|c__Fusobacteriia|o__Fusobacteriales|f__Fusobacteriaceae|g__GGB4385|s__GGB4385_SGB6032|t__6032	NA	26	NA
k__Bacteria|p__Bacteroidota|c__Bacteroidia|o__Bacteroidales|f__Rikenellaceae|g__Alistipes|s__Alistipes_shahii|t__2295	34	57	200
k__Bacteria|p__Bacteroidota|c__Bacteroidia|o__Bacteroidales|f__Rikenellaceae|g__Alistipes|s__Alistipes_sp_CHKCI003|t__2292	3	NA	NA
k__Bacteria|p__Bacteroidota|c__Bacteroidia|o__Bacteroidales|f__Rikenellaceae|g__Alistipes|s__Alistipes_timonensis|t__2299	NA	16	15
k__Bacteria|p__Bacteroidota|c__Bacteroidia|o__Bacteroidales|f__Rikenellaceae|g__Gallalistipes|s__Gallalistipes_aquisgranensis|t__2329	NA	NA	3
k__Bacteria|p__Bacteroidota|c__CFGB668|o__OFGB668|f__FGB668|g__GGB1663|s__GGB1663_SGB2279|t__2279	57	26	6
k__Bacteria|p__Firmicutes|c__Clostridia|o__Eubacteriales|f__Eubacteriaceae|g__GGB3277|s__GGB3277_SGB4327|t__4327	NA	5	84
k__Bacteria|p__Firmicutes|c__Clostridia|o__Eubacteriales|f__Eubacteriaceae|g__GGB3280|s__GGB3280_SGB4333|t__4333	NA	5	45
k__Bacteria|p__Firmicutes|c__Clostridia|o__Eubacteriales|f__Eubacteriaceae|g__GGB3281|s__GGB3281_SGB4335|t__4335	NA	NA	50
k__Bacteria|p__Bacteroidota|c__Bacteroidia|o__Bacteroidales|f__Tannerellaceae|g__Parabacteroides|s__Parabacteroides_sp_AGMB00274|t__1930	40	5	NA
k__Bacteria|p__Bacteroidota|c__Bacteroidia|o__Bacteroidales|f__Tannerellaceae|g__GGB77017|s__GGB77017_SGB104877|t__104877	15	4	NA
k__Bacteria|p__Bacteroidota|c__Bacteroidia|o__Bacteroidales|f__Tannerellaceae|g__GGB77018|s__GGB77018_SGB104878|t__104878	NA	38	NA
k__Bacteria|p__Bacteroidota|c__Bacteroidia|o__Bacteroidales|f__Tannerellaceae|g__Parabacteroides|s__Parabacteroides_distasonis|t__1934	58	168	234
k__Bacteria|p__Bacteroidota|c__Bacteroidia|o__Bacteroidales|f__Tannerellaceae|g__Parabacteroides|s__Parabacteroides_goldsteinii|t__1941	NA	NA	40
k__Bacteria|p__Bacteroidota|c__Bacteroidia|o__Bacteroidales|f__Tannerellaceae|g__Parabacteroides|s__Parabacteroides_johnsonii|t__1948	NA	3	18
k__Bacteria|p__Bacteroidota|c__Bacteroidia|o__Bacteroidales|f__Tannerellaceae|g__Parabacteroides|s__Parabacteroides_massiliensis|t__1945	NA	NA	34
k__Bacteria|p__Bacteroidota|c__Bacteroidia|o__Bacteroidales|f__Tannerellaceae|g__Parabacteroides|s__Parabacteroides_merdae|t__1949	230	338	170
k__Bacteria|p__Bacteroidota|c__Bacteroidia|o__Bacteroidales|f__Tannerellaceae|g__Parabacteroides|s__Parabacteroides_SGB104879|t__104879	NA	25	NA
k__Bacteria|p__Bacteroidota|c__Bacteroidia|o__Bacteroidales|f__Tannerellaceae|g__Tannerella|s__Tannerella_forsythia|t__27842	NA	6	NA
k__Bacteria|p__Bacteroidota|c__CFGB11479|o__OFGB11479|f__FGB11479|g__GGB1630|s__GGB1630_SGB2238|t__2238	NA	NA	27
k__Bacteria|p__Bacteroidota|c__Bacteroidia|o__Bacteroidales|f__Prevotellaceae|g__GGB1219|s__GGB1219_SGB1586|t__1586	99	78	NA
k__Bacteria|p__Bacteroidota|c__Bacteroidia|o__Bacteroidales|f__Bacteroidaceae|g__GGB1350|s__GGB1350_SGB1808|t__1808	109	1124	NA
k__Bacteria|p__Bacteroidota|c__CFGB536|o__OFGB536|f__FGB536|g__GGB1102|s__GGB1102_SGB1416|t__1416	NA	25	NA
k__Bacteria|p__Bacteroidota|c__Bacteroidia|o__Bacteroidales|f__Muribaculaceae|g__GGB1547|s__GGB1547_SGB2131|t__2131	NA	30	NA
k__Bacteria|p__Bacteroidota|c__CFGB529|o__OFGB529|f__FGB529|g__GGB1096|s__GGB1096_SGB1408|t__1408	NA	NA	11
k__Bacteria|p__Bacteroidota|c__CFGB544|o__OFGB544|f__FGB544|g__GGB1123|s__GGB1123_SGB1437|t__1437	NA	16	16
k__Bacteria|p__Bacteroidota|c__CFGB593|o__OFGB593|f__FGB593|g__GGB1345|s__GGB1345_SGB1803|t__1803	95	221	NA
k__Bacteria|p__Bacteroidota|c__CFGB593|o__OFGB593|f__FGB593|g__GGB77016|s__GGB77016_SGB104875|t__104875	NA	94	NA
k__Bacteria|p__Bacteroidota|c__CFGB667|o__OFGB667|f__FGB667|g__GGB1661|s__GGB1661_SGB2275|t__2275	NA	NA	13
k__Bacteria|p__Bacteroidota|c__CFGB628|o__OFGB628|f__FGB628|g__GGB1492|s__GGB1492_SGB2067|t__2067	122	607	NA
k__Bacteria|p__Bacteroidota|c__CFGB629|o__OFGB629|f__FGB629|g__GGB1495|s__GGB1495_SGB2071|t__2071	NA	3	90
k__Bacteria|p__Bacteroidota|c__Bacteroidia|o__Bacteroidales|f__Muribaculaceae|g__GGB1543|s__GGB1543_SGB2126|t__2126	NA	415	6
k__Bacteria|p__Bacteroidota|c__Bacteroidia|o__Bacteroidales|f__Muribaculaceae|g__GGB1549|s__GGB1549_SGB2133|t__2133	NA	5	5
k__Bacteria|p__Bacteroidota|c__Bacteroidia|o__Bacteroidales|f__Muribaculaceae|g__GGB1575|s__GGB1575_SGB2164|t__2164	NA	44	NA
k__Bacteria|p__Bacteroidota|c__CFGB658|o__OFGB658|f__FGB658|g__GGB1627|s__GGB1627_SGB2227|t__2227	3	NA	8
k__Bacteria|p__Bacteroidota|c__CFGB667|o__OFGB667|f__FGB667|g__GGB1662|s__GGB1662_SGB2276|t__2276	NA	NA	5
k__Bacteria|p__Bacteroidota|c__CFGB27697|o__OFGB27697|f__FGB27697|g__GGB47714|s__GGB47714_SGB65685|t__65685	29	251	NA
k__Bacteria|p__Bacteroidota|c__Bacteroidia|o__Bacteroidales|f__Rikenellaceae|g__Alistipes|s__Alistipes_sp_DSM_112343|t__35895	NA	15	NA
k__Bacteria|p__Bacteroidota|c__Bacteroidia|o__Bacteroidales|f__Bacteroidaceae|g__GGB47741|s__GGB47741_SGB65713|t__65713	48	724	NA
k__Bacteria|p__Bacteroidota|c__Bacteroidia|o__Bacteroidales|f__Bacteroidaceae|g__GGB47742|s__GGB47742_SGB65714|t__65714	NA	486	NA
k__Bacteria|p__Bacteroidota|c__Bacteroidia|o__Bacteroidales|f__Bacteroidaceae|g__GGB77003|s__GGB77003_SGB104903|t__104903	NA	61	NA
k__Bacteria|p__Bacteroidota|c__Bacteroidia|o__Bacteroidales|f__Muribaculaceae|g__GGB1550|s__GGB1550_SGB2135|t__2135	NA	4	4
k__Bacteria|p__Bacteroidota|c__Bacteroidia|o__Bacteroidales|f__Muribaculaceae|g__GGB27906|s__GGB27906_SGB40342|t__40342	NA	3	NA
k__Bacteria|p__Bacteroidota|c__CFGB629|o__OFGB629|f__FGB629|g__GGB1491|s__GGB1491_SGB2066|t__2066	52	230	NA
k__Bacteria|p__Bacteroidota|c__Bacteroidia|o__Bacteroidales|f__Muribaculaceae|g__GGB1521|s__GGB1521_SGB2103|t__2103	NA	10	3
k__Bacteria|p__Bacteroidota|c__Bacteroidia|o__Bacteroidales|f__Muribaculaceae|g__GGB27878|s__GGB27878_SGB40312|t__40312	NA	9	NA
k__Bacteria|p__Bacteroidota|c__Bacteroidia|o__Bacteroidales|f__Prevotellaceae|g__Prevotella|s__Prevotella_SGB1638|t__1638	123	61	35
k__Bacteria|p__Firmicutes|c__CFGB1258|o__OFGB1258|f__FGB1258|g__GGB3052|s__GGB3052_SGB4053|t__4053	74	3	23
k__Bacteria|p__Bacteroidota|c__Flavobacteriia|o__Flavobacteriales|f__Flavobacteriaceae|g__Imtechella|s__Imtechella_halotolerans|t__2930	NA	32	NA
k__Bacteria|p__Bacteroidota|c__Flavobacteriia|o__Flavobacteriales|f__Weeksellaceae|g__Cloacibacterium|s__Cloacibacterium_caeni|t__2534	NA	6	NA
k__Bacteria|p__Candidatus_Melainabacteria|c__CFGB2107|o__OFGB2107|f__FGB2107|g__GGB6012|s__GGB6012_SGB8640|t__8640	NA	3	42
k__Bacteria|p__Candidatus_Melainabacteria|c__CFGB2107|o__OFGB2107|f__FGB2107|g__GGB6013|s__GGB6013_SGB8644|t__8644	NA	NA	19
k__Bacteria|p__Candidatus_Melainabacteria|c__CFGB2107|o__OFGB2107|f__FGB2107|g__GGB6019|s__GGB6019_SGB8651|t__8651	NA	3	22
k__Bacteria|p__Candidatus_Melainabacteria|c__CFGB2104|o__OFGB2104|f__FGB2104|g__GGB18492|s__GGB18492_SGB27345|t__27345	NA	NA	8
k__Bacteria|p__Deinococcus_Thermus|c__Deinococci|o__Deinococcales|f__Deinococcaceae|g__Deinococcus|s__Deinococcus_geothermalis|t__17552	NA	3	NA
k__Bacteria|p__Elusimicrobia|c__Elusimicrobia|o__Elusimicrobiales|f__Elusimicrobiaceae|g__GGB13148|s__GGB13148_SGB20355|t__20355	NA	NA	5
k__Bacteria|p__Firmicutes|c__Bacilli|o__Bacillales|f__Bacillaceae|g__Anoxybacillus|s__Anoxybacillus_flavithermus|t__8359	NA	3	NA
k__Bacteria|p__Firmicutes|c__Bacilli|o__Bacillales|f__Bacillaceae|g__Lysinibacillus|s__Lysinibacillus_fusiformis|t__7491	NA	4	NA
k__Bacteria|p__Firmicutes|c__Bacilli|o__Bacillales|f__Bacillaceae|g__Priestia|s__Priestia_megaterium|t__7678	NA	7	NA
k__Bacteria|p__Firmicutes|c__Bacilli|o__Bacillales|f__Bacillales_unclassified|g__Gemella|s__Gemella_palaticanis|t__77470	NA	10	NA
k__Bacteria|p__Firmicutes|c__Bacilli|o__Bacillales|f__Paenibacillaceae|g__Paenibacillus|s__Paenibacillus_ginsengihumi|t__29179	NA	8	NA
k__Bacteria|p__Firmicutes|c__Bacilli|o__Bacillales|f__Planococcaceae|g__Bhargavaea|s__Bhargavaea_sp_CC_171006|t__82732	NA	3	NA
k__Bacteria|p__Firmicutes|c__Bacilli|o__Bacillales|f__Planococcaceae|g__Kurthia|s__Kurthia_gibsonii|t__7515	NA	5	NA
k__Bacteria|p__Firmicutes|c__Bacilli|o__Bacillales|f__Planococcaceae|g__Kurthia|s__Kurthia_sp_3B1D|t__29938	NA	4	NA
k__Bacteria|p__Firmicutes|c__Bacilli|o__Bacillales|f__Planococcaceae|g__Rummeliibacillus|s__Rummeliibacillus_stabekisii|t__7513	NA	3	NA
k__Bacteria|p__Firmicutes|c__Bacilli|o__Bacillales|f__Planococcaceae|g__Solibacillus|s__Solibacillus_silvestris|t__7481	NA	4	NA
k__Bacteria|p__Firmicutes|c__CFGB10318|o__OFGB10318|f__FGB10318|g__GGB4657|s__GGB4657_SGB6444|t__6444	NA	NA	3
k__Bacteria|p__Firmicutes|c__CFGB45628|o__OFGB45628|f__FGB45628|g__GGB58233|s__GGB58233_SGB79883|t__79883	40	NA	26
k__Bacteria|p__Firmicutes|c__Bacilli|o__Bacillales|f__Staphylococcaceae|g__Jeotgalicoccus|s__Jeotgalicoccus_halotolerans|t__24956	NA	3	NA
k__Bacteria|p__Firmicutes|c__Bacilli|o__Bacillales|f__Staphylococcaceae|g__Macrococcus|s__Macrococcus_caseolyticus|t__7869	NA	9	NA
k__Bacteria|p__Firmicutes|c__Bacilli|o__Bacillales|f__Staphylococcaceae|g__Staphylococcus|s__Staphylococcus_aureus|t__7852	NA	4	NA
k__Bacteria|p__Firmicutes|c__Bacilli|o__Bacillales|f__Staphylococcaceae|g__Staphylococcus|s__Staphylococcus_canis|t__94574	NA	4	NA
k__Bacteria|p__Firmicutes|c__Bacilli|o__Bacillales|f__Staphylococcaceae|g__Staphylococcus|s__Staphylococcus_coagulans|t__7825	NA	10	NA
k__Bacteria|p__Firmicutes|c__Bacilli|o__Bacillales|f__Staphylococcaceae|g__Staphylococcus|s__Staphylococcus_hominis|t__7858	NA	3	NA
k__Bacteria|p__Firmicutes|c__Bacilli|o__Bacillales|f__Staphylococcaceae|g__Staphylococcus|s__Staphylococcus_pseudintermedius|t__7827	NA	58	NA
k__Bacteria|p__Firmicutes|c__Bacilli|o__Bacillales|f__Staphylococcaceae|g__Staphylococcus|s__Staphylococcus_saprophyticus|t__7848	NA	7	NA
k__Bacteria|p__Firmicutes|c__Bacilli|o__Bacillales|f__Staphylococcaceae|g__Staphylococcus|s__Staphylococcus_simulans|t__7832	NA	3	NA
k__Bacteria|p__Bacteroidota|c__Bacteroidia|o__Bacteroidales|f__Muribaculaceae|g__GGB1544|s__GGB1544_SGB2127|t__2127	NA	10	3
k__Bacteria|p__Firmicutes|c__Bacilli|o__Lactobacillales|f__Carnobacteriaceae|g__Carnobacterium|s__Carnobacterium_divergens|t__7903	NA	7	NA
k__Bacteria|p__Firmicutes|c__Bacilli|o__Lactobacillales|f__Carnobacteriaceae|g__Carnobacterium|s__Carnobacterium_maltaromaticum|t__7902	NA	5	NA
k__Bacteria|p__Firmicutes|c__Bacilli|o__Lactobacillales|f__Carnobacteriaceae|g__Granulicatella|s__Granulicatella_adiacens|t__8249	NA	NA	5
k__Bacteria|p__Firmicutes|c__Bacilli|o__Lactobacillales|f__Carnobacteriaceae|g__Jeotgalibaca|s__Jeotgalibaca_dankookensis|t__7901	NA	3	NA
k__Bacteria|p__Firmicutes|c__Bacilli|o__Lactobacillales|f__Enterococcaceae|g__Enterococcus|s__Enterococcus_avium|t__7931	NA	27	NA
k__Bacteria|p__Firmicutes|c__Bacilli|o__Lactobacillales|f__Enterococcaceae|g__Enterococcus|s__Enterococcus_canintestini|t__7958	NA	22	NA
k__Bacteria|p__Firmicutes|c__Bacilli|o__Lactobacillales|f__Enterococcaceae|g__Enterococcus|s__Enterococcus_canis|t__7959	NA	6	NA
k__Bacteria|p__Firmicutes|c__Bacilli|o__Lactobacillales|f__Enterococcaceae|g__Enterococcus|s__Enterococcus_casseliflavus|t__7952	NA	42	NA
k__Bacteria|p__Firmicutes|c__Bacilli|o__Lactobacillales|f__Enterococcaceae|g__Enterococcus|s__Enterococcus_cecorum|t__7961	96	303	3
k__Bacteria|p__Firmicutes|c__Bacilli|o__Lactobacillales|f__Enterococcaceae|g__Enterococcus|s__Enterococcus_columbae|t__7960	NA	5	NA
k__Bacteria|p__Firmicutes|c__Bacilli|o__Lactobacillales|f__Enterococcaceae|g__Enterococcus|s__Enterococcus_durans|t__7966	NA	7	NA
k__Bacteria|p__Firmicutes|c__Bacilli|o__Lactobacillales|f__Enterococcaceae|g__Enterococcus|s__Enterococcus_faecalis|t__7962	5	135	13
k__Bacteria|p__Firmicutes|c__Bacilli|o__Lactobacillales|f__Enterococcaceae|g__Enterococcus|s__Enterococcus_faecium|t__7967	NA	178	7
k__Bacteria|p__Firmicutes|c__Bacilli|o__Lactobacillales|f__Enterococcaceae|g__Enterococcus|s__Enterococcus_faecium|t__7968	NA	145	5
k__Bacteria|p__Firmicutes|c__Bacilli|o__Lactobacillales|f__Enterococcaceae|g__Enterococcus|s__Enterococcus_gallinarum|t__7951	NA	26	4
k__Bacteria|p__Firmicutes|c__Bacilli|o__Lactobacillales|f__Enterococcaceae|g__Enterococcus|s__Enterococcus_hirae|t__7970	5	240	28
k__Bacteria|p__Firmicutes|c__Bacilli|o__Lactobacillales|f__Enterococcaceae|g__Enterococcus|s__Enterococcus_mundtii|t__7963	NA	18	NA
k__Bacteria|p__Firmicutes|c__Bacilli|o__Lactobacillales|f__Enterococcaceae|g__Enterococcus|s__Enterococcus_raffinosus|t__7930	NA	NA	3
k__Bacteria|p__Firmicutes|c__Clostridia|o__Eubacteriales|f__Clostridiaceae|g__Clostridium|s__Clostridium_SGB6173|t__6173	NA	6	67
k__Bacteria|p__Bacteroidota|c__Bacteroidia|o__Bacteroidales|f__Bacteroidaceae|g__GGB49985|s__GGB49985_SGB69986|t__69986	10	168	NA
k__Bacteria|p__Actinobacteria|c__Actinomycetia|o__Micrococcales|f__Micrococcaceae|g__Rothia|s__Rothia_sp_P100|t__23955	NA	8	NA
k__Bacteria|p__Firmicutes|c__CFGB1765|o__OFGB1765|f__FGB1765|g__GGB4539|s__GGB4539_SGB6260|t__6260	19	NA	NA
k__Bacteria|p__Firmicutes|c__Firmicutes_unclassified|o__Firmicutes_unclassified|f__Firmicutes_unclassified|g__GGB9513|s__GGB9513_SGB14911|t__14911	262	54	NA
k__Bacteria|p__Firmicutes|c__Clostridia|o__Eubacteriales|f__Lachnospiraceae|g__GGB3602|s__GGB3602_SGB4865|t__4865	204	12	NA
k__Bacteria|p__Firmicutes|c__Bacilli|o__Lactobacillales|f__Enterococcaceae|g__Melissococcus|s__Melissococcus_sp_OM08_11BH|t__7917	NA	4	NA
k__Bacteria|p__Firmicutes|c__Bacilli|o__Lactobacillales|f__Enterococcaceae|g__Vagococcus|s__Vagococcus_martis|t__7916	NA	10	NA
k__Bacteria|p__Firmicutes|c__Bacilli|o__Lactobacillales|f__Lactobacillaceae|g__Dellaglioa|s__Dellaglioa_algida|t__7252	NA	13	NA
k__Bacteria|p__Firmicutes|c__Bacilli|o__Lactobacillales|f__Lactobacillaceae|g__Dellaglioa|s__Dellaglioa_SGB96978|t__96978	NA	6	NA
k__Bacteria|p__Bacteroidota|c__Bacteroidia|o__Bacteroidales|f__Bacteroidaceae|g__GGB1387|s__GGB1387_SGB1894|t__1894	85	6	NA
k__Bacteria|p__Firmicutes|c__CFGB1765|o__OFGB1765|f__FGB1765|g__GGB4566|s__GGB4566_SGB6305|t__6305	119	3	23
k__Bacteria|p__Firmicutes|c__CFGB1765|o__OFGB1765|f__FGB1765|g__GGB4578|s__GGB4578_SGB6328|t__6328	NA	NA	59
k__Bacteria|p__Firmicutes|c__Firmicutes_unclassified|o__Firmicutes_unclassified|f__Firmicutes_unclassified|g__GGB3680|s__GGB3680_SGB4995|t__4995	288	102	NA
k__Bacteria|p__Firmicutes|c__CFGB1765|o__OFGB1765|f__FGB1765|g__GGB4588|s__GGB4588_SGB6347|t__6347	NA	NA	13
k__Bacteria|p__Firmicutes|c__CFGB1765|o__OFGB1765|f__FGB1765|g__GGB4591|s__GGB4591_SGB6350|t__6350	NA	NA	15
k__Bacteria|p__Firmicutes|c__CFGB1765|o__OFGB1765|f__FGB1765|g__GGB4599|s__GGB4599_SGB6362|t__6362	7	NA	41
k__Bacteria|p__Firmicutes|c__CFGB1765|o__OFGB1765|f__FGB1765|g__GGB4602|s__GGB4602_SGB6365|t__6365	NA	NA	23
k__Bacteria|p__Firmicutes|c__CFGB1765|o__OFGB1765|f__FGB1765|g__GGB4605|s__GGB4605_SGB6378|t__6378	NA	NA	14
k__Bacteria|p__Firmicutes|c__CFGB1780|o__OFGB1780|f__FGB1780|g__GGB4723|s__GGB4723_SGB6540|t__6540	NA	NA	39
k__Bacteria|p__Firmicutes|c__CFGB1780|o__OFGB1780|f__FGB1780|g__GGB4723|s__GGB4723_SGB6541|t__6541	NA	NA	16
k__Bacteria|p__Firmicutes|c__CFGB1765|o__OFGB1765|f__FGB1765|g__GGB4592|s__GGB4592_SGB58484|t__58484	59	14	NA
k__Bacteria|p__Firmicutes|c__CFGB1765|o__OFGB1765|f__FGB1765|g__GGB78781|s__GGB78781_SGB106569|t__106569	92	25	NA
k__Bacteria|p__Firmicutes|c__Erysipelotrichia|o__Erysipelotrichales|f__Erysipelotrichaceae|g__GGB31189|s__GGB31189_SGB44483|t__44483	NA	681	NA
k__Bacteria|p__Firmicutes|c__CFGB79294|o__OFGB79294|f__FGB79294|g__GGB87445|s__GGB87445_SGB53522|t__53522	NA	NA	6
k__Bacteria|p__Firmicutes|c__Bacilli|o__Lactobacillales|f__Lactobacillaceae|g__Lacticaseibacillus|s__Lacticaseibacillus_paracasei|t__7142	NA	7	4
k__Bacteria|p__Firmicutes|c__Bacilli|o__Lactobacillales|f__Lactobacillaceae|g__Lacticaseibacillus|s__Lacticaseibacillus_rhamnosus|t__7144	NA	4	NA
k__Bacteria|p__Firmicutes|c__Bacilli|o__Lactobacillales|f__Lactobacillaceae|g__Lactiplantibacillus|s__Lactiplantibacillus_plantarum|t__7202	NA	21	5
k__Bacteria|p__Firmicutes|c__Bacilli|o__Lactobacillales|f__Lactobacillaceae|g__Lactobacillus|s__Lactobacillus_acidophilus|t__7044	47	837	NA
k__Bacteria|p__Firmicutes|c__Bacilli|o__Lactobacillales|f__Lactobacillaceae|g__Lactobacillus|s__Lactobacillus_amylovorus|t__7050	NA	16	7
k__Bacteria|p__Firmicutes|c__Bacilli|o__Lactobacillales|f__Lactobacillaceae|g__Lactobacillus|s__Lactobacillus_crispatus|t__7045	NA	24	11
k__Bacteria|p__Firmicutes|c__Bacilli|o__Lactobacillales|f__Lactobacillaceae|g__Lactobacillus|s__Lactobacillus_delbrueckii|t__7020	NA	6	NA
k__Bacteria|p__Firmicutes|c__Bacilli|o__Lactobacillales|f__Lactobacillaceae|g__Lactobacillus|s__Lactobacillus_gallinarum|t__7047	NA	3	NA
k__Bacteria|p__Firmicutes|c__Bacilli|o__Lactobacillales|f__Lactobacillaceae|g__Lactobacillus|s__Lactobacillus_gasseri|t__7038	NA	6	4
k__Bacteria|p__Firmicutes|c__Bacilli|o__Lactobacillales|f__Lactobacillaceae|g__Lactobacillus|s__Lactobacillus_johnsonii|t__7041	7	570	NA
k__Bacteria|p__Firmicutes|c__Bacilli|o__Lactobacillales|f__Lactobacillaceae|g__Lactobacillus|s__Lactobacillus_kitasatonis|t__7051	NA	11	NA
k__Bacteria|p__Firmicutes|c__Bacilli|o__Lactobacillales|f__Lactobacillaceae|g__Latilactobacillus|s__Latilactobacillus_curvatus|t__7249	NA	14	NA
k__Bacteria|p__Firmicutes|c__Bacilli|o__Lactobacillales|f__Lactobacillaceae|g__Latilactobacillus|s__Latilactobacillus_fuchuensis|t__7251	NA	8	NA
k__Bacteria|p__Firmicutes|c__Bacilli|o__Lactobacillales|f__Lactobacillaceae|g__Latilactobacillus|s__Latilactobacillus_sakei|t__7248	NA	14	NA
k__Bacteria|p__Firmicutes|c__Bacilli|o__Lactobacillales|f__Lactobacillaceae|g__Leuconostoc|s__Leuconostoc_carnosum|t__7129	NA	4	NA
k__Bacteria|p__Firmicutes|c__Bacilli|o__Lactobacillales|f__Lactobacillaceae|g__Leuconostoc|s__Leuconostoc_citreum|t__7122	NA	14	NA
k__Bacteria|p__Firmicutes|c__Bacilli|o__Lactobacillales|f__Lactobacillaceae|g__Leuconostoc|s__Leuconostoc_gelidum|t__7127	NA	9	NA
k__Bacteria|p__Firmicutes|c__Bacilli|o__Lactobacillales|f__Lactobacillaceae|g__Leuconostoc|s__Leuconostoc_gelidum|t__96977	NA	13	NA
k__Bacteria|p__Firmicutes|c__Bacilli|o__Lactobacillales|f__Lactobacillaceae|g__Leuconostoc|s__Leuconostoc_lactis|t__7121	NA	37	21
k__Bacteria|p__Firmicutes|c__Bacilli|o__Lactobacillales|f__Lactobacillaceae|g__Leuconostoc|s__Leuconostoc_mesenteroides|t__7126	NA	5	NA
k__Bacteria|p__Firmicutes|c__Bacilli|o__Lactobacillales|f__Lactobacillaceae|g__Leuconostoc|s__Leuconostoc_pseudomesenteroides|t__7124	NA	5	NA
k__Bacteria|p__Firmicutes|c__Bacilli|o__Lactobacillales|f__Lactobacillaceae|g__Ligilactobacillus|s__Ligilactobacillus_agilis|t__7081	NA	54	NA
k__Bacteria|p__Firmicutes|c__Bacilli|o__Lactobacillales|f__Lactobacillaceae|g__Ligilactobacillus|s__Ligilactobacillus_animalis|t__7076	52	611	5
k__Bacteria|p__Firmicutes|c__Bacilli|o__Lactobacillales|f__Lactobacillaceae|g__Ligilactobacillus|s__Ligilactobacillus_aviarius|t__7086	NA	4	NA
k__Bacteria|p__Firmicutes|c__Bacilli|o__Lactobacillales|f__Lactobacillaceae|g__Ligilactobacillus|s__Ligilactobacillus_murinus|t__7077	NA	3	NA
k__Bacteria|p__Firmicutes|c__Bacilli|o__Lactobacillales|f__Lactobacillaceae|g__Ligilactobacillus|s__Ligilactobacillus_ruminis|t__7061	166	265	71
k__Bacteria|p__Firmicutes|c__Bacilli|o__Lactobacillales|f__Lactobacillaceae|g__Ligilactobacillus|s__Ligilactobacillus_saerimneri|t__7085	20	61	NA
k__Bacteria|p__Firmicutes|c__Bacilli|o__Lactobacillales|f__Lactobacillaceae|g__Ligilactobacillus|s__Ligilactobacillus_salivarius|t__7082	NA	88	11
k__Bacteria|p__Firmicutes|c__Bacilli|o__Lactobacillales|f__Lactobacillaceae|g__Limosilactobacillus|s__Limosilactobacillus_coleohominis|t__7101	NA	101	NA
k__Bacteria|p__Firmicutes|c__Bacilli|o__Lactobacillales|f__Lactobacillaceae|g__Limosilactobacillus|s__Limosilactobacillus_fermentum|t__7106	NA	17	4
k__Bacteria|p__Firmicutes|c__Bacilli|o__Lactobacillales|f__Lactobacillaceae|g__Limosilactobacillus|s__Limosilactobacillus_ingluviei|t__7105	NA	33	NA
k__Bacteria|p__Firmicutes|c__Bacilli|o__Lactobacillales|f__Lactobacillaceae|g__Limosilactobacillus|s__Limosilactobacillus_mucosae|t__7088	3	95	28
k__Bacteria|p__Firmicutes|c__Bacilli|o__Lactobacillales|f__Lactobacillaceae|g__Limosilactobacillus|s__Limosilactobacillus_oris|t__7093	NA	26	NA
k__Bacteria|p__Firmicutes|c__Bacilli|o__Lactobacillales|f__Lactobacillaceae|g__Limosilactobacillus|s__Limosilactobacillus_pontis|t__7090	NA	5	NA
k__Bacteria|p__Firmicutes|c__Bacilli|o__Lactobacillales|f__Lactobacillaceae|g__Limosilactobacillus|s__Limosilactobacillus_reuteri|t__102330	NA	3	NA
k__Bacteria|p__Firmicutes|c__Bacilli|o__Lactobacillales|f__Lactobacillaceae|g__Limosilactobacillus|s__Limosilactobacillus_reuteri|t__7095	43	759	NA
k__Bacteria|p__Firmicutes|c__Bacilli|o__Lactobacillales|f__Lactobacillaceae|g__Limosilactobacillus|s__Limosilactobacillus_secaliphilus|t__7102	5	NA	NA
k__Bacteria|p__Firmicutes|c__Bacilli|o__Lactobacillales|f__Lactobacillaceae|g__Limosilactobacillus|s__Limosilactobacillus_vaginalis|t__7098	NA	8	NA
k__Bacteria|p__Firmicutes|c__Bacilli|o__Lactobacillales|f__Lactobacillaceae|g__Pediococcus|s__Pediococcus_acidilactici|t__7168	9	18	NA
k__Bacteria|p__Firmicutes|c__Bacilli|o__Lactobacillales|f__Lactobacillaceae|g__Pediococcus|s__Pediococcus_argentinicus|t__7171	NA	3	NA
k__Bacteria|p__Firmicutes|c__Bacilli|o__Lactobacillales|f__Lactobacillaceae|g__Pediococcus|s__Pediococcus_pentosaceus|t__7169	NA	5	NA
k__Bacteria|p__Firmicutes|c__Bacilli|o__Lactobacillales|f__Lactobacillaceae|g__Weissella|s__Weissella_cibaria|t__7114	NA	32	8
k__Bacteria|p__Firmicutes|c__Bacilli|o__Lactobacillales|f__Lactobacillaceae|g__Weissella|s__Weissella_confusa|t__29581	NA	5	NA
k__Bacteria|p__Firmicutes|c__Bacilli|o__Lactobacillales|f__Lactobacillaceae|g__Weissella|s__Weissella_confusa|t__7115	NA	65	23
k__Bacteria|p__Firmicutes|c__Bacilli|o__Lactobacillales|f__Lactobacillaceae|g__Weissella|s__Weissella_viridescens|t__7111	NA	7	NA
k__Bacteria|p__Firmicutes|c__Erysipelotrichia|o__Erysipelotrichales|f__Erysipelotrichaceae|g__GGB47959|s__GGB47959_SGB65949|t__65949	NA	60	NA
k__Bacteria|p__Firmicutes|c__CFGB3023|o__OFGB3023|f__FGB3023|g__GGB9501|s__GGB9501_SGB14898|t__14898	NA	NA	30
k__Bacteria|p__Firmicutes|c__Bacilli|o__Lactobacillales|f__Streptococcaceae|g__Lactococcus|s__Lactococcus_cremoris|t__7984	NA	19	5
k__Bacteria|p__Firmicutes|c__Bacilli|o__Lactobacillales|f__Streptococcaceae|g__Lactococcus|s__Lactococcus_garvieae|t__7979	NA	20	20
k__Bacteria|p__Firmicutes|c__Bacilli|o__Lactobacillales|f__Streptococcaceae|g__Lactococcus|s__Lactococcus_garvieae|t__7981	NA	5	5
k__Bacteria|p__Firmicutes|c__Bacilli|o__Lactobacillales|f__Streptococcaceae|g__Lactococcus|s__Lactococcus_lactis|t__7985	NA	54	37
k__Bacteria|p__Firmicutes|c__Bacilli|o__Lactobacillales|f__Streptococcaceae|g__Lactococcus|s__Lactococcus_laudensis|t__7991	NA	3	NA
k__Bacteria|p__Firmicutes|c__Bacilli|o__Lactobacillales|f__Streptococcaceae|g__Lactococcus|s__Lactococcus_petauri|t__7980	NA	18	23
k__Bacteria|p__Firmicutes|c__Bacilli|o__Lactobacillales|f__Streptococcaceae|g__Lactococcus|s__Lactococcus_carnosus|t__7987	5	NA	NA
k__Bacteria|p__Firmicutes|c__Bacilli|o__Lactobacillales|f__Streptococcaceae|g__Lactococcus|s__Lactococcus_taiwanensis|t__25314	NA	NA	3
k__Bacteria|p__Firmicutes|c__Bacilli|o__Lactobacillales|f__Streptococcaceae|g__Streptococcus|s__Streptococcus_alactolyticus|t__8017	NA	480	31
k__Bacteria|p__Firmicutes|c__Bacilli|o__Lactobacillales|f__Streptococcaceae|g__Streptococcus|s__Streptococcus_anginosus|t__8028	NA	18	27
k__Bacteria|p__Firmicutes|c__Bacilli|o__Lactobacillales|f__Streptococcaceae|g__Streptococcus|s__Streptococcus_australis|t__8059	NA	NA	37
k__Bacteria|p__Firmicutes|c__Bacilli|o__Lactobacillales|f__Streptococcaceae|g__Streptococcus|s__Streptococcus_canis|t__8217	3	41	NA
k__Bacteria|p__Firmicutes|c__Bacilli|o__Lactobacillales|f__Streptococcaceae|g__Streptococcus|s__Streptococcus_constellatus|t__8026	NA	7	16
k__Bacteria|p__Firmicutes|c__Bacilli|o__Lactobacillales|f__Streptococcaceae|g__Streptococcus|s__Streptococcus_dysgalactiae|t__8219	NA	3	NA
k__Bacteria|p__Firmicutes|c__Bacilli|o__Lactobacillales|f__Streptococcaceae|g__Streptococcus|s__Streptococcus_infantarius|t__8022	NA	54	23
k__Bacteria|p__Firmicutes|c__Bacilli|o__Lactobacillales|f__Streptococcaceae|g__Streptococcus|s__Streptococcus_gallolyticus|t__97147	3	167	7
k__Bacteria|p__Firmicutes|c__Bacilli|o__Lactobacillales|f__Streptococcaceae|g__Streptococcus|s__Streptococcus_gordonii|t__8053	NA	3	39
k__Bacteria|p__Firmicutes|c__Bacilli|o__Lactobacillales|f__Streptococcaceae|g__Streptococcus|s__Streptococcus_halichoeri|t__25264	NA	5	NA
k__Bacteria|p__Firmicutes|c__Bacilli|o__Lactobacillales|f__Streptococcaceae|g__Streptococcus|s__Streptococcus_hyointestinalis|t__25267	NA	3	NA
k__Bacteria|p__Firmicutes|c__Bacilli|o__Lactobacillales|f__Streptococcaceae|g__Streptococcus|s__Streptococcus_lutetiensis|t__8021	25	1030	20
k__Bacteria|p__Firmicutes|c__Bacilli|o__Lactobacillales|f__Streptococcaceae|g__Streptococcus|s__Streptococcus_minor|t__29817	8	162	NA
k__Bacteria|p__Firmicutes|c__Bacilli|o__Lactobacillales|f__Streptococcaceae|g__Streptococcus|s__Streptococcus_mitis|t__8168	NA	NA	62
k__Bacteria|p__Firmicutes|c__Bacilli|o__Lactobacillales|f__Streptococcaceae|g__Streptococcus|s__Streptococcus_mutans|t__8000	NA	3	9
k__Bacteria|p__Firmicutes|c__Bacilli|o__Lactobacillales|f__Streptococcaceae|g__Streptococcus|s__Streptococcus_oralis|t__8130	NA	4	15
k__Bacteria|p__Firmicutes|c__Bacilli|o__Lactobacillales|f__Streptococcaceae|g__Streptococcus|s__Streptococcus_orisratti|t__29803	13	26	NA
k__Bacteria|p__Firmicutes|c__Bacilli|o__Lactobacillales|f__Streptococcaceae|g__Streptococcus|s__Streptococcus_parasanguinis|t__8071	NA	5	105
k__Bacteria|p__Firmicutes|c__Bacilli|o__Lactobacillales|f__Streptococcaceae|g__Streptococcus|s__Streptococcus_parauberis|t__8228	65	131	NA
k__Bacteria|p__Firmicutes|c__Bacilli|o__Lactobacillales|f__Streptococcaceae|g__Streptococcus|s__Streptococcus_gallolyticus|t__8018	NA	56	5
k__Bacteria|p__Firmicutes|c__Bacilli|o__Lactobacillales|f__Streptococcaceae|g__Streptococcus|s__Streptococcus_salivarius|t__8007	NA	22	139
k__Bacteria|p__Firmicutes|c__Bacilli|o__Lactobacillales|f__Streptococcaceae|g__Streptococcus|s__Streptococcus_sanguinis|t__8047	NA	NA	32
k__Bacteria|p__Firmicutes|c__CFGB9491|o__OFGB9491|f__FGB9491|g__GGB9491|s__GGB9491_SGB14888|t__14888	91	11	66
k__Bacteria|p__Actinobacteria|c__Actinomycetia|o__Corynebacteriales|f__Lawsonellaceae|g__Lawsonella|s__Lawsonella_SGB3665|t__3665	3	8	NA
k__Bacteria|p__Firmicutes|c__Clostridia|o__Eubacteriales|f__Lachnospiraceae|g__Tyzzerella|s__Tyzzerella_SGB4454|t__4454	18	63	NA
k__Bacteria|p__Firmicutes|c__Clostridia|o__Eubacteriales|f__Lachnospiraceae|g__GGB39570|s__GGB39570_SGB47641|t__47641	259	40	NA
k__Bacteria|p__Firmicutes|c__Negativicutes|o__Veillonellales|f__Veillonellaceae|g__GGB4266|s__GGB4266_SGB5805|t__5805	193	67	3
k__Bacteria|p__Candidatus_Melainabacteria|c__CFGB2107|o__OFGB2107|f__FGB2107|g__GGB6007|s__GGB6007_SGB8633|t__8633	NA	NA	4
k__Bacteria|p__Lentisphaerae|c__CFGB2378|o__OFGB2378|f__FGB2378|g__GGB6522|s__GGB6522_SGB9214|t__9214	NA	NA	4
k__Bacteria|p__Firmicutes|c__Bacilli|o__Lactobacillales|f__Streptococcaceae|g__Streptococcus|s__Streptococcus_suis|t__101628	NA	3	NA
k__Bacteria|p__Firmicutes|c__Bacilli|o__Lactobacillales|f__Streptococcaceae|g__Streptococcus|s__Streptococcus_suis|t__8209	4	NA	NA
k__Bacteria|p__Firmicutes|c__Bacilli|o__Lactobacillales|f__Streptococcaceae|g__Streptococcus|s__Streptococcus_thermophilus|t__8002	NA	101	51
k__Bacteria|p__Firmicutes|c__Bacilli|o__Lactobacillales|f__Streptococcaceae|g__Streptococcus|s__Streptococcus_vestibularis|t__8003	NA	4	6
k__Bacteria|p__Firmicutes|c__CFGB1011|o__OFGB1011|f__FGB1011|g__GGB2653|s__GGB2653_SGB3574|t__3574	87	NA	112
k__Bacteria|p__Firmicutes|c__CFGB10312|o__OFGB10312|f__FGB10312|g__GGB4644|s__GGB4644_SGB6428|t__6428	NA	4	49
k__Bacteria|p__Firmicutes|c__CFGB10312|o__OFGB10312|f__FGB10312|g__GGB4644|s__GGB4644_SGB6430|t__6430	NA	NA	12
k__Bacteria|p__Firmicutes|c__CFGB10477|o__OFGB10477|f__FGB10477|g__GGB9345|s__GGB9345_SGB14311|t__14311	NA	NA	95
k__Bacteria|p__Firmicutes|c__CFGB1126|o__OFGB1126|f__FGB1126|g__GGB2848|s__GGB2848_SGB3813|t__3813	10	NA	60
k__Bacteria|p__Firmicutes|c__CFGB1227|o__OFGB1227|f__FGB1227|g__GGB3004|s__GGB3004_SGB106198|t__106198	126	10	NA
k__Bacteria|p__Firmicutes|c__CFGB1288|o__OFGB1288|f__FGB1288|g__GGB3105|s__GGB3105_SGB4114|t__4114	NA	NA	5
k__Bacteria|p__Firmicutes|c__CFGB1292|o__OFGB1292|f__FGB1292|g__GGB3109|s__GGB3109_SGB4119|t__4119	3	10	29
k__Bacteria|p__Firmicutes|c__Erysipelotrichia|o__Erysipelotrichales|f__Erysipelotrichaceae|g__GGB78671|s__GGB78671_SGB106319|t__106319	100	5	NA
k__Bacteria|p__Firmicutes|c__CFGB1337|o__OFGB1337|f__FGB1337|g__GGB3183|s__GGB3183_SGB4206|t__4206	NA	NA	3
k__Bacteria|p__Firmicutes|c__CFGB1354|o__OFGB1354|f__FGB1354|g__GGB3304|s__GGB3304_SGB4367|t__4367	NA	NA	85
k__Bacteria|p__Firmicutes|c__CFGB1362|o__OFGB1362|f__FGB1362|g__GGB48159|s__GGB48159_SGB105301|t__105301	31	83	NA
k__Bacteria|p__Firmicutes|c__CFGB1362|o__OFGB1362|f__FGB1362|g__GGB48159|s__GGB48159_SGB105302|t__105302	85	749	NA
k__Bacteria|p__Firmicutes|c__Clostridia|o__Eubacteriales|f__Lachnospiraceae|g__Mediterraneibacter|s__Mediterraneibacter_SGB4586|t__4586	292	120	NA
k__Bacteria|p__Firmicutes|c__CFGB1473|o__OFGB1473|f__FGB1473|g__GGB3730|s__GGB3730_SGB5060|t__5060	226	545	85
k__Bacteria|p__Firmicutes|c__CFGB14936|o__OFGB14936|f__FGB14936|g__GGB3256|s__GGB3256_SGB4303|t__4303	26	7	94
k__Bacteria|p__Firmicutes|c__Clostridia|o__Eubacteriales|f__Lachnospiraceae|g__Anaerotignum|s__Anaerotignum_sp_MSJ_24|t__5180	NA	NA	103
k__Bacteria|p__Firmicutes|c__Clostridia|o__Eubacteriales|f__Lachnospiraceae|g__GGB3819|s__GGB3819_SGB5184|t__5184	172	321	81
k__Bacteria|p__Tenericutes|c__CFGB1772|o__OFGB1772|f__FGB1772|g__GGB4629|s__GGB4629_SGB6407|t__6407	NA	NA	13
k__Bacteria|p__Firmicutes|c__CFGB79015|o__OFGB79015|f__FGB79015|g__GGB4672|s__GGB4672_SGB6461|t__6461	62	6	41
k__Bacteria|p__Firmicutes|c__CFGB1838|o__OFGB1838|f__FGB1838|g__GGB4884|s__GGB4884_SGB6823|t__6823	NA	NA	60
k__Bacteria|p__Firmicutes|c__CFGB1851|o__OFGB1851|f__FGB1851|g__GGB4916|s__GGB4916_SGB106225|t__106225	NA	18	NA
k__Bacteria|p__Firmicutes|c__CFGB1851|o__OFGB1851|f__FGB1851|g__GGB4916|s__GGB4916_SGB69519|t__69519	NA	NA	14
k__Bacteria|p__Firmicutes|c__Clostridia|o__Eubacteriales|f__Lachnospiraceae|g__GGB3441|s__GGB3441_SGB4591|t__4591	147	1244	NA
k__Bacteria|p__Firmicutes|c__Clostridia|o__Eubacteriales|f__Clostridiaceae|g__Butyricicoccus|s__Butyricicoccus_SGB14985|t__14985	196	1567	NA
k__Bacteria|p__Firmicutes|c__Erysipelotrichia|o__Erysipelotrichales|f__Erysipelotrichaceae|g__GGB51725|s__GGB51725_SGB72140|t__72140	NA	767	NA
k__Bacteria|p__Firmicutes|c__Erysipelotrichia|o__Erysipelotrichales|f__Erysipelotrichaceae|g__GGB71073|s__GGB71073_SGB96695|t__96695	NA	47	NA
k__Bacteria|p__Firmicutes|c__CFGB28775|o__OFGB28775|f__FGB28775|g__GGB3511|s__GGB3511_SGB4688|t__4688	320	854	8
k__Bacteria|p__Firmicutes|c__CFGB2881|o__OFGB2881|f__FGB2881|g__GGB9185|s__GGB9185_SGB14124|t__14124	NA	NA	14
k__Bacteria|p__Firmicutes|c__Clostridia|o__Eubacteriales|f__Oscillospiraceae|g__GGB38987|s__GGB38987_SGB53576|t__53576	276	22	NA
k__Bacteria|p__Firmicutes|c__CFGB2918|o__OFGB2918|f__FGB2918|g__GGB9240|s__GGB9240_SGB14182|t__14182	NA	NA	40
k__Bacteria|p__Firmicutes|c__Erysipelotrichia|o__Erysipelotrichales|f__Erysipelotrichaceae|g__GGB47957|s__GGB47957_SGB65947|t__65947	NA	705	NA
k__Bacteria|p__Firmicutes|c__Erysipelotrichia|o__Erysipelotrichales|f__Erysipelotrichaceae|g__GGB47958|s__GGB47958_SGB65948|t__65948	NA	495	NA
k__Bacteria|p__Firmicutes|c__Erysipelotrichia|o__Erysipelotrichales|f__Erysipelotrichaceae|g__GGB78823|s__GGB78823_SGB105320|t__105320	NA	25	NA
k__Bacteria|p__Firmicutes|c__CFGB3004|o__OFGB3004|f__FGB3004|g__GGB58158|s__GGB58158_SGB79798|t__79798	23	NA	33
k__Bacteria|p__Firmicutes|c__CFGB3009|o__OFGB3009|f__FGB3009|g__GGB31234|s__GGB31234_SGB14869|t__14869	NA	NA	12
k__Bacteria|p__Firmicutes|c__Clostridia|o__Eubacteriales|f__Lachnospiraceae|g__GGB51521|s__GGB51521_SGB66596|t__66596	70	239	NA
k__Bacteria|p__Firmicutes|c__CFGB3009|o__OFGB3009|f__FGB3009|g__GGB9474|s__GGB9474_SGB14868|t__14868	60	9	8
k__Bacteria|p__Firmicutes|c__CFGB3047|o__OFGB3047|f__FGB3047|g__GGB52130|s__GGB52130_SGB14966|t__14966	70	15	81
k__Bacteria|p__Firmicutes|c__Clostridia|o__Eubacteriales|f__Eubacteriales_unclassified|g__GGB9760|s__GGB9760_SGB15374|t__15374	NA	NA	110
k__Bacteria|p__Firmicutes|c__Firmicutes_unclassified|o__Firmicutes_unclassified|f__Firmicutes_unclassified|g__GGB9512|s__GGB9512_SGB14909|t__14909	300	809	54
k__Bacteria|p__Firmicutes|c__CFGB38642|o__OFGB38642|f__FGB38642|g__GGB9758|s__GGB9758_SGB15368|t__15368	NA	NA	125
k__Bacteria|p__Firmicutes|c__CFGB49311|o__OFGB49311|f__FGB49311|g__GGB78851|s__GGB78851_SGB106203|t__106203	3	435	NA
k__Bacteria|p__Firmicutes|c__CFGB43318|o__OFGB43318|f__FGB43318|g__GGB48540|s__GGB48540_SGB66598|t__66598	40	944	NA
k__Bacteria|p__Firmicutes|c__Firmicutes_unclassified|o__Firmicutes_unclassified|f__Firmicutes_unclassified|g__GGB9509|s__GGB9509_SGB14906|t__14906	NA	NA	32
k__Bacteria|p__Firmicutes|c__Erysipelotrichia|o__Erysipelotrichales|f__Erysipelotrichaceae|g__GGB78670|s__GGB78670_SGB106318|t__106318	86	8	NA
k__Bacteria|p__Firmicutes|c__CFGB60970|o__OFGB60970|f__FGB60970|g__GGB78940|s__GGB78940_SGB105432|t__105432	NA	60	NA
k__Bacteria|p__Firmicutes|c__CFGB72939|o__OFGB72939|f__FGB72939|g__GGB74511|s__GGB74511_SGB47635|t__47635	247	170	5
k__Bacteria|p__Firmicutes|c__Erysipelotrichia|o__Erysipelotrichales|f__Erysipelotrichaceae|g__Allobaculum|s__Allobaculum_sp_539|t__42252	NA	107	NA
k__Bacteria|p__Firmicutes|c__CFGB72939|o__OFGB72939|f__FGB72939|g__GGB74511|s__GGB74511_SGB105989|t__105989	13	632	NA
k__Bacteria|p__Firmicutes|c__Erysipelotrichia|o__Erysipelotrichales|f__Erysipelotrichaceae|g__GGB77090|s__GGB77090_SGB105325|t__105325	NA	513	NA
k__Bacteria|p__Firmicutes|c__CFGB75492|o__OFGB75492|f__FGB75492|g__GGB78698|s__GGB78698_SGB106383|t__106383	NA	83	NA
k__Bacteria|p__Firmicutes|c__CFGB75497|o__OFGB75497|f__FGB75497|g__GGB78706|s__GGB78706_SGB106379|t__106379	10	301	NA
k__Bacteria|p__Firmicutes|c__Negativicutes|o__Acidaminococcales|f__Acidaminococcaceae|g__GGB4249|s__GGB4249_SGB5749|t__5749	147	764	NA
k__Bacteria|p__Firmicutes|c__Clostridia|o__Eubacteriales|f__Oscillospiraceae|g__GGB48667|s__GGB48667_SGB72905|t__72905	56	1005	NA
k__Bacteria|p__Firmicutes|c__Clostridia|o__Eubacteriales|f__Oscillospiraceae|g__GGB45559|s__GGB45559_SGB63246|t__63246	14	640	NA
k__Bacteria|p__Firmicutes|c__Firmicutes_unclassified|o__Firmicutes_unclassified|f__Firmicutes_unclassified|g__Firmicutes_unclassified|s__Firmicutes_unclassified_SGB47659|t__47659	18	1324	NA
k__Bacteria|p__Firmicutes|c__CFGB75783|o__OFGB75783|f__FGB75783|g__GGB79419|s__GGB79419_SGB105985|t__105985	14	210	NA
k__Bacteria|p__Firmicutes|c__Firmicutes_unclassified|o__Firmicutes_unclassified|f__Firmicutes_unclassified|g__Firmicutes_unclassified|s__Firmicutes_unclassified_SGB47660|t__47660	38	1452	NA
k__Bacteria|p__Firmicutes|c__CFGB77202|o__OFGB77202|f__FGB77202|g__GGB34900|s__GGB34900_SGB14891|t__14891	101	NA	11
k__Bacteria|p__Firmicutes|c__CFGB75721|o__OFGB75721|f__FGB75721|g__GGB52165|s__GGB52165_SGB72910|t__72910	29	4	NA
k__Bacteria|p__Firmicutes|c__Clostridia|o__Eubacteriales|f__Lachnospiraceae|g__Anaerotignum|s__Anaerotignum_faecicola|t__71883	8	15	10
k__Bacteria|p__Firmicutes|c__Clostridia|o__Eubacteriales|f__Lachnospiraceae|g__GGB55957|s__GGB55957_SGB77276|t__77276	NA	66	12
k__Bacteria|p__Firmicutes|c__Clostridia|o__Eubacteriales|f__Clostridiaceae|g__Clostridiaceae_unclassified|s__Clostridiaceae_unclassified_SGB66046|t__66046	7	315	NA
k__Bacteria|p__Firmicutes|c__Clostridia|o__Eubacteriales|f__Clostridiaceae|g__GGB3548|s__GGB3548_SGB4744|t__4744	282	92	31
k__Bacteria|p__Firmicutes|c__Clostridia|o__Eubacteriales|f__Lachnospiraceae|g__GGB33657|s__GGB33657_SGB47663|t__47663	93	8	NA
k__Bacteria|p__Firmicutes|c__Clostridia|o__Eubacteriales|f__Lachnospiraceae|g__GGB33657|s__GGB33657_SGB66068|t__66068	16	1027	NA
k__Bacteria|p__Firmicutes|c__Clostridia|o__Eubacteriales|f__Lachnospiraceae|g__GGB3600|s__GGB3600_SGB47662|t__47662	4	232	3
k__Bacteria|p__Firmicutes|c__Clostridia|o__Eubacteriales|f__Lachnospiraceae|g__GGB3600|s__GGB3600_SGB4859|t__4859	29	1881	NA
k__Bacteria|p__Firmicutes|c__Clostridia|o__Eubacteriales|f__Lachnospiraceae|g__GGB35456|s__GGB35456_SGB47582|t__47582	102	54	NA
k__Bacteria|p__Firmicutes|c__Clostridia|o__Eubacteriales|f__Lachnospiraceae|g__GGB35456|s__GGB35456_SGB66051|t__66051	142	612	3
k__Bacteria|p__Firmicutes|c__CFGB1380|o__OFGB1380|f__FGB1380|g__GGB3364|s__GGB3364_SGB4450|t__4450	3	524	NA
k__Bacteria|p__Firmicutes|c__CFGB75783|o__OFGB75783|f__FGB75783|g__GGB79420|s__GGB79420_SGB105987|t__105987	21	660	NA
k__Bacteria|p__Firmicutes|c__Erysipelotrichia|o__Erysipelotrichales|f__Erysipelotrichaceae|g__GGB48567|s__GGB48567_SGB66627|t__66627	18	451	NA
k__Bacteria|p__Firmicutes|c__CFGB1765|o__OFGB1765|f__FGB1765|g__GGB4571|s__GGB4571_SGB6317|t__6317	20	NA	18
k__Bacteria|p__Firmicutes|c__CFGB1765|o__OFGB1765|f__FGB1765|g__GGB4571|s__GGB4571_SGB6320|t__6320	NA	44	NA
k__Bacteria|p__Firmicutes|c__CFGB1765|o__OFGB1765|f__FGB1765|g__GGB4592|s__GGB4592_SGB106571|t__106571	132	13	NA
k__Bacteria|p__Firmicutes|c__CFGB1765|o__OFGB1765|f__FGB1765|g__GGB4593|s__GGB4593_SGB6353|t__6353	165	318	4
k__Bacteria|p__Firmicutes|c__Clostridia|o__Eubacteriales|f__Peptostreptococcaceae|g__Peptacetobacter|s__Peptacetobacter_SGB6132|t__6132	67	1119	NA
k__Bacteria|p__Firmicutes|c__CFGB1349|o__OFGB1349|f__FGB1349|g__GGB51648|s__GGB51648_SGB4350|t__4350	NA	NA	27
k__Bacteria|p__Firmicutes|c__CFGB40230|o__OFGB40230|f__FGB40230|g__GGB42467|s__GGB42467_SGB59642|t__59642	4	3	NA
k__Bacteria|p__Firmicutes|c__CFGB77508|o__OFGB77508|f__FGB77508|g__GGB3257|s__GGB3257_SGB4304|t__4304	233	32	NA
k__Bacteria|p__Firmicutes|c__Negativicutes|o__Acidaminococcales|f__Acidaminococcaceae|g__GGB4250|s__GGB4250_SGB5751|t__5751	NA	174	3
k__Bacteria|p__Firmicutes|c__Clostridia|o__Eubacteriales|f__Oscillospiraceae|g__GGB45596|s__GGB45596_SGB63306|t__63306	145	6	4
k__Bacteria|p__Firmicutes|c__Clostridia|o__Eubacteriales|f__Eubacteriales_unclassified|g__Gemmiger|s__Gemmiger_SGB53574|t__53574	26	NA	NA
k__Bacteria|p__Firmicutes|c__CFGB4761|o__OFGB4761|f__FGB4761|g__GGB50912|s__GGB50912_SGB47238|t__47238	63	199	NA
k__Bacteria|p__Firmicutes|c__CFGB8140|o__OFGB8140|f__FGB8140|g__GGB3755|s__GGB3755_SGB5104|t__5104	NA	NA	37
k__Bacteria|p__Firmicutes|c__Clostridia|o__Eubacteriales|f__Clostridiaceae|g__GGB3550|s__GGB3550_SGB4746|t__4746	224	1482	29
k__Bacteria|p__Firmicutes|c__Negativicutes|o__Veillonellales|f__Veillonellaceae|g__GGB4269|s__GGB4269_SGB5815|t__5815	NA	7	NA
k__Bacteria|p__Firmicutes|c__CFGB9119|o__OFGB9119|f__FGB9119|g__GGB4729|s__GGB4729_SGB6550|t__6550	3	NA	NA
k__Bacteria|p__Firmicutes|c__CFGB9120|o__OFGB9120|f__FGB9120|g__GGB4642|s__GGB4642_SGB6421|t__6421	NA	NA	24
k__Bacteria|p__Firmicutes|c__CFGB1765|o__OFGB1765|f__FGB1765|g__GGB4603|s__GGB4603_SGB6367|t__6367	4	11	32
k__Bacteria|p__Firmicutes|c__CFGB9536|o__OFGB9536|f__FGB9536|g__GGB28474|s__GGB28474_SGB41058|t__41058	NA	NA	6
k__Bacteria|p__Firmicutes|c__Clostridia|o__Eubacteriales|f__Lachnospiraceae|g__GGB51441|s__GGB51441_SGB71759|t__71759	NA	NA	58
k__Bacteria|p__Firmicutes|c__Clostridia|o__Candidatus_Borkfalkiales|f__Candidatus_Borkfalkiaceae|g__Candidatus_Borkfalkia|s__Candidatus_Borkfalkia_ceftriaxoniphila|t__14027	NA	NA	98
k__Bacteria|p__Firmicutes|c__Clostridia|o__Candidatus_Borkfalkiales|f__Candidatus_Borkfalkiaceae|g__GGB78964|s__GGB78964_SGB106137|t__106137	NA	36	NA
k__Bacteria|p__Firmicutes|c__CFGB72714|o__OFGB72714|f__FGB72714|g__GGB45612|s__GGB45612_SGB63325|t__63325	16	NA	11
k__Bacteria|p__Firmicutes|c__CFGB40196|o__OFGB40196|f__FGB40196|g__GGB42405|s__GGB42405_SGB59576|t__59576	NA	NA	10
k__Bacteria|p__Firmicutes|c__CFGB3038|o__OFGB3038|f__FGB3038|g__GGB9538|s__GGB9538_SGB14941|t__14941	30	NA	86
k__Bacteria|p__Firmicutes|c__CFGB2997|o__OFGB2997|f__FGB2997|g__GGB45639|s__GGB45639_SGB63353|t__63353	NA	NA	16
k__Bacteria|p__Firmicutes|c__CFGB3009|o__OFGB3009|f__FGB3009|g__GGB9476|s__GGB9476_SGB14870|t__14870	23	12	9
k__Bacteria|p__Firmicutes|c__Clostridia|o__Eubacteriales|f__Oscillospiraceae|g__GGB45628|s__GGB45628_SGB63342|t__63342	NA	NA	13
k__Bacteria|p__Firmicutes|c__CFGB2919|o__OFGB2919|f__FGB2919|g__GGB9241|s__GGB9241_SGB58519|t__58519	NA	NA	21
k__Bacteria|p__Firmicutes|c__CFGB41334|o__OFGB41334|f__FGB41334|g__GGB42392|s__GGB42392_SGB71394|t__71394	NA	NA	10
k__Bacteria|p__Firmicutes|c__Clostridia|o__Clostridia_unclassified|f__Clostridia_unclassified|g__Clostridia_unclassified|s__Clostridia_bacterium_UC5_1_1D1|t__14995	110	5	41
k__Bacteria|p__Firmicutes|c__Clostridia|o__Clostridia_unclassified|f__Clostridia_unclassified|g__Clostridia_unclassified|s__Clostridia_bacterium_UC5_1_1E11|t__14895	NA	NA	25
k__Bacteria|p__Firmicutes|c__Clostridia|o__Clostridia_unclassified|f__Clostridia_unclassified|g__Clostridia_unclassified|s__Clostridia_bacterium|t__5191	151	215	48
k__Bacteria|p__Firmicutes|c__Clostridia|o__Eubacteriales|f__Oscillospiraceae|g__Phocea|s__Phocea_SGB105437|t__105437	NA	145	NA
k__Bacteria|p__Firmicutes|c__CFGB1217|o__OFGB1217|f__FGB1217|g__GGB2982|s__GGB2982_SGB3964|t__3964	130	NA	74
k__Bacteria|p__Firmicutes|c__CFGB1380|o__OFGB1380|f__FGB1380|g__GGB3363|s__GGB3363_SGB4447|t__4447	NA	NA	9
k__Bacteria|p__Firmicutes|c__Clostridia|o__Eubacteriales|f__Lachnospiraceae|g__GGB3828|s__GGB3828_SGB5197|t__5197	NA	49	15
k__Bacteria|p__Bacteria_unclassified|c__Bacteria_unclassified|o__Bacteria_unclassified|f__Bacteria_unclassified|g__GGB79097|s__GGB79097_SGB105802|t__105802	166	129	5
k__Bacteria|p__Firmicutes|c__CFGB2867|o__OFGB2867|f__FGB2867|g__GGB9158|s__GGB9158_SGB14095|t__14095	NA	12	NA
k__Bacteria|p__Firmicutes|c__CFGB3038|o__OFGB3038|f__FGB3038|g__GGB9531|s__GGB9531_SGB14932|t__14932	NA	NA	76
k__Bacteria|p__Firmicutes|c__CFGB3038|o__OFGB3038|f__FGB3038|g__GGB9534|s__GGB9534_SGB14937|t__14937	27	6	109
k__Bacteria|p__Firmicutes|c__Clostridia|o__Eubacteriales|f__Clostridiaceae|g__Clostridium|s__Clostridium_phoceensis|t__15154	70	14	172
k__Bacteria|p__Firmicutes|c__Clostridia|o__Eubacteriales|f__Peptostreptococcaceae|g__Romboutsia|s__Romboutsia_ilealis|t__24891	15	26	NA
k__Bacteria|p__Firmicutes|c__Clostridia|o__Eubacteriales|f__Oscillospiraceae|g__Oscillospiraceae_unclassified|s__Oscillospiraceae_bacterium_SCCA1|t__15286	86	NA	294
k__Bacteria|p__Firmicutes|c__Clostridia|o__Eubacteriales|f__Christensenellaceae|g__Christensenella|s__Christensenella_hongkongensis|t__14143	NA	9	17
k__Bacteria|p__Firmicutes|c__Clostridia|o__Eubacteriales|f__Christensenellaceae|g__Christensenella|s__Christensenella_minuta|t__14142	NA	NA	25
k__Bacteria|p__Firmicutes|c__Clostridia|o__Eubacteriales|f__Christensenellaceae|g__Christensenella|s__Christensenella_timonensis|t__29340	NA	NA	6
k__Bacteria|p__Firmicutes|c__Clostridia|o__Eubacteriales|f__Christensenellaceae|g__Guopingia|s__Guopingia_tenuis|t__14127	NA	NA	67
k__Bacteria|p__Firmicutes|c__Clostridia|o__Eubacteriales|f__Oscillospiraceae|g__Acetivibrio|s__Acetivibrio_sp_MSJd_27|t__3580	4	NA	6
k__Bacteria|p__Firmicutes|c__Clostridia|o__Eubacteriales|f__Oscillospiraceae|g__Agathobaculum|s__Agathobaculum_butyriciproducens|t__14991	NA	NA	110
k__Bacteria|p__Firmicutes|c__Clostridia|o__Eubacteriales|f__Clostridiaceae|g__Candidatus_Arthromitus|s__Candidatus_Arthromitus_sp_SFB_turkey|t__8528	NA	140	NA
k__Bacteria|p__Firmicutes|c__Clostridia|o__Eubacteriales|f__Clostridiaceae|g__Clostridiaceae_unclassified|s__Clostridiaceae_bacterium_AF18_31LB|t__4767	45	NA	226
k__Bacteria|p__Firmicutes|c__Clostridia|o__Eubacteriales|f__Clostridiaceae|g__Clostridiaceae_unclassified|s__Clostridiaceae_bacterium_Marseille_Q3526|t__4703	323	1630	22
k__Bacteria|p__Firmicutes|c__Clostridia|o__Eubacteriales|f__Clostridiaceae|g__Clostridiaceae_unclassified|s__Clostridiaceae_bacterium_Marseille_Q4143|t__4768	77	4	199
k__Bacteria|p__Firmicutes|c__Clostridia|o__Eubacteriales|f__Clostridiaceae|g__Clostridiaceae_unclassified|s__Clostridiaceae_bacterium_Marseille_Q4145|t__4769	NA	3	114
k__Bacteria|p__Firmicutes|c__Clostridia|o__Eubacteriales|f__Oscillospiraceae|g__Fumia|s__Fumia_xinanensis|t__25547	NA	NA	37
k__Bacteria|p__Firmicutes|c__Erysipelotrichia|o__Erysipelotrichales|f__Erysipelotrichaceae|g__Erysipelatoclostridium|s__Clostridium_innocuum|t__4038	NA	NA	13
k__Bacteria|p__Firmicutes|c__Clostridia|o__Eubacteriales|f__Clostridiaceae|g__Clostridiaceae_unclassified|s__Clostridiaceae_bacterium|t__4269	NA	10	223
k__Bacteria|p__Firmicutes|c__Clostridia|o__Eubacteriales|f__Lachnospiraceae|g__Enterocloster|s__Enterocloster_hominis|t__4721	263	1041	113
k__Bacteria|p__Firmicutes|c__Clostridia|o__Eubacteriales|f__Clostridiaceae|g__Clostridiaceae_unclassified|s__Clostridiaceae_bacterium|t__6152	NA	93	NA
k__Bacteria|p__Firmicutes|c__Clostridia|o__Eubacteriales|f__Clostridiaceae|g__Clostridiaceae_unclassified|s__Clostridiaceae_bacterium|t__6153	8	759	NA
k__Bacteria|p__Firmicutes|c__Clostridia|o__Eubacteriales|f__Lachnospiraceae|g__Diplocloster|s__Diplocloster_agilis|t__7256	NA	NA	12
k__Bacteria|p__Firmicutes|c__Clostridia|o__Eubacteriales|f__Clostridiaceae|g__GGB3550|s__GGB3550_SGB4747|t__4747	NA	NA	8
k__Bacteria|p__Firmicutes|c__Clostridia|o__Eubacteriales|f__Clostridiaceae|g__Clostridium|s__Clostridium_baratii|t__6194	5	54	NA
k__Bacteria|p__Firmicutes|c__Clostridia|o__Eubacteriales|f__Clostridiaceae|g__Clostridium|s__Clostridium_bornimense|t__6126	NA	14	NA
k__Bacteria|p__Firmicutes|c__Erysipelotrichia|o__Erysipelotrichales|f__Erysipelotrichaceae|g__Erysipelatoclostridium|s__Clostridium_innocuum|t__4037	NA	112	28
k__Bacteria|p__Firmicutes|c__Clostridia|o__Eubacteriales|f__Clostridiaceae|g__Clostridium|s__Clostridium_butyricum|t__6170	NA	14	NA
k__Bacteria|p__Firmicutes|c__Clostridia|o__Eubacteriales|f__Clostridiaceae|g__Clostridium|s__Clostridium_celatum|t__6180	NA	17	4
k__Bacteria|p__Firmicutes|c__Clostridia|o__Eubacteriales|f__Clostridiaceae|g__Clostridium|s__Clostridium_culturomicium|t__6231	NA	23	NA
k__Bacteria|p__Firmicutes|c__Clostridia|o__Eubacteriales|f__Clostridiaceae|g__Clostridium|s__Clostridium_cuniculi|t__29095	NA	28	37
k__Bacteria|p__Firmicutes|c__Clostridia|o__Eubacteriales|f__Clostridiaceae|g__Clostridium|s__Clostridium_disporicum|t__6172	NA	83	8
k__Bacteria|p__Firmicutes|c__Clostridia|o__Eubacteriales|f__Clostridiaceae|g__Clostridium|s__Clostridium_fessum|t__4705	96	10	209
k__Bacteria|p__Firmicutes|c__Clostridia|o__Eubacteriales|f__Clostridiaceae|g__Clostridium|s__Clostridium_massiliamazoniense|t__29082	114	153	NA
k__Bacteria|p__Firmicutes|c__Clostridia|o__Eubacteriales|f__Clostridiaceae|g__Clostridium|s__Clostridium_mediterraneense|t__21135	NA	49	NA
k__Bacteria|p__Firmicutes|c__Clostridia|o__Eubacteriales|f__Clostridiaceae|g__Clostridium|s__Clostridium_moniliforme|t__69465	NA	10	NA
k__Bacteria|p__Firmicutes|c__Clostridia|o__Eubacteriales|f__Clostridiaceae|g__Clostridium|s__Clostridium_neonatale|t__6169	NA	121	NA
k__Bacteria|p__Firmicutes|c__Clostridia|o__Eubacteriales|f__Clostridiaceae|g__Clostridium|s__Clostridium_nigeriense|t__6185	NA	6	NA
k__Bacteria|p__Firmicutes|c__Clostridia|o__Eubacteriales|f__Clostridiaceae|g__Clostridium|s__Clostridium_paraputrificum|t__6187	NA	147	5
k__Bacteria|p__Firmicutes|c__Clostridia|o__Eubacteriales|f__Clostridiaceae|g__Clostridium|s__Clostridium_perfringens|t__6191	85	582	45
k__Bacteria|p__Firmicutes|c__Clostridia|o__Eubacteriales|f__Clostridiaceae|g__Clostridium|s__Clostridium_perfringens|t__94768	NA	5	NA
k__Bacteria|p__Firmicutes|c__Clostridia|o__Eubacteriales|f__Clostridiaceae|g__Clostridium|s__Clostridium_polynesiense|t__29053	NA	4	NA
k__Bacteria|p__Firmicutes|c__Clostridia|o__Eubacteriales|f__Clostridiaceae|g__Clostridium|s__Clostridium_sartagoforme|t__101522	NA	8	NA
k__Bacteria|p__Firmicutes|c__Clostridia|o__Eubacteriales|f__Clostridiaceae|g__Clostridium|s__Clostridium_saudiense|t__6178	4	253	55
k__Bacteria|p__Firmicutes|c__Clostridia|o__Eubacteriales|f__Clostridiaceae|g__Clostridium|s__Clostridium_SGB29100|t__29100	NA	36	NA
k__Bacteria|p__Firmicutes|c__Clostridia|o__Eubacteriales|f__Clostridiaceae|g__Clostridium|s__Clostridium_SGB4750|t__4750	60	3	119
k__Bacteria|p__Firmicutes|c__Clostridia|o__Eubacteriales|f__Clostridiaceae|g__Clostridium|s__Clostridium_SGB4751|t__4751	NA	NA	20
k__Bacteria|p__Firmicutes|c__Clostridia|o__Eubacteriales|f__Clostridiaceae|g__Clostridium|s__Clostridium_SGB4909|t__4909	6	NA	103
k__Bacteria|p__Firmicutes|c__Clostridia|o__Eubacteriales|f__Clostridiaceae|g__Clostridium|s__Clostridium_SGB6176|t__6176	NA	3	NA
k__Bacteria|p__Firmicutes|c__Clostridia|o__Eubacteriales|f__Clostridiaceae|g__Clostridium|s__Clostridium_SGB6177|t__6177	NA	541	6
k__Bacteria|p__Firmicutes|c__Clostridia|o__Eubacteriales|f__Clostridiaceae|g__Clostridium|s__Clostridium_SGB6179|t__6179	NA	11	101
k__Bacteria|p__Firmicutes|c__Clostridia|o__Eubacteriales|f__Clostridiaceae|g__Clostridium|s__Clostridium_SGB65129|t__65129	NA	103	NA
k__Bacteria|p__Firmicutes|c__Clostridia|o__Eubacteriales|f__Lachnospiraceae|g__Wujia|s__Wujia_chipingensis|t__5111	NA	3	143
k__Bacteria|p__Firmicutes|c__Clostridia|o__Eubacteriales|f__Clostridiaceae|g__Clostridium|s__Clostridium_sp_1001270J_160509_D11|t__6139	NA	4	78
k__Bacteria|p__Firmicutes|c__Clostridia|o__Eubacteriales|f__Lachnospiraceae|g__Enterocloster|s__Enterocloster_bolteae|t__4757	NA	NA	4
k__Bacteria|p__Firmicutes|c__Clostridia|o__Eubacteriales|f__Clostridiaceae|g__Clostridium|s__Clostridium_sp_Ade_TY|t__29085	NA	5	NA
k__Bacteria|p__Firmicutes|c__Clostridia|o__Eubacteriales|f__Clostridiaceae|g__Clostridium|s__Clostridium_sp_AF12_28|t__4715	30	NA	72
k__Bacteria|p__Firmicutes|c__Clostridia|o__Eubacteriales|f__Clostridiaceae|g__Clostridium|s__Clostridium_sp_AF20_17LB|t__4714	NA	3	143
k__Bacteria|p__Firmicutes|c__Clostridia|o__Eubacteriales|f__Lachnospiraceae|g__Brotolimicola|s__Brotolimicola_acetigignens|t__4914	NA	NA	281
k__Bacteria|p__Firmicutes|c__Clostridia|o__Eubacteriales|f__Clostridiaceae|g__Clostridium|s__Clostridium_sp_AF36_4|t__4644	NA	NA	180
k__Bacteria|p__Firmicutes|c__Clostridia|o__Eubacteriales|f__Clostridiaceae|g__Clostridium|s__Clostridium_sp_AM22_11AC|t__4749	NA	3	155
k__Bacteria|p__Firmicutes|c__Clostridia|o__Eubacteriales|f__Clostridiaceae|g__Clostridium|s__Clostridium_sp_AM33_3|t__4711	NA	20	114
k__Bacteria|p__Firmicutes|c__Clostridia|o__Eubacteriales|f__Clostridiaceae|g__Clostridium|s__Clostridium_sp_AM42_4|t__4709	NA	45	35
k__Bacteria|p__Firmicutes|c__Clostridia|o__Eubacteriales|f__Clostridiaceae|g__Clostridium|s__Clostridium_sp_AM49_4BH|t__4652	NA	NA	131
k__Bacteria|p__Firmicutes|c__Clostridia|o__Eubacteriales|f__Clostridiaceae|g__Clostridium|s__Clostridium_sp_AT4|t__4753	285	1819	64
k__Bacteria|p__Firmicutes|c__Clostridia|o__Eubacteriales|f__Clostridiaceae|g__Clostridium|s__Clostridium_sp_C5_48|t__4752	NA	4	5
k__Bacteria|p__Firmicutes|c__Clostridia|o__Eubacteriales|f__Clostridiaceae|g__Clostridium|s__Clostridium_sp_D5|t__4615	NA	NA	5
k__Bacteria|p__Firmicutes|c__Clostridia|o__Eubacteriales|f__Clostridiaceae|g__Clostridium|s__Clostridium_sp_Marseille_P3244|t__29302	NA	NA	74
k__Bacteria|p__Firmicutes|c__Clostridia|o__Eubacteriales|f__Clostridiaceae|g__Clostridium|s__Clostridium_sp_NSJ_42|t__6174	NA	6	67
k__Bacteria|p__Firmicutes|c__Clostridia|o__Eubacteriales|f__Clostridiaceae|g__Clostridium|s__Clostridium_sp_NSJ_6|t__29097	NA	134	3
k__Bacteria|p__Firmicutes|c__Clostridia|o__Eubacteriales|f__Clostridiaceae|g__Clostridium|s__Clostridium_gallinarum|t__77456	NA	6	NA
k__Bacteria|p__Firmicutes|c__Clostridia|o__Eubacteriales|f__Clostridiaceae|g__Clostridium|s__Clostridium_sp_SY8519|t__4968	3	NA	NA
k__Bacteria|p__Firmicutes|c__Clostridia|o__Eubacteriales|f__Clostridiaceae|g__Clostridium|s__Clostridium_tertium|t__6183	5	49	NA
k__Bacteria|p__Firmicutes|c__Clostridia|o__Eubacteriales|f__Clostridiaceae|g__Clostridium|s__Clostridium_thermobutyricum|t__6193	54	101	NA
k__Bacteria|p__Firmicutes|c__Clostridia|o__Eubacteriales|f__Clostridiaceae|g__GGB27106|s__GGB27106_SGB6188|t__6188	NA	NA	11
k__Bacteria|p__Firmicutes|c__CFGB79245|o__OFGB79245|f__FGB79245|g__GGB3510|s__GGB3510_SGB4687|t__4687	17	NA	36
k__Bacteria|p__Firmicutes|c__Clostridia|o__Eubacteriales|f__Clostridiaceae|g__GGB4487|s__GGB4487_SGB6184|t__6184	NA	NA	5
k__Bacteria|p__Firmicutes|c__Clostridia|o__Eubacteriales|f__Lachnospiraceae|g__GGB41473|s__GGB41473_SGB58537|t__58537	228	1339	NA
k__Bacteria|p__Firmicutes|c__Clostridia|o__Eubacteriales|f__Clostridiaceae|g__GGB78795|s__GGB78795_SGB106462|t__106462	NA	101	NA
k__Bacteria|p__Firmicutes|c__Clostridia|o__Eubacteriales|f__Clostridiaceae|g__GGB78799|s__GGB78799_SGB106397|t__106397	61	14	NA
k__Bacteria|p__Firmicutes|c__Clostridia|o__Eubacteriales|f__Clostridiaceae|g__GGB79342|s__GGB79342_SGB106059|t__106059	178	59	NA
k__Bacteria|p__Firmicutes|c__Clostridia|o__Eubacteriales|f__Clostridiaceae|g__Hungatella|s__Hungatella_hathewayi|t__4742	NA	NA	26
k__Bacteria|p__Proteobacteria|c__Betaproteobacteria|o__Burkholderiales|f__Sutterellaceae|g__Sutterella|s__Sutterella_SGB9293|t__9293	NA	10	NA
k__Bacteria|p__Firmicutes|c__Clostridia|o__Eubacteriales|f__Clostridiaceae|g__Massilioclostridium|s__Massilioclostridium_coli|t__29305	51	22	32
k__Bacteria|p__Firmicutes|c__Clostridia|o__Eubacteriales|f__Clostridiaceae|g__Paraclostridium|s__Paraclostridium_bifermentans|t__6144	NA	13	NA
k__Bacteria|p__Firmicutes|c__Clostridia|o__Eubacteriales|f__Clostridiaceae|g__Sarcina|s__Sarcina_ventriculi|t__6190	8	62	24
k__Bacteria|p__Firmicutes|c__Clostridia|o__Eubacteriales|f__Eubacteriaceae|g__Anaerofustis|s__Anaerofustis_stercorihominis|t__49059	NA	6	13
k__Bacteria|p__Firmicutes|c__Clostridia|o__Eubacteriales|f__Eubacteriaceae|g__Eubacteriaceae_unclassified|s__Eubacteriaceae_bacterium|t__3958	NA	NA	73
k__Bacteria|p__Firmicutes|c__Clostridia|o__Eubacteriales|f__Eubacteriaceae|g__Eubacteriaceae_unclassified|s__Eubacteriaceae_bacterium|t__4546	NA	3	23
k__Bacteria|p__Firmicutes|c__Clostridia|o__Eubacteriales|f__Eubacteriaceae|g__Eubacteriaceae_unclassified|s__Eubacteriaceae_bacterium|t__5058	NA	NA	20
k__Bacteria|p__Firmicutes|c__Clostridia|o__Eubacteriales|f__Eubacteriaceae|g__Eubacterium|s__Eubacterium_callanderi|t__4080	NA	27	5
k__Bacteria|p__Firmicutes|c__Clostridia|o__Eubacteriales|f__Eubacteriaceae|g__Eubacterium|s__Eubacterium_maltosivorans|t__4078	NA	56	NA
k__Bacteria|p__Firmicutes|c__Clostridia|o__Eubacteriales|f__Eubacteriaceae|g__Eubacterium|s__Eubacterium_ramulus|t__4959	NA	9	164
k__Bacteria|p__Firmicutes|c__Clostridia|o__Eubacteriales|f__Lachnospiraceae|g__GGB3496|s__GGB3496_SGB4671|t__4671	NA	12	10
k__Bacteria|p__Firmicutes|c__Erysipelotrichia|o__Erysipelotrichales|f__Erysipelotrichaceae|g__Holdemanella|s__Holdemanella_biformis|t__6816	29	NA	9
k__Bacteria|p__Firmicutes|c__Clostridia|o__Eubacteriales|f__Eubacteriaceae|g__Eubacterium|s__Eubacterium_sp_An11|t__4681	7	NA	NA
k__Bacteria|p__Firmicutes|c__Clostridia|o__Eubacteriales|f__Eubacteriaceae|g__Eubacterium|s__Eubacterium_hominis|t__4040	NA	NA	3
k__Bacteria|p__Firmicutes|c__Clostridia|o__Eubacteriales|f__Eubacteriaceae|g__Eubacterium|s__Eubacterium_sp_OM08_24|t__4289	NA	NA	23
k__Bacteria|p__Firmicutes|c__Clostridia|o__Eubacteriales|f__Eubacteriaceae|g__Eubacterium|s__Eubacterium_ventriosum|t__5045	22	8	181
k__Bacteria|p__Firmicutes|c__Clostridia|o__Eubacteriales|f__Lachnospiraceae|g__GGB3504|s__GGB3504_SGB4680|t__4680	183	21	NA
k__Bacteria|p__Firmicutes|c__Clostridia|o__Eubacteriales|f__Eubacteriaceae|g__GGB3724|s__GGB3724_SGB5054|t__5054	NA	NA	52
k__Bacteria|p__Firmicutes|c__Clostridia|o__Eubacteriales|f__Eubacteriaceae|g__GGB51102|s__GGB51102_SGB71318|t__71318	108	821	NA
k__Bacteria|p__Firmicutes|c__Clostridia|o__Eubacteriales|f__Eubacteriaceae|g__GGB78849|s__GGB78849_SGB106206|t__106206	40	8	NA
k__Bacteria|p__Firmicutes|c__Clostridia|o__Eubacteriales|f__Eubacteriaceae|g__GGB78849|s__GGB78849_SGB106207|t__106207	NA	618	NA
k__Bacteria|p__Firmicutes|c__Clostridia|o__Eubacteriales|f__Eubacteriales_Family_XIII_Incertae_Sedis|g__Baileyella|s__Baileyella_intestinalis|t__3928	68	5	NA
k__Bacteria|p__Firmicutes|c__Clostridia|o__Eubacteriales|f__Eubacteriales_Family_XIII_Incertae_Sedis|g__Lentihominibacter|s__Lentihominibacter_faecis|t__3957	116	6	190
k__Bacteria|p__Firmicutes|c__Clostridia|o__Eubacteriales|f__Eubacteriales_Family_XIII_Incertae_Sedis|g__Eubacteriales_Family_XIII_Incertae_Sedis_unclassified|s__Eubacterium_nodatum|t__6627	NA	7	NA
k__Bacteria|p__Firmicutes|c__Clostridia|o__Eubacteriales|f__Eubacteriales_Family_XIII_Incertae_Sedis|g__Eubacteriales_Family_XIII_Incertae_Sedis_unclassified|s__Eubacterium_saphenum|t__3945	NA	3	NA
k__Bacteria|p__Firmicutes|c__Clostridia|o__Eubacteriales|f__Eubacteriales_Family_XIII_Incertae_Sedis|g__GGB2977|s__GGB2977_SGB3959|t__3959	NA	NA	47
k__Bacteria|p__Firmicutes|c__Clostridia|o__Eubacteriales|f__Eubacteriales_Family_XIII_Incertae_Sedis|g__GGB2987|s__GGB2987_SGB3969|t__3969	NA	NA	20
k__Bacteria|p__Firmicutes|c__Clostridia|o__Eubacteriales|f__Eubacteriales_Family_XIII_Incertae_Sedis|g__Mobilibacterium|s__Mobilibacterium_timonense|t__3930	NA	NA	4
k__Bacteria|p__Firmicutes|c__Clostridia|o__Eubacteriales|f__Eubacteriales_Family_XIII_Incertae_Sedis|g__Mogibacterium|s__Mogibacterium_kristiansenii|t__3926	161	10	53
k__Bacteria|p__Firmicutes|c__Clostridia|o__Eubacteriales|f__Eubacteriales_Family_XIII_Incertae_Sedis|g__Lentihominibacter|s__Lentihominibacter_hominis|t__3961	60	4	28
k__Bacteria|p__Firmicutes|c__Clostridia|o__Eubacteriales|f__Eubacteriales_unclassified|g__Eubacteriales_unclassified|s__Clostridiales_bacterium_CHKCI006|t__7261	NA	NA	4
k__Bacteria|p__Firmicutes|c__Clostridia|o__Eubacteriales|f__Oscillospiraceae|g__Pseudoflavonifractor|s__Pseudoflavonifractor_phocaeensis|t__15149	274	28	32
k__Bacteria|p__Firmicutes|c__Clostridia|o__Eubacteriales|f__Eubacteriales_unclassified|g__Eubacteriales_unclassified|s__Clostridiales_bacterium_KLE1615|t__5090	58	182	227
k__Bacteria|p__Firmicutes|c__Clostridia|o__Eubacteriales|f__Eubacteriales_unclassified|g__Eubacteriales_unclassified|s__Clostridiales_bacterium_SIT11|t__29511	4	NA	NA
k__Bacteria|p__Firmicutes|c__CFGB1374|o__OFGB1374|f__FGB1374|g__GGB3352|s__GGB3352_SGB4436|t__4436	NA	NA	5
k__Bacteria|p__Firmicutes|c__Clostridia|o__Eubacteriales|f__Eubacteriales_unclassified|g__Eubacteriales_unclassified|s__Clostridiales_bacterium|t__15143	44	17	189
k__Bacteria|p__Firmicutes|c__Clostridia|o__Eubacteriales|f__Eubacteriales_unclassified|g__Eubacteriales_unclassified|s__Clostridiales_bacterium|t__15158	200	67	30
k__Bacteria|p__Firmicutes|c__Clostridia|o__Eubacteriales|f__Eubacteriales_unclassified|g__Eubacteriales_unclassified|s__Clostridiales_bacterium|t__15159	6	136	73
k__Bacteria|p__Firmicutes|c__Clostridia|o__Eubacteriales|f__Oscillospiraceae|g__Lawsonibacter|s__Lawsonibacter_SGB15145|t__15145	23	NA	81
k__Bacteria|p__Firmicutes|c__Clostridia|o__Eubacteriales|f__Lachnospiraceae|g__GGB3600|s__GGB3600_SGB4860|t__4860	NA	32	NA
k__Bacteria|p__Firmicutes|c__Clostridia|o__Eubacteriales|f__Lachnospiraceae|g__GGB3600|s__GGB3600_SGB4861|t__4861	337	39	4
k__Bacteria|p__Firmicutes|c__Clostridia|o__Eubacteriales|f__Eubacteriales_unclassified|g__Evtepia|s__Evtepia_gabavorous|t__15120	145	10	128
k__Bacteria|p__Firmicutes|c__Clostridia|o__Eubacteriales|f__Eubacteriales_unclassified|g__Gemmiger|s__Gemmiger_formicilis|t__15300	76	13	272
k__Bacteria|p__Firmicutes|c__Clostridia|o__Eubacteriales|f__Eubacteriales_unclassified|g__Gemmiger|s__Gemmiger_gallinarum|t__63309	5	NA	NA
k__Bacteria|p__Firmicutes|c__Clostridia|o__Eubacteriales|f__Eubacteriales_unclassified|g__Gemmiger|s__Gemmiger_SGB105726|t__105726	161	5	NA
k__Bacteria|p__Bacteroidota|c__Bacteroidia|o__Bacteroidales|f__Prevotellaceae|g__GGB1153|s__GGB1153_SGB1481|t__1481	145	1457	NA
k__Bacteria|p__Firmicutes|c__Clostridia|o__Eubacteriales|f__Eubacteriales_unclassified|g__Gemmiger|s__Gemmiger_formicilis|t__15292	NA	NA	61
k__Bacteria|p__Firmicutes|c__Clostridia|o__Eubacteriales|f__Eubacteriales_unclassified|g__Gemmiger|s__Gemmiger_SGB15295|t__15295	86	37	106
k__Bacteria|p__Firmicutes|c__Clostridia|o__Eubacteriales|f__Eubacteriales_unclassified|g__Gemmiger|s__Gemmiger_formicilis|t__15299	NA	4	145
k__Bacteria|p__Firmicutes|c__Clostridia|o__Eubacteriales|f__Eubacteriales_unclassified|g__Gemmiger|s__Gemmiger_sp_An194|t__15283	NA	502	NA
k__Bacteria|p__Firmicutes|c__CFGB9725|o__OFGB9725|f__FGB9725|g__GGB79299|s__GGB79299_SGB105707|t__105707	NA	431	NA
k__Bacteria|p__Firmicutes|c__Clostridia|o__Eubacteriales|f__Eubacteriales_unclassified|g__Intestinimonas|s__Intestinimonas_gabonensis|t__79840	NA	6	71
k__Bacteria|p__Firmicutes|c__Clostridia|o__Eubacteriales|f__Eubacteriales_unclassified|g__Levyella|s__Levyella_massiliensis|t__5300	NA	NA	7
k__Bacteria|p__Firmicutes|c__Clostridia|o__Eubacteriales|f__Clostridiaceae|g__GGB51454|s__GGB51454_SGB71784|t__71784	143	221	NA
k__Bacteria|p__Firmicutes|c__Clostridia|o__Eubacteriales|f__Lachnospiraceae|g__Anaerobutyricum|s__Anaerobutyricum_hallii|t__4532	3	15	219
k__Bacteria|p__Firmicutes|c__Clostridia|o__Eubacteriales|f__Lachnospiraceae|g__Anaerobutyricum|s__Anaerobutyricum_soehngenii|t__4537	91	24	150
k__Bacteria|p__Firmicutes|c__Clostridia|o__Eubacteriales|f__Lachnospiraceae|g__Anaerosacchariphilus|s__Anaerosacchariphilus_sp_NSJ_68|t__4772	NA	NA	59
k__Bacteria|p__Firmicutes|c__Clostridia|o__Eubacteriales|f__Lachnospiraceae|g__Anaerostipes|s__Anaerostipes_caccae|t__4529	6	167	8
k__Bacteria|p__Firmicutes|c__Clostridia|o__Eubacteriales|f__Lachnospiraceae|g__Anaerostipes|s__Anaerostipes_hadrus|t__4540	82	204	245
k__Bacteria|p__Firmicutes|c__Clostridia|o__Eubacteriales|f__Lachnospiraceae|g__Anaerostipes|s__Anaerostipes_hadrus|t__4547	NA	NA	75
k__Bacteria|p__Firmicutes|c__Clostridia|o__Eubacteriales|f__Lachnospiraceae|g__Anaerotignum|s__Anaerotignum_lactatifermentans|t__5193	NA	NA	13
k__Bacteria|p__Firmicutes|c__Clostridia|o__Eubacteriales|f__Lachnospiraceae|g__Bilifractor|s__Bilifractor_SGB37125|t__37125	7	NA	NA
k__Bacteria|p__Firmicutes|c__Clostridia|o__Eubacteriales|f__Lachnospiraceae|g__Blautia|s__Blautia_argi|t__4797	210	642	NA
k__Bacteria|p__Firmicutes|c__Clostridia|o__Eubacteriales|f__Lachnospiraceae|g__Blautia|s__Blautia_caecimuris|t__4862	349	1769	57
k__Bacteria|p__Firmicutes|c__Clostridia|o__Eubacteriales|f__Lachnospiraceae|g__Blautia|s__Blautia_faecicola|t__4867	NA	11	87
k__Bacteria|p__Firmicutes|c__Clostridia|o__Eubacteriales|f__Lachnospiraceae|g__Blautia|s__Blautia_faecis|t__4820	NA	8	282
k__Bacteria|p__Firmicutes|c__Clostridia|o__Eubacteriales|f__Lachnospiraceae|g__Blautia|s__Blautia_glucerasea|t__4816	NA	NA	86
k__Bacteria|p__Firmicutes|c__Clostridia|o__Eubacteriales|f__Lachnospiraceae|g__Blautia|s__Blautia_hansenii|t__4794	29	2106	9
k__Bacteria|p__Firmicutes|c__Clostridia|o__Eubacteriales|f__Lachnospiraceae|g__Blautia|s__Blautia_hansenii|t__4798	NA	146	10
k__Bacteria|p__Firmicutes|c__Clostridia|o__Eubacteriales|f__Lachnospiraceae|g__Blautia|s__Blautia_hydrogenotrophica|t__4677	105	4	28
k__Bacteria|p__Firmicutes|c__Clostridia|o__Eubacteriales|f__Lachnospiraceae|g__Blautia|s__Blautia_luti|t__4829	NA	NA	103
k__Bacteria|p__Firmicutes|c__Clostridia|o__Eubacteriales|f__Lachnospiraceae|g__Blautia|s__Blautia_massiliensis|t__4826	NA	14	250
k__Bacteria|p__Firmicutes|c__Clostridia|o__Eubacteriales|f__Lachnospiraceae|g__Blautia|s__Blautia_glucerasea|t__4809	NA	NA	104
k__Bacteria|p__Firmicutes|c__Clostridia|o__Eubacteriales|f__Lachnospiraceae|g__Blautia|s__Blautia_obeum|t__4810	NA	4	60
k__Bacteria|p__Firmicutes|c__Clostridia|o__Eubacteriales|f__Lachnospiraceae|g__Blautia|s__Blautia_obeum|t__4811	32	5	254
k__Bacteria|p__Firmicutes|c__Clostridia|o__Eubacteriales|f__Lachnospiraceae|g__Blautia|s__Blautia_producta|t__4785	NA	NA	3
k__Bacteria|p__Firmicutes|c__Clostridia|o__Eubacteriales|f__Lachnospiraceae|g__Blautia|s__Blautia_producta|t__4786	3	5	6
k__Bacteria|p__Firmicutes|c__Firmicutes_unclassified|o__Firmicutes_unclassified|f__Firmicutes_unclassified|g__Firmicutes_unclassified|s__Firmicutes_bacterium|t__4791	334	1685	11
k__Bacteria|p__Firmicutes|c__Clostridia|o__Eubacteriales|f__Lachnospiraceae|g__Blautia|s__Blautia_schinkii|t__4825	NA	NA	49
k__Bacteria|p__Firmicutes|c__Clostridia|o__Eubacteriales|f__Oscillospiraceae|g__GGB9620|s__GGB9620_SGB15070|t__15070	81	80	5
k__Bacteria|p__Firmicutes|c__Clostridia|o__Eubacteriales|f__Lachnospiraceae|g__Blautia|s__Blautia_SGB4793|t__4793	356	46	NA
k__Bacteria|p__Firmicutes|c__Clostridia|o__Eubacteriales|f__Lachnospiraceae|g__Blautia|s__Blautia_SGB4815|t__4815	NA	4	129
k__Bacteria|p__Proteobacteria|c__Gammaproteobacteria|o__Aeromonadales|f__Succinivibrionaceae|g__GGB48325|s__GGB48325_SGB74131|t__74131	NA	186	NA
k__Bacteria|p__Firmicutes|c__Clostridia|o__Eubacteriales|f__Lachnospiraceae|g__Blautia|s__Blautia_glucerasea|t__4813	NA	NA	102
k__Bacteria|p__Firmicutes|c__Clostridia|o__Eubacteriales|f__Lachnospiraceae|g__Blautia|s__Blautia_sp_Marseille_P3201T|t__29394	317	34	NA
k__Bacteria|p__Firmicutes|c__Clostridia|o__Eubacteriales|f__Lachnospiraceae|g__Blautia|s__Blautia_sp_MCC283|t__4828	NA	7	60
k__Bacteria|p__Firmicutes|c__Clostridia|o__Eubacteriales|f__Lachnospiraceae|g__Blautia|s__Blautia_sp_OF03_15BH|t__4779	3	NA	65
k__Bacteria|p__Firmicutes|c__Clostridia|o__Eubacteriales|f__Lachnospiraceae|g__Blautia|s__Blautia_stercoris|t__4788	NA	NA	54
k__Bacteria|p__Firmicutes|c__Clostridia|o__Eubacteriales|f__Lachnospiraceae|g__Blautia|s__Blautia_wexlerae|t__4831	NA	9	130
k__Bacteria|p__Firmicutes|c__Clostridia|o__Eubacteriales|f__Lachnospiraceae|g__Blautia|s__Blautia_wexlerae|t__4837	235	518	325
k__Bacteria|p__Firmicutes|c__Clostridia|o__Eubacteriales|f__Lachnospiraceae|g__Catenibacillus|s__Catenibacillus_scindens|t__59869	NA	NA	14
k__Bacteria|p__Firmicutes|c__Clostridia|o__Eubacteriales|f__Lachnospiraceae|g__Cellulosilyticum|s__Cellulosilyticum_lentocellum|t__6079	NA	4	NA
k__Bacteria|p__Firmicutes|c__Clostridia|o__Eubacteriales|f__Lachnospiraceae|g__Coprococcus|s__Coprococcus_catus|t__4670	NA	4	180
k__Bacteria|p__Firmicutes|c__Clostridia|o__Eubacteriales|f__Lachnospiraceae|g__Coprococcus|s__Coprococcus_comes|t__4577	106	14	254
k__Bacteria|p__Firmicutes|c__Clostridia|o__Eubacteriales|f__Lachnospiraceae|g__Coprococcus|s__Coprococcus_eutactus|t__5117	NA	NA	116
k__Bacteria|p__Firmicutes|c__Clostridia|o__Eubacteriales|f__Lachnospiraceae|g__Lachnospiraceae_unclassified|s__Lachnospiraceae_unclassified_SGB106020|t__106020	142	32	NA
k__Bacteria|p__Firmicutes|c__Clostridia|o__Eubacteriales|f__Lachnospiraceae|g__Coprococcus|s__Coprococcus_SGB4580|t__4580	NA	NA	9
k__Bacteria|p__Firmicutes|c__Clostridia|o__Eubacteriales|f__Lachnospiraceae|g__Coprococcus|s__Coprococcus_catus|t__4669	19	5	164
k__Bacteria|p__Firmicutes|c__Clostridia|o__Eubacteriales|f__Lachnospiraceae|g__Coprococcus|s__Coprococcus_sp_AF21_14LB|t__25437	194	1173	9
k__Bacteria|p__Firmicutes|c__Clostridia|o__Eubacteriales|f__Lachnospiraceae|g__Coprococcus|s__Coprococcus_sp_OM04_5BH|t__5115	NA	NA	58
k__Bacteria|p__Firmicutes|c__Clostridia|o__Eubacteriales|f__Lachnospiraceae|g__Cuneatibacter|s__Cuneatibacter_caecimuris|t__29380	15	NA	11
k__Bacteria|p__Firmicutes|c__Clostridia|o__Eubacteriales|f__Lachnospiraceae|g__Dorea|s__Dorea_formicigenerans|t__4575	106	67	297
k__Bacteria|p__Firmicutes|c__Clostridia|o__Eubacteriales|f__Lachnospiraceae|g__Dorea|s__Dorea_longicatena|t__4581	84	8	231
k__Bacteria|p__Firmicutes|c__Clostridia|o__Eubacteriales|f__Lachnospiraceae|g__Dorea|s__Dorea_longicatena|t__4582	NA	16	209
k__Bacteria|p__Firmicutes|c__Clostridia|o__Eubacteriales|f__Lachnospiraceae|g__Dorea|s__Dorea_phocaeensis|t__4572	220	775	13
k__Bacteria|p__Firmicutes|c__Clostridia|o__Eubacteriales|f__Lachnospiraceae|g__Mediterraneibacter|s__Ruminococcus_gnavus|t__4571	107	NA	90
k__Bacteria|p__Firmicutes|c__Clostridia|o__Eubacteriales|f__Lachnospiraceae|g__Dorea|s__Dorea_sp_AF36_15AT|t__4552	95	12	183
k__Bacteria|p__Firmicutes|c__Clostridia|o__Eubacteriales|f__Lachnospiraceae|g__Eisenbergiella|s__Eisenbergiella_massiliensis|t__4987	19	NA	38
k__Bacteria|p__Firmicutes|c__Clostridia|o__Eubacteriales|f__Lachnospiraceae|g__Enterocloster|s__Enterocloster_aldenensis|t__4762	NA	4	26
k__Bacteria|p__Firmicutes|c__Clostridia|o__Eubacteriales|f__Lachnospiraceae|g__Enterocloster|s__Enterocloster_bolteae|t__4758	4	23	64
k__Bacteria|p__Firmicutes|c__Clostridia|o__Eubacteriales|f__Lachnospiraceae|g__Enterocloster|s__Enterocloster_citroniae|t__4761	NA	NA	33
k__Bacteria|p__Firmicutes|c__Clostridia|o__Eubacteriales|f__Lachnospiraceae|g__Enterocloster|s__Enterocloster_lavalensis|t__4725	NA	3	35
k__Bacteria|p__Firmicutes|c__Clostridia|o__Eubacteriales|f__Lachnospiraceae|g__Faecalicatena|s__Faecalicatena_contorta|t__4613	NA	NA	9
k__Bacteria|p__Firmicutes|c__Clostridia|o__Eubacteriales|f__Lachnospiraceae|g__Faecalicatena|s__Faecalicatena_fissicatena|t__4871	NA	NA	183
k__Bacteria|p__Firmicutes|c__Clostridia|o__Eubacteriales|f__Lachnospiraceae|g__Faecalicatena|s__Faecalicatena_SGB4872|t__4872	NA	NA	14
k__Bacteria|p__Firmicutes|c__Clostridia|o__Eubacteriales|f__Lachnospiraceae|g__Faecalimonas|s__Faecalimonas_umbilicata|t__4583	NA	2097	24
k__Bacteria|p__Firmicutes|c__Clostridia|o__Eubacteriales|f__Lachnospiraceae|g__Frisingicoccus|s__Frisingicoccus_caecimuris|t__4675	14	NA	6
k__Bacteria|p__Firmicutes|c__Clostridia|o__Eubacteriales|f__Lachnospiraceae|g__Fusicatenibacter|s__Fusicatenibacter_saccharivorans|t__4874	113	221	273
k__Bacteria|p__Firmicutes|c__Clostridia|o__Eubacteriales|f__Lachnospiraceae|g__GGB25053|s__GGB25053_SGB106016|t__106016	NA	851	NA
k__Bacteria|p__Bacteroidota|c__Bacteroidia|o__Bacteroidales|f__Muribaculaceae|g__GGB27876|s__GGB27876_SGB40310|t__40310	NA	13	NA
k__Bacteria|p__Firmicutes|c__Clostridia|o__Eubacteriales|f__Lachnospiraceae|g__Lachnospiraceae_unclassified|s__Lachnospiraceae_bacterium_EP_SM_12S_S03|t__4551	NA	19	3
k__Bacteria|p__Firmicutes|c__Clostridia|o__Eubacteriales|f__Lachnospiraceae|g__GGB3429|s__GGB3429_SGB71704|t__71704	NA	5	54
k__Bacteria|p__Firmicutes|c__Clostridia|o__Eubacteriales|f__Lachnospiraceae|g__GGB34476|s__GGB34476_SGB65958|t__65958	214	1532	NA
k__Bacteria|p__Firmicutes|c__Clostridia|o__Eubacteriales|f__Lachnospiraceae|g__Mediterraneibacter|s__Mediterraneibacter_SGB4607|t__4607	NA	NA	4
k__Bacteria|p__Firmicutes|c__Clostridia|o__Eubacteriales|f__Eubacteriaceae|g__Eubacterium|s__Eubacterium_sp_c_25|t__4621	NA	NA	8
k__Bacteria|p__Firmicutes|c__Clostridia|o__Eubacteriales|f__Eubacteriaceae|g__GGB35068|s__GGB35068_SGB47850|t__47850	NA	139	31
k__Bacteria|p__Firmicutes|c__Clostridia|o__Eubacteriales|f__Lachnospiraceae|g__GGB3534|s__GGB3534_SGB4722|t__4722	NA	NA	17
k__Bacteria|p__Firmicutes|c__Clostridia|o__Eubacteriales|f__Lachnospiraceae|g__GGB3576|s__GGB3576_SGB4784|t__4784	25	315	7
k__Bacteria|p__Firmicutes|c__Clostridia|o__Eubacteriales|f__Lachnospiraceae|g__GGB3588|s__GGB3588_SGB4808|t__4808	NA	NA	76
k__Bacteria|p__Firmicutes|c__Clostridia|o__Eubacteriales|f__Lachnospiraceae|g__GGB3593|s__GGB3593_SGB4817|t__4817	NA	NA	57
k__Bacteria|p__Firmicutes|c__Clostridia|o__Eubacteriales|f__Lachnospiraceae|g__GGB3433|s__GGB3433_SGB4574|t__4574	295	772	29
k__Bacteria|p__Firmicutes|c__Clostridia|o__Eubacteriales|f__Lachnospiraceae|g__GGB3602|s__GGB3602_SGB66069|t__66069	12	1503	NA
k__Bacteria|p__Firmicutes|c__Clostridia|o__Eubacteriales|f__Lachnospiraceae|g__GGB3637|s__GGB3637_SGB4930|t__4930	6	NA	43
k__Bacteria|p__Firmicutes|c__Clostridia|o__Eubacteriales|f__Lachnospiraceae|g__Lachnospira|s__Lachnospira_pectinoschiza|t__5089	4	4	153
k__Bacteria|p__Firmicutes|c__Clostridia|o__Eubacteriales|f__Lachnospiraceae|g__GGB3859|s__GGB3859_SGB5234|t__5234	4	18	20
k__Bacteria|p__Firmicutes|c__Clostridia|o__Eubacteriales|f__Lachnospiraceae|g__GGB3859|s__GGB3859_SGB5235|t__5235	4	13	4
k__Bacteria|p__Firmicutes|c__Clostridia|o__Eubacteriales|f__Lachnospiraceae|g__GGB3862|s__GGB3862_SGB5239|t__5239	20	13	35
k__Bacteria|p__Firmicutes|c__Clostridia|o__Eubacteriales|f__Lachnospiraceae|g__GGB42184|s__GGB42184_SGB59334|t__59334	NA	16	NA
k__Bacteria|p__Firmicutes|c__Clostridia|o__Eubacteriales|f__Lachnospiraceae|g__GGB47969|s__GGB47969_SGB106013|t__106013	NA	76	NA
k__Bacteria|p__Bacteroidota|c__Bacteroidia|o__Bacteroidales|f__Muribaculaceae|g__GGB50281|s__GGB50281_SGB70357|t__70357	NA	12	NA
k__Bacteria|p__Firmicutes|c__CFGB77566|o__OFGB77566|f__FGB77566|g__GGB51139|s__GGB51139_SGB71360|t__71360	218	137	14
k__Bacteria|p__Actinobacteria|c__Coriobacteriia|o__Coriobacteriales|f__Coriobacteriaceae|g__GGB51960|s__GGB51960_SGB72480|t__72480	96	NA	8
k__Bacteria|p__Firmicutes|c__Clostridia|o__Eubacteriales|f__Lachnospiraceae|g__GGB79384|s__GGB79384_SGB106011|t__106011	74	399	NA
k__Bacteria|p__Firmicutes|c__Clostridia|o__Eubacteriales|f__Lachnospiraceae|g__GGB79386|s__GGB79386_SGB106017|t__106017	141	7	NA
k__Bacteria|p__Firmicutes|c__Clostridia|o__Eubacteriales|f__Lachnospiraceae|g__GGB79394|s__GGB79394_SGB105952|t__105952	188	4	NA
k__Bacteria|p__Firmicutes|c__Clostridia|o__Clostridia_unclassified|f__Clostridia_unclassified|g__GGB79395|s__GGB79395_SGB105947|t__105947	87	245	NA
k__Bacteria|p__Firmicutes|c__Clostridia|o__Eubacteriales|f__Lachnospiraceae|g__GGB79435|s__GGB79435_SGB106089|t__106089	NA	22	NA
k__Bacteria|p__Firmicutes|c__Clostridia|o__Eubacteriales|f__Lachnospiraceae|g__GGB79453|s__GGB79453_SGB105310|t__105310	8	49	NA
k__Bacteria|p__Bacteria_unclassified|c__Bacteria_unclassified|o__Bacteria_unclassified|f__Bacteria_unclassified|g__Bacteria_unclassified|s__Bacteria_unclassified_SGB21436|t__21436	NA	16	NA
k__Bacteria|p__Firmicutes|c__Clostridia|o__Eubacteriales|f__Lachnospiraceae|g__GGB35456|s__GGB35456_SGB71664|t__71664	133	182	NA
k__Bacteria|p__Firmicutes|c__Clostridia|o__Eubacteriales|f__Lachnospiraceae|g__Lachnospiraceae_unclassified|s__Lachnospiraceae_unclassified_SGB4550|t__4550	120	868	NA
k__Bacteria|p__Firmicutes|c__Clostridia|o__Eubacteriales|f__Lachnospiraceae|g__Tyzzerella|s__Tyzzerella_SGB4587|t__4587	159	152	22
k__Bacteria|p__Firmicutes|c__Clostridia|o__Eubacteriales|f__Lachnospiraceae|g__Lachnoclostridium|s__Clostridium_symbiosum|t__4699	3	5	38
k__Bacteria|p__Firmicutes|c__Clostridia|o__Eubacteriales|f__Lachnospiraceae|g__Lachnoclostridium|s__Lachnoclostridium_phocaeense|t__4622	NA	NA	5
k__Bacteria|p__Firmicutes|c__Clostridia|o__Eubacteriales|f__Lachnospiraceae|g__Lachnoclostridium|s__Lachnoclostridium_phytofermentans|t__4512	NA	4	NA
k__Bacteria|p__Firmicutes|c__Clostridia|o__Eubacteriales|f__Lachnospiraceae|g__Lachnoclostridium|s__Lachnoclostridium_SGB4602|t__4602	NA	NA	3
k__Bacteria|p__Firmicutes|c__Clostridia|o__Eubacteriales|f__Lachnospiraceae|g__Lachnospira|s__Lachnospira_eligens|t__5082	22	56	252
k__Bacteria|p__Firmicutes|c__Clostridia|o__Eubacteriales|f__Lachnospiraceae|g__Lachnospira|s__Lachnospira_pectinoschiza|t__5075	5	134	185
k__Bacteria|p__Firmicutes|c__Clostridia|o__Eubacteriales|f__Lachnospiraceae|g__Lachnospira|s__Lachnospira_sp_NSJ_43|t__5087	NA	NA	142
k__Bacteria|p__Firmicutes|c__Clostridia|o__Eubacteriales|f__Lachnospiraceae|g__Lachnospiraceae_unclassified|s__Eubacterium_rectale|t__4933	76	20	326
k__Bacteria|p__Firmicutes|c__Clostridia|o__Eubacteriales|f__Lachnospiraceae|g__Lachnospiraceae_unclassified|s__Lachnospiraceae_bacterium_2_1_46FAA|t__4549	NA	26	NA
k__Bacteria|p__Firmicutes|c__Clostridia|o__Eubacteriales|f__Lachnospiraceae|g__Lachnospiraceae_unclassified|s__Lachnospiraceae_bacterium_AM48_27BH|t__4706	NA	NA	97
k__Bacteria|p__Firmicutes|c__Clostridia|o__Eubacteriales|f__Lachnospiraceae|g__Jutongia|s__Jutongia_hominis|t__4651	NA	NA	46
k__Bacteria|p__Firmicutes|c__Clostridia|o__Eubacteriales|f__Lachnospiraceae|g__Fusicatenibacter|s__Fusicatenibacter_sp_CLA_AA_H277|t__4780	6	NA	142
k__Bacteria|p__Firmicutes|c__Clostridia|o__Eubacteriales|f__Lachnospiraceae|g__Zhenhengia|s__Zhenhengia_yiwuensis|t__6077	NA	219	NA
k__Bacteria|p__Firmicutes|c__Clostridia|o__Eubacteriales|f__Lachnospiraceae|g__Wansuia|s__Wansuia_hejianensis|t__25431	48	NA	49
k__Bacteria|p__Firmicutes|c__Clostridia|o__Eubacteriales|f__Lachnospiraceae|g__Lachnospiraceae_unclassified|s__Lachnospiraceae_bacterium_OM04_12BH|t__4893	NA	NA	141
k__Bacteria|p__Firmicutes|c__Clostridia|o__Eubacteriales|f__Lachnospiraceae|g__Lachnospiraceae_unclassified|s__Lachnospiraceae_bacterium|t__4781	NA	NA	147
k__Bacteria|p__Firmicutes|c__Clostridia|o__Eubacteriales|f__Lachnospiraceae|g__Lachnospiraceae_unclassified|s__Lachnospiraceae_bacterium|t__4953	NA	NA	63
k__Bacteria|p__Firmicutes|c__Clostridia|o__Eubacteriales|f__Lachnospiraceae|g__Lachnospiraceae_unclassified|s__Lachnospiraceae_unclassified_SGB65957|t__65957	24	637	NA
k__Bacteria|p__Firmicutes|c__Clostridia|o__Eubacteriales|f__Lachnospiraceae|g__Lachnospiraceae_unclassified|s__Lachnospiraceae_unclassified_SGB69346|t__69346	NA	NA	3
k__Bacteria|p__Firmicutes|c__Clostridia|o__Eubacteriales|f__Lachnospiraceae|g__Lachnotalea|s__Lachnotalea_sp_AF33_28|t__5200	NA	NA	27
k__Bacteria|p__Firmicutes|c__Clostridia|o__Eubacteriales|f__Lachnospiraceae|g__Lacrimispora|s__Lacrimispora_amygdalina|t__4716	NA	3	208
k__Bacteria|p__Firmicutes|c__Clostridia|o__Eubacteriales|f__Lachnospiraceae|g__Oliverpabstia|s__Oliverpabstia_intestinalis|t__4868	NA	12	182
k__Bacteria|p__Firmicutes|c__Clostridia|o__Eubacteriales|f__Lachnospiraceae|g__GGB3609|s__GGB3609_SGB4877|t__4877	NA	NA	4
k__Bacteria|p__Firmicutes|c__Clostridia|o__Eubacteriales|f__Lachnospiraceae|g__Mediterraneibacter|s__Mediterraneibacter_butyricigenes|t__25493	23	NA	130
k__Bacteria|p__Firmicutes|c__Clostridia|o__Eubacteriales|f__Lachnospiraceae|g__Mediterraneibacter|s__Mediterraneibacter_glycyrrhizinilyticus|t__4606	276	1583	34
k__Bacteria|p__Firmicutes|c__Clostridia|o__Eubacteriales|f__Lachnospiraceae|g__Mediterraneibacter|s__Mediterraneibacter_massiliensis|t__4595	175	19	11
k__Bacteria|p__Firmicutes|c__Clostridia|o__Eubacteriales|f__Lachnospiraceae|g__Mediterraneibacter|s__Mediterraneibacter_sp_gm002|t__59732	NA	9	3
k__Bacteria|p__Firmicutes|c__Clostridia|o__Eubacteriales|f__Lachnospiraceae|g__Mediterraneibacter|s__Ruminococcus_gnavus|t__4584	325	2163	128
k__Bacteria|p__Firmicutes|c__Clostridia|o__Eubacteriales|f__Lachnospiraceae|g__Mediterraneibacter|s__Ruminococcus_lactaris|t__4557	NA	7	153
k__Bacteria|p__Firmicutes|c__Clostridia|o__Eubacteriales|f__Lachnospiraceae|g__Mediterraneibacter|s__Mediterraneibacter_faecis|t__4563	76	26	290
k__Bacteria|p__Firmicutes|c__Clostridia|o__Eubacteriales|f__Lachnospiraceae|g__Mediterraneibacter|s__Ruminococcus_torques|t__4608	180	89	168
k__Bacteria|p__Firmicutes|c__Clostridia|o__Eubacteriales|f__Lachnospiraceae|g__Roseburia|s__Roseburia_faecis|t__4925	NA	NA	262
k__Bacteria|p__Firmicutes|c__Clostridia|o__Eubacteriales|f__Lachnospiraceae|g__Roseburia|s__Roseburia_hominis|t__4936	NA	NA	241
k__Bacteria|p__Firmicutes|c__Clostridia|o__Eubacteriales|f__Lachnospiraceae|g__Roseburia|s__Roseburia_inulinivorans|t__4940	NA	5	292
k__Bacteria|p__Firmicutes|c__Clostridia|o__Eubacteriales|f__Lachnospiraceae|g__Roseburia|s__Roseburia_porci|t__66053	7	NA	NA
k__Bacteria|p__Firmicutes|c__Clostridia|o__Eubacteriales|f__Lachnospiraceae|g__Roseburia|s__Roseburia_SGB4939|t__4939	NA	NA	40
k__Bacteria|p__Firmicutes|c__Clostridia|o__Eubacteriales|f__Lachnospiraceae|g__Roseburia|s__Roseburia_sp_AF02_12|t__4938	5	NA	183
k__Bacteria|p__Firmicutes|c__Clostridia|o__Eubacteriales|f__Lachnospiraceae|g__Roseburia|s__Roseburia_sp_AM23_20|t__4950	NA	NA	75
k__Bacteria|p__Firmicutes|c__Clostridia|o__Eubacteriales|f__Lachnospiraceae|g__Sellimonas|s__Sellimonas_intestinalis|t__4617	18	6	21
k__Bacteria|p__Firmicutes|c__Clostridia|o__Eubacteriales|f__Lachnospiraceae|g__Tyzzerella|s__Tyzzerella_nexilis|t__4588	NA	295	17
k__Bacteria|p__Firmicutes|c__Clostridia|o__Eubacteriales|f__Lachnospiraceae|g__Tyzzerella|s__Tyzzerella_sp_An114|t__5196	NA	10	NA
k__Bacteria|p__Firmicutes|c__Clostridia|o__Eubacteriales|f__Lachnospiraceae|g__Simiaoa|s__Simiaoa_sunii|t__4910	NA	35	226
k__Bacteria|p__Firmicutes|c__Clostridia|o__Eubacteriales|f__Oscillospiraceae|g__Agathobaculum|s__Agathobaculum_butyriciproducens|t__14993	79	3	223
k__Bacteria|p__Firmicutes|c__Clostridia|o__Eubacteriales|f__Oscillospiraceae|g__Agathobaculum|s__Agathobaculum_desmolans|t__14989	250	32	NA
k__Bacteria|p__Firmicutes|c__Clostridia|o__Eubacteriales|f__Oscillospiraceae|g__Anaerofilum|s__Anaerofilum_SGB105702|t__105702	NA	138	NA
k__Bacteria|p__Firmicutes|c__Clostridia|o__Eubacteriales|f__Oscillospiraceae|g__Anaeromassilibacillus|s__Anaeromassilibacillus_senegalensis|t__14894	15	NA	55
k__Bacteria|p__Firmicutes|c__Clostridia|o__Eubacteriales|f__Oscillospiraceae|g__Anaerotruncus|s__Anaerotruncus_colihominis|t__14963	57	3	66
k__Bacteria|p__Firmicutes|c__Clostridia|o__Eubacteriales|f__Oscillospiraceae|g__Anaerotruncus|s__Anaerotruncus_rubiinfantis|t__25416	NA	NA	59
k__Bacteria|p__Firmicutes|c__Clostridia|o__Eubacteriales|f__Oscillospiraceae|g__Bittarella|s__Bittarella_massiliensis|t__7263	89	NA	10
k__Bacteria|p__Firmicutes|c__Clostridia|o__Eubacteriales|f__Oscillospiraceae|g__Bittarella|s__Bittarella_massiliensis|t__95006	71	32	NA
k__Bacteria|p__Firmicutes|c__Clostridia|o__Eubacteriales|f__Oscillospiraceae|g__Drancourtella|s__Drancourtella_massiliensis|t__4619	151	3	3
k__Bacteria|p__Firmicutes|c__Clostridia|o__Eubacteriales|f__Oscillospiraceae|g__Oscillibacter|s__Oscillibacter_valericigenes|t__15124	51	NA	148
k__Bacteria|p__Firmicutes|c__Clostridia|o__Eubacteriales|f__Oscillospiraceae|g__Dysosmobacter|s__Dysosmobacter_welbionis|t__15078	190	35	228
k__Bacteria|p__Firmicutes|c__Clostridia|o__Eubacteriales|f__Oscillospiraceae|g__Faecalibacterium|s__Faecalibacterium_prausnitzii|t__15316	56	5	289
k__Bacteria|p__Firmicutes|c__Clostridia|o__Eubacteriales|f__Oscillospiraceae|g__Faecalibacterium|s__Faecalibacterium_prausnitzii|t__15317	NA	3	222
k__Bacteria|p__Firmicutes|c__Clostridia|o__Eubacteriales|f__Oscillospiraceae|g__Faecalibacterium|s__Faecalibacterium_prausnitzii|t__15318	84	9	274
k__Bacteria|p__Firmicutes|c__Clostridia|o__Eubacteriales|f__Oscillospiraceae|g__Faecalibacterium|s__Faecalibacterium_prausnitzii|t__15322	NA	NA	68
k__Bacteria|p__Firmicutes|c__Clostridia|o__Eubacteriales|f__Oscillospiraceae|g__Faecalibacterium|s__Faecalibacterium_prausnitzii|t__15323	NA	6	101
k__Bacteria|p__Firmicutes|c__Clostridia|o__Eubacteriales|f__Oscillospiraceae|g__Faecalibacterium|s__Faecalibacterium_prausnitzii|t__15326	NA	NA	147
k__Bacteria|p__Firmicutes|c__Clostridia|o__Eubacteriales|f__Oscillospiraceae|g__Faecalibacterium|s__Faecalibacterium_prausnitzii|t__15332	NA	NA	217
k__Bacteria|p__Firmicutes|c__Clostridia|o__Eubacteriales|f__Oscillospiraceae|g__Faecalibacterium|s__Faecalibacterium_prausnitzii|t__15333	NA	3	126
k__Bacteria|p__Firmicutes|c__Clostridia|o__Eubacteriales|f__Oscillospiraceae|g__Faecalibacterium|s__Faecalibacterium_prausnitzii|t__15342	NA	6	313
k__Bacteria|p__Firmicutes|c__Clostridia|o__Eubacteriales|f__Oscillospiraceae|g__Faecalibacterium|s__Faecalibacterium_sp_CLA_AA_H233|t__15315	NA	3	200
k__Bacteria|p__Firmicutes|c__Clostridia|o__Eubacteriales|f__Oscillospiraceae|g__Faecalibacterium|s__Faecalibacterium_SGB15346|t__15346	NA	5	220
k__Bacteria|p__Firmicutes|c__Clostridia|o__Eubacteriales|f__Oscillospiraceae|g__Faecalibacterium|s__Faecalibacterium_SGB63299|t__63299	7	NA	NA
k__Bacteria|p__Firmicutes|c__Bacilli|o__Lactobacillales|f__Lactobacillaceae|g__GGB5056|s__GGB5056_SGB7083|t__7083	NA	94	NA
k__Bacteria|p__Firmicutes|c__Clostridia|o__Eubacteriales|f__Oscillospiraceae|g__Flavonifractor|s__Flavonifractor_plautii|t__15132	171	354	177
k__Bacteria|p__Firmicutes|c__Clostridia|o__Eubacteriales|f__Oscillospiraceae|g__Flavonifractor|s__Flavonifractor_SGB105860|t__105860	87	181	NA
k__Bacteria|p__Firmicutes|c__Clostridia|o__Eubacteriales|f__Oscillospiraceae|g__Fournierella|s__Fournierella_massiliensis|t__15280	94	1329	NA
k__Bacteria|p__Firmicutes|c__Clostridia|o__Eubacteriales|f__Oscillospiraceae|g__GGB13463|s__GGB13463_SGB15285|t__15285	6	NA	75
k__Bacteria|p__Firmicutes|c__Clostridia|o__Eubacteriales|f__Oscillospiraceae|g__Ruminococcus|s__Ruminococcus_callidus|t__4420	NA	NA	39
k__Bacteria|p__Proteobacteria|c__CFGB10055|o__OFGB10055|f__FGB10055|g__GGB6606|s__GGB6606_SGB9340|t__9340	NA	NA	14
k__Bacteria|p__Firmicutes|c__Clostridia|o__Eubacteriales|f__Oscillospiraceae|g__GGB38744|s__GGB38744_SGB14842|t__14842	221	22	36
k__Bacteria|p__Firmicutes|c__Clostridia|o__Eubacteriales|f__Oscillospiraceae|g__GGB51604|s__GGB51604_SGB105418|t__105418	9	NA	NA
k__Bacteria|p__Firmicutes|c__Clostridia|o__Eubacteriales|f__Oscillospiraceae|g__GGB79104|s__GGB79104_SGB105821|t__105821	96	62	3
k__Bacteria|p__Firmicutes|c__Clostridia|o__Eubacteriales|f__Oscillospiraceae|g__GGB79118|s__GGB79118_SGB105839|t__105839	105	209	NA
k__Bacteria|p__Firmicutes|c__Clostridia|o__Eubacteriales|f__Oscillospiraceae|g__GGB79301|s__GGB79301_SGB105706|t__105706	25	143	NA
k__Bacteria|p__Firmicutes|c__Clostridia|o__Eubacteriales|f__Oscillospiraceae|g__GGB36331|s__GGB36331_SGB63183|t__63183	92	75	NA
k__Bacteria|p__Firmicutes|c__Clostridia|o__Eubacteriales|f__Oscillospiraceae|g__GGB9237|s__GGB9237_SGB14179|t__14179	13	NA	15
k__Bacteria|p__Firmicutes|c__Clostridia|o__Eubacteriales|f__Oscillospiraceae|g__GGB9457|s__GGB9457_SGB14849|t__14849	3	NA	NA
k__Bacteria|p__Firmicutes|c__Clostridia|o__Eubacteriales|f__Oscillospiraceae|g__GGB9614|s__GGB9614_SGB15049|t__15049	NA	NA	112
k__Bacteria|p__Firmicutes|c__Clostridia|o__Eubacteriales|f__Oscillospiraceae|g__GGB9621|s__GGB9621_SGB15073|t__15073	94	8	26
k__Bacteria|p__Firmicutes|c__Clostridia|o__Eubacteriales|f__Oscillospiraceae|g__GGB9627|s__GGB9627_SGB15081|t__15081	NA	NA	68
k__Bacteria|p__Firmicutes|c__Clostridia|o__Eubacteriales|f__Oscillospiraceae|g__GGB9642|s__GGB9642_SGB15119|t__15119	NA	NA	103
k__Bacteria|p__Firmicutes|c__CFGB3057|o__OFGB3057|f__FGB3057|g__GGB9719|s__GGB9719_SGB15272|t__15272	NA	NA	57
k__Bacteria|p__Firmicutes|c__CFGB3057|o__OFGB3057|f__FGB3057|g__GGB9719|s__GGB9719_SGB15273|t__15273	NA	NA	84
k__Bacteria|p__Firmicutes|c__CFGB3057|o__OFGB3057|f__FGB3057|g__GGB9719|s__GGB9719_SGB53514|t__53514	111	NA	11
k__Bacteria|p__Firmicutes|c__Clostridia|o__Eubacteriales|f__Oscillospiraceae|g__GGB9724|s__GGB9724_SGB15278|t__15278	11	NA	12
k__Bacteria|p__Firmicutes|c__Clostridia|o__Eubacteriales|f__Oscillospiraceae|g__GGB9737|s__GGB9737_SGB15309|t__15309	NA	NA	99
k__Bacteria|p__Firmicutes|c__Clostridia|o__Eubacteriales|f__Oscillospiraceae|g__GGB9739|s__GGB9739_SGB15313|t__15313	282	1827	6
k__Bacteria|p__Firmicutes|c__Clostridia|o__Eubacteriales|f__Oscillospiraceae|g__Hydrogeniiclostridium|s__Hydrogeniiclostridium_mannosilyticum|t__14890	51	NA	30
k__Bacteria|p__Firmicutes|c__Clostridia|o__Eubacteriales|f__Oscillospiraceae|g__Hydrogenoanaerobacterium|s__Hydrogenoanaerobacterium_saccharovorans|t__15350	NA	NA	109
k__Bacteria|p__Firmicutes|c__Clostridia|o__Eubacteriales|f__Oscillospiraceae|g__Massiliimalia|s__Massiliimalia_timonensis|t__7253	67	18	24
k__Bacteria|p__Firmicutes|c__Clostridia|o__Eubacteriales|f__Oscillospiraceae|g__Neglectibacter|s__Neglectibacter_timonensis|t__14851	NA	NA	41
k__Bacteria|p__Firmicutes|c__Clostridia|o__Eubacteriales|f__Oscillospiraceae|g__Neobittarella|s__Neobittarella_massiliensis|t__7264	23	55	9
k__Bacteria|p__Firmicutes|c__Clostridia|o__Eubacteriales|f__Oscillospiraceae|g__Oscillibacter|s__Oscillibacter_valericigenes|t__15076	NA	NA	20
k__Bacteria|p__Firmicutes|c__Clostridia|o__Eubacteriales|f__Oscillospiraceae|g__Oscillospiraceae_unclassified|s__Clostridium_leptum|t__14853	52	15	153
k__Bacteria|p__Firmicutes|c__Clostridia|o__Eubacteriales|f__Oscillospiraceae|g__Oscillospiraceae_unclassified|s__Eubacterium_siraeum|t__4198	NA	NA	143
k__Bacteria|p__Firmicutes|c__Clostridia|o__Eubacteriales|f__Oscillospiraceae|g__Oscillospiraceae_unclassified|s__Oscillospiraceae_bacterium_Marseille_Q3528|t__4778	NA	NA	118
k__Bacteria|p__Firmicutes|c__Clostridia|o__Eubacteriales|f__Oscillospiraceae|g__Oscillospiraceae_unclassified|s__Oscillospiraceae_unclassified_SGB15256|t__15256	NA	NA	66
k__Bacteria|p__Firmicutes|c__Clostridia|o__Eubacteriales|f__Eubacteriales_unclassified|g__Intestinimonas|s__Intestinimonas_sp_MSJ_38|t__14974	94	10	26
k__Bacteria|p__Firmicutes|c__Clostridia|o__Eubacteriales|f__Oscillospiraceae|g__Phocea|s__Phocea_massiliensis|t__14837	125	75	128
k__Bacteria|p__Firmicutes|c__Clostridia|o__Eubacteriales|f__Oscillospiraceae|g__Pseudoflavonifractor|s__Pseudoflavonifractor_capillosus|t__15140	51	22	23
k__Bacteria|p__Firmicutes|c__Clostridia|o__Eubacteriales|f__Oscillospiraceae|g__Pseudoflavonifractor|s__Pseudoflavonifractor_gallinarum|t__29328	NA	156	28
k__Bacteria|p__Firmicutes|c__Clostridia|o__Eubacteriales|f__Oscillospiraceae|g__Ruminococcus|s__Ruminococcus_bicirculans|t__4262	NA	NA	213
k__Bacteria|p__Firmicutes|c__Clostridia|o__Eubacteriales|f__Oscillospiraceae|g__Ruminococcus|s__Ruminococcus_bovis|t__4272	NA	NA	58
k__Bacteria|p__Firmicutes|c__Clostridia|o__Eubacteriales|f__Oscillospiraceae|g__GGB3242|s__GGB3242_SGB4283|t__4283	NA	3	NA
k__Bacteria|p__Firmicutes|c__Clostridia|o__Eubacteriales|f__Oscillospiraceae|g__Ruminococcus|s__Ruminococcus_bromii|t__4285	18	15	193
k__Bacteria|p__Firmicutes|c__Clostridia|o__Eubacteriales|f__Oscillospiraceae|g__Ruminococcus|s__Ruminococcus_callidus|t__4422	NA	NA	113
k__Bacteria|p__Actinobacteria|c__Coriobacteriia|o__Coriobacteriales|f__Coriobacteriaceae|g__GGB48214|s__GGB48214_SGB66221|t__66221	NA	518	NA
k__Bacteria|p__Firmicutes|c__Clostridia|o__Eubacteriales|f__Oscillospiraceae|g__Ruminococcus|s__Ruminococcus_sp_AF13_28|t__4834	NA	9	96
k__Bacteria|p__Firmicutes|c__Clostridia|o__Eubacteriales|f__Oscillospiraceae|g__Ruminococcus|s__Ruminococcus_bromii|t__4290	NA	NA	67
k__Bacteria|p__Firmicutes|c__Clostridia|o__Eubacteriales|f__Lachnospiraceae|g__Mediterraneibacter|s__Mediterraneibacter_sp_NSJ_151|t__4553	NA	10	73
k__Bacteria|p__Firmicutes|c__Clostridia|o__Eubacteriales|f__Oscillospiraceae|g__Ruthenibacterium|s__Ruthenibacterium_lactatiformans|t__15271	116	67	226
k__Bacteria|p__Firmicutes|c__Clostridia|o__Eubacteriales|f__Oscillospiraceae|g__Oscillospiraceae_unclassified|s__Clostridium_leptum|t__7259	NA	NA	3
k__Bacteria|p__Firmicutes|c__Clostridia|o__Eubacteriales|f__Oscillospiraceae|g__Vescimonas|s__Vescimonas_coprocola|t__15089	36	NA	188
k__Bacteria|p__Proteobacteria|c__Betaproteobacteria|o__Burkholderiales|f__Sutterellaceae|g__GGB48468|s__GGB48468_SGB66515|t__66515	69	602	NA
k__Bacteria|p__Firmicutes|c__Clostridia|o__Eubacteriales|f__Peptostreptococcaceae|g__Clostridioides|s__Clostridioides_difficile|t__6136	NA	33	NA
k__Bacteria|p__Firmicutes|c__Clostridia|o__Eubacteriales|f__Peptostreptococcaceae|g__GGB4456|s__GGB4456_SGB6141|t__6141	NA	10	59
k__Bacteria|p__Firmicutes|c__Erysipelotrichia|o__Erysipelotrichales|f__Erysipelotrichaceae|g__GGB47956|s__GGB47956_SGB65946|t__65946	NA	804	NA
k__Bacteria|p__Firmicutes|c__Clostridia|o__Eubacteriales|f__Lachnospiraceae|g__Mediterraneibacter|s__Mediterraneibacter_SGB71712|t__71712	NA	654	NA
k__Bacteria|p__Firmicutes|c__Clostridia|o__Eubacteriales|f__Peptostreptococcaceae|g__GGB50802|s__GGB50802_SGB106454|t__106454	292	618	NA
k__Bacteria|p__Firmicutes|c__Clostridia|o__Eubacteriales|f__Peptostreptococcaceae|g__Intestinibacter|s__Intestinibacter_bartlettii|t__6140	NA	47	112
k__Bacteria|p__Firmicutes|c__Clostridia|o__Eubacteriales|f__Peptostreptococcaceae|g__Paeniclostridium|s__Eubacterium_tenue|t__6145	5	90	4
k__Bacteria|p__Firmicutes|c__Clostridia|o__Eubacteriales|f__Peptostreptococcaceae|g__Paeniclostridium|s__Paeniclostridium_sordellii|t__6146	NA	25	NA
k__Bacteria|p__Firmicutes|c__Clostridia|o__Eubacteriales|f__Peptostreptococcaceae|g__Peptacetobacter|s__Peptacetobacter_hiranonis|t__6131	333	1794	NA
k__Bacteria|p__Firmicutes|c__Clostridia|o__Eubacteriales|f__Peptostreptococcaceae|g__Peptostreptococcaceae_unclassified|s__Peptostreptococcaceae_bacterium|t__77433	NA	199	NA
k__Bacteria|p__Firmicutes|c__Clostridia|o__Eubacteriales|f__Peptostreptococcaceae|g__Peptostreptococcus|s__Peptostreptococcus_canis|t__77430	NA	52	NA
k__Bacteria|p__Firmicutes|c__Clostridia|o__Eubacteriales|f__Peptostreptococcaceae|g__Peptostreptococcus|s__Peptostreptococcus_russellii|t__743	45	275	NA
k__Bacteria|p__Firmicutes|c__Clostridia|o__Eubacteriales|f__Peptostreptococcaceae|g__Peptostreptococcus|s__Peptostreptococcus_russellii|t__745	10	18	NA
k__Bacteria|p__Firmicutes|c__Clostridia|o__Eubacteriales|f__Peptostreptococcaceae|g__Romboutsia|s__Romboutsia_hominis|t__24890	5	59	NA
k__Bacteria|p__Firmicutes|c__Clostridia|o__Eubacteriales|f__Peptostreptococcaceae|g__Romboutsia|s__Romboutsia_hominis|t__77432	NA	6	NA
k__Bacteria|p__Firmicutes|c__Clostridia|o__Eubacteriales|f__Peptostreptococcaceae|g__Romboutsia|s__Romboutsia_sp_CE17|t__47274	NA	5	NA
k__Bacteria|p__Firmicutes|c__Clostridia|o__Eubacteriales|f__Peptostreptococcaceae|g__Romboutsia|s__Romboutsia_timonensis|t__6148	4	835	142
k__Bacteria|p__Firmicutes|c__Clostridia|o__Eubacteriales|f__Peptostreptococcaceae|g__Terrisporobacter|s__Terrisporobacter_mayombei|t__65115	NA	158	NA
k__Bacteria|p__Firmicutes|c__Clostridia|o__Eubacteriales|f__Peptostreptococcaceae|g__Terrisporobacter|s__Terrisporobacter_mayombei|t__6142	NA	248	NA
k__Bacteria|p__Firmicutes|c__Erysipelotrichia|o__Erysipelotrichales|f__Coprobacillaceae|g__Catenibacterium|s__Catenibacterium_mitsuokai|t__6778	NA	9	63
k__Bacteria|p__Firmicutes|c__Clostridia|o__Eubacteriales|f__Oscillospiraceae|g__GGB3345|s__GGB3345_SGB4425|t__4425	NA	NA	107
k__Bacteria|p__Firmicutes|c__Erysipelotrichia|o__Erysipelotrichales|f__Coprobacillaceae|g__Coprobacillus|s__Coprobacillus_cateniformis|t__6771	NA	4	34
k__Bacteria|p__Firmicutes|c__Erysipelotrichia|o__Erysipelotrichales|f__Erysipelotrichaceae|g__Allobaculum|s__Allobaculum_stercoricanis|t__29316	52	1385	NA
k__Bacteria|p__Firmicutes|c__Erysipelotrichia|o__Erysipelotrichales|f__Erysipelotrichaceae|g__Amedibacillus|s__Amedibacillus_dolichus|t__4035	143	927	21
k__Bacteria|p__Firmicutes|c__Erysipelotrichia|o__Erysipelotrichales|f__Erysipelotrichaceae|g__Amedibacterium|s__Amedibacterium_intestinale|t__4042	NA	751	8
k__Bacteria|p__Firmicutes|c__Erysipelotrichia|o__Erysipelotrichales|f__Coprobacillaceae|g__Catenibacterium|s__Catenibacterium_mitsuokai|t__6783	314	1167	72
k__Bacteria|p__Firmicutes|c__Erysipelotrichia|o__Erysipelotrichales|f__Erysipelotrichaceae|g__Dielma|s__Dielma_fastidiosa|t__4031	NA	NA	57
k__Bacteria|p__Firmicutes|c__Erysipelotrichia|o__Erysipelotrichales|f__Erysipelotrichaceae|g__Dubosiella|s__Dubosiella_newyorkensis|t__6789	NA	635	NA
k__Bacteria|p__Firmicutes|c__Erysipelotrichia|o__Erysipelotrichales|f__Erysipelotrichaceae|g__Erysipelatoclostridium|s__Clostridium_spiroforme|t__6747	122	21	111
k__Bacteria|p__Firmicutes|c__Erysipelotrichia|o__Erysipelotrichales|f__Erysipelotrichaceae|g__Erysipelatoclostridium|s__Erysipelatoclostridium_ramosum|t__6744	4	402	34
k__Bacteria|p__Firmicutes|c__Erysipelotrichia|o__Erysipelotrichales|f__Erysipelotrichaceae|g__Erysipelotrichaceae_unclassified|s__Erysipelotrichaceae_bacterium_7770_A6|t__6836	267	91	70
k__Bacteria|p__Firmicutes|c__Erysipelotrichia|o__Erysipelotrichales|f__Erysipelotrichaceae|g__Erysipelotrichaceae_unclassified|s__Erysipelotrichaceae_bacterium_OH741_COT_311|t__28718	NA	10	NA
k__Bacteria|p__Firmicutes|c__Erysipelotrichia|o__Erysipelotrichales|f__Erysipelotrichaceae|g__Erysipelotrichaceae_unclassified|s__Erysipelotrichaceae_bacterium_RD49|t__80489	NA	19	NA
k__Bacteria|p__Firmicutes|c__Erysipelotrichia|o__Erysipelotrichales|f__Erysipelotrichaceae|g__Faecalibacillus|s__Faecalibacillus_intestinalis|t__6754	NA	440	193
k__Bacteria|p__Firmicutes|c__Erysipelotrichia|o__Erysipelotrichales|f__Erysipelotrichaceae|g__Faecalibaculum|s__Faecalibaculum_rodentium|t__4047	NA	705	NA
k__Bacteria|p__Firmicutes|c__Erysipelotrichia|o__Erysipelotrichales|f__Erysipelotrichaceae|g__Faecalicoccus|s__Faecalicoccus_pleomorphus|t__6791	154	NA	NA
k__Bacteria|p__Firmicutes|c__Erysipelotrichia|o__Erysipelotrichales|f__Erysipelotrichaceae|g__Faecalicoccus|s__Faecalicoccus_pleomorphus|t__6792	102	11	6
k__Bacteria|p__Firmicutes|c__CFGB1765|o__OFGB1765|f__FGB1765|g__GGB4571|s__GGB4571_SGB6321|t__6321	133	32	16
k__Bacteria|p__Firmicutes|c__Erysipelotrichia|o__Erysipelotrichales|f__Erysipelotrichaceae|g__Faecalitalea|s__Faecalitalea_cylindroides|t__6790	NA	NA	9
k__Bacteria|p__Firmicutes|c__Erysipelotrichia|o__Erysipelotrichales|f__Erysipelotrichaceae|g__GGB48541|s__GGB48541_SGB66599|t__66599	12	386	NA
k__Bacteria|p__Firmicutes|c__Erysipelotrichia|o__Erysipelotrichales|f__Erysipelotrichaceae|g__GGB4888|s__GGB4888_SGB6837|t__6837	109	NA	13
k__Bacteria|p__Firmicutes|c__Erysipelotrichia|o__Erysipelotrichales|f__Erysipelotrichaceae|g__Holdemanella|s__Holdemanella_biformis|t__6806	107	20	97
k__Bacteria|p__Firmicutes|c__Erysipelotrichia|o__Erysipelotrichales|f__Erysipelotrichaceae|g__Holdemanella|s__Holdemanella_porci|t__6796	323	1391	119
k__Bacteria|p__Firmicutes|c__Erysipelotrichia|o__Erysipelotrichales|f__Erysipelotrichaceae|g__Holdemania|s__Holdemania_filiformis|t__4046	18	NA	97
k__Bacteria|p__Firmicutes|c__Erysipelotrichia|o__Erysipelotrichales|f__Erysipelotrichaceae|g__Holdemania|s__Holdemania_massiliensis|t__4044	NA	NA	33
k__Bacteria|p__Firmicutes|c__Erysipelotrichia|o__Erysipelotrichales|f__Erysipelotrichaceae|g__Longibaculum|s__Longibaculum_muris|t__6769	18	NA	20
k__Bacteria|p__Firmicutes|c__Erysipelotrichia|o__Erysipelotrichales|f__Erysipelotrichaceae|g__Longicatena|s__Longicatena_caecimuris|t__4041	NA	NA	59
k__Bacteria|p__Firmicutes|c__Erysipelotrichia|o__Erysipelotrichales|f__Erysipelotrichaceae|g__Solobacterium|s__Solobacterium_moorei|t__6826	NA	NA	16
k__Bacteria|p__Firmicutes|c__Erysipelotrichia|o__Erysipelotrichales|f__Turicibacteraceae|g__Turicibacter|s__Turicibacter_SGB106350|t__106350	NA	205	NA
k__Bacteria|p__Firmicutes|c__Erysipelotrichia|o__Erysipelotrichales|f__Turicibacteraceae|g__Turicibacter|s__Turicibacter_SGB106351|t__106351	20	197	NA
k__Bacteria|p__Firmicutes|c__Erysipelotrichia|o__Erysipelotrichales|f__Turicibacteraceae|g__Turicibacter|s__Turicibacter_bilis|t__6847	45	838	93
k__Bacteria|p__Firmicutes|c__Erysipelotrichia|o__Erysipelotrichales|f__Turicibacteraceae|g__Turicibacter|s__Turicibacter_sanguinis|t__6846	7	245	65
k__Bacteria|p__Firmicutes|c__Erysipelotrichia|o__Erysipelotrichales|f__Turicibacteraceae|g__Turicibacter|s__Turicibacter_sp_1E2|t__39153	NA	1046	NA
k__Bacteria|p__Firmicutes|c__Clostridia|o__Eubacteriales|f__Lachnospiraceae|g__Lachnospiraceae_unclassified|s__Lachnospiraceae_bacterium_CLA_AA_H244|t__4993	NA	NA	276
k__Bacteria|p__Firmicutes|c__Firmicutes_unclassified|o__Firmicutes_unclassified|f__Firmicutes_unclassified|g__Firmicutes_unclassified|s__Firmicutes_bacterium_AM41_11|t__6817	170	NA	NA
k__Bacteria|p__Firmicutes|c__Firmicutes_unclassified|o__Firmicutes_unclassified|f__Firmicutes_unclassified|g__GGB3680|s__GGB3680_SGB4994|t__4994	4	1550	NA
k__Bacteria|p__Firmicutes|c__Firmicutes_unclassified|o__Firmicutes_unclassified|f__Firmicutes_unclassified|g__GGB9511|s__GGB9511_SGB105436|t__105436	5	59	NA
k__Bacteria|p__Firmicutes|c__Firmicutes_unclassified|o__Firmicutes_unclassified|f__Firmicutes_unclassified|g__Negativibacillus|s__Negativibacillus_massiliensis|t__14912	NA	NA	17
k__Bacteria|p__Firmicutes|c__Negativicutes|o__Acidaminococcales|f__Acidaminococcaceae|g__Acidaminococcus|s__Acidaminococcus_fermentans|t__5744	45	3	NA
k__Bacteria|p__Firmicutes|c__Negativicutes|o__Acidaminococcales|f__Acidaminococcaceae|g__Acidaminococcus|s__Acidaminococcus_intestini|t__5736	24	NA	36
k__Bacteria|p__Firmicutes|c__Negativicutes|o__Acidaminococcales|f__Acidaminococcaceae|g__Acidaminococcus|s__Acidaminococcus_massiliensis|t__5742	9	NA	NA
k__Bacteria|p__Firmicutes|c__Negativicutes|o__Acidaminococcales|f__Acidaminococcaceae|g__Acidaminococcus|s__Acidaminococcus_SGB5735|t__5735	3	NA	4
k__Bacteria|p__Firmicutes|c__Negativicutes|o__Acidaminococcales|f__Acidaminococcaceae|g__Acidaminococcus|s__Acidaminococcus_timonensis|t__5741	98	4	NA
k__Bacteria|p__Firmicutes|c__Negativicutes|o__Acidaminococcales|f__Acidaminococcaceae|g__GGB4248|s__GGB4248_SGB5746|t__5746	NA	20	3
k__Bacteria|p__Firmicutes|c__Negativicutes|o__Acidaminococcales|f__Acidaminococcaceae|g__GGB4251|s__GGB4251_SGB5752|t__5752	NA	NA	11
k__Bacteria|p__Firmicutes|c__Negativicutes|o__Acidaminococcales|f__Acidaminococcaceae|g__GGB4250|s__GGB4250_SGB5750|t__5750	10	720	NA
k__Bacteria|p__Firmicutes|c__Negativicutes|o__Acidaminococcales|f__Acidaminococcaceae|g__Phascolarctobacterium|s__Phascolarctobacterium_faecium|t__5792	NA	24	154
k__Bacteria|p__Firmicutes|c__Negativicutes|o__Acidaminococcales|f__Acidaminococcaceae|g__Phascolarctobacterium|s__Phascolarctobacterium_succinatutens|t__5763	NA	13	67
k__Bacteria|p__Firmicutes|c__Negativicutes|o__Selenomonadales|f__Selenomonadaceae|g__GGB4312|s__GGB4312_SGB5903|t__5903	33	NA	15
k__Bacteria|p__Firmicutes|c__Negativicutes|o__Selenomonadales|f__Selenomonadaceae|g__Anaerovibrio|s__Anaerovibrio_lipolyticus|t__6973	NA	77	18
k__Bacteria|p__Firmicutes|c__Clostridia|o__Eubacteriales|f__Oscillospiraceae|g__GGB9730|s__GGB9730_SGB15291|t__15291	85	11	169
k__Bacteria|p__Firmicutes|c__Negativicutes|o__Selenomonadales|f__Selenomonadaceae|g__Megamonas|s__Megamonas_funiformis|t__6962	246	1615	9
k__Bacteria|p__Firmicutes|c__Negativicutes|o__Selenomonadales|f__Selenomonadaceae|g__Megamonas|s__Megamonas_hypermegale|t__6964	NA	8	NA
k__Bacteria|p__Firmicutes|c__Negativicutes|o__Veillonellales|f__Veillonellaceae|g__Allisonella|s__Allisonella_histaminiformans|t__5843	275	588	37
k__Bacteria|p__Firmicutes|c__Negativicutes|o__Veillonellales|f__Veillonellaceae|g__Dialister|s__Dialister_invisus|t__5825	NA	NA	128
k__Bacteria|p__Firmicutes|c__Negativicutes|o__Veillonellales|f__Veillonellaceae|g__Dialister|s__Dialister_succinatiphilus|t__5818	NA	NA	5
k__Bacteria|p__Firmicutes|c__Negativicutes|o__Veillonellales|f__Veillonellaceae|g__GGB4266|s__GGB4266_SGB5809|t__5809	NA	5	83
k__Bacteria|p__Firmicutes|c__Negativicutes|o__Veillonellales|f__Veillonellaceae|g__Megasphaera|s__Megasphaera_elsdenii|t__5862	232	320	NA
k__Bacteria|p__Firmicutes|c__Negativicutes|o__Veillonellales|f__Veillonellaceae|g__Megasphaera|s__Megasphaera_massiliensis|t__5857	NA	NA	5
k__Bacteria|p__Firmicutes|c__Negativicutes|o__Veillonellales|f__Veillonellaceae|g__Megasphaera|s__Megasphaera_elsdenii|t__5861	25	NA	NA
k__Bacteria|p__Firmicutes|c__Negativicutes|o__Veillonellales|f__Veillonellaceae|g__Megasphaera|s__Megasphaera_SGB5863|t__5863	15	NA	NA
k__Bacteria|p__Firmicutes|c__Negativicutes|o__Veillonellales|f__Veillonellaceae|g__Megasphaera|s__Megasphaera_sp_AM44_1BH|t__5853	36	NA	10
k__Bacteria|p__Firmicutes|c__Negativicutes|o__Veillonellales|f__Veillonellaceae|g__Megasphaera|s__Megasphaera_sp_DJF_B143|t__5852	41	NA	NA
k__Bacteria|p__Firmicutes|c__Negativicutes|o__Veillonellales|f__Veillonellaceae|g__Megasphaera|s__Megasphaera_massiliensis|t__5855	NA	NA	5
k__Bacteria|p__Firmicutes|c__Negativicutes|o__Veillonellales|f__Veillonellaceae|g__Megasphaera|s__Megasphaera_sp_NM10|t__5858	32	6	18
k__Bacteria|p__Firmicutes|c__Negativicutes|o__Veillonellales|f__Veillonellaceae|g__Megasphaera|s__Megasphaera_stantonii|t__5854	23	6	NA
k__Bacteria|p__Firmicutes|c__Negativicutes|o__Veillonellales|f__Veillonellaceae|g__Veillonella|s__Veillonella_magna|t__6926	NA	290	NA
k__Bacteria|p__Firmicutes|c__Negativicutes|o__Veillonellales|f__Veillonellaceae|g__Veillonella|s__Veillonella_parvula|t__6939	NA	4	149
k__Bacteria|p__Firmicutes|c__Clostridia|o__Eubacteriales|f__Lachnospiraceae|g__GGB47969|s__GGB47969_SGB65959|t__65959	NA	152	NA
k__Bacteria|p__Firmicutes|c__Tissierellia|o__Tissierellales|f__Peptoniphilaceae|g__Anaerococcus|s__Anaerococcus_obesiensis|t__6661	NA	NA	6
k__Bacteria|p__Firmicutes|c__Tissierellia|o__Tissierellales|f__Peptoniphilaceae|g__Anaerococcus|s__Anaerococcus_prevotii|t__6679	NA	3	NA
k__Bacteria|p__Firmicutes|c__CFGB3072|o__OFGB3072|f__FGB3072|g__GGB9784|s__GGB9784_SGB15407|t__15407	NA	NA	19
k__Bacteria|p__Firmicutes|c__Clostridia|o__Eubacteriales|f__Oscillospiraceae|g__Hydrogenoanaerobacterium|s__Hydrogenoanaerobacterium_SGB53821|t__53821	163	1295	34
k__Bacteria|p__Bacteroidota|c__Bacteroidia|o__Bacteroidales|f__Rikenellaceae|g__GGB1691|s__GGB1691_SGB2324|t__2324	NA	7	NA
k__Bacteria|p__Firmicutes|c__Tissierellia|o__Tissierellales|f__Peptoniphilaceae|g__Helcococcus|s__Helcococcus_kunzii|t__6644	NA	4	NA
k__Bacteria|p__Firmicutes|c__Tissierellia|o__Tissierellales|f__Peptoniphilaceae|g__Parvimonas|s__Parvimonas_micra|t__6653	NA	NA	6
k__Bacteria|p__Firmicutes|c__Tissierellia|o__Tissierellales|f__Peptoniphilaceae|g__Peptoniphilus|s__Peptoniphilus_grossensis|t__6701	NA	NA	6
k__Bacteria|p__Firmicutes|c__Tissierellia|o__Tissierellales|f__Peptoniphilaceae|g__Peptoniphilus|s__Peptoniphilus_ivorii|t__6737	NA	3	NA
k__Bacteria|p__Fusobacteria|c__Fusobacteriia|o__Fusobacteriales|f__Fusobacteriaceae|g__Fusobacterium|s__Fusobacterium_perfoetens|t__47248	7	459	NA
k__Bacteria|p__Fusobacteria|c__Fusobacteriia|o__Fusobacteriales|f__Fusobacteriaceae|g__Fusobacterium|s__Fusobacterium_SGB6028|t__6028	137	1300	NA
k__Bacteria|p__Fusobacteria|c__Fusobacteriia|o__Fusobacteriales|f__Fusobacteriaceae|g__GGB4386|s__GGB4386_SGB6036|t__6036	52	1666	NA
k__Bacteria|p__Fusobacteria|c__Fusobacteriia|o__Fusobacteriales|f__Fusobacteriaceae|g__Cetobacterium|s__Cetobacterium_SGB66735|t__66735	NA	113	NA
k__Bacteria|p__Fusobacteria|c__Fusobacteriia|o__Fusobacteriales|f__Fusobacteriaceae|g__Cetobacterium|s__Cetobacterium_somerae|t__6019	3	4	NA
k__Bacteria|p__Fusobacteria|c__Fusobacteriia|o__Fusobacteriales|f__Fusobacteriaceae|g__Fusobacterium|s__Fusobacterium_mortiferum|t__6031	9	480	3
k__Bacteria|p__Fusobacteria|c__Fusobacteriia|o__Fusobacteriales|f__Fusobacteriaceae|g__Fusobacterium|s__Fusobacterium_mortiferum|t__6033	NA	14	NA
k__Bacteria|p__Fusobacteria|c__Fusobacteriia|o__Fusobacteriales|f__Fusobacteriaceae|g__Fusobacterium|s__Fusobacterium_necrophorum|t__5986	NA	8	NA
k__Bacteria|p__Actinobacteria|c__Coriobacteriia|o__Eggerthellales|f__Eggerthellaceae|g__Slackia|s__Slackia_SGB14781|t__14781	25	851	NA
k__Bacteria|p__Fusobacteria|c__Fusobacteriia|o__Fusobacteriales|f__Fusobacteriaceae|g__Fusobacterium|s__Fusobacterium_SGB6040|t__6040	NA	4	NA
k__Bacteria|p__Fusobacteria|c__Fusobacteriia|o__Fusobacteriales|f__Fusobacteriaceae|g__Fusobacterium|s__Fusobacterium_hominis|t__6030	NA	438	NA
k__Bacteria|p__Fusobacteria|c__Fusobacteriia|o__Fusobacteriales|f__Fusobacteriaceae|g__Fusobacterium|s__Fusobacterium_varium|t__6038	NA	30	NA
k__Bacteria|p__Fusobacteria|c__Fusobacteriia|o__Fusobacteriales|f__Fusobacteriaceae|g__Fusobacterium|s__Fusobacterium_perfoetens|t__47247	10	966	NA
k__Bacteria|p__Firmicutes|c__CFGB10341|o__OFGB10341|f__FGB10341|g__GGB4555|s__GGB4555_SGB6286|t__6286	117	NA	4
k__Bacteria|p__Lentisphaerae|c__CFGB3176|o__OFGB3176|f__FGB3176|g__GGB10708|s__GGB10708_SGB17364|t__17364	NA	NA	13
k__Bacteria|p__Lentisphaerae|c__Lentisphaeria|o__Victivallales|f__Victivallaceae|g__GGB6512|s__GGB6512_SGB9198|t__9198	NA	NA	5
k__Bacteria|p__Lentisphaerae|c__Lentisphaeria|o__Victivallales|f__Victivallaceae|g__Victivallis|s__Victivallis_lenta|t__9203	NA	7	44
k__Bacteria|p__Lentisphaerae|c__Lentisphaeria|o__Victivallales|f__Victivallaceae|g__Victivallis|s__Victivallis_vadensis|t__9202	NA	21	62
k__Bacteria|p__Firmicutes|c__CFGB77365|o__OFGB77365|f__FGB77365|g__GGB49980|s__GGB49980_SGB69981|t__69981	85	469	NA
k__Bacteria|p__Firmicutes|c__Negativicutes|o__Acidaminococcales|f__Acidaminococcaceae|g__Phascolarctobacterium|s__Phascolarctobacterium_sp_ET69|t__5785	3	5	10
k__Bacteria|p__Proteobacteria|c__Alphaproteobacteria|o__Hyphomicrobiales|f__Devosiaceae|g__Devosia|s__Devosia_oryziradicis|t__93913	NA	3	NA
k__Bacteria|p__Proteobacteria|c__Alphaproteobacteria|o__Hyphomicrobiales|f__Devosiaceae|g__Devosia|s__Devosia_sp_Leaf420|t__10973	NA	4	NA
k__Bacteria|p__Proteobacteria|c__Alphaproteobacteria|o__Hyphomicrobiales|f__Hyphomicrobiaceae|g__GGB66014|s__GGB66014_SGB89423|t__89423	NA	3	NA
k__Bacteria|p__Proteobacteria|c__Alphaproteobacteria|o__Hyphomicrobiales|f__Hyphomicrobiaceae|g__Hyphomicrobium|s__Hyphomicrobium_album|t__89802	NA	6	NA
k__Bacteria|p__Proteobacteria|c__CFGB2404|o__OFGB2404|f__FGB2404|g__GGB6613|s__GGB6613_SGB9347|t__9347	15	12	23
k__Bacteria|p__Proteobacteria|c__Alphaproteobacteria|o__Rhodobacterales|f__Rhodobacteraceae|g__Paracoccus|s__Paracoccus_jeotgali|t__10714	NA	3	NA
k__Bacteria|p__Firmicutes|c__Clostridia|o__Eubacteriales|f__Eubacteriales_unclassified|g__GGB9759|s__GGB9759_SGB15370|t__15370	NA	NA	83
k__Bacteria|p__Firmicutes|c__Clostridia|o__Eubacteriales|f__Oscillospiraceae|g__GGB38987|s__GGB38987_SGB63305|t__63305	11	NA	NA
k__Bacteria|p__Proteobacteria|c__Betaproteobacteria|o__Burkholderiales|f__Burkholderiaceae|g__Ralstonia|s__Ralstonia_insidiosa|t__12919	NA	3	NA
k__Bacteria|p__Proteobacteria|c__Betaproteobacteria|o__Burkholderiales|f__Burkholderiaceae|g__Ralstonia|s__Ralstonia_mannitolilytica|t__12921	NA	31	NA
k__Bacteria|p__Proteobacteria|c__Betaproteobacteria|o__Burkholderiales|f__Burkholderiales_unclassified|g__Aquabacterium|s__Aquabacterium_commune|t__32540	NA	3	NA
k__Bacteria|p__Actinobacteria|c__CFGB12107|o__OFGB12107|f__FGB12107|g__GGB9354|s__GGB9354_SGB14327|t__14327	98	86	NA
k__Bacteria|p__Proteobacteria|c__Betaproteobacteria|o__Burkholderiales|f__Burkholderiales_unclassified|g__Tepidimonas|s__Tepidimonas_fonticaldi|t__12671	NA	3	NA
k__Bacteria|p__Fusobacteria|c__Fusobacteriia|o__Fusobacteriales|f__Fusobacteriaceae|g__GGB4379|s__GGB4379_SGB70926|t__70926	8	441	NA
k__Bacteria|p__Proteobacteria|c__Betaproteobacteria|o__Burkholderiales|f__Sutterellaceae|g__GGB6566|s__GGB6566_SGB9275|t__9275	NA	4	NA
k__Bacteria|p__Proteobacteria|c__Betaproteobacteria|o__Burkholderiales|f__Sutterellaceae|g__Parasutterella|s__Parasutterella_excrementihominis|t__9262	NA	60	152
k__Bacteria|p__Proteobacteria|c__Betaproteobacteria|o__Burkholderiales|f__Sutterellaceae|g__Parasutterella|s__Parasutterella_SGB9260|t__9260	39	572	67
k__Bacteria|p__Proteobacteria|c__Betaproteobacteria|o__Burkholderiales|f__Sutterellaceae|g__Sutterella|s__Sutterella_megalosphaeroides|t__9294	NA	37	NA
k__Bacteria|p__Proteobacteria|c__Betaproteobacteria|o__Burkholderiales|f__Sutterellaceae|g__Sutterella|s__Sutterella_parvirubra|t__9292	NA	NA	4
k__Bacteria|p__Proteobacteria|c__Betaproteobacteria|o__Burkholderiales|f__Sutterellaceae|g__Sutterella|s__Sutterella_wadsworthensis|t__9283	NA	4	101
k__Bacteria|p__Proteobacteria|c__Betaproteobacteria|o__Burkholderiales|f__Sutterellaceae|g__Sutterella|s__Sutterella_wadsworthensis|t__9286	205	1262	51
k__Bacteria|p__Proteobacteria|c__Betaproteobacteria|o__Burkholderiales|f__Sutterellaceae|g__Turicimonas|s__Turicimonas_muris|t__9258	NA	NA	5
k__Bacteria|p__Proteobacteria|c__CFGB2404|o__OFGB2404|f__FGB2404|g__GGB6612|s__GGB6612_SGB9346|t__9346	NA	NA	20
k__Bacteria|p__Proteobacteria|c__CFGB2403|o__OFGB2403|f__FGB2403|g__GGB6601|s__GGB6601_SGB9333|t__9333	NA	4	10
k__Bacteria|p__Proteobacteria|c__Betaproteobacteria|o__Burkholderiales|f__Sutterellaceae|g__GGB48469|s__GGB48469_SGB66516|t__66516	9	191	NA
k__Bacteria|p__Proteobacteria|c__Betaproteobacteria|o__Burkholderiales|f__Sutterellaceae|g__Sutterella|s__Sutterella_SGB9281|t__9281	NA	3	15
k__Bacteria|p__Proteobacteria|c__CFGB1061|o__OFGB1061|f__FGB1061|g__GGB33398|s__GGB33398_SGB57575|t__57575	NA	NA	5
k__Bacteria|p__Proteobacteria|c__Gammaproteobacteria|o__Aeromonadales|f__Succinivibrionaceae|g__GGB48325|s__GGB48325_SGB66356|t__66356	NA	143	NA
k__Bacteria|p__Proteobacteria|c__Gammaproteobacteria|o__Aeromonadales|f__Succinivibrionaceae|g__GGB2731|s__GGB2731_SGB3673|t__3673	4	48	NA
k__Bacteria|p__Proteobacteria|c__Betaproteobacteria|o__Burkholderiales|f__Sutterellaceae|g__GGB77497|s__GGB77497_SGB107062|t__107062	43	293	NA
k__Bacteria|p__Proteobacteria|c__CFGB2404|o__OFGB2404|f__FGB2404|g__GGB77489|s__GGB77489_SGB107006|t__107006	NA	8	NA
k__Bacteria|p__Proteobacteria|c__Betaproteobacteria|o__Burkholderiales|f__Sutterellaceae|g__GGB6572|s__GGB6572_SGB9284|t__9284	74	883	NA
k__Bacteria|p__Proteobacteria|c__Betaproteobacteria|o__Burkholderiales|f__Sutterellaceae|g__GGB6572|s__GGB6572_SGB9285|t__9285	4	628	NA
k__Bacteria|p__Proteobacteria|c__CFGB10055|o__OFGB10055|f__FGB10055|g__GGB6606|s__GGB6606_SGB57592|t__57592	NA	3	NA
k__Bacteria|p__Proteobacteria|c__CFGB10055|o__OFGB10055|f__FGB10055|g__GGB77482|s__GGB77482_SGB107008|t__107008	6	50	NA
k__Bacteria|p__Proteobacteria|c__CFGB2404|o__OFGB2404|f__FGB2404|g__GGB6614|s__GGB6614_SGB9349|t__9349	6	NA	NA
k__Bacteria|p__Proteobacteria|c__Epsilonproteobacteria|o__Campylobacterales|f__Helicobacteraceae|g__Helicobacter|s__Helicobacter_SGB28474|t__28474	3	71	NA
k__Bacteria|p__Proteobacteria|c__Epsilonproteobacteria|o__Campylobacterales|f__Helicobacteraceae|g__Helicobacter|s__Helicobacter_SGB104937|t__104937	16	233	NA
k__Bacteria|p__Proteobacteria|c__Betaproteobacteria|o__Burkholderiales|f__Sutterellaceae|g__Parasutterella|s__Parasutterella_secunda|t__9247	NA	3	9
k__Bacteria|p__Proteobacteria|c__CFGB13104|o__OFGB13104|f__FGB13104|g__GGB6592|s__GGB6592_SGB9320|t__9320	NA	NA	7
k__Bacteria|p__Proteobacteria|c__Deltaproteobacteria|o__Desulfovibrionales|f__Desulfovibrionaceae|g__Bilophila|s__Bilophila_wadsworthia|t__15452	6	49	210
k__Bacteria|p__Proteobacteria|c__Deltaproteobacteria|o__Desulfovibrionales|f__Desulfovibrionaceae|g__Desulfovibrio|s__Desulfovibrio_piger|t__15465	29	NA	3
k__Bacteria|p__Proteobacteria|c__Deltaproteobacteria|o__Desulfovibrionales|f__Desulfovibrionaceae|g__Desulfovibrio|s__Desulfovibrio_piger|t__15467	145	57	65
k__Bacteria|p__Firmicutes|c__Clostridia|o__Eubacteriales|f__Lachnospiraceae|g__GGB3740|s__GGB3740_SGB5077|t__5077	NA	32	131
k__Bacteria|p__Proteobacteria|c__Deltaproteobacteria|o__Desulfovibrionales|f__Desulfovibrionaceae|g__Desulfovibrio|s__Desulfovibrio_sp_OH1186_COT_070|t__29646	NA	3	NA
k__Bacteria|p__Fusobacteria|c__Fusobacteriia|o__Fusobacteriales|f__Fusobacteriaceae|g__Cetobacterium|s__Cetobacterium_SGB27377|t__27377	NA	55	3
k__Bacteria|p__Proteobacteria|c__Deltaproteobacteria|o__Desulfovibrionales|f__Desulfovibrionaceae|g__GGB9817|s__GGB9817_SGB58382|t__58382	64	19	NA
k__Bacteria|p__Proteobacteria|c__Deltaproteobacteria|o__Desulfovibrionales|f__Desulfovibrionaceae|g__GGB9817|s__GGB9817_SGB57321|t__57321	8	NA	NA
k__Bacteria|p__Proteobacteria|c__Deltaproteobacteria|o__Desulfovibrionales|f__Desulfovibrionaceae|g__GGB9819|s__GGB9819_SGB15460|t__15460	82	NA	18
k__Bacteria|p__Proteobacteria|c__Deltaproteobacteria|o__Myxococcales|f__Nannocystaceae|g__Nannocystis|s__Nannocystis_exedens|t__13220	NA	4	NA
k__Bacteria|p__Proteobacteria|c__Deltaproteobacteria|o__Myxococcales|f__Polyangiaceae|g__Sorangium|s__Sorangium_cellulosum|t__13235	NA	3	NA
k__Bacteria|p__Proteobacteria|c__Epsilonproteobacteria|o__Campylobacterales|f__Campylobacteraceae|g__Campylobacter|s__Campylobacter_coli|t__19443	NA	6	NA
k__Bacteria|p__Proteobacteria|c__Epsilonproteobacteria|o__Campylobacterales|f__Campylobacteraceae|g__Campylobacter|s__Campylobacter_helveticus|t__19438	45	25	NA
k__Bacteria|p__Proteobacteria|c__Epsilonproteobacteria|o__Campylobacterales|f__Campylobacteraceae|g__Campylobacter|s__Campylobacter_jejuni|t__19444	NA	25	7
k__Bacteria|p__Proteobacteria|c__Epsilonproteobacteria|o__Campylobacterales|f__Campylobacteraceae|g__Campylobacter|s__Campylobacter_sp_CCUG_57310|t__77311	NA	10	NA
k__Bacteria|p__Proteobacteria|c__Epsilonproteobacteria|o__Campylobacterales|f__Campylobacteraceae|g__Campylobacter|s__Campylobacter_upsaliensis|t__19439	95	257	NA
k__Bacteria|p__Firmicutes|c__Clostridia|o__Eubacteriales|f__Clostridiaceae|g__GGB9575|s__GGB9575_SGB14988|t__14988	192	585	7
k__Bacteria|p__Proteobacteria|c__Epsilonproteobacteria|o__Campylobacterales|f__Helicobacteraceae|g__Helicobacter|s__Helicobacter_bilis|t__19390	61	386	NA
k__Bacteria|p__Proteobacteria|c__Epsilonproteobacteria|o__Campylobacterales|f__Helicobacteraceae|g__Helicobacter|s__Helicobacter_canis|t__19391	34	237	NA
k__Bacteria|p__Proteobacteria|c__Epsilonproteobacteria|o__Campylobacterales|f__Helicobacteraceae|g__Helicobacter|s__Helicobacter_canis|t__21969	NA	274	NA
k__Bacteria|p__Proteobacteria|c__Epsilonproteobacteria|o__Campylobacterales|f__Helicobacteraceae|g__Helicobacter|s__Helicobacter_cinaedi|t__44267	34	204	NA
k__Bacteria|p__Proteobacteria|c__Epsilonproteobacteria|o__Campylobacterales|f__Helicobacteraceae|g__Helicobacter|s__Helicobacter_labetoulli|t__108961	NA	3	NA
k__Bacteria|p__Proteobacteria|c__Epsilonproteobacteria|o__Campylobacterales|f__Helicobacteraceae|g__Helicobacter|s__Helicobacter_winghamensis|t__19399	4	76	NA
k__Bacteria|p__Proteobacteria|c__Gammaproteobacteria|o__Aeromonadales|f__Succinivibrionaceae|g__Anaerobiospirillum|s__Anaerobiospirillum_succiniciproducens|t__3685	75	620	3
k__Bacteria|p__Proteobacteria|c__Gammaproteobacteria|o__Aeromonadales|f__Succinivibrionaceae|g__Anaerobiospirillum|s__Anaerobiospirillum_thomasii|t__28689	32	353	NA
k__Bacteria|p__Bacteroidota|c__Bacteroidia|o__Bacteroidales|f__Prevotellaceae|g__GGB1154|s__GGB1154_SGB1482|t__1482	33	763	NA
k__Bacteria|p__Proteobacteria|c__Gammaproteobacteria|o__Aeromonadales|f__Succinivibrionaceae|g__GGB2732|s__GGB2732_SGB58358|t__58358	41	35	NA
k__Bacteria|p__Proteobacteria|c__Gammaproteobacteria|o__Aeromonadales|f__Succinivibrionaceae|g__GGB2733|s__GGB2733_SGB3675|t__3675	NA	50	NA
k__Bacteria|p__Proteobacteria|c__Gammaproteobacteria|o__Aeromonadales|f__Succinivibrionaceae|g__GGB2734|s__GGB2734_SGB3677|t__3677	37	50	94
k__Bacteria|p__Proteobacteria|c__Gammaproteobacteria|o__Aeromonadales|f__Succinivibrionaceae|g__Anaerobiospirillum|s__Anaerobiospirillum_sp_NML120448|t__3684	111	548	NA
k__Bacteria|p__Proteobacteria|c__Gammaproteobacteria|o__Aeromonadales|f__Succinivibrionaceae|g__GGB48326|s__GGB48326_SGB66357|t__66357	41	452	NA
k__Bacteria|p__Proteobacteria|c__Gammaproteobacteria|o__Alteromonadales|f__Pseudoalteromonadaceae|g__Pseudoalteromonas|s__Pseudoalteromonas_nigrifaciens|t__13904	NA	3	NA
k__Bacteria|p__Bacteria_unclassified|c__Bacteria_unclassified|o__Bacteria_unclassified|f__Bacteria_unclassified|g__Bacteria_unclassified|s__bacterium_210917_DFI_7_65|t__14999	19	4	111
k__Bacteria|p__Proteobacteria|c__Gammaproteobacteria|o__Enterobacterales|f__Enterobacteriaceae|g__Citrobacter|s__Citrobacter_braakii|t__10086	NA	8	NA
k__Bacteria|p__Proteobacteria|c__Gammaproteobacteria|o__Enterobacterales|f__Enterobacteriaceae|g__Citrobacter|s__Citrobacter_freundii|t__10083	NA	11	4
k__Bacteria|p__Proteobacteria|c__Gammaproteobacteria|o__Enterobacterales|f__Enterobacteriaceae|g__Citrobacter|s__Citrobacter_portucalensis|t__10084	NA	14	14
k__Bacteria|p__Proteobacteria|c__Gammaproteobacteria|o__Enterobacterales|f__Enterobacteriaceae|g__Citrobacter|s__Citrobacter_koseri|t__10079	NA	NA	3
k__Bacteria|p__Bacteroidota|c__Bacteroidia|o__Bacteroidales|f__Bacteroidaceae|g__GGB1387|s__GGB1387_SGB1895|t__1895	NA	4	NA
k__Bacteria|p__Proteobacteria|c__Gammaproteobacteria|o__Enterobacterales|f__Enterobacteriaceae|g__Citrobacter|s__Citrobacter_sp_R56|t__81739	NA	3	NA
k__Bacteria|p__Proteobacteria|c__Gammaproteobacteria|o__Enterobacterales|f__Enterobacteriaceae|g__Citrobacter|s__Citrobacter_sp_Res13_Sevr_PEB04_36|t__92525	NA	3	NA
k__Bacteria|p__Proteobacteria|c__Gammaproteobacteria|o__Enterobacterales|f__Enterobacteriaceae|g__Citrobacter|s__Citrobacter_freundii|t__58199	NA	3	4
k__Bacteria|p__Proteobacteria|c__Gammaproteobacteria|o__Enterobacterales|f__Enterobacteriaceae|g__Enterobacter|s__Enterobacter_asburiae|t__10141	NA	5	21
k__Bacteria|p__Proteobacteria|c__Gammaproteobacteria|o__Enterobacterales|f__Enterobacteriaceae|g__Enterobacter|s__Enterobacter_hormaechei|t__10130	NA	19	10
k__Bacteria|p__Proteobacteria|c__Gammaproteobacteria|o__Enterobacterales|f__Enterobacteriaceae|g__Enterobacter|s__Enterobacter_huaxiensis|t__31166	NA	NA	3
k__Bacteria|p__Proteobacteria|c__Gammaproteobacteria|o__Enterobacterales|f__Enterobacteriaceae|g__Enterobacter|s__Enterobacter_kobei|t__10133	NA	4	10
k__Bacteria|p__Proteobacteria|c__Gammaproteobacteria|o__Enterobacterales|f__Enterobacteriaceae|g__Enterobacter|s__Enterobacter_ludwigii|t__10127	NA	7	NA
k__Bacteria|p__Proteobacteria|c__Gammaproteobacteria|o__Enterobacterales|f__Enterobacteriaceae|g__Enterobacter|s__Enterobacter_mori|t__10132	NA	NA	6
k__Bacteria|p__Proteobacteria|c__Gammaproteobacteria|o__Enterobacterales|f__Enterobacteriaceae|g__Enterobacter|s__Enterobacter_roggenkampii|t__10139	NA	5	44
k__Bacteria|p__Proteobacteria|c__Gammaproteobacteria|o__Enterobacterales|f__Enterobacteriaceae|g__Escherichia|s__Escherichia_coli|t__10068	84	1261	210
k__Bacteria|p__Proteobacteria|c__Gammaproteobacteria|o__Enterobacterales|f__Enterobacteriaceae|g__Escherichia|s__Escherichia_marmotae|t__10064	NA	73	42
k__Bacteria|p__Proteobacteria|c__Gammaproteobacteria|o__Enterobacterales|f__Enterobacteriaceae|g__Escherichia|s__Escherichia_sp_MOD1_EC7003|t__31114	3	17	NA
k__Bacteria|p__Bacteroidota|c__Bacteroidia|o__Bacteroidales|f__Bacteroidaceae|g__GGB1354|s__GGB1354_SGB104904|t__104904	8	631	NA
k__Bacteria|p__Bacteroidota|c__Bacteroidia|o__Bacteroidales|f__Bacteroidaceae|g__GGB1354|s__GGB1354_SGB1818|t__1818	103	1534	NA
k__Bacteria|p__Bacteroidota|c__Bacteroidia|o__Bacteroidales|f__Bacteroidaceae|g__GGB1379|s__GGB1379_SGB1880|t__1880	NA	22	NA
k__Bacteria|p__Bacteroidota|c__Bacteroidia|o__Bacteroidales|f__Bacteroidaceae|g__GGB1379|s__GGB1379_SGB48439|t__48439	32	840	NA
k__Bacteria|p__Bacteroidota|c__Bacteroidia|o__Bacteroidales|f__Bacteroidaceae|g__GGB1380|s__GGB1380_SGB1883|t__1883	NA	NA	45
k__Bacteria|p__Bacteroidota|c__Bacteroidia|o__Bacteroidales|f__Bacteroidaceae|g__GGB1385|s__GGB1385_SGB1890|t__1890	42	134	NA
k__Bacteria|p__Bacteroidota|c__Bacteroidia|o__Bacteroidales|f__Bacteroidaceae|g__Bacteroides|s__Bacteroides_SGB1909|t__1909	NA	3	NA
k__Bacteria|p__Proteobacteria|c__Gammaproteobacteria|o__Enterobacterales|f__Enterobacteriaceae|g__Klebsiella|s__Klebsiella_grimontii|t__10120	NA	3	NA
k__Bacteria|p__Proteobacteria|c__Gammaproteobacteria|o__Enterobacterales|f__Enterobacteriaceae|g__Klebsiella|s__Klebsiella_michiganensis|t__10119	NA	5	4
k__Bacteria|p__Proteobacteria|c__Gammaproteobacteria|o__Enterobacterales|f__Enterobacteriaceae|g__Klebsiella|s__Klebsiella_oxytoca|t__10118	NA	11	NA
k__Bacteria|p__Proteobacteria|c__Gammaproteobacteria|o__Enterobacterales|f__Enterobacteriaceae|g__Klebsiella|s__Klebsiella_pneumoniae|t__10115	NA	73	21
k__Bacteria|p__Proteobacteria|c__Gammaproteobacteria|o__Enterobacterales|f__Enterobacteriaceae|g__Klebsiella|s__Klebsiella_quasipneumoniae|t__10112	NA	15	18
k__Bacteria|p__Proteobacteria|c__Gammaproteobacteria|o__Enterobacterales|f__Enterobacteriaceae|g__Klebsiella|s__Klebsiella_quasivariicola|t__10113	NA	NA	4
k__Bacteria|p__Proteobacteria|c__Gammaproteobacteria|o__Enterobacterales|f__Enterobacteriaceae|g__Klebsiella|s__Klebsiella_variicola|t__10114	NA	16	25
k__Bacteria|p__Proteobacteria|c__Gammaproteobacteria|o__Enterobacterales|f__Enterobacteriaceae|g__Kluyvera|s__Kluyvera_sichuanensis|t__81752	NA	NA	7
k__Bacteria|p__Proteobacteria|c__Gammaproteobacteria|o__Enterobacterales|f__Enterobacteriaceae|g__Kosakonia|s__Kosakonia_cowanii|t__10050	NA	3	NA
k__Bacteria|p__Proteobacteria|c__Gammaproteobacteria|o__Enterobacterales|f__Enterobacteriaceae|g__Leclercia|s__Leclercia_adecarboxylata|t__10147	NA	4	NA
k__Bacteria|p__Proteobacteria|c__Gammaproteobacteria|o__Enterobacterales|f__Enterobacteriaceae|g__Plesiomonas|s__Plesiomonas_shigelloides|t__9937	25	9	NA
k__Bacteria|p__Proteobacteria|c__Gammaproteobacteria|o__Enterobacterales|f__Enterobacteriaceae|g__Raoultella|s__Raoultella_ornithinolytica|t__10124	NA	5	NA
k__Bacteria|p__Bacteroidota|c__Bacteroidia|o__Bacteroidales|f__Bacteroidaceae|g__GGB47740|s__GGB47740_SGB65712|t__65712	3	461	NA
k__Bacteria|p__Proteobacteria|c__Gammaproteobacteria|o__Enterobacterales|f__Erwiniaceae|g__Pantoea|s__Pantoea_vagans|t__10186	NA	3	NA
k__Bacteria|p__Proteobacteria|c__Gammaproteobacteria|o__Enterobacterales|f__Hafniaceae|g__Hafnia|s__Hafnia_alvei|t__10209	NA	7	NA
k__Bacteria|p__Proteobacteria|c__Gammaproteobacteria|o__Enterobacterales|f__Hafniaceae|g__Hafnia|s__Hafnia_paralvei|t__10207	NA	11	NA
k__Bacteria|p__Proteobacteria|c__Gammaproteobacteria|o__Enterobacterales|f__Morganellaceae|g__Morganella|s__Morganella_morganii|t__10028	NA	5	NA
k__Bacteria|p__Proteobacteria|c__Gammaproteobacteria|o__Enterobacterales|f__Morganellaceae|g__Proteus|s__Proteus_mirabilis|t__9992	NA	87	NA
k__Bacteria|p__Proteobacteria|c__Gammaproteobacteria|o__Enterobacterales|f__Morganellaceae|g__Providencia|s__Providencia_alcalifaciens|t__10003	NA	16	NA
k__Bacteria|p__Proteobacteria|c__Gammaproteobacteria|o__Enterobacterales|f__Morganellaceae|g__Providencia|s__Providencia_rettgeri|t__10006	NA	3	NA
k__Bacteria|p__Proteobacteria|c__Gammaproteobacteria|o__Enterobacterales|f__Morganellaceae|g__Providencia|s__Providencia_stuartii|t__10010	NA	3	NA
k__Bacteria|p__Proteobacteria|c__Gammaproteobacteria|o__Enterobacterales|f__Yersiniaceae|g__Yersinia|s__Yersinia_enterocolitica|t__10220	NA	3	NA
k__Bacteria|p__Actinobacteria|c__Coriobacteriia|o__Eggerthellales|f__Eggerthellaceae|g__GGB9423|s__GGB9423_SGB14792|t__14792	309	904	NA
k__Bacteria|p__Firmicutes|c__CFGB1258|o__OFGB1258|f__FGB1258|g__GGB74220|s__GGB74220_SGB4052|t__4052	273	1114	NA
k__Bacteria|p__Proteobacteria|c__Gammaproteobacteria|o__Moraxellales|f__Moraxellaceae|g__Psychrobacter|s__Psychrobacter_faecalis|t__10464	NA	7	NA
k__Bacteria|p__Proteobacteria|c__Gammaproteobacteria|o__Moraxellales|f__Moraxellaceae|g__Psychrobacter|s__Psychrobacter_pasteurii|t__10444	NA	3	NA
k__Bacteria|p__Proteobacteria|c__Gammaproteobacteria|o__Moraxellales|f__Moraxellaceae|g__Psychrobacter|s__Psychrobacter_piechaudii|t__10443	NA	3	NA
k__Bacteria|p__Bacteroidota|c__CFGB27697|o__OFGB27697|f__FGB27697|g__GGB47714|s__GGB47714_SGB48125|t__48125	19	92	NA
k__Bacteria|p__Proteobacteria|c__Gammaproteobacteria|o__Pasteurellales|f__Pasteurellaceae|g__Canicola|s__Canicola_haemoglobinophilus|t__9760	NA	24	NA
k__Bacteria|p__Proteobacteria|c__Gammaproteobacteria|o__Pasteurellales|f__Pasteurellaceae|g__Frederiksenia|s__Frederiksenia_canicola|t__30988	NA	22	NA
k__Bacteria|p__Proteobacteria|c__Gammaproteobacteria|o__Pasteurellales|f__Pasteurellaceae|g__Gallibacterium|s__Gallibacterium_genomosp_3|t__9771	4	NA	NA
k__Bacteria|p__Firmicutes|c__Clostridia|o__Eubacteriales|f__Lachnospiraceae|g__GGB3737|s__GGB3737_SGB5071|t__5071	NA	NA	57
k__Bacteria|p__Firmicutes|c__Erysipelotrichia|o__Erysipelotrichales|f__Erysipelotrichaceae|g__Erysipelatoclostridium|s__Erysipelatoclostridium_SGB66626|t__66626	16	763	5
k__Bacteria|p__Proteobacteria|c__Gammaproteobacteria|o__Pasteurellales|f__Pasteurellaceae|g__Pasteurella|s__Pasteurella_canis|t__23102	NA	20	NA
k__Bacteria|p__Proteobacteria|c__Gammaproteobacteria|o__Pasteurellales|f__Pasteurellaceae|g__Pasteurella|s__Pasteurella_dagmatis|t__9763	NA	5	NA
k__Bacteria|p__Proteobacteria|c__Gammaproteobacteria|o__Pasteurellales|f__Pasteurellaceae|g__Pasteurella|s__Pasteurella_multocida|t__9764	NA	3	NA
k__Bacteria|p__Proteobacteria|c__Gammaproteobacteria|o__Pseudomonadales|f__Pseudomonadaceae|g__Pseudomonas|s__Pseudomonas_aeruginosa|t__12320	NA	9	NA
k__Bacteria|p__Proteobacteria|c__Gammaproteobacteria|o__Pseudomonadales|f__Pseudomonadaceae|g__Pseudomonas|s__Pseudomonas_lundensis|t__12101	NA	3	NA
k__Bacteria|p__Bacteroidota|c__Bacteroidia|o__Bacteroidales|f__Muribaculaceae|g__GGB1528|s__GGB1528_SGB2111|t__2111	NA	14	3
k__Bacteria|p__Proteobacteria|c__Gammaproteobacteria|o__Xanthomonadales|f__Xanthomonadaceae|g__Stenotrophomonas|s__Stenotrophomonas_maltophilia|t__12450	NA	27	NA
k__Bacteria|p__Spirochaetes|c__Spirochaetia|o__Brachyspirales|f__Brachyspiraceae|g__Brachyspira|s__Brachyspira_pilosicoli|t__5969	NA	16	10
k__Bacteria|p__Synergistetes|c__Synergistia|o__Synergistales|f__Synergistaceae|g__Fretibacterium|s__Fretibacterium_sp_OH1220_COT_178|t__33599	NA	3	NA
k__Bacteria|p__Firmicutes|c__CFGB2964|o__OFGB2964|f__FGB2964|g__GGB9309|s__GGB9309_SGB14270|t__14270	24	176	NA
k__Bacteria|p__Firmicutes|c__Clostridia|o__Eubacteriales|f__Oscillospiraceae|g__GGB9469|s__GGB9469_SGB14862|t__14862	9	NA	4
k__Bacteria|p__Firmicutes|c__Clostridia|o__Eubacteriales|f__Oscillospiraceae|g__GGB9469|s__GGB9469_SGB14863|t__14863	40	NA	4
k__Bacteria|p__Firmicutes|c__CFGB1767|o__OFGB1767|f__FGB1767|g__GGB4618|s__GGB4618_SGB6393|t__6393	4	NA	NA
k__Bacteria|p__Tenericutes|c__CFGB43342|o__OFGB43342|f__FGB43342|g__GGB48652|s__GGB48652_SGB66722|t__66722	NA	319	NA
k__Bacteria|p__Tenericutes|c__Mollicutes|o__Mycoplasmatales|f__Mycoplasmataceae|g__Mesomycoplasma|s__Mesomycoplasma_hyorhinis|t__5956	NA	6	NA
k__Bacteria|p__Tenericutes|c__Tenericutes_unclassified|o__Mycoplasmoidales|f__Mycoplasmoidaceae|g__GGB78648|s__GGB78648_SGB106612|t__106612	NA	43	NA
k__Bacteria|p__Verrucomicrobia|c__CFGB2165|o__OFGB2165|f__FGB2165|g__GGB6133|s__GGB6133_SGB8780|t__8780	NA	NA	3
k__Bacteria|p__Verrucomicrobia|c__Verrucomicrobiae|o__Verrucomicrobiales|f__Akkermansiaceae|g__Akkermansia|s__Akkermansia_muciniphila|t__9226	NA	15	84
k__Bacteria|p__Verrucomicrobia|c__Verrucomicrobiae|o__Verrucomicrobiales|f__Akkermansiaceae|g__Akkermansia|s__Akkermansia_muciniphila|t__9228	NA	NA	43
k__Bacteria|p__Bacteroidota|c__CFGB33839|o__OFGB33839|f__FGB33839|g__GGB1515|s__GGB1515_SGB48227|t__48227	4	462	NA
k__Archaea|p__Candidatus_Thermoplasmatota|c__Thermoplasmata|o__Methanomassiliicoccales|f__Candidatus_Methanomethylophilaceae|g__Candidatus_Methanomethylophilus|s__Candidatus_Methanomethylophilus_sp_1R26|t__387	NA	NA	3
k__Archaea|p__Candidatus_Thermoplasmatota|c__Thermoplasmata|o__Methanomassiliicoccales|f__Candidatus_Methanomethylophilaceae|g__GGB269|s__GGB269_SGB376|t__376	NA	NA	20
k__Archaea|p__Candidatus_Thermoplasmatota|c__Thermoplasmata|o__Methanomassiliicoccales|f__Methanomassiliicoccaceae|g__Methanomassiliicoccaceae_unclassified|s__Methanomassiliicoccaceae_unclassified_SGB380|t__380	NA	NA	5
k__Archaea|p__Candidatus_Thermoplasmatota|c__Thermoplasmata|o__Methanomassiliicoccales|f__Methanomassiliicoccaceae|g__Methanomassiliicoccus|s__Candidatus_Methanomassiliicoccus_intestinalis|t__363	NA	NA	5
k__Archaea|p__Euryarchaeota|c__Methanobacteria|o__Methanobacteriales|f__Methanobacteriaceae|g__Methanosphaera|s__Methanosphaera_stadtmanae|t__698	NA	NA	35
k__Bacteria|p__Actinobacteria|c__Actinomycetia|o__Actinomycetales|f__Actinomycetaceae|g__Actinomyces|s__Actinomyces_bouchesdurhonensis|t__17152	NA	NA	15
k__Bacteria|p__Actinobacteria|c__Actinomycetia|o__Actinomycetales|f__Actinomycetaceae|g__Actinomyces|s__Actinomyces_graevenitzii|t__17130	NA	NA	15
k__Bacteria|p__Actinobacteria|c__Actinomycetia|o__Actinomycetales|f__Actinomycetaceae|g__Actinomyces|s__Actinomyces_naeslundii|t__15888	NA	NA	3
k__Bacteria|p__Actinobacteria|c__Actinomycetia|o__Actinomycetales|f__Actinomycetaceae|g__Actinomyces|s__Actinomyces_SGB17132|t__17132	NA	NA	15
k__Bacteria|p__Actinobacteria|c__Actinomycetia|o__Actinomycetales|f__Actinomycetaceae|g__Schaalia|s__Schaalia_SGB17154|t__17154	NA	NA	13
k__Bacteria|p__Actinobacteria|c__Actinomycetia|o__Actinomycetales|f__Actinomycetaceae|g__Schaalia|s__Schaalia_SGB17157|t__17157	NA	NA	4
k__Bacteria|p__Actinobacteria|c__Actinomycetia|o__Actinomycetales|f__Actinomycetaceae|g__Schaalia|s__Schaalia_sp_ORNL0103|t__17163	NA	NA	23
k__Bacteria|p__Actinobacteria|c__Actinomycetia|o__Actinomycetales|f__Actinomycetaceae|g__Schaalia|s__Schaalia_SGB17168|t__17168	NA	NA	32
k__Bacteria|p__Actinobacteria|c__Actinomycetia|o__Actinomycetales|f__Actinomycetaceae|g__Schaalia|s__Schaalia_SGB17158|t__17158	NA	NA	16
k__Bacteria|p__Actinobacteria|c__Actinomycetia|o__Actinomycetales|f__Actinomycetaceae|g__Schaalia|s__Schaalia_odontolytica|t__17169	NA	NA	15
k__Bacteria|p__Actinobacteria|c__Actinomycetia|o__Actinomycetales|f__Actinomycetaceae|g__Actinomyces|s__Actinomyces_sp_oral_taxon_414|t__23985	NA	NA	16
k__Bacteria|p__Actinobacteria|c__Actinomycetia|o__Actinomycetales|f__Actinomycetaceae|g__Actinomyces|s__Actinomyces_sp_ph3|t__17137	NA	NA	7
k__Bacteria|p__Spirochaetes|c__Spirochaetia|o__Spirochaetales|f__Treponemataceae|g__GGB2631|s__GGB2631_SGB3548|t__3548	NA	NA	3
k__Bacteria|p__Firmicutes|c__CFGB83839|o__OFGB83839|f__FGB83839|g__GGB3328|s__GGB3328_SGB4406|t__4406	NA	NA	20
k__Bacteria|p__Actinobacteria|c__Actinomycetia|o__Actinomycetales|f__Actinomycetaceae|g__GGB9832|s__GGB9832_SGB15478|t__15478	NA	NA	5
k__Bacteria|p__Actinobacteria|c__Actinomycetia|o__Actinomycetales|f__Actinomycetaceae|g__Varibaculum|s__Varibaculum_cambriense|t__15480	NA	NA	4
k__Bacteria|p__Actinobacteria|c__Actinomycetia|o__Actinomycetales|f__Actinomycetaceae|g__Pauljensenia|s__Pauljensenia_hongkongensis|t__17148	NA	NA	3
k__Bacteria|p__Actinobacteria|c__Actinomycetia|o__Actinomycetales|f__Actinomycetaceae|g__Schaalia|s__Schaalia_cardiffensis|t__17147	NA	NA	7
k__Bacteria|p__Actinobacteria|c__Actinomycetia|o__Actinomycetales|f__Actinomycetaceae|g__Schaalia|s__Schaalia_odontolytica|t__17156	NA	NA	10
k__Bacteria|p__Actinobacteria|c__Actinomycetia|o__Bifidobacteriales|f__Bifidobacteriaceae|g__Gardnerella|s__Gardnerella_vaginalis|t__17302	NA	NA	3
k__Bacteria|p__Actinobacteria|c__Actinomycetia|o__Bifidobacteriales|f__Bifidobacteriaceae|g__Gardnerella|s__Gardnerella_vaginalis|t__17307	NA	NA	7
k__Bacteria|p__Actinobacteria|c__Actinomycetia|o__Corynebacteriales|f__Corynebacteriaceae|g__Corynebacterium|s__Corynebacterium_durum|t__17008	NA	NA	9
k__Bacteria|p__Actinobacteria|c__Actinomycetia|o__Corynebacteriales|f__Corynebacteriaceae|g__Corynebacterium|s__Corynebacterium_matruchotii|t__17007	NA	NA	5
k__Bacteria|p__Bacteroidota|c__CFGB4425|o__OFGB4425|f__FGB4425|g__GGB1511|s__GGB1511_SGB2091|t__2091	NA	NA	3
k__Bacteria|p__Firmicutes|c__CFGB1765|o__OFGB1765|f__FGB1765|g__GGB4604|s__GGB4604_SGB6369|t__6369	NA	NA	22
k__Bacteria|p__Firmicutes|c__CFGB1765|o__OFGB1765|f__FGB1765|g__GGB4604|s__GGB4604_SGB6370|t__6370	NA	NA	24
k__Bacteria|p__Firmicutes|c__CFGB1765|o__OFGB1765|f__FGB1765|g__GGB4604|s__GGB4604_SGB6371|t__6371	NA	NA	35
k__Bacteria|p__Firmicutes|c__CFGB1765|o__OFGB1765|f__FGB1765|g__GGB4604|s__GGB4604_SGB6372|t__6372	NA	NA	5
k__Bacteria|p__Firmicutes|c__CFGB73902|o__OFGB73902|f__FGB73902|g__GGB4691|s__GGB4691_SGB6489|t__6489	NA	NA	6
k__Bacteria|p__Firmicutes|c__CFGB78461|o__OFGB78461|f__FGB78461|g__GGB9260|s__GGB9260_SGB14208|t__14208	NA	NA	13
k__Bacteria|p__Actinobacteria|c__Actinomycetia|o__Micrococcales|f__Micrococcaceae|g__Micrococcus|s__Micrococcus_luteus|t__16676	NA	NA	3
k__Bacteria|p__Firmicutes|c__CFGB2954|o__OFGB2954|f__FGB2954|g__GGB9297|s__GGB9297_SGB14255|t__14255	NA	NA	30
k__Bacteria|p__Firmicutes|c__CFGB2954|o__OFGB2954|f__FGB2954|g__GGB9297|s__GGB9297_SGB14256|t__14256	NA	NA	12
k__Bacteria|p__Actinobacteria|c__Actinomycetia|o__Micrococcales|f__Micrococcaceae|g__Rothia|s__Rothia_mucilaginosa|t__16971	NA	NA	27
k__Bacteria|p__Actinobacteria|c__CFGB77988|o__OFGB77988|f__FGB77988|g__GGB9359|s__GGB9359_SGB14334|t__14334	NA	NA	8
k__Bacteria|p__Actinobacteria|c__CFGB77988|o__OFGB77988|f__FGB77988|g__GGB9361|s__GGB9361_SGB14336|t__14336	NA	NA	45
k__Bacteria|p__Actinobacteria|c__CFGB2992|o__OFGB2992|f__FGB2992|g__GGB9411|s__GGB9411_SGB14765|t__14765	NA	NA	4
k__Bacteria|p__Firmicutes|c__Clostridia|o__Candidatus_Borkfalkiales|f__Candidatus_Borkfalkiaceae|g__GGB74708|s__GGB74708_SGB54312|t__54312	NA	NA	3
k__Bacteria|p__Firmicutes|c__Clostridia|o__Candidatus_Borkfalkiales|f__Candidatus_Borkfalkiaceae|g__GGB9101|s__GGB9101_SGB14033|t__14033	NA	NA	5
k__Bacteria|p__Actinobacteria|c__Coriobacteriia|o__Coriobacteriales|f__Atopobiaceae|g__Lancefieldella|s__Lancefieldella_parvula|t__966	NA	NA	10
k__Bacteria|p__Actinobacteria|c__Coriobacteriia|o__Coriobacteriales|f__Atopobiaceae|g__Olsenella|s__Olsenella_phocaeensis|t__14384	NA	NA	9
k__Bacteria|p__Actinobacteria|c__Coriobacteriia|o__Coriobacteriales|f__Atopobiaceae|g__Olsenella|s__Olsenella_profusa|t__14387	NA	NA	4
k__Bacteria|p__Bacteria_unclassified|c__Bacteria_unclassified|o__Bacteria_unclassified|f__Bacteria_unclassified|g__Bacteria_unclassified|s__bacterium_OL_1|t__14389	NA	NA	3
k__Bacteria|p__Actinobacteria|c__Coriobacteriia|o__Coriobacteriales|f__Atopobiaceae|g__Olsenella|s__Olsenella_sp_oral_taxon_807|t__14348	NA	NA	9
k__Bacteria|p__Actinobacteria|c__Coriobacteriia|o__Coriobacteriales|f__Atopobiaceae|g__Parolsenella|s__Parolsenella_massiliensis|t__14380	NA	NA	66
k__Bacteria|p__Firmicutes|c__Clostridia|o__Eubacteriales|f__Clostridiaceae|g__GGB9574|s__GGB9574_SGB14987|t__14987	NA	NA	17
k__Bacteria|p__Firmicutes|c__CFGB3054|o__OFGB3054|f__FGB3054|g__GGB9690|s__GGB9690_SGB15196|t__15196	NA	NA	59
k__Bacteria|p__Bacteroidota|c__Bacteroidia|o__Bacteroidales|f__Odoribacteraceae|g__GGB1332|s__GGB1332_SGB1789|t__1789	NA	NA	5
k__Bacteria|p__Firmicutes|c__CFGB1765|o__OFGB1765|f__FGB1765|g__GGB4583|s__GGB4583_SGB6334|t__6334	NA	NA	7
k__Bacteria|p__Actinobacteria|c__Coriobacteriia|o__Coriobacteriales|f__Coriobacteriaceae|g__GGB9370|s__GGB9370_SGB72473|t__72473	NA	NA	57
k__Bacteria|p__Actinobacteria|c__Coriobacteriia|o__Coriobacteriales|f__Coriobacteriaceae|g__GGB9370|s__GGB9370_SGB72475|t__72475	NA	NA	18
k__Bacteria|p__Actinobacteria|c__Coriobacteriia|o__Coriobacteriales|f__Coriobacteriaceae|g__GGB9380|s__GGB9380_SGB72486|t__72486	NA	NA	13
k__Bacteria|p__Actinobacteria|c__Coriobacteriia|o__Coriobacteriales|f__Coriobacteriaceae|g__Senegalimassilia|s__Senegalimassilia_SGB72437|t__72437	NA	NA	19
k__Bacteria|p__Actinobacteria|c__Coriobacteriia|o__Coriobacteriales|f__Coriobacteriaceae|g__Senegalimassilia|s__Senegalimassilia_SGB74484|t__74484	NA	NA	24
k__Bacteria|p__Actinobacteria|c__Coriobacteriia|o__Eggerthellales|f__Eggerthellaceae|g__Ellagibacter|s__Ellagibacter_SGB72433|t__72433	NA	NA	38
k__Bacteria|p__Actinobacteria|c__Coriobacteriia|o__Eggerthellales|f__Eggerthellaceae|g__Enteroscipio|s__Enteroscipio_rubneri|t__14803	NA	NA	3
k__Bacteria|p__Actinobacteria|c__Coriobacteriia|o__Eggerthellales|f__Eggerthellaceae|g__GGB45432|s__GGB45432_SGB63101|t__63101	NA	NA	45
k__Bacteria|p__Firmicutes|c__CFGB1776|o__OFGB1776|f__FGB1776|g__GGB4671|s__GGB4671_SGB6460|t__6460	NA	NA	3
k__Bacteria|p__Firmicutes|c__CFGB79251|o__OFGB79251|f__FGB79251|g__GGB4673|s__GGB4673_SGB6462|t__6462	NA	NA	5
k__Bacteria|p__Firmicutes|c__CFGB79251|o__OFGB79251|f__FGB79251|g__GGB4674|s__GGB4674_SGB6463|t__6463	NA	NA	12
k__Bacteria|p__Firmicutes|c__CFGB1776|o__OFGB1776|f__FGB1776|g__GGB4677|s__GGB4677_SGB6466|t__6466	NA	NA	12
k__Bacteria|p__Firmicutes|c__CFGB1776|o__OFGB1776|f__FGB1776|g__GGB4678|s__GGB4678_SGB6468|t__6468	NA	NA	17
k__Bacteria|p__Firmicutes|c__CFGB1776|o__OFGB1776|f__FGB1776|g__GGB4682|s__GGB4682_SGB6472|t__6472	NA	NA	14
k__Bacteria|p__Firmicutes|c__CFGB1776|o__OFGB1776|f__FGB1776|g__GGB4684|s__GGB4684_SGB6476|t__6476	NA	NA	15
k__Bacteria|p__Firmicutes|c__CFGB79251|o__OFGB79251|f__FGB79251|g__GGB4687|s__GGB4687_SGB6484|t__6484	NA	NA	5
k__Bacteria|p__Firmicutes|c__CFGB2837|o__OFGB2837|f__FGB2837|g__GGB9074|s__GGB9074_SGB13995|t__13995	NA	NA	11
k__Bacteria|p__Actinobacteria|c__Coriobacteriia|o__Eggerthellales|f__Eggerthellaceae|g__GGB9420|s__GGB9420_SGB14786|t__14786	NA	NA	17
k__Bacteria|p__Firmicutes|c__CFGB2837|o__OFGB2837|f__FGB2837|g__GGB9079|s__GGB9079_SGB14002|t__14002	NA	NA	8
k__Bacteria|p__Actinobacteria|c__Coriobacteriia|o__Eggerthellales|f__Eggerthellaceae|g__GGB9425|s__GGB9425_SGB14795|t__14795	NA	NA	6
k__Bacteria|p__Firmicutes|c__Clostridia|o__Candidatus_Borkfalkiales|f__Candidatus_Borkfalkiaceae|g__GGB9102|s__GGB9102_SGB54310|t__54310	NA	NA	5
k__Bacteria|p__Actinobacteria|c__CFGB2992|o__OFGB2992|f__FGB2992|g__GGB9412|s__GGB9412_SGB14770|t__14770	NA	NA	36
k__Bacteria|p__Actinobacteria|c__CFGB2992|o__OFGB2992|f__FGB2992|g__GGB9412|s__GGB9412_SGB14767|t__14767	NA	NA	5
k__Bacteria|p__Bacteria_unclassified|c__Bacteria_unclassified|o__Bacteria_unclassified|f__Bacteria_unclassified|g__GGB18249|s__GGB18249_SGB26954|t__26954	NA	NA	5
k__Bacteria|p__Bacteroidota|c__Bacteroidia|o__Bacteroidales|f__Bacteroidaceae|g__Bacteroides|s__Bacteroides_acidifaciens|t__27814	NA	NA	3
k__Bacteria|p__Bacteroidota|c__Bacteroidia|o__Bacteroidales|f__Bacteroidaceae|g__Bacteroides|s__Bacteroides_bouchesdurhonensis|t__3321	NA	NA	18
k__Bacteria|p__Bacteroidota|c__Bacteroidia|o__Bacteroidales|f__Bacteroidaceae|g__Bacteroides|s__Bacteroides_congonensis|t__1878	NA	NA	6
k__Bacteria|p__Bacteroidota|c__Bacteroidia|o__Bacteroidales|f__Bacteroidaceae|g__Bacteroides|s__Bacteroides_gallinarum|t__1828	NA	NA	11
k__Bacteria|p__Bacteroidota|c__Bacteroidia|o__Bacteroidales|f__Bacteroidaceae|g__Bacteroides|s__Bacteroides_intestinalis|t__1845	NA	NA	8
k__Bacteria|p__Firmicutes|c__CFGB1765|o__OFGB1765|f__FGB1765|g__GGB4542|s__GGB4542_SGB6263|t__6263	NA	NA	7
k__Bacteria|p__Bacteroidota|c__Bacteroidia|o__Bacteroidales|f__Bacteroidaceae|g__Bacteroides|s__Bacteroides_propionicigenes|t__1831	NA	NA	15
k__Bacteria|p__Bacteroidota|c__Bacteroidia|o__Bacteroidales|f__Bacteroidaceae|g__Bacteroides|s__Bacteroides_stercorirosoris|t__1848	NA	NA	4
k__Bacteria|p__Proteobacteria|c__CFGB10055|o__OFGB10055|f__FGB10055|g__GGB6599|s__GGB6599_SGB9330|t__9330	NA	NA	5
k__Bacteria|p__Bacteroidota|c__Bacteroidia|o__Bacteroidales|f__Bacteroidaceae|g__Phocaeicola|s__Phocaeicola_abscessus|t__2052	NA	NA	3
k__Bacteria|p__Firmicutes|c__CFGB1776|o__OFGB1776|f__FGB1776|g__GGB4683|s__GGB4683_SGB6473|t__6473	NA	NA	49
k__Bacteria|p__Bacteroidota|c__Bacteroidia|o__Bacteroidales|f__Bacteroidales_unclassified|g__Bacteroidales_unclassified|s__Bacteroidales_bacterium|t__1961	NA	NA	17
k__Bacteria|p__Bacteroidota|c__Bacteroidia|o__Bacteroidales|f__Bacteroidales_unclassified|g__GGB1618|s__GGB1618_SGB2215|t__2215	NA	NA	9
k__Bacteria|p__Bacteroidota|c__Bacteroidia|o__Bacteroidales|f__Muribaculaceae|g__GGB1460|s__GGB1460_SGB2023|t__2023	NA	NA	4
k__Bacteria|p__Bacteroidota|c__Bacteroidia|o__Bacteroidales|f__Muribaculaceae|g__GGB1505|s__GGB1505_SGB2085|t__2085	NA	NA	5
k__Bacteria|p__Verrucomicrobia|c__Opitutae|o__Puniceicoccales|f__Puniceicoccaceae|g__GGB6128|s__GGB6128_SGB8774|t__8774	NA	NA	21
k__Bacteria|p__Bacteroidota|c__Bacteroidia|o__Bacteroidales|f__Muribaculaceae|g__GGB74476|s__GGB74476_SGB2168|t__2168	NA	NA	3
k__Bacteria|p__Bacteroidota|c__Bacteroidia|o__Bacteroidales|f__Odoribacteraceae|g__Butyricimonas|s__Butyricimonas_faecalis|t__1782	NA	NA	36
k__Bacteria|p__Firmicutes|c__Clostridia|o__Eubacteriales|f__Oscillospiraceae|g__GGB9715|s__GGB9715_SGB15266|t__15266	NA	NA	16
k__Bacteria|p__Bacteroidota|c__Bacteroidia|o__Bacteroidales|f__Odoribacteraceae|g__Butyricimonas|s__Butyricimonas_synergistica|t__1778	NA	NA	5
k__Bacteria|p__Bacteroidota|c__Bacteroidia|o__Bacteroidales|f__Odoribacteraceae|g__Butyricimonas|s__Butyricimonas_synergistica|t__27742	NA	NA	3
k__Bacteria|p__Bacteroidota|c__Bacteroidia|o__Bacteroidales|f__Odoribacteraceae|g__Odoribacter|s__Odoribacter_laneus|t__1792	NA	NA	7
k__Bacteria|p__Bacteroidota|c__Bacteroidia|o__Bacteroidales|f__Odoribacteraceae|g__Butyricimonas|s__Butyricimonas_paravirosa|t__1781	NA	NA	3
k__Bacteria|p__Bacteroidota|c__Bacteroidia|o__Bacteroidales|f__Porphyromonadaceae|g__Porphyromonas|s__Porphyromonas_bobii|t__2043	NA	NA	7
k__Bacteria|p__Bacteroidota|c__Bacteroidia|o__Bacteroidales|f__Porphyromonadaceae|g__Porphyromonas|s__Porphyromonas_SGB1977|t__1977	NA	NA	9
k__Bacteria|p__Bacteroidota|c__Bacteroidia|o__Bacteroidales|f__Porphyromonadaceae|g__Porphyromonas|s__Porphyromonas_SGB1980|t__1980	NA	NA	8
k__Bacteria|p__Bacteroidota|c__Bacteroidia|o__Bacteroidales|f__Porphyromonadaceae|g__Porphyromonas|s__Porphyromonas_SGB1983|t__1983	NA	NA	3
k__Bacteria|p__Bacteroidota|c__Bacteroidia|o__Bacteroidales|f__Porphyromonadaceae|g__Porphyromonas|s__Porphyromonas_uenonis|t__1974	NA	NA	4
k__Bacteria|p__Bacteroidota|c__Bacteroidia|o__Bacteroidales|f__Porphyromonadaceae|g__Sanguibacteroides|s__Sanguibacteroides_justesenii|t__1776	NA	NA	10
k__Bacteria|p__Bacteroidota|c__Bacteroidia|o__Bacteroidales|f__Prevotellaceae|g__GGB1144|s__GGB1144_SGB1468|t__1468	NA	NA	3
k__Bacteria|p__Bacteroidota|c__Bacteroidia|o__Bacteroidales|f__Prevotellaceae|g__GGB1144|s__GGB1144_SGB1469|t__1469	NA	NA	4
k__Bacteria|p__Bacteroidota|c__Bacteroidia|o__Bacteroidales|f__Prevotellaceae|g__GGB1146|s__GGB1146_SGB1472|t__1472	NA	NA	65
k__Bacteria|p__Bacteroidota|c__Bacteroidia|o__Bacteroidales|f__Prevotellaceae|g__GGB1147|s__GGB1147_SGB1473|t__1473	NA	NA	8
k__Bacteria|p__Bacteroidota|c__Bacteroidia|o__Bacteroidales|f__Prevotellaceae|g__GGB1147|s__GGB1147_SGB1474|t__1474	NA	NA	13
k__Bacteria|p__Bacteroidota|c__Bacteroidia|o__Bacteroidales|f__Prevotellaceae|g__GGB1151|s__GGB1151_SGB1478|t__1478	NA	NA	19
k__Bacteria|p__Bacteroidota|c__Bacteroidia|o__Bacteroidales|f__Prevotellaceae|g__GGB1215|s__GGB1215_SGB1581|t__1581	NA	NA	13
k__Bacteria|p__Bacteroidota|c__Bacteroidia|o__Bacteroidales|f__Prevotellaceae|g__GGB1239|s__GGB1239_SGB1658|t__1658	NA	NA	3
k__Bacteria|p__Bacteroidota|c__Bacteroidia|o__Bacteroidales|f__Prevotellaceae|g__GGB1243|s__GGB1243_SGB1663|t__1663	NA	NA	35
k__Bacteria|p__Bacteroidota|c__Bacteroidia|o__Bacteroidales|f__Prevotellaceae|g__GGB1243|s__GGB1243_SGB1664|t__1664	NA	NA	11
k__Bacteria|p__Bacteroidota|c__Bacteroidia|o__Bacteroidales|f__Prevotellaceae|g__GGB1246|s__GGB1246_SGB1667|t__1667	NA	NA	30
k__Bacteria|p__Bacteroidota|c__Bacteroidia|o__Bacteroidales|f__Prevotellaceae|g__Hallella|s__Hallella_faecis|t__1705	NA	NA	4
k__Bacteria|p__Bacteroidota|c__Bacteroidia|o__Bacteroidales|f__Prevotellaceae|g__GGB12972|s__GGB12972_SGB1701|t__1701	NA	NA	43
k__Bacteria|p__Bacteroidota|c__Bacteroidia|o__Bacteroidales|f__Prevotellaceae|g__GGB18559|s__GGB18559_SGB27424|t__27424	NA	NA	10
k__Bacteria|p__Bacteroidota|c__Bacteroidia|o__Bacteroidales|f__Prevotellaceae|g__Prevotella|s__Prevotella_SGB1671|t__1671	NA	NA	5
k__Bacteria|p__Bacteroidota|c__Bacteroidia|o__Bacteroidales|f__Prevotellaceae|g__Prevotella|s__Prevotella_SGB1672|t__1672	NA	NA	36
k__Bacteria|p__Bacteroidota|c__Bacteroidia|o__Bacteroidales|f__Prevotellaceae|g__Prevotella|s__Prevotella_stercorea|t__1673	NA	NA	22
k__Bacteria|p__Bacteroidota|c__Bacteroidia|o__Bacteroidales|f__Prevotellaceae|g__Prevotella|s__Prevotella_bivia|t__1557	NA	NA	18
k__Bacteria|p__Bacteroidota|c__Bacteroidia|o__Bacteroidales|f__Prevotellaceae|g__Prevotella|s__Prevotella_buccalis|t__1517	NA	NA	19
k__Bacteria|p__Bacteroidota|c__Bacteroidia|o__Bacteroidales|f__Prevotellaceae|g__Prevotella|s__Prevotella_colorans|t__1502	NA	NA	5
k__Bacteria|p__Bacteroidota|c__Bacteroidia|o__Bacteroidales|f__Prevotellaceae|g__Prevotella|s__Prevotella_copri|t__1613	NA	NA	93
k__Bacteria|p__Bacteroidota|c__Bacteroidia|o__Bacteroidales|f__Prevotellaceae|g__Prevotella|s__Prevotella_SGB1612|t__1612	NA	NA	15
k__Bacteria|p__Bacteroidota|c__Bacteroidia|o__Bacteroidales|f__Prevotellaceae|g__GGB1237|s__GGB1237_SGB1623|t__1623	NA	NA	59
k__Bacteria|p__Bacteroidota|c__Bacteroidia|o__Bacteroidales|f__Prevotellaceae|g__Prevotella|s__Prevotella_corporis|t__1504	NA	NA	21
k__Bacteria|p__Bacteroidota|c__Bacteroidia|o__Bacteroidales|f__Prevotellaceae|g__Prevotella|s__Prevotella_histicola|t__1543	NA	NA	4
k__Bacteria|p__Bacteroidota|c__Bacteroidia|o__Bacteroidales|f__Prevotellaceae|g__Prevotella|s__Prevotella_jejuni|t__1545	NA	NA	3
k__Bacteria|p__Bacteroidota|c__Bacteroidia|o__Bacteroidales|f__Prevotellaceae|g__Prevotella|s__Prevotella_marseillensis|t__1588	NA	NA	5
k__Bacteria|p__Bacteroidota|c__Bacteroidia|o__Bacteroidales|f__Prevotellaceae|g__Prevotella|s__Prevotella_melaninogenica|t__1552	NA	NA	9
k__Bacteria|p__Bacteroidota|c__Bacteroidia|o__Bacteroidales|f__Prevotellaceae|g__Prevotella|s__Prevotella_nanceiensis|t__1536	NA	NA	3
k__Bacteria|p__Bacteroidota|c__Bacteroidia|o__Bacteroidales|f__Prevotellaceae|g__Prevotella|s__Prevotella_hominis|t__1615	NA	NA	8
k__Bacteria|p__Bacteroidota|c__Bacteroidia|o__Bacteroidales|f__Prevotellaceae|g__Prevotella|s__Prevotella_SGB1635|t__1635	NA	NA	66
k__Bacteria|p__Bacteroidota|c__Bacteroidia|o__Bacteroidales|f__Prevotellaceae|g__Prevotella|s__Prevotella_sp_885|t__1677	NA	NA	64
k__Bacteria|p__Bacteroidota|c__Bacteroidia|o__Bacteroidales|f__Prevotellaceae|g__Prevotella|s__Prevotella_stercorea|t__1679	NA	NA	63
k__Bacteria|p__Bacteroidota|c__Bacteroidia|o__Bacteroidales|f__Prevotellaceae|g__Prevotella|s__Prevotella_timonensis|t__1507	NA	NA	18
k__Bacteria|p__Bacteroidota|c__Bacteroidia|o__Bacteroidales|f__Prevotellaceae|g__Prevotella|s__Prevotella_vespertina|t__1542	NA	NA	3
k__Bacteria|p__Bacteroidota|c__Bacteroidia|o__Bacteroidales|f__Rikenellaceae|g__Alistipes|s__Alistipes_SGB2300|t__2300	NA	NA	3
k__Bacteria|p__Bacteroidota|c__Bacteroidia|o__Bacteroidales|f__Rikenellaceae|g__Alistipes|s__Alistipes_SGB2302|t__2302	NA	NA	26
k__Bacteria|p__Bacteroidota|c__Bacteroidia|o__Bacteroidales|f__Rikenellaceae|g__Alistipes|s__Alistipes_sp_AF17_16|t__2326	NA	NA	58
k__Bacteria|p__Bacteroidota|c__Bacteroidia|o__Bacteroidales|f__Rikenellaceae|g__Alistipes|s__Alistipes_montrealensis|t__2293	NA	NA	5
k__Bacteria|p__Bacteroidota|c__Bacteroidia|o__Bacteroidales|f__Rikenellaceae|g__GGB1689|s__GGB1689_SGB2321|t__2321	NA	NA	4
k__Bacteria|p__Firmicutes|c__Clostridia|o__Eubacteriales|f__Eubacteriaceae|g__GGB3275|s__GGB3275_SGB4325|t__4325	NA	NA	13
k__Bacteria|p__Firmicutes|c__Clostridia|o__Eubacteriales|f__Eubacteriaceae|g__GGB3276|s__GGB3276_SGB4326|t__4326	NA	NA	6
k__Bacteria|p__Firmicutes|c__Clostridia|o__Eubacteriales|f__Eubacteriaceae|g__GGB3278|s__GGB3278_SGB4328|t__4328	NA	NA	68
k__Bacteria|p__Firmicutes|c__CFGB1474|o__OFGB1474|f__FGB1474|g__GGB3731|s__GGB3731_SGB5063|t__5063	NA	NA	35
k__Bacteria|p__Bacteroidota|c__Bacteroidia|o__Bacteroidales|f__Rikenellaceae|g__Rikenellaceae_unclassified|s__Rikenellaceae_bacterium|t__2317	NA	NA	21
k__Bacteria|p__Bacteroidota|c__Bacteroidia|o__Bacteroidales|f__Tannerellaceae|g__Parabacteroides|s__Parabacteroides_faecis|t__1940	NA	NA	8
k__Bacteria|p__Bacteroidota|c__Bacteroidia|o__Bacteroidales|f__Tannerellaceae|g__Parabacteroides|s__Parabacteroides_gordonii|t__1942	NA	NA	3
k__Bacteria|p__Bacteroidota|c__Bacteroidia|o__Bacteroidales|f__Tannerellaceae|g__Parabacteroides|s__Parabacteroides_sp_TM07_1AC|t__1939	NA	NA	3
k__Bacteria|p__Bacteroidota|c__CFGB11479|o__OFGB11479|f__FGB11479|g__GGB1631|s__GGB1631_SGB2239|t__2239	NA	NA	21
k__Bacteria|p__Bacteroidota|c__CFGB11479|o__OFGB11479|f__FGB11479|g__GGB1632|s__GGB1632_SGB2240|t__2240	NA	NA	12
k__Bacteria|p__Bacteroidota|c__CFGB1458|o__OFGB1458|f__FGB1458|g__GGB1458|s__GGB1458_SGB2021|t__2021	NA	NA	28
k__Bacteria|p__Bacteroidota|c__CFGB1670|o__OFGB1670|f__FGB1670|g__GGB47687|s__GGB47687_SGB2286|t__2286	NA	NA	27
k__Bacteria|p__Bacteroidota|c__CFGB77217|o__OFGB77217|f__FGB77217|g__GGB1010|s__GGB1010_SGB1303|t__1303	NA	NA	4
k__Bacteria|p__Bacteroidota|c__CFGB4405|o__OFGB4405|f__FGB4405|g__GGB1266|s__GGB1266_SGB1699|t__1699	NA	NA	72
k__Bacteria|p__Bacteroidota|c__CFGB529|o__OFGB529|f__FGB529|g__GGB1093|s__GGB1093_SGB1404|t__1404	NA	NA	55
k__Bacteria|p__Bacteroidota|c__Bacteroidia|o__Bacteroidales|f__Muribaculaceae|g__GGB1568|s__GGB1568_SGB2155|t__2155	NA	NA	3
k__Bacteria|p__Bacteroidota|c__CFGB602|o__OFGB602|f__FGB602|g__GGB1420|s__GGB1420_SGB1957|t__1957	NA	NA	8
k__Bacteria|p__Bacteroidota|c__CFGB618|o__OFGB618|f__FGB618|g__GGB1455|s__GGB1455_SGB2018|t__2018	NA	NA	7
k__Bacteria|p__Bacteroidota|c__CFGB618|o__OFGB618|f__FGB618|g__GGB1456|s__GGB1456_SGB2019|t__2019	NA	NA	18
k__Bacteria|p__Bacteroidota|c__Bacteroidia|o__Bacteroidales|f__Muribaculaceae|g__GGB1497|s__GGB1497_SGB2075|t__2075	NA	NA	8
k__Bacteria|p__Bacteroidota|c__Bacteroidia|o__Bacteroidales|f__Muribaculaceae|g__GGB1530|s__GGB1530_SGB2113|t__2113	NA	NA	3
k__Bacteria|p__Bacteroidota|c__Bacteroidia|o__Bacteroidales|f__Muribaculaceae|g__GGB1548|s__GGB1548_SGB2132|t__2132	NA	NA	4
k__Bacteria|p__Bacteroidota|c__Bacteroidia|o__Bacteroidales|f__Muribaculaceae|g__GGB13012|s__GGB13012_SGB20183|t__20183	NA	NA	6
k__Bacteria|p__Bacteroidota|c__Bacteroidia|o__Bacteroidales|f__Muribaculaceae|g__GGB1575|s__GGB1575_SGB2165|t__2165	NA	NA	4
k__Bacteria|p__Bacteroidota|c__Bacteroidia|o__Bacteroidales|f__Muribaculaceae|g__GGB1578|s__GGB1578_SGB2169|t__2169	NA	NA	3
k__Bacteria|p__Bacteroidota|c__CFGB658|o__OFGB658|f__FGB658|g__GGB1627|s__GGB1627_SGB2228|t__2228	NA	NA	13
k__Bacteria|p__Bacteroidota|c__CFGB658|o__OFGB658|f__FGB658|g__GGB1627|s__GGB1627_SGB2229|t__2229	NA	NA	20
k__Bacteria|p__Bacteroidota|c__CFGB658|o__OFGB658|f__FGB658|g__GGB1627|s__GGB1627_SGB2230|t__2230	NA	NA	71
k__Bacteria|p__Bacteroidota|c__CFGB671|o__OFGB671|f__FGB671|g__GGB1669|s__GGB1669_SGB2285|t__2285	NA	NA	36
k__Bacteria|p__Bacteroidota|c__CFGB72486|o__OFGB72486|f__FGB72486|g__GGB1633|s__GGB1633_SGB2241|t__2241	NA	NA	29
k__Bacteria|p__Bacteroidota|c__CFGB7603|o__OFGB7603|f__FGB7603|g__GGB1035|s__GGB1035_SGB1333|t__1333	NA	NA	6
k__Bacteria|p__Bacteroidota|c__Bacteroidia|o__Bacteroidales|f__Prevotellaceae|g__GGB1249|s__GGB1249_SGB1670|t__1670	NA	NA	26
k__Bacteria|p__Bacteroidota|c__CFGB72567|o__OFGB72567|f__FGB72567|g__GGB1109|s__GGB1109_SGB1423|t__1423	NA	NA	3
k__Bacteria|p__Candidatus_Melainabacteria|c__CFGB2102|o__OFGB2102|f__FGB2102|g__GGB5973|s__GGB5973_SGB8590|t__8590	NA	NA	7
k__Bacteria|p__Firmicutes|c__CFGB45555|o__OFGB45555|f__FGB45555|g__GGB9696|s__GGB9696_SGB15212|t__15212	NA	NA	13
k__Bacteria|p__Firmicutes|c__CFGB45555|o__OFGB45555|f__FGB45555|g__GGB9697|s__GGB9697_SGB15213|t__15213	NA	NA	31
k__Bacteria|p__Firmicutes|c__CFGB45555|o__OFGB45555|f__FGB45555|g__GGB9700|s__GGB9700_SGB15217|t__15217	NA	NA	3
k__Bacteria|p__Firmicutes|c__CFGB45555|o__OFGB45555|f__FGB45555|g__GGB9701|s__GGB9701_SGB15218|t__15218	NA	NA	6
k__Bacteria|p__Candidatus_Melainabacteria|c__Candidatus_Melainabacteria_unclassified|o__Candidatus_Gastranaerophilales|f__Candidatus_Gastranaerophilales_unclassified|g__Candidatus_Gastranaerophilales_unclassified|s__Candidatus_Gastranaerophilales_bacterium|t__8601	NA	NA	16
k__Bacteria|p__Candidatus_Melainabacteria|c__CFGB2102|o__OFGB2102|f__FGB2102|g__GGB5973|s__GGB5973_SGB8589|t__8589	NA	NA	6
k__Bacteria|p__Candidatus_Melainabacteria|c__CFGB78991|o__OFGB78991|f__FGB78991|g__GGB5976|s__GGB5976_SGB8593|t__8593	NA	NA	6
k__Bacteria|p__Candidatus_Melainabacteria|c__CFGB78991|o__OFGB78991|f__FGB78991|g__GGB5988|s__GGB5988_SGB8608|t__8608	NA	NA	12
k__Bacteria|p__Candidatus_Melainabacteria|c__CFGB78991|o__OFGB78991|f__FGB78991|g__GGB5988|s__GGB5988_SGB8609|t__8609	NA	NA	10
k__Bacteria|p__Candidatus_Melainabacteria|c__CFGB2104|o__OFGB2104|f__FGB2104|g__GGB5994|s__GGB5994_SGB8616|t__8616	NA	NA	13
k__Bacteria|p__Candidatus_Melainabacteria|c__CFGB2104|o__OFGB2104|f__FGB2104|g__GGB5994|s__GGB5994_SGB8617|t__8617	NA	NA	23
k__Bacteria|p__Candidatus_Melainabacteria|c__CFGB2104|o__OFGB2104|f__FGB2104|g__GGB5995|s__GGB5995_SGB8618|t__8618	NA	NA	6
k__Bacteria|p__Candidatus_Melainabacteria|c__CFGB2104|o__OFGB2104|f__FGB2104|g__GGB5996|s__GGB5996_SGB8619|t__8619	NA	NA	19
k__Bacteria|p__Candidatus_Melainabacteria|c__CFGB2105|o__OFGB2105|f__FGB2105|g__GGB5978|s__GGB5978_SGB8595|t__8595	NA	NA	6
k__Bacteria|p__Candidatus_Melainabacteria|c__CFGB2106|o__OFGB2106|f__FGB2106|g__GGB5980|s__GGB5980_SGB8599|t__8599	NA	NA	9
k__Bacteria|p__Candidatus_Melainabacteria|c__CFGB2107|o__OFGB2107|f__FGB2107|g__GGB13727|s__GGB13727_SGB8655|t__8655	NA	NA	12
k__Bacteria|p__Candidatus_Melainabacteria|c__CFGB2107|o__OFGB2107|f__FGB2107|g__GGB6005|s__GGB6005_SGB8629|t__8629	NA	NA	12
k__Bacteria|p__Candidatus_Melainabacteria|c__CFGB2107|o__OFGB2107|f__FGB2107|g__GGB6012|s__GGB6012_SGB8645|t__8645	NA	NA	12
k__Bacteria|p__Candidatus_Melainabacteria|c__CFGB2107|o__OFGB2107|f__FGB2107|g__GGB6013|s__GGB6013_SGB8642|t__8642	NA	NA	5
k__Bacteria|p__Candidatus_Melainabacteria|c__CFGB2107|o__OFGB2107|f__FGB2107|g__GGB6013|s__GGB6013_SGB8643|t__8643	NA	NA	21
k__Bacteria|p__Candidatus_Melainabacteria|c__CFGB2107|o__OFGB2107|f__FGB2107|g__GGB6014|s__GGB6014_SGB8646|t__8646	NA	NA	14
k__Bacteria|p__Candidatus_Melainabacteria|c__CFGB42551|o__OFGB42551|f__FGB42551|g__GGB50612|s__GGB50612_SGB70752|t__70752	NA	NA	5
k__Bacteria|p__Candidatus_Melainabacteria|c__CFGB2104|o__OFGB2104|f__FGB2104|g__GGB38442|s__GGB38442_SGB49026|t__49026	NA	NA	14
k__Bacteria|p__Candidatus_Melainabacteria|c__CFGB2104|o__OFGB2104|f__FGB2104|g__GGB5983|s__GGB5983_SGB70776|t__70776	NA	NA	5
k__Bacteria|p__Candidatus_Melainabacteria|c__CFGB2104|o__OFGB2104|f__FGB2104|g__GGB5983|s__GGB5983_SGB8603|t__8603	NA	NA	14
k__Bacteria|p__Candidatus_Saccharibacteria|c__Candidatus_Nanoperiomorbia|o__Candidatus_Nanoperiomorbales|f__Candidatus_Nanoperiomorbaceae|g__Candidatus_Nanoperiomorbus|s__Candidatus_Nanoperiomorbus_SGB95426|t__95426	NA	NA	23
k__Bacteria|p__Candidatus_Saccharibacteria|c__Candidatus_Nanosyncoccalia|o__Candidatus_Nanogingivales|f__Candidatus_Nanogingivalaceae|g__Candidatus_Nanogingivalis|s__Candidatus_Nanogingivalis_gingivitcus|t__19822	NA	NA	4
k__Bacteria|p__Candidatus_Saccharibacteria|c__Candidatus_Nanosyncoccalia|o__Candidatus_Nanogingivales|f__Candidatus_Nanogingivalaceae|g__GGB12785|s__GGB12785_SGB19823|t__19823	NA	NA	4
k__Bacteria|p__Candidatus_Saccharibacteria|c__Candidatus_Saccharibacteria_unclassified|o__Candidatus_Saccharibacteria_unclassified|f__Candidatus_Saccharibacteria_unclassified|g__GGB18703|s__GGB18703_SGB19793|t__19793	NA	NA	4
k__Bacteria|p__Candidatus_Saccharibacteria|c__Candidatus_Saccharibacteria_unclassified|o__Candidatus_Saccharibacteria_unclassified|f__Candidatus_Saccharibacteria_unclassified|g__Candidatus_Saccharibacteria_unclassified|s__Candidatus_Saccharibacteria_bacterium_oral_taxon_955|t__19921	NA	NA	9
k__Bacteria|p__Candidatus_Saccharibacteria|c__Candidatus_Saccharibacteria_unclassified|o__Candidatus_Saccharibacteria_unclassified|f__Candidatus_Saccharibacteria_unclassified|g__Candidatus_Saccharibacteria_unclassified|s__Candidatus_Saccharibacteria_unclassified_SGB19847|t__19847	NA	NA	5
k__Bacteria|p__Candidatus_Saccharibacteria|c__Candidatus_Saccharibacteria_unclassified|o__Candidatus_Saccharibacteria_unclassified|f__Candidatus_Saccharibacteria_unclassified|g__Candidatus_Saccharibacteria_unclassified|s__Candidatus_Saccharibacteria_unclassified_SGB19858|t__19858	NA	NA	9
k__Bacteria|p__Candidatus_Saccharibacteria|c__Candidatus_Saccharibacteria_unclassified|o__Candidatus_Saccharibacteria_unclassified|f__Candidatus_Saccharibacteria_unclassified|g__Candidatus_Saccharibacteria_unclassified|s__TM7_phylum_sp_oral_taxon_348|t__19880	NA	NA	44
k__Bacteria|p__Candidatus_Saccharibacteria|c__Candidatus_Saccharibacteria_unclassified|o__Candidatus_Saccharibacteria_unclassified|f__Candidatus_Saccharibacteria_unclassified|g__Candidatus_Saccharibacteria_unclassified|s__TM7_phylum_sp_oral_taxon_349|t__19844	NA	NA	17
k__Bacteria|p__Candidatus_Saccharibacteria|c__Candidatus_Saccharibacteria_unclassified|o__Candidatus_Saccharibacteria_unclassified|f__Candidatus_Saccharibacteria_unclassified|g__Candidatus_Saccharibacteria_unclassified|s__TM7_phylum_sp_oral_taxon_352|t__19860	NA	NA	76
k__Bacteria|p__Candidatus_Saccharibacteria|c__Candidatus_Saccharibacteria_unclassified|o__Candidatus_Saccharibacteria_unclassified|f__Candidatus_Saccharibacteria_unclassified|g__GGB12794|s__GGB12794_SGB19881|t__19881	NA	NA	3
k__Bacteria|p__Candidatus_Saccharibacteria|c__Candidatus_Saccharimonadia|o__Candidatus_Nanosynbacterales|f__Candidatus_Nanosynbacteraceae|g__Candidatus_Nanosynbacter|s__Candidatus_Nanosynbacter_SGB19887|t__19887	NA	NA	3
k__Bacteria|p__Candidatus_Saccharibacteria|c__Candidatus_Saccharimonadia|o__Candidatus_Nanosynbacterales|f__Candidatus_Nanosynbacteraceae|g__Candidatus_Nanosynbacter|s__Candidatus_Nanosynbacter_SGB19893|t__19893	NA	NA	4
k__Bacteria|p__Candidatus_Saccharibacteria|c__Candidatus_Saccharimonadia|o__Candidatus_Saccharimonadales|f__Candidatus_Saccharimonadaceae|g__Candidatus_Nanosynsacchari|s__Candidatus_Nanosynsacchari_sp_TM7_ANC_38_39_G1_1|t__19882	NA	NA	52
k__Bacteria|p__Elusimicrobia|c__Elusimicrobia|o__Elusimicrobiales|f__Elusimicrobiaceae|g__GGB12695|s__GGB12695_SGB19692|t__19692	NA	NA	22
k__Bacteria|p__Elusimicrobia|c__Elusimicrobia|o__Elusimicrobiales|f__Elusimicrobiaceae|g__GGB13147|s__GGB13147_SGB19694|t__19694	NA	NA	40
k__Bacteria|p__Firmicutes|c__Bacilli|o__Bacillales|f__Bacillales_unclassified|g__Gemella|s__Gemella_morbillorum|t__7295	NA	NA	3
k__Bacteria|p__Firmicutes|c__Bacilli|o__Bacillales|f__Bacillales_unclassified|g__Gemella|s__Gemella_sanguinis|t__7298	NA	NA	7
k__Bacteria|p__Firmicutes|c__Clostridia|o__Eubacteriales|f__Oscillospiraceae|g__GGB3285|s__GGB3285_SGB4339|t__4339	NA	NA	3
k__Bacteria|p__Lentisphaerae|c__CFGB2378|o__OFGB2378|f__FGB2378|g__GGB6519|s__GGB6519_SGB9208|t__9208	NA	NA	6
k__Bacteria|p__Firmicutes|c__CFGB10318|o__OFGB10318|f__FGB10318|g__GGB4638|s__GGB4638_SGB6417|t__6417	NA	NA	6
k__Bacteria|p__Firmicutes|c__CFGB10318|o__OFGB10318|f__FGB10318|g__GGB4641|s__GGB4641_SGB6420|t__6420	NA	NA	9
k__Bacteria|p__Firmicutes|c__CFGB10318|o__OFGB10318|f__FGB10318|g__GGB4655|s__GGB4655_SGB6442|t__6442	NA	NA	14
k__Bacteria|p__Firmicutes|c__CFGB10318|o__OFGB10318|f__FGB10318|g__GGB4658|s__GGB4658_SGB6445|t__6445	NA	NA	18
k__Bacteria|p__Firmicutes|c__CFGB9120|o__OFGB9120|f__FGB9120|g__GGB4659|s__GGB4659_SGB6447|t__6447	NA	NA	17
k__Bacteria|p__Firmicutes|c__CFGB10318|o__OFGB10318|f__FGB10318|g__GGB4661|s__GGB4661_SGB6449|t__6449	NA	NA	5
k__Bacteria|p__Firmicutes|c__CFGB10318|o__OFGB10318|f__FGB10318|g__GGB4663|s__GGB4663_SGB6451|t__6451	NA	NA	7
k__Bacteria|p__Firmicutes|c__CFGB10318|o__OFGB10318|f__FGB10318|g__GGB4664|s__GGB4664_SGB6452|t__6452	NA	NA	7
k__Bacteria|p__Lentisphaerae|c__CFGB2378|o__OFGB2378|f__FGB2378|g__GGB6517|s__GGB6517_SGB9204|t__9204	NA	NA	12
k__Bacteria|p__Lentisphaerae|c__CFGB2378|o__OFGB2378|f__FGB2378|g__GGB6518|s__GGB6518_SGB9205|t__9205	NA	NA	45
k__Bacteria|p__Lentisphaerae|c__CFGB2378|o__OFGB2378|f__FGB2378|g__GGB6520|s__GGB6520_SGB9209|t__9209	NA	NA	40
k__Bacteria|p__Lentisphaerae|c__CFGB2378|o__OFGB2378|f__FGB2378|g__GGB6520|s__GGB6520_SGB9210|t__9210	NA	NA	18
k__Bacteria|p__Firmicutes|c__CFGB1765|o__OFGB1765|f__FGB1765|g__GGB4585|s__GGB4585_SGB6340|t__6340	NA	NA	86
k__Bacteria|p__Firmicutes|c__Bacilli|o__Lactobacillales|f__Carnobacteriaceae|g__Granulicatella|s__Granulicatella_SGB8255|t__8255	NA	NA	30
k__Bacteria|p__Actinobacteria|c__Actinomycetia|o__Micrococcales|f__Micrococcaceae|g__Rothia|s__Rothia_SGB49305|t__49305	NA	NA	8
k__Bacteria|p__Firmicutes|c__CFGB3054|o__OFGB3054|f__FGB3054|g__GGB13472|s__GGB13472_SGB15193|t__15193	NA	NA	18
k__Bacteria|p__Firmicutes|c__CFGB3054|o__OFGB3054|f__FGB3054|g__GGB33512|s__GGB33512_SGB15201|t__15201	NA	NA	39
k__Bacteria|p__Firmicutes|c__CFGB3054|o__OFGB3054|f__FGB3054|g__GGB33512|s__GGB33512_SGB15203|t__15203	NA	NA	35
k__Bacteria|p__Firmicutes|c__CFGB78700|o__OFGB78700|f__FGB78700|g__GGB9671|s__GGB9671_SGB15169|t__15169	NA	NA	5
k__Bacteria|p__Firmicutes|c__CFGB3054|o__OFGB3054|f__FGB3054|g__GGB9686|s__GGB9686_SGB15190|t__15190	NA	NA	14
k__Bacteria|p__Firmicutes|c__CFGB3054|o__OFGB3054|f__FGB3054|g__GGB9689|s__GGB9689_SGB15194|t__15194	NA	NA	9
k__Bacteria|p__Firmicutes|c__CFGB3054|o__OFGB3054|f__FGB3054|g__GGB9691|s__GGB9691_SGB15198|t__15198	NA	NA	49
k__Bacteria|p__Firmicutes|c__CFGB3054|o__OFGB3054|f__FGB3054|g__GGB9694|s__GGB9694_SGB15204|t__15204	NA	NA	16
k__Bacteria|p__Firmicutes|c__CFGB3054|o__OFGB3054|f__FGB3054|g__GGB9694|s__GGB9694_SGB15207|t__15207	NA	NA	7
k__Bacteria|p__Firmicutes|c__CFGB78697|o__OFGB78697|f__FGB78697|g__GGB9717|s__GGB9717_SGB15270|t__15270	NA	NA	13
k__Bacteria|p__Firmicutes|c__Clostridia|o__Eubacteriales|f__Oscillospiraceae|g__GGB13512|s__GGB13512_SGB20826|t__20826	NA	NA	6
k__Bacteria|p__Firmicutes|c__Clostridia|o__Eubacteriales|f__Oscillospiraceae|g__GGB3344|s__GGB3344_SGB4424|t__4424	NA	NA	3
k__Bacteria|p__Firmicutes|c__CFGB1765|o__OFGB1765|f__FGB1765|g__GGB4541|s__GGB4541_SGB6262|t__6262	NA	NA	11
k__Bacteria|p__Firmicutes|c__CFGB1765|o__OFGB1765|f__FGB1765|g__GGB4543|s__GGB4543_SGB6264|t__6264	NA	NA	4
k__Bacteria|p__Firmicutes|c__CFGB1765|o__OFGB1765|f__FGB1765|g__GGB4546|s__GGB4546_SGB6267|t__6267	NA	NA	8
k__Bacteria|p__Firmicutes|c__CFGB1765|o__OFGB1765|f__FGB1765|g__GGB4549|s__GGB4549_SGB6271|t__6271	NA	NA	16
k__Bacteria|p__Firmicutes|c__CFGB1765|o__OFGB1765|f__FGB1765|g__GGB4550|s__GGB4550_SGB6272|t__6272	NA	NA	4
k__Bacteria|p__Firmicutes|c__CFGB1765|o__OFGB1765|f__FGB1765|g__GGB87334|s__GGB87334_SGB6273|t__6273	NA	NA	18
k__Bacteria|p__Firmicutes|c__CFGB10341|o__OFGB10341|f__FGB10341|g__GGB4554|s__GGB4554_SGB6285|t__6285	NA	NA	12
k__Bacteria|p__Firmicutes|c__CFGB1765|o__OFGB1765|f__FGB1765|g__GGB4558|s__GGB4558_SGB6289|t__6289	NA	NA	13
k__Bacteria|p__Firmicutes|c__CFGB1765|o__OFGB1765|f__FGB1765|g__GGB4558|s__GGB4558_SGB6291|t__6291	NA	NA	11
k__Bacteria|p__Firmicutes|c__CFGB1765|o__OFGB1765|f__FGB1765|g__GGB4559|s__GGB4559_SGB6292|t__6292	NA	NA	10
k__Bacteria|p__Firmicutes|c__CFGB1765|o__OFGB1765|f__FGB1765|g__GGB4559|s__GGB4559_SGB6293|t__6293	NA	NA	18
k__Bacteria|p__Firmicutes|c__CFGB1765|o__OFGB1765|f__FGB1765|g__GGB4564|s__GGB4564_SGB6302|t__6302	NA	NA	21
k__Bacteria|p__Firmicutes|c__CFGB1765|o__OFGB1765|f__FGB1765|g__GGB4567|s__GGB4567_SGB6307|t__6307	NA	NA	4
k__Bacteria|p__Firmicutes|c__CFGB1765|o__OFGB1765|f__FGB1765|g__GGB4567|s__GGB4567_SGB6308|t__6308	NA	NA	25
k__Bacteria|p__Firmicutes|c__CFGB1765|o__OFGB1765|f__FGB1765|g__GGB4568|s__GGB4568_SGB6309|t__6309	NA	NA	8
k__Bacteria|p__Firmicutes|c__CFGB1765|o__OFGB1765|f__FGB1765|g__GGB4569|s__GGB4569_SGB6310|t__6310	NA	NA	21
k__Bacteria|p__Firmicutes|c__CFGB1765|o__OFGB1765|f__FGB1765|g__GGB4569|s__GGB4569_SGB6312|t__6312	NA	NA	15
k__Bacteria|p__Firmicutes|c__CFGB1765|o__OFGB1765|f__FGB1765|g__GGB4570|s__GGB4570_SGB6313|t__6313	NA	NA	3
k__Bacteria|p__Firmicutes|c__CFGB1765|o__OFGB1765|f__FGB1765|g__GGB4574|s__GGB4574_SGB6324|t__6324	NA	NA	14
k__Bacteria|p__Firmicutes|c__CFGB1765|o__OFGB1765|f__FGB1765|g__GGB4577|s__GGB4577_SGB6327|t__6327	NA	NA	3
k__Bacteria|p__Firmicutes|c__CFGB1765|o__OFGB1765|f__FGB1765|g__GGB4579|s__GGB4579_SGB6329|t__6329	NA	NA	20
k__Bacteria|p__Firmicutes|c__CFGB1765|o__OFGB1765|f__FGB1765|g__GGB4580|s__GGB4580_SGB6330|t__6330	NA	NA	3
k__Bacteria|p__Bacteroidota|c__CFGB11479|o__OFGB11479|f__FGB11479|g__GGB1629|s__GGB1629_SGB2237|t__2237	NA	NA	3
k__Bacteria|p__Firmicutes|c__CFGB1765|o__OFGB1765|f__FGB1765|g__GGB4584|s__GGB4584_SGB6338|t__6338	NA	NA	24
k__Bacteria|p__Firmicutes|c__CFGB1765|o__OFGB1765|f__FGB1765|g__GGB4586|s__GGB4586_SGB6343|t__6343	NA	NA	9
k__Bacteria|p__Firmicutes|c__CFGB1765|o__OFGB1765|f__FGB1765|g__GGB4586|s__GGB4586_SGB6344|t__6344	NA	NA	15
k__Bacteria|p__Firmicutes|c__CFGB1765|o__OFGB1765|f__FGB1765|g__GGB4587|s__GGB4587_SGB6346|t__6346	NA	NA	10
k__Bacteria|p__Firmicutes|c__CFGB1765|o__OFGB1765|f__FGB1765|g__GGB4596|s__GGB4596_SGB6358|t__6358	NA	NA	12
k__Bacteria|p__Firmicutes|c__CFGB1765|o__OFGB1765|f__FGB1765|g__GGB4597|s__GGB4597_SGB6359|t__6359	NA	NA	6
k__Bacteria|p__Firmicutes|c__CFGB1765|o__OFGB1765|f__FGB1765|g__GGB4598|s__GGB4598_SGB6360|t__6360	NA	NA	3
k__Bacteria|p__Firmicutes|c__CFGB1765|o__OFGB1765|f__FGB1765|g__GGB4605|s__GGB4605_SGB6376|t__6376	NA	NA	36
k__Bacteria|p__Firmicutes|c__CFGB9119|o__OFGB9119|f__FGB9119|g__GGB4653|s__GGB4653_SGB6440|t__6440	NA	NA	29
k__Bacteria|p__Firmicutes|c__Clostridia|o__Eubacteriales|f__Oscillospiraceae|g__Pseudoflavonifractor|s__Pseudoflavonifractor_sp_MSJ_30|t__15017	NA	NA	16
k__Bacteria|p__Firmicutes|c__Clostridia|o__Eubacteriales|f__Oscillospiraceae|g__GGB9597|s__GGB9597_SGB15022|t__15022	NA	NA	71
k__Bacteria|p__Firmicutes|c__CFGB79291|o__OFGB79291|f__FGB79291|g__GGB9522|s__GGB9522_SGB14921|t__14921	NA	NA	51
k__Bacteria|p__Firmicutes|c__Clostridia|o__Eubacteriales|f__Oscillospiraceae|g__GGB9589|s__GGB9589_SGB15011|t__15011	NA	NA	22
k__Bacteria|p__Firmicutes|c__Clostridia|o__Eubacteriales|f__Oscillospiraceae|g__GGB9591|s__GGB9591_SGB15013|t__15013	NA	NA	22
k__Bacteria|p__Firmicutes|c__Clostridia|o__Eubacteriales|f__Oscillospiraceae|g__GGB9593|s__GGB9593_SGB15015|t__15015	NA	NA	65
k__Bacteria|p__Firmicutes|c__Clostridia|o__Eubacteriales|f__Oscillospiraceae|g__GGB9594|s__GGB9594_SGB15016|t__15016	NA	NA	24
k__Bacteria|p__Firmicutes|c__Clostridia|o__Eubacteriales|f__Oscillospiraceae|g__GGB9595|s__GGB9595_SGB15018|t__15018	NA	NA	10
k__Bacteria|p__Firmicutes|c__Clostridia|o__Eubacteriales|f__Oscillospiraceae|g__GGB9595|s__GGB9595_SGB15019|t__15019	NA	NA	57
k__Bacteria|p__Firmicutes|c__Clostridia|o__Eubacteriales|f__Oscillospiraceae|g__GGB9598|s__GGB9598_SGB72886|t__72886	NA	NA	9
k__Bacteria|p__Firmicutes|c__Clostridia|o__Eubacteriales|f__Oscillospiraceae|g__GGB9602|s__GGB9602_SGB15028|t__15028	NA	NA	84
k__Bacteria|p__Firmicutes|c__Clostridia|o__Eubacteriales|f__Oscillospiraceae|g__GGB9602|s__GGB9602_SGB15031|t__15031	NA	NA	114
k__Bacteria|p__Firmicutes|c__Clostridia|o__Eubacteriales|f__Oscillospiraceae|g__GGB9603|s__GGB9603_SGB15035|t__15035	NA	NA	73
k__Bacteria|p__Firmicutes|c__Clostridia|o__Eubacteriales|f__Oscillospiraceae|g__GGB9604|s__GGB9604_SGB15036|t__15036	NA	NA	28
k__Bacteria|p__Firmicutes|c__CFGB79294|o__OFGB79294|f__FGB79294|g__GGB9673|s__GGB9673_SGB15171|t__15171	NA	NA	5
k__Bacteria|p__Firmicutes|c__CFGB79294|o__OFGB79294|f__FGB79294|g__GGB9676|s__GGB9676_SGB15177|t__15177	NA	NA	3
k__Bacteria|p__Firmicutes|c__CFGB79294|o__OFGB79294|f__FGB79294|g__GGB9677|s__GGB9677_SGB15179|t__15179	NA	NA	7
k__Bacteria|p__Firmicutes|c__CFGB79294|o__OFGB79294|f__FGB79294|g__GGB87445|s__GGB87445_SGB15180|t__15180	NA	NA	21
k__Bacteria|p__Firmicutes|c__Bacilli|o__Lactobacillales|f__Lactobacillaceae|g__Lactobacillus|s__Lactobacillus_iners|t__7025	NA	NA	4
k__Bacteria|p__Firmicutes|c__CFGB3040|o__OFGB3040|f__FGB3040|g__GGB9543|s__GGB9543_SGB14949|t__14949	NA	NA	26
k__Bacteria|p__Firmicutes|c__Clostridia|o__Eubacteriales|f__Oscillospiraceae|g__GGB9730|s__GGB9730_SGB15290|t__15290	NA	NA	84
k__Bacteria|p__Firmicutes|c__CFGB38703|o__OFGB38703|f__FGB38703|g__GGB44201|s__GGB44201_SGB61600|t__61600	NA	NA	3
k__Bacteria|p__Firmicutes|c__CFGB3072|o__OFGB3072|f__FGB3072|g__GGB45491|s__GGB45491_SGB63163|t__63163	NA	NA	11
k__Bacteria|p__Firmicutes|c__Clostridia|o__Eubacteriales|f__Oscillospiraceae|g__GGB9636|s__GGB9636_SGB15109|t__15109	NA	NA	31
k__Bacteria|p__Firmicutes|c__Bacilli|o__Lactobacillales|f__Streptococcaceae|g__Streptococcus|s__Streptococcus_cristatus|t__97158	NA	NA	8
k__Bacteria|p__Firmicutes|c__Bacilli|o__Lactobacillales|f__Streptococcaceae|g__Streptococcus|s__Streptococcus_infantis|t__8094	NA	NA	4
k__Bacteria|p__Firmicutes|c__Bacilli|o__Lactobacillales|f__Streptococcaceae|g__Streptococcus|s__Streptococcus_infantis|t__8095	NA	NA	30
k__Bacteria|p__Firmicutes|c__Bacilli|o__Lactobacillales|f__Streptococcaceae|g__Streptococcus|s__Streptococcus_mitis|t__8091	NA	NA	4
k__Bacteria|p__Firmicutes|c__Bacilli|o__Lactobacillales|f__Streptococcaceae|g__Streptococcus|s__Streptococcus_mitis|t__8154	NA	NA	8
k__Bacteria|p__Firmicutes|c__Bacilli|o__Lactobacillales|f__Streptococcaceae|g__Streptococcus|s__Streptococcus_SGB8180|t__8180	NA	NA	50
k__Bacteria|p__Firmicutes|c__Bacilli|o__Lactobacillales|f__Streptococcaceae|g__Streptococcus|s__Streptococcus_rubneri|t__8056	NA	NA	28
k__Bacteria|p__Firmicutes|c__Clostridia|o__Candidatus_Borkfalkiales|f__Candidatus_Borkfalkiaceae|g__GGB9104|s__GGB9104_SGB14036|t__14036	NA	NA	5
k__Bacteria|p__Firmicutes|c__CFGB2890|o__OFGB2890|f__FGB2890|g__GGB9198|s__GGB9198_SGB14137|t__14137	NA	NA	39
k__Bacteria|p__Firmicutes|c__Clostridia|o__Eubacteriales|f__Oscillospiraceae|g__GGB9590|s__GGB9590_SGB15012|t__15012	NA	NA	57
k__Bacteria|p__Firmicutes|c__CFGB1777|o__OFGB1777|f__FGB1777|g__GGB4694|s__GGB4694_SGB6492|t__6492	NA	NA	3
k__Bacteria|p__Firmicutes|c__Bacilli|o__Lactobacillales|f__Streptococcaceae|g__Streptococcus|s__Streptococcus_sinensis|t__8030	NA	NA	15
k__Bacteria|p__Firmicutes|c__Bacilli|o__Lactobacillales|f__Streptococcaceae|g__Streptococcus|s__Streptococcus_sp_F0442|t__8067	NA	NA	7
k__Bacteria|p__Firmicutes|c__Bacilli|o__Lactobacillales|f__Streptococcaceae|g__Streptococcus|s__Streptococcus_sp_HF_1907|t__8023	NA	NA	12
k__Bacteria|p__Firmicutes|c__CFGB10021|o__OFGB10021|f__FGB10021|g__GGB13402|s__GGB13402_SGB14203|t__14203	NA	NA	14
k__Bacteria|p__Firmicutes|c__CFGB10021|o__OFGB10021|f__FGB10021|g__GGB9256|s__GGB9256_SGB14202|t__14202	NA	NA	17
k__Bacteria|p__Firmicutes|c__CFGB10021|o__OFGB10021|f__FGB10021|g__GGB9258|s__GGB9258_SGB14205|t__14205	NA	NA	35
k__Bacteria|p__Firmicutes|c__CFGB1011|o__OFGB1011|f__FGB1011|g__GGB2652|s__GGB2652_SGB3573|t__3573	NA	NA	14
k__Bacteria|p__Firmicutes|c__CFGB1012|o__OFGB1012|f__FGB1012|g__GGB2657|s__GGB2657_SGB3578|t__3578	NA	NA	10
k__Bacteria|p__Firmicutes|c__CFGB10312|o__OFGB10312|f__FGB10312|g__GGB4643|s__GGB4643_SGB6427|t__6427	NA	NA	6
k__Bacteria|p__Firmicutes|c__CFGB10314|o__OFGB10314|f__FGB10314|g__GGB4701|s__GGB4701_SGB6508|t__6508	NA	NA	8
k__Bacteria|p__Firmicutes|c__CFGB10314|o__OFGB10314|f__FGB10314|g__GGB4702|s__GGB4702_SGB6509|t__6509	NA	NA	7
k__Bacteria|p__Firmicutes|c__CFGB10314|o__OFGB10314|f__FGB10314|g__GGB4703|s__GGB4703_SGB6510|t__6510	NA	NA	6
k__Bacteria|p__Firmicutes|c__CFGB10325|o__OFGB10325|f__FGB10325|g__GGB4667|s__GGB4667_SGB6456|t__6456	NA	NA	12
k__Bacteria|p__Firmicutes|c__CFGB10325|o__OFGB10325|f__FGB10325|g__GGB4669|s__GGB4669_SGB6458|t__6458	NA	NA	27
k__Bacteria|p__Firmicutes|c__CFGB11916|o__OFGB11916|f__FGB11916|g__GGB34540|s__GGB34540_SGB54300|t__54300	NA	NA	15
k__Bacteria|p__Firmicutes|c__CFGB1201|o__OFGB1201|f__FGB1201|g__GGB2958|s__GGB2958_SGB3940|t__3940	NA	NA	66
k__Bacteria|p__Firmicutes|c__CFGB1211|o__OFGB1211|f__FGB1211|g__GGB2970|s__GGB2970_SGB3952|t__3952	NA	NA	59
k__Bacteria|p__Firmicutes|c__CFGB3072|o__OFGB3072|f__FGB3072|g__GGB9788|s__GGB9788_SGB15411|t__15411	NA	NA	22
k__Bacteria|p__Firmicutes|c__CFGB1226|o__OFGB1226|f__FGB1226|g__GGB2996|s__GGB2996_SGB3983|t__3983	NA	NA	12
k__Bacteria|p__Firmicutes|c__CFGB1226|o__OFGB1226|f__FGB1226|g__GGB2998|s__GGB2998_SGB3988|t__3988	NA	NA	90
k__Bacteria|p__Firmicutes|c__CFGB1226|o__OFGB1226|f__FGB1226|g__GGB2998|s__GGB2998_SGB3989|t__3989	NA	NA	48
k__Bacteria|p__Firmicutes|c__CFGB1226|o__OFGB1226|f__FGB1226|g__GGB58485|s__GGB58485_SGB80143|t__80143	NA	NA	47
k__Bacteria|p__Firmicutes|c__CFGB1227|o__OFGB1227|f__FGB1227|g__GGB3000|s__GGB3000_SGB3991|t__3991	NA	NA	22
k__Bacteria|p__Firmicutes|c__CFGB1227|o__OFGB1227|f__FGB1227|g__GGB3001|s__GGB3001_SGB3992|t__3992	NA	NA	6
k__Bacteria|p__Firmicutes|c__CFGB1227|o__OFGB1227|f__FGB1227|g__GGB3002|s__GGB3002_SGB3993|t__3993	NA	NA	10
k__Bacteria|p__Firmicutes|c__CFGB1227|o__OFGB1227|f__FGB1227|g__GGB3005|s__GGB3005_SGB3996|t__3996	NA	NA	62
k__Bacteria|p__Firmicutes|c__CFGB1249|o__OFGB1249|f__FGB1249|g__GGB3032|s__GGB3032_SGB4027|t__4027	NA	NA	5
k__Bacteria|p__Firmicutes|c__CFGB1249|o__OFGB1249|f__FGB1249|g__GGB3033|s__GGB3033_SGB4029|t__4029	NA	NA	12
k__Bacteria|p__Firmicutes|c__CFGB1249|o__OFGB1249|f__FGB1249|g__GGB3034|s__GGB3034_SGB4030|t__4030	NA	NA	24
k__Bacteria|p__Firmicutes|c__CFGB1260|o__OFGB1260|f__FGB1260|g__GGB29535|s__GGB29535_SGB36365|t__36365	NA	NA	3
k__Bacteria|p__Firmicutes|c__CFGB1260|o__OFGB1260|f__FGB1260|g__GGB3057|s__GGB3057_SGB4059|t__4059	NA	NA	13
k__Bacteria|p__Firmicutes|c__CFGB1260|o__OFGB1260|f__FGB1260|g__GGB3058|s__GGB3058_SGB4060|t__4060	NA	NA	8
k__Bacteria|p__Firmicutes|c__CFGB1262|o__OFGB1262|f__FGB1262|g__GGB3061|s__GGB3061_SGB4063|t__4063	NA	NA	48
k__Bacteria|p__Firmicutes|c__CFGB1289|o__OFGB1289|f__FGB1289|g__GGB3106|s__GGB3106_SGB4115|t__4115	NA	NA	13
k__Bacteria|p__Firmicutes|c__Clostridia|o__Eubacteriales|f__Clostridiaceae|g__GGB3478|s__GGB3478_SGB4643|t__4643	NA	NA	37
k__Bacteria|p__Firmicutes|c__CFGB1293|o__OFGB1293|f__FGB1293|g__GGB3110|s__GGB3110_SGB4122|t__4122	NA	NA	9
k__Bacteria|p__Firmicutes|c__CFGB1303|o__OFGB1303|f__FGB1303|g__GGB3124|s__GGB3124_SGB4136|t__4136	NA	NA	10
k__Bacteria|p__Firmicutes|c__CFGB78317|o__OFGB78317|f__FGB78317|g__GGB3128|s__GGB3128_SGB4141|t__4141	NA	NA	15
k__Bacteria|p__Firmicutes|c__CFGB1311|o__OFGB1311|f__FGB1311|g__GGB3130|s__GGB3130_SGB4143|t__4143	NA	NA	14
k__Bacteria|p__Firmicutes|c__CFGB1311|o__OFGB1311|f__FGB1311|g__GGB3138|s__GGB3138_SGB4151|t__4151	NA	NA	5
k__Bacteria|p__Firmicutes|c__CFGB1311|o__OFGB1311|f__FGB1311|g__GGB3139|s__GGB3139_SGB4152|t__4152	NA	NA	3
k__Bacteria|p__Firmicutes|c__CFGB1311|o__OFGB1311|f__FGB1311|g__GGB3140|s__GGB3140_SGB4153|t__4153	NA	NA	24
k__Bacteria|p__Firmicutes|c__CFGB1311|o__OFGB1311|f__FGB1311|g__GGB3141|s__GGB3141_SGB4154|t__4154	NA	NA	27
k__Bacteria|p__Firmicutes|c__CFGB1311|o__OFGB1311|f__FGB1311|g__GGB3142|s__GGB3142_SGB4155|t__4155	NA	NA	54
k__Bacteria|p__Firmicutes|c__CFGB78291|o__OFGB78291|f__FGB78291|g__GGB3146|s__GGB3146_SGB4159|t__4159	NA	NA	28
k__Bacteria|p__Firmicutes|c__CFGB1320|o__OFGB1320|f__FGB1320|g__GGB3160|s__GGB3160_SGB4174|t__4174	NA	NA	3
k__Bacteria|p__Firmicutes|c__CFGB4648|o__OFGB4648|f__FGB4648|g__GGB3303|s__GGB3303_SGB4364|t__4364	NA	NA	27
k__Bacteria|p__Firmicutes|c__CFGB1320|o__OFGB1320|f__FGB1320|g__GGB3160|s__GGB3160_SGB54356|t__54356	NA	NA	3
k__Bacteria|p__Firmicutes|c__CFGB1337|o__OFGB1337|f__FGB1337|g__GGB13580|s__GGB13580_SGB20916|t__20916	NA	NA	12
k__Bacteria|p__Firmicutes|c__CFGB1337|o__OFGB1337|f__FGB1337|g__GGB3253|s__GGB3253_SGB4300|t__4300	NA	NA	43
k__Bacteria|p__Firmicutes|c__CFGB1337|o__OFGB1337|f__FGB1337|g__GGB3254|s__GGB3254_SGB4301|t__4301	NA	NA	9
k__Bacteria|p__Firmicutes|c__CFGB31488|o__OFGB31488|f__FGB31488|g__GGB4650|s__GGB4650_SGB6437|t__6437	NA	NA	8
k__Bacteria|p__Firmicutes|c__CFGB79152|o__OFGB79152|f__FGB79152|g__GGB4704|s__GGB4704_SGB6511|t__6511	NA	NA	21
k__Bacteria|p__Firmicutes|c__CFGB79270|o__OFGB79270|f__FGB79270|g__GGB4706|s__GGB4706_SGB6513|t__6513	NA	NA	30
k__Bacteria|p__Firmicutes|c__CFGB79270|o__OFGB79270|f__FGB79270|g__GGB4707|s__GGB4707_SGB6517|t__6517	NA	NA	22
k__Bacteria|p__Firmicutes|c__CFGB79270|o__OFGB79270|f__FGB79270|g__GGB4708|s__GGB4708_SGB6518|t__6518	NA	NA	37
k__Bacteria|p__Firmicutes|c__CFGB79152|o__OFGB79152|f__FGB79152|g__GGB4711|s__GGB4711_SGB6524|t__6524	NA	NA	4
k__Bacteria|p__Firmicutes|c__CFGB1347|o__OFGB1347|f__FGB1347|g__GGB3289|s__GGB3289_SGB4343|t__4343	NA	NA	21
k__Bacteria|p__Firmicutes|c__CFGB1348|o__OFGB1348|f__FGB1348|g__GGB18290|s__GGB18290_SGB20876|t__20876	NA	NA	8
k__Bacteria|p__Firmicutes|c__CFGB1352|o__OFGB1352|f__FGB1352|g__GGB3301|s__GGB3301_SGB4361|t__4361	NA	NA	6
k__Bacteria|p__Firmicutes|c__CFGB13532|o__OFGB13532|f__FGB13532|g__GGB13532|s__GGB13532_SGB14832|t__14832	NA	NA	11
k__Bacteria|p__Firmicutes|c__CFGB58324|o__OFGB58324|f__FGB58324|g__GGB3305|s__GGB3305_SGB4368|t__4368	NA	NA	4
k__Bacteria|p__Firmicutes|c__CFGB1355|o__OFGB1355|f__FGB1355|g__GGB3306|s__GGB3306_SGB4371|t__4371	NA	NA	6
k__Bacteria|p__Firmicutes|c__CFGB1355|o__OFGB1355|f__FGB1355|g__GGB3306|s__GGB3306_SGB4372|t__4372	NA	NA	27
k__Bacteria|p__Firmicutes|c__CFGB1355|o__OFGB1355|f__FGB1355|g__GGB3306|s__GGB3306_SGB4373|t__4373	NA	NA	27
k__Bacteria|p__Firmicutes|c__CFGB1359|o__OFGB1359|f__FGB1359|g__GGB13533|s__GGB13533_SGB20850|t__20850	NA	NA	5
k__Bacteria|p__Firmicutes|c__CFGB1359|o__OFGB1359|f__FGB1359|g__GGB3320|s__GGB3320_SGB4391|t__4391	NA	NA	3
k__Bacteria|p__Firmicutes|c__CFGB1359|o__OFGB1359|f__FGB1359|g__GGB3321|s__GGB3321_SGB4394|t__4394	NA	NA	82
k__Bacteria|p__Firmicutes|c__CFGB1359|o__OFGB1359|f__FGB1359|g__GGB3321|s__GGB3321_SGB4395|t__4395	NA	NA	38
k__Bacteria|p__Firmicutes|c__CFGB1359|o__OFGB1359|f__FGB1359|g__GGB39037|s__GGB39037_SGB4393|t__4393	NA	NA	24
k__Bacteria|p__Firmicutes|c__CFGB79244|o__OFGB79244|f__FGB79244|g__GGB3325|s__GGB3325_SGB4402|t__4402	NA	NA	13
k__Bacteria|p__Firmicutes|c__Clostridia|o__Eubacteriales|f__Clostridiaceae|g__GGB3486|s__GGB3486_SGB4658|t__4658	NA	NA	55
k__Bacteria|p__Firmicutes|c__CFGB1425|o__OFGB1425|f__FGB1425|g__GGB3491|s__GGB3491_SGB4665|t__4665	NA	NA	19
k__Bacteria|p__Firmicutes|c__Clostridia|o__Eubacteriales|f__Lachnospiraceae|g__Marvinbryantia|s__Marvinbryantia_SGB4691|t__4691	NA	NA	5
k__Bacteria|p__Firmicutes|c__CFGB1479|o__OFGB1479|f__FGB1479|g__GGB3751|s__GGB3751_SGB5098|t__5098	NA	NA	15
k__Bacteria|p__Firmicutes|c__CFGB1479|o__OFGB1479|f__FGB1479|g__GGB3751|s__GGB3751_SGB5099|t__5099	NA	NA	27
k__Bacteria|p__Firmicutes|c__CFGB1479|o__OFGB1479|f__FGB1479|g__GGB3752|s__GGB3752_SGB5100|t__5100	NA	NA	5
k__Bacteria|p__Firmicutes|c__Clostridia|o__Eubacteriales|f__Lachnospiraceae|g__GGB3817|s__GGB3817_SGB5182|t__5182	NA	NA	31
k__Bacteria|p__Firmicutes|c__Clostridia|o__Eubacteriales|f__Lachnospiraceae|g__GGB3818|s__GGB3818_SGB5183|t__5183	NA	NA	20
k__Bacteria|p__Firmicutes|c__CFGB2952|o__OFGB2952|f__FGB2952|g__GGB9293|s__GGB9293_SGB14250|t__14250	NA	NA	56
k__Bacteria|p__Firmicutes|c__CFGB15212|o__OFGB15212|f__FGB15212|g__GGB41458|s__GGB41458_SGB58520|t__58520	NA	NA	16
k__Bacteria|p__Firmicutes|c__CFGB1538|o__OFGB1538|f__FGB1538|g__GGB3892|s__GGB3892_SGB5290|t__5290	NA	NA	4
k__Bacteria|p__Firmicutes|c__CFGB16911|o__OFGB16911|f__FGB16911|g__GGB49418|s__GGB49418_SGB69331|t__69331	NA	NA	40
k__Bacteria|p__Firmicutes|c__CFGB1763|o__OFGB1763|f__FGB1763|g__GGB4535|s__GGB4535_SGB6249|t__6249	NA	NA	3
k__Bacteria|p__Firmicutes|c__CFGB10290|o__OFGB10290|f__FGB10290|g__GGB4710|s__GGB4710_SGB6521|t__6521	NA	NA	4
k__Bacteria|p__Firmicutes|c__CFGB10290|o__OFGB10290|f__FGB10290|g__GGB4710|s__GGB4710_SGB6522|t__6522	NA	NA	35
k__Bacteria|p__Firmicutes|c__CFGB31455|o__OFGB31455|f__FGB31455|g__GGB4712|s__GGB4712_SGB6525|t__6525	NA	NA	7
k__Bacteria|p__Firmicutes|c__CFGB1778|o__OFGB1778|f__FGB1778|g__GGB4713|s__GGB4713_SGB6526|t__6526	NA	NA	20
k__Bacteria|p__Firmicutes|c__CFGB1778|o__OFGB1778|f__FGB1778|g__GGB4715|s__GGB4715_SGB6529|t__6529	NA	NA	12
k__Bacteria|p__Firmicutes|c__CFGB1798|o__OFGB1798|f__FGB1798|g__GGB4768|s__GGB4768_SGB6601|t__6601	NA	NA	46
k__Bacteria|p__Firmicutes|c__CFGB1798|o__OFGB1798|f__FGB1798|g__GGB4769|s__GGB4769_SGB6602|t__6602	NA	NA	22
k__Bacteria|p__Firmicutes|c__CFGB1799|o__OFGB1799|f__FGB1799|g__GGB4770|s__GGB4770_SGB6604|t__6604	NA	NA	5
k__Bacteria|p__Firmicutes|c__CFGB77220|o__OFGB77220|f__FGB77220|g__GGB4773|s__GGB4773_SGB6607|t__6607	NA	NA	24
k__Bacteria|p__Firmicutes|c__CFGB77220|o__OFGB77220|f__FGB77220|g__GGB4774|s__GGB4774_SGB6609|t__6609	NA	NA	31
k__Bacteria|p__Firmicutes|c__CFGB1814|o__OFGB1814|f__FGB1814|g__GGB4802|s__GGB4802_SGB6641|t__6641	NA	NA	20
k__Bacteria|p__Firmicutes|c__CFGB1872|o__OFGB1872|f__FGB1872|g__GGB4964|s__GGB4964_SGB6927|t__6927	NA	NA	5
k__Bacteria|p__Firmicutes|c__CFGB4728|o__OFGB4728|f__FGB4728|g__GGB9145|s__GGB9145_SGB14079|t__14079	NA	NA	4
k__Bacteria|p__Firmicutes|c__CFGB24517|o__OFGB24517|f__FGB24517|g__GGB45620|s__GGB45620_SGB63333|t__63333	NA	NA	3
k__Bacteria|p__Firmicutes|c__CFGB2829|o__OFGB2829|f__FGB2829|g__GGB9045|s__GGB9045_SGB13947|t__13947	NA	NA	6
k__Bacteria|p__Firmicutes|c__CFGB2830|o__OFGB2830|f__FGB2830|g__GGB9046|s__GGB9046_SGB13948|t__13948	NA	NA	3
k__Bacteria|p__Firmicutes|c__CFGB2832|o__OFGB2832|f__FGB2832|g__GGB9054|s__GGB9054_SGB13959|t__13959	NA	NA	3
k__Bacteria|p__Firmicutes|c__CFGB2833|o__OFGB2833|f__FGB2833|g__GGB74665|s__GGB74665_SGB13974|t__13974	NA	NA	4
k__Bacteria|p__Firmicutes|c__CFGB2833|o__OFGB2833|f__FGB2833|g__GGB9056|s__GGB9056_SGB13965|t__13965	NA	NA	15
k__Bacteria|p__Firmicutes|c__CFGB2836|o__OFGB2836|f__FGB2836|g__GGB9071|s__GGB9071_SGB13990|t__13990	NA	NA	5
k__Bacteria|p__Firmicutes|c__CFGB78178|o__OFGB78178|f__FGB78178|g__GGB9072|s__GGB9072_SGB13992|t__13992	NA	NA	16
k__Bacteria|p__Firmicutes|c__CFGB28369|o__OFGB28369|f__FGB28369|g__GGB28369|s__GGB28369_SGB40949|t__40949	NA	NA	4
k__Bacteria|p__Firmicutes|c__CFGB28372|o__OFGB28372|f__FGB28372|g__GGB9083|s__GGB9083_SGB14011|t__14011	NA	NA	18
k__Bacteria|p__Firmicutes|c__CFGB2840|o__OFGB2840|f__FGB2840|g__GGB9092|s__GGB9092_SGB14021|t__14021	NA	NA	3
k__Bacteria|p__Firmicutes|c__CFGB2840|o__OFGB2840|f__FGB2840|g__GGB9091|s__GGB9091_SGB14020|t__14020	NA	NA	21
k__Bacteria|p__Firmicutes|c__CFGB2840|o__OFGB2840|f__FGB2840|g__GGB9093|s__GGB9093_SGB14023|t__14023	NA	NA	17
k__Bacteria|p__Firmicutes|c__CFGB2840|o__OFGB2840|f__FGB2840|g__GGB9093|s__GGB9093_SGB14024|t__14024	NA	NA	7
k__Bacteria|p__Firmicutes|c__CFGB2840|o__OFGB2840|f__FGB2840|g__GGB9094|s__GGB9094_SGB14025|t__14025	NA	NA	27
k__Bacteria|p__Firmicutes|c__CFGB2840|o__OFGB2840|f__FGB2840|g__GGB9095|s__GGB9095_SGB14026|t__14026	NA	NA	9
k__Bacteria|p__Firmicutes|c__CFGB2844|o__OFGB2844|f__FGB2844|g__GGB9110|s__GGB9110_SGB14043|t__14043	NA	NA	20
k__Bacteria|p__Firmicutes|c__CFGB3072|o__OFGB3072|f__FGB3072|g__GGB52283|s__GGB52283_SGB73075|t__73075	NA	NA	18
k__Bacteria|p__Firmicutes|c__CFGB2858|o__OFGB2858|f__FGB2858|g__GGB9133|s__GGB9133_SGB14067|t__14067	NA	NA	3
k__Bacteria|p__Firmicutes|c__CFGB2860|o__OFGB2860|f__FGB2860|g__GGB9137|s__GGB9137_SGB14071|t__14071	NA	NA	7
k__Bacteria|p__Firmicutes|c__CFGB2861|o__OFGB2861|f__FGB2861|g__GGB9141|s__GGB9141_SGB14075|t__14075	NA	NA	8
k__Bacteria|p__Firmicutes|c__CFGB3072|o__OFGB3072|f__FGB3072|g__GGB45495|s__GGB45495_SGB63167|t__63167	NA	NA	4
k__Bacteria|p__Firmicutes|c__CFGB2863|o__OFGB2863|f__FGB2863|g__GGB9147|s__GGB9147_SGB14081|t__14081	NA	NA	5
k__Bacteria|p__Firmicutes|c__CFGB2863|o__OFGB2863|f__FGB2863|g__GGB9147|s__GGB9147_SGB14082|t__14082	NA	NA	4
k__Bacteria|p__Firmicutes|c__CFGB1785|o__OFGB1785|f__FGB1785|g__GGB4739|s__GGB4739_SGB6564|t__6564	NA	NA	3
k__Bacteria|p__Firmicutes|c__CFGB2873|o__OFGB2873|f__FGB2873|g__GGB9172|s__GGB9172_SGB14110|t__14110	NA	NA	33
k__Bacteria|p__Firmicutes|c__CFGB2880|o__OFGB2880|f__FGB2880|g__GGB9184|s__GGB9184_SGB14123|t__14123	NA	NA	3
k__Bacteria|p__Firmicutes|c__CFGB2881|o__OFGB2881|f__FGB2881|g__GGB9189|s__GGB9189_SGB14128|t__14128	NA	NA	12
k__Bacteria|p__Firmicutes|c__CFGB2889|o__OFGB2889|f__FGB2889|g__GGB9197|s__GGB9197_SGB14136|t__14136	NA	NA	32
k__Bacteria|p__Firmicutes|c__CFGB2897|o__OFGB2897|f__FGB2897|g__GGB9209|s__GGB9209_SGB14148|t__14148	NA	NA	11
k__Bacteria|p__Firmicutes|c__CFGB2898|o__OFGB2898|f__FGB2898|g__GGB9210|s__GGB9210_SGB14149|t__14149	NA	NA	28
k__Bacteria|p__Firmicutes|c__CFGB2898|o__OFGB2898|f__FGB2898|g__GGB9211|s__GGB9211_SGB14151|t__14151	NA	NA	26
k__Bacteria|p__Firmicutes|c__CFGB2915|o__OFGB2915|f__FGB2915|g__GGB36267|s__GGB36267_SGB14177|t__14177	NA	NA	55
k__Bacteria|p__Firmicutes|c__CFGB2918|o__OFGB2918|f__FGB2918|g__GGB9239|s__GGB9239_SGB14181|t__14181	NA	NA	6
k__Bacteria|p__Firmicutes|c__CFGB2921|o__OFGB2921|f__FGB2921|g__GGB9243|s__GGB9243_SGB14185|t__14185	NA	NA	25
k__Bacteria|p__Firmicutes|c__CFGB2923|o__OFGB2923|f__FGB2923|g__GGB13390|s__GGB13390_SGB14189|t__14189	NA	NA	22
k__Bacteria|p__Firmicutes|c__CFGB38791|o__OFGB38791|f__FGB38791|g__GGB9252|s__GGB9252_SGB14196|t__14196	NA	NA	26
k__Bacteria|p__Firmicutes|c__CFGB2930|o__OFGB2930|f__FGB2930|g__GGB9253|s__GGB9253_SGB14199|t__14199	NA	NA	27
k__Bacteria|p__Firmicutes|c__CFGB2932|o__OFGB2932|f__FGB2932|g__GGB9261|s__GGB9261_SGB14209|t__14209	NA	NA	57
k__Bacteria|p__Firmicutes|c__CFGB51922|o__OFGB51922|f__FGB51922|g__GGB9262|s__GGB9262_SGB14210|t__14210	NA	NA	3
k__Bacteria|p__Firmicutes|c__CFGB2936|o__OFGB2936|f__FGB2936|g__GGB9266|s__GGB9266_SGB14215|t__14215	NA	NA	37
k__Bacteria|p__Firmicutes|c__CFGB2941|o__OFGB2941|f__FGB2941|g__GGB9275|s__GGB9275_SGB14227|t__14227	NA	NA	14
k__Bacteria|p__Firmicutes|c__CFGB2942|o__OFGB2942|f__FGB2942|g__GGB9278|s__GGB9278_SGB14230|t__14230	NA	NA	13
k__Bacteria|p__Firmicutes|c__CFGB2942|o__OFGB2942|f__FGB2942|g__GGB9279|s__GGB9279_SGB14232|t__14232	NA	NA	16
k__Bacteria|p__Firmicutes|c__CFGB78560|o__OFGB78560|f__FGB78560|g__GGB9287|s__GGB9287_SGB14242|t__14242	NA	NA	11
k__Bacteria|p__Firmicutes|c__CFGB79363|o__OFGB79363|f__FGB79363|g__GGB9288|s__GGB9288_SGB14243|t__14243	NA	NA	35
k__Bacteria|p__Firmicutes|c__Clostridia|o__Eubacteriales|f__Lachnospiraceae|g__GGB3733|s__GGB3733_SGB5066|t__5066	NA	NA	47
k__Bacteria|p__Firmicutes|c__CFGB2947|o__OFGB2947|f__FGB2947|g__GGB38716|s__GGB38716_SGB14237|t__14237	NA	NA	3
k__Bacteria|p__Firmicutes|c__CFGB2947|o__OFGB2947|f__FGB2947|g__GGB38716|s__GGB38716_SGB53365|t__53365	NA	NA	20
k__Bacteria|p__Firmicutes|c__CFGB2947|o__OFGB2947|f__FGB2947|g__GGB9285|s__GGB9285_SGB14238|t__14238	NA	NA	4
k__Bacteria|p__Firmicutes|c__CFGB2947|o__OFGB2947|f__FGB2947|g__GGB9286|s__GGB9286_SGB14240|t__14240	NA	NA	13
k__Bacteria|p__Firmicutes|c__CFGB2949|o__OFGB2949|f__FGB2949|g__GGB9290|s__GGB9290_SGB14246|t__14246	NA	NA	8
k__Bacteria|p__Firmicutes|c__CFGB2949|o__OFGB2949|f__FGB2949|g__GGB9290|s__GGB9290_SGB14247|t__14247	NA	NA	52
k__Bacteria|p__Firmicutes|c__CFGB2950|o__OFGB2950|f__FGB2950|g__GGB9291|s__GGB9291_SGB14248|t__14248	NA	NA	18
k__Bacteria|p__Firmicutes|c__CFGB9272|o__OFGB9272|f__FGB9272|g__GGB9296|s__GGB9296_SGB14253|t__14253	NA	NA	67
k__Bacteria|p__Firmicutes|c__CFGB2957|o__OFGB2957|f__FGB2957|g__GGB9299|s__GGB9299_SGB14259|t__14259	NA	NA	32
k__Bacteria|p__Firmicutes|c__CFGB2960|o__OFGB2960|f__FGB2960|g__GGB9302|s__GGB9302_SGB14263|t__14263	NA	NA	47
k__Bacteria|p__Firmicutes|c__CFGB2982|o__OFGB2982|f__FGB2982|g__GGB9342|s__GGB9342_SGB14306|t__14306	NA	NA	96
k__Bacteria|p__Firmicutes|c__CFGB2983|o__OFGB2983|f__FGB2983|g__GGB9343|s__GGB9343_SGB14307|t__14307	NA	NA	19
k__Bacteria|p__Firmicutes|c__CFGB2985|o__OFGB2985|f__FGB2985|g__GGB9350|s__GGB9350_SGB14317|t__14317	NA	NA	10
k__Bacteria|p__Firmicutes|c__CFGB3012|o__OFGB3012|f__FGB3012|g__GGB9480|s__GGB9480_SGB14874|t__14874	NA	NA	39
k__Bacteria|p__Firmicutes|c__CFGB3026|o__OFGB3026|f__FGB3026|g__GGB13437|s__GGB13437_SGB14904|t__14904	NA	NA	10
k__Bacteria|p__Firmicutes|c__CFGB3026|o__OFGB3026|f__FGB3026|g__GGB9508|s__GGB9508_SGB14905|t__14905	NA	NA	31
k__Bacteria|p__Firmicutes|c__CFGB30287|o__OFGB30287|f__FGB30287|g__GGB42378|s__GGB42378_SGB59548|t__59548	NA	NA	8
k__Bacteria|p__Firmicutes|c__CFGB3039|o__OFGB3039|f__FGB3039|g__GGB9539|s__GGB9539_SGB14942|t__14942	NA	NA	22
k__Bacteria|p__Firmicutes|c__CFGB3040|o__OFGB3040|f__FGB3040|g__GGB9540|s__GGB9540_SGB14943|t__14943	NA	NA	8
k__Bacteria|p__Firmicutes|c__CFGB3043|o__OFGB3043|f__FGB3043|g__GGB9551|s__GGB9551_SGB14958|t__14958	NA	NA	12
k__Bacteria|p__Firmicutes|c__CFGB3048|o__OFGB3048|f__FGB3048|g__GGB9559|s__GGB9559_SGB14968|t__14968	NA	NA	12
k__Bacteria|p__Firmicutes|c__CFGB3048|o__OFGB3048|f__FGB3048|g__GGB9559|s__GGB9559_SGB14969|t__14969	NA	NA	58
k__Bacteria|p__Firmicutes|c__CFGB3048|o__OFGB3048|f__FGB3048|g__GGB9559|s__GGB9559_SGB69175|t__69175	NA	NA	49
k__Bacteria|p__Firmicutes|c__CFGB3048|o__OFGB3048|f__FGB3048|g__GGB9561|s__GGB9561_SGB14972|t__14972	NA	NA	22
k__Bacteria|p__Firmicutes|c__Clostridia|o__Eubacteriales|f__Eubacteriales_unclassified|g__GGB9759|s__GGB9759_SGB15372|t__15372	NA	NA	35
k__Bacteria|p__Firmicutes|c__Clostridia|o__Eubacteriales|f__Eubacteriales_unclassified|g__GGB9760|s__GGB9760_SGB15373|t__15373	NA	NA	157
k__Bacteria|p__Firmicutes|c__CFGB3069|o__OFGB3069|f__FGB3069|g__GGB9767|s__GGB9767_SGB15384|t__15384	NA	NA	14
k__Bacteria|p__Firmicutes|c__CFGB3069|o__OFGB3069|f__FGB3069|g__GGB9767|s__GGB9767_SGB15385|t__15385	NA	NA	73
k__Bacteria|p__Firmicutes|c__CFGB3069|o__OFGB3069|f__FGB3069|g__GGB9770|s__GGB9770_SGB15389|t__15389	NA	NA	14
k__Bacteria|p__Firmicutes|c__CFGB3069|o__OFGB3069|f__FGB3069|g__GGB9770|s__GGB9770_SGB15390|t__15390	NA	NA	46
k__Bacteria|p__Firmicutes|c__CFGB3070|o__OFGB3070|f__FGB3070|g__GGB9775|s__GGB9775_SGB15395|t__15395	NA	NA	30
k__Bacteria|p__Firmicutes|c__CFGB3071|o__OFGB3071|f__FGB3071|g__GGB9778|s__GGB9778_SGB15398|t__15398	NA	NA	9
k__Bacteria|p__Firmicutes|c__CFGB31455|o__OFGB31455|f__FGB31455|g__GGB31460|s__GGB31460_SGB6499|t__6499	NA	NA	28
k__Bacteria|p__Firmicutes|c__CFGB31455|o__OFGB31455|f__FGB31455|g__GGB4698|s__GGB4698_SGB6498|t__6498	NA	NA	16
k__Bacteria|p__Firmicutes|c__CFGB31455|o__OFGB31455|f__FGB31455|g__GGB4699|s__GGB4699_SGB6502|t__6502	NA	NA	10
k__Bacteria|p__Firmicutes|c__CFGB31455|o__OFGB31455|f__FGB31455|g__GGB4699|s__GGB4699_SGB6503|t__6503	NA	NA	28
k__Bacteria|p__Firmicutes|c__CFGB31455|o__OFGB31455|f__FGB31455|g__GGB4700|s__GGB4700_SGB6506|t__6506	NA	NA	34
k__Bacteria|p__Firmicutes|c__CFGB10309|o__OFGB10309|f__FGB10309|g__GGB4676|s__GGB4676_SGB6465|t__6465	NA	NA	14
k__Bacteria|p__Firmicutes|c__CFGB1776|o__OFGB1776|f__FGB1776|g__GGB4684|s__GGB4684_SGB6477|t__6477	NA	NA	8
k__Bacteria|p__Firmicutes|c__CFGB3172|o__OFGB3172|f__FGB3172|g__GGB10692|s__GGB10692_SGB17347|t__17347	NA	NA	11
k__Bacteria|p__Firmicutes|c__CFGB320|o__OFGB320|f__FGB320|g__GGB741|s__GGB741_SGB955|t__955	NA	NA	10
k__Bacteria|p__Firmicutes|c__CFGB3237|o__OFGB3237|f__FGB3237|g__GGB3236|s__GGB3236_SGB4274|t__4274	NA	NA	16
k__Bacteria|p__Firmicutes|c__CFGB32970|o__OFGB32970|f__FGB32970|g__GGB51884|s__GGB51884_SGB49168|t__49168	NA	NA	57
k__Bacteria|p__Firmicutes|c__CFGB3360|o__OFGB3360|f__FGB3360|g__GGB3360|s__GGB3360_SGB4444|t__4444	NA	NA	6
k__Bacteria|p__Firmicutes|c__CFGB337|o__OFGB337|f__FGB337|g__GGB765|s__GGB765_SGB1005|t__1005	NA	NA	6
k__Bacteria|p__Firmicutes|c__Clostridia|o__Eubacteriales|f__Lachnospiraceae|g__Lachnospiraceae_unclassified|s__Lachnospiraceae_bacterium_CLA_AA_H215|t__4777	NA	NA	40
k__Bacteria|p__Firmicutes|c__CFGB38642|o__OFGB38642|f__FGB38642|g__GGB9765|s__GGB9765_SGB15382|t__15382	NA	NA	28
k__Bacteria|p__Firmicutes|c__CFGB38642|o__OFGB38642|f__FGB38642|g__GGB9766|s__GGB9766_SGB15383|t__15383	NA	NA	67
k__Bacteria|p__Firmicutes|c__CFGB40183|o__OFGB40183|f__FGB40183|g__GGB42389|s__GGB42389_SGB59559|t__59559	NA	NA	6
k__Bacteria|p__Firmicutes|c__CFGB1359|o__OFGB1359|f__FGB1359|g__GGB3323|s__GGB3323_SGB4400|t__4400	NA	NA	3
k__Bacteria|p__Firmicutes|c__CFGB4529|o__OFGB4529|f__FGB4529|g__GGB3654|s__GGB3654_SGB4965|t__4965	NA	NA	3
k__Bacteria|p__Firmicutes|c__CFGB45503|o__OFGB45503|f__FGB45503|g__GGB9790|s__GGB9790_SGB15413|t__15413	NA	NA	46
k__Bacteria|p__Firmicutes|c__CFGB30328|o__OFGB30328|f__FGB30328|g__GGB52106|s__GGB52106_SGB72838|t__72838	NA	NA	25
k__Bacteria|p__Firmicutes|c__CFGB4559|o__OFGB4559|f__FGB4559|g__GGB2983|s__GGB2983_SGB3965|t__3965	NA	NA	79
k__Bacteria|p__Firmicutes|c__CFGB4616|o__OFGB4616|f__FGB4616|g__GGB3126|s__GGB3126_SGB4139|t__4139	NA	NA	7
k__Bacteria|p__Firmicutes|c__CFGB4621|o__OFGB4621|f__FGB4621|g__GGB18336|s__GGB18336_SGB20700|t__20700	NA	NA	5
k__Bacteria|p__Firmicutes|c__CFGB4623|o__OFGB4623|f__FGB4623|g__GGB9525|s__GGB9525_SGB14925|t__14925	NA	NA	13
k__Bacteria|p__Firmicutes|c__CFGB47591|o__OFGB47591|f__FGB47591|g__GGB9746|s__GGB9746_SGB15352|t__15352	NA	NA	6
k__Bacteria|p__Firmicutes|c__CFGB4806|o__OFGB4806|f__FGB4806|g__GGB51647|s__GGB51647_SGB4348|t__4348	NA	NA	81
k__Bacteria|p__Firmicutes|c__CFGB2933|o__OFGB2933|f__FGB2933|g__GGB9276|s__GGB9276_SGB14228|t__14228	NA	NA	4
k__Bacteria|p__Firmicutes|c__Clostridia|o__Eubacteriales|f__Clostridiaceae|g__Clostridium|s__Clostridium_SGB48024|t__48024	NA	NA	29
k__Bacteria|p__Firmicutes|c__CFGB58145|o__OFGB58145|f__FGB58145|g__GGB3129|s__GGB3129_SGB4142|t__4142	NA	NA	15
k__Bacteria|p__Firmicutes|c__CFGB58251|o__OFGB58251|f__FGB58251|g__GGB9762|s__GGB9762_SGB15377|t__15377	NA	NA	58
k__Bacteria|p__Firmicutes|c__CFGB58251|o__OFGB58251|f__FGB58251|g__GGB9763|s__GGB9763_SGB15380|t__15380	NA	NA	3
k__Bacteria|p__Firmicutes|c__CFGB58291|o__OFGB58291|f__FGB58291|g__GGB9264|s__GGB9264_SGB14212|t__14212	NA	NA	11
k__Bacteria|p__Firmicutes|c__CFGB6280|o__OFGB6280|f__FGB6280|g__GGB3102|s__GGB3102_SGB4110|t__4110	NA	NA	10
k__Bacteria|p__Firmicutes|c__CFGB6280|o__OFGB6280|f__FGB6280|g__GGB3102|s__GGB3102_SGB4111|t__4111	NA	NA	4
k__Bacteria|p__Firmicutes|c__CFGB6280|o__OFGB6280|f__FGB6280|g__GGB3103|s__GGB3103_SGB4112|t__4112	NA	NA	5
k__Bacteria|p__Firmicutes|c__CFGB78342|o__OFGB78342|f__FGB78342|g__GGB3132|s__GGB3132_SGB4145|t__4145	NA	NA	6
k__Bacteria|p__Firmicutes|c__CFGB72899|o__OFGB72899|f__FGB72899|g__GGB4609|s__GGB4609_SGB6383|t__6383	NA	NA	6
k__Bacteria|p__Firmicutes|c__CFGB72899|o__OFGB72899|f__FGB72899|g__GGB4610|s__GGB4610_SGB6384|t__6384	NA	NA	7
k__Bacteria|p__Firmicutes|c__CFGB72899|o__OFGB72899|f__FGB72899|g__GGB4611|s__GGB4611_SGB6385|t__6385	NA	NA	29
k__Bacteria|p__Firmicutes|c__CFGB72899|o__OFGB72899|f__FGB72899|g__GGB4613|s__GGB4613_SGB6388|t__6388	NA	NA	6
k__Bacteria|p__Firmicutes|c__CFGB72924|o__OFGB72924|f__FGB72924|g__GGB3612|s__GGB3612_SGB4881|t__4881	NA	NA	9
k__Bacteria|p__Firmicutes|c__CFGB72924|o__OFGB72924|f__FGB72924|g__GGB3612|s__GGB3612_SGB4882|t__4882	NA	NA	104
k__Bacteria|p__Firmicutes|c__Clostridia|o__Eubacteriales|f__Lachnospiraceae|g__GGB3613|s__GGB3613_SGB4883|t__4883	NA	NA	6
k__Bacteria|p__Firmicutes|c__Clostridia|o__Eubacteriales|f__Lachnospiraceae|g__Kineothrix|s__Kineothrix_SGB4886|t__4886	NA	NA	63
k__Bacteria|p__Firmicutes|c__CFGB73062|o__OFGB73062|f__FGB73062|g__GGB9059|s__GGB9059_SGB13976|t__13976	NA	NA	48
k__Bacteria|p__Firmicutes|c__CFGB73103|o__OFGB73103|f__FGB73103|g__GGB9132|s__GGB9132_SGB14066|t__14066	NA	NA	5
k__Bacteria|p__Firmicutes|c__CFGB73223|o__OFGB73223|f__FGB73223|g__GGB9249|s__GGB9249_SGB14193|t__14193	NA	NA	36
k__Bacteria|p__Firmicutes|c__CFGB75721|o__OFGB75721|f__FGB75721|g__GGB9524|s__GGB9524_SGB14923|t__14923	NA	NA	28
k__Bacteria|p__Firmicutes|c__CFGB75721|o__OFGB75721|f__FGB75721|g__GGB9524|s__GGB9524_SGB14924|t__14924	NA	NA	23
k__Bacteria|p__Firmicutes|c__CFGB2937|o__OFGB2937|f__FGB2937|g__GGB9271|s__GGB9271_SGB14222|t__14222	NA	NA	3
k__Bacteria|p__Firmicutes|c__Clostridia|o__Eubacteriales|f__Eubacteriales_Family_XIII_Incertae_Sedis|g__Eubacteriales_Family_XIII_Incertae_Sedis_unclassified|s__Eubacteriales_Family_XIII_Incertae_Sedis_unclassified_SGB3978|t__3978	NA	NA	3
k__Bacteria|p__Firmicutes|c__CFGB75721|o__OFGB75721|f__FGB75721|g__GGB9523|s__GGB9523_SGB14922|t__14922	NA	NA	7
k__Bacteria|p__Firmicutes|c__CFGB77243|o__OFGB77243|f__FGB77243|g__GGB3123|s__GGB3123_SGB4135|t__4135	NA	NA	4
k__Bacteria|p__Firmicutes|c__Clostridia|o__Eubacteriales|f__Lachnospiraceae|g__Frisingicoccus|s__Frisingicoccus_SGB4674|t__4674	NA	NA	23
k__Bacteria|p__Firmicutes|c__CFGB2834|o__OFGB2834|f__FGB2834|g__GGB9064|s__GGB9064_SGB13983|t__13983	NA	NA	67
k__Bacteria|p__Firmicutes|c__Firmicutes_unclassified|o__Firmicutes_unclassified|f__Firmicutes_unclassified|g__GGB52002|s__GGB52002_SGB72669|t__72669	NA	NA	6
k__Bacteria|p__Firmicutes|c__Clostridia|o__Eubacteriales|f__Lachnospiraceae|g__GGB3738|s__GGB3738_SGB5072|t__5072	NA	NA	11
k__Bacteria|p__Firmicutes|c__CFGB3002|o__OFGB3002|f__FGB3002|g__GGB9464|s__GGB9464_SGB14857|t__14857	NA	NA	5
k__Bacteria|p__Firmicutes|c__Clostridia|o__Eubacteriales|f__Lachnospiraceae|g__GGB3095|s__GGB3095_SGB4103|t__4103	NA	NA	3
k__Bacteria|p__Firmicutes|c__CFGB2839|o__OFGB2839|f__FGB2839|g__GGB9088|s__GGB9088_SGB14017|t__14017	NA	NA	32
k__Bacteria|p__Firmicutes|c__CFGB2837|o__OFGB2837|f__FGB2837|g__GGB9081|s__GGB9081_SGB14005|t__14005	NA	NA	39
k__Bacteria|p__Firmicutes|c__CFGB73902|o__OFGB73902|f__FGB73902|g__GGB4690|s__GGB4690_SGB6488|t__6488	NA	NA	4
k__Bacteria|p__Firmicutes|c__CFGB2840|o__OFGB2840|f__FGB2840|g__GGB9092|s__GGB9092_SGB14022|t__14022	NA	NA	24
k__Bacteria|p__Firmicutes|c__Clostridia|o__Eubacteriales|f__Christensenellaceae|g__GGB9186|s__GGB9186_SGB14125|t__14125	NA	NA	33
k__Bacteria|p__Firmicutes|c__CFGB2918|o__OFGB2918|f__FGB2918|g__GGB9289|s__GGB9289_SGB14244|t__14244	NA	NA	3
k__Bacteria|p__Firmicutes|c__CFGB79211|o__OFGB79211|f__FGB79211|g__GGB9267|s__GGB9267_SGB14218|t__14218	NA	NA	5
k__Bacteria|p__Firmicutes|c__CFGB2846|o__OFGB2846|f__FGB2846|g__GGB9117|s__GGB9117_SGB14050|t__14050	NA	NA	12
k__Bacteria|p__Firmicutes|c__CFGB1776|o__OFGB1776|f__FGB1776|g__GGB33665|s__GGB33665_SGB47358|t__47358	NA	NA	16
k__Bacteria|p__Firmicutes|c__CFGB11257|o__OFGB11257|f__FGB11257|g__GGB74802|s__GGB74802_SGB47402|t__47402	NA	NA	7
k__Bacteria|p__Firmicutes|c__Clostridia|o__Eubacteriales|f__Oscillospiraceae|g__GGB13489|s__GGB13489_SGB15224|t__15224	NA	NA	93
k__Bacteria|p__Firmicutes|c__CFGB1298|o__OFGB1298|f__FGB1298|g__GGB3118|s__GGB3118_SGB4130|t__4130	NA	NA	87
k__Bacteria|p__Firmicutes|c__CFGB78183|o__OFGB78183|f__FGB78183|g__GGB9109|s__GGB9109_SGB14042|t__14042	NA	NA	20
k__Bacteria|p__Firmicutes|c__CFGB78335|o__OFGB78335|f__FGB78335|g__GGB18456|s__GGB18456_SGB4146|t__4146	NA	NA	16
k__Bacteria|p__Firmicutes|c__CFGB1258|o__OFGB1258|f__FGB1258|g__GGB3051|s__GGB3051_SGB4051|t__4051	NA	NA	3
k__Bacteria|p__Firmicutes|c__CFGB3070|o__OFGB3070|f__FGB3070|g__GGB33544|s__GGB33544_SGB53490|t__53490	NA	NA	6
k__Bacteria|p__Firmicutes|c__CFGB77241|o__OFGB77241|f__FGB77241|g__GGB45497|s__GGB45497_SGB63169|t__63169	NA	NA	7
k__Bacteria|p__Firmicutes|c__Clostridia|o__Eubacteriales|f__Lachnospiraceae|g__GGB3625|s__GGB3625_SGB4903|t__4903	NA	NA	14
k__Bacteria|p__Firmicutes|c__Clostridia|o__Eubacteriales|f__Oscillospiraceae|g__GGB9715|s__GGB9715_SGB15265|t__15265	NA	NA	105
k__Bacteria|p__Firmicutes|c__Clostridia|o__Eubacteriales|f__Oscillospiraceae|g__GGB9715|s__GGB9715_SGB15267|t__15267	NA	NA	33
k__Bacteria|p__Firmicutes|c__CFGB3054|o__OFGB3054|f__FGB3054|g__GGB9695|s__GGB9695_SGB15209|t__15209	NA	NA	10
k__Bacteria|p__Firmicutes|c__CFGB3054|o__OFGB3054|f__FGB3054|g__GGB9583|s__GGB9583_SGB15004|t__15004	NA	NA	5
k__Bacteria|p__Firmicutes|c__CFGB3054|o__OFGB3054|f__FGB3054|g__GGB9690|s__GGB9690_SGB15195|t__15195	NA	NA	19
k__Bacteria|p__Firmicutes|c__CFGB8140|o__OFGB8140|f__FGB8140|g__GGB3755|s__GGB3755_SGB5105|t__5105	NA	NA	24
k__Bacteria|p__Firmicutes|c__CFGB8294|o__OFGB8294|f__FGB8294|g__GGB9328|s__GGB9328_SGB14291|t__14291	NA	NA	20
k__Bacteria|p__Firmicutes|c__CFGB8331|o__OFGB8331|f__FGB8331|g__GGB13357|s__GGB13357_SGB13987|t__13987	NA	NA	20
k__Bacteria|p__Firmicutes|c__CFGB8331|o__OFGB8331|f__FGB8331|g__GGB9067|s__GGB9067_SGB13986|t__13986	NA	NA	12
k__Bacteria|p__Firmicutes|c__CFGB9115|o__OFGB9115|f__FGB9115|g__GGB4617|s__GGB4617_SGB6392|t__6392	NA	NA	4
k__Bacteria|p__Firmicutes|c__CFGB9119|o__OFGB9119|f__FGB9119|g__GGB13779|s__GGB13779_SGB65075|t__65075	NA	NA	6
k__Bacteria|p__Firmicutes|c__CFGB9119|o__OFGB9119|f__FGB9119|g__GGB4651|s__GGB4651_SGB6438|t__6438	NA	NA	32
k__Bacteria|p__Firmicutes|c__CFGB9119|o__OFGB9119|f__FGB9119|g__GGB4727|s__GGB4727_SGB6548|t__6548	NA	NA	18
k__Bacteria|p__Firmicutes|c__CFGB9120|o__OFGB9120|f__FGB9120|g__GGB4642|s__GGB4642_SGB6422|t__6422	NA	NA	61
k__Bacteria|p__Firmicutes|c__CFGB9238|o__OFGB9238|f__FGB9238|g__GGB74463|s__GGB74463_SGB54347|t__54347	NA	NA	19
k__Bacteria|p__Firmicutes|c__CFGB2833|o__OFGB2833|f__FGB2833|g__GGB74665|s__GGB74665_SGB13972|t__13972	NA	NA	25
k__Bacteria|p__Firmicutes|c__CFGB2834|o__OFGB2834|f__FGB2834|g__GGB33516|s__GGB33516_SGB54324|t__54324	NA	NA	4
k__Bacteria|p__Firmicutes|c__CFGB1354|o__OFGB1354|f__FGB1354|g__GGB3304|s__GGB3304_SGB4365|t__4365	NA	NA	41
k__Bacteria|p__Bacteria_unclassified|c__Bacteria_unclassified|o__Bacteria_unclassified|f__Bacteria_unclassified|g__Bacteria_unclassified|s__bacterium_210917_SL_2_15|t__79823	NA	NA	12
k__Bacteria|p__Firmicutes|c__CFGB9583|o__OFGB9583|f__FGB9583|g__GGB3490|s__GGB3490_SGB4664|t__4664	NA	NA	16
k__Bacteria|p__Firmicutes|c__CFGB9629|o__OFGB9629|f__FGB9629|g__GGB3615|s__GGB3615_SGB26919|t__26919	NA	NA	7
k__Bacteria|p__Firmicutes|c__CFGB9629|o__OFGB9629|f__FGB9629|g__GGB3615|s__GGB3615_SGB4887|t__4887	NA	NA	8
k__Bacteria|p__Firmicutes|c__CFGB9773|o__OFGB9773|f__FGB9773|g__GGB13242|s__GGB13242_SGB20471|t__20471	NA	NA	4
k__Bacteria|p__Firmicutes|c__CFGB1260|o__OFGB1260|f__FGB1260|g__GGB29535|s__GGB29535_SGB42321|t__42321	NA	NA	23
k__Bacteria|p__Firmicutes|c__CFGB9828|o__OFGB9828|f__FGB9828|g__GGB35597|s__GGB35597_SGB49163|t__49163	NA	NA	3
k__Bacteria|p__Firmicutes|c__CFGB9977|o__OFGB9977|f__FGB9977|g__GGB9606|s__GGB9606_SGB15038|t__15038	NA	NA	27
k__Bacteria|p__Firmicutes|c__CFGB9977|o__OFGB9977|f__FGB9977|g__GGB9607|s__GGB9607_SGB15040|t__15040	NA	NA	14
k__Bacteria|p__Firmicutes|c__CFGB9989|o__OFGB9989|f__FGB9989|g__GGB9712|s__GGB9712_SGB15244|t__15244	NA	NA	103
k__Bacteria|p__Firmicutes|c__CFGB2917|o__OFGB2917|f__FGB2917|g__GGB9238|s__GGB9238_SGB14180|t__14180	NA	NA	15
k__Bacteria|p__Firmicutes|c__CFGB41723|o__OFGB41723|f__FGB41723|g__GGB45655|s__GGB45655_SGB63369|t__63369	NA	NA	47
k__Bacteria|p__Firmicutes|c__Clostridia|o__Eubacteriales|f__Eubacteriales_unclassified|g__GGB9250|s__GGB9250_SGB14194|t__14194	NA	NA	12
k__Bacteria|p__Firmicutes|c__CFGB9512|o__OFGB9512|f__FGB9512|g__GGB74701|s__GGB74701_SGB54318|t__54318	NA	NA	7
k__Bacteria|p__Firmicutes|c__CFGB9512|o__OFGB9512|f__FGB9512|g__GGB74700|s__GGB74700_SGB54319|t__54319	NA	NA	3
k__Bacteria|p__Firmicutes|c__CFGB2959|o__OFGB2959|f__FGB2959|g__GGB9301|s__GGB9301_SGB14262|t__14262	NA	NA	32
k__Bacteria|p__Firmicutes|c__CFGB28386|o__OFGB28386|f__FGB28386|g__GGB44202|s__GGB44202_SGB61601|t__61601	NA	NA	11
k__Bacteria|p__Firmicutes|c__Clostridia|o__Eubacteriales|f__Oscillospiraceae|g__GGB45627|s__GGB45627_SGB63341|t__63341	NA	NA	5
k__Bacteria|p__Firmicutes|c__CFGB33512|o__OFGB33512|f__FGB33512|g__GGB45580|s__GGB45580_SGB63278|t__63278	NA	NA	4
k__Bacteria|p__Firmicutes|c__Clostridia|o__Eubacteriales|f__Lachnospiraceae|g__GGB3816|s__GGB3816_SGB5181|t__5181	NA	NA	5
k__Bacteria|p__Firmicutes|c__Clostridia|o__Eubacteriales|f__Christensenellaceae|g__GGB45656|s__GGB45656_SGB63370|t__63370	NA	NA	7
k__Bacteria|p__Firmicutes|c__CFGB2890|o__OFGB2890|f__FGB2890|g__GGB9199|s__GGB9199_SGB14138|t__14138	NA	NA	15
k__Bacteria|p__Firmicutes|c__CFGB2839|o__OFGB2839|f__FGB2839|g__GGB9089|s__GGB9089_SGB14018|t__14018	NA	NA	9
k__Bacteria|p__Firmicutes|c__Clostridia|o__Eubacteriales|f__Lachnospiraceae|g__GGB42621|s__GGB42621_SGB59817|t__59817	NA	NA	4
k__Bacteria|p__Firmicutes|c__CFGB3034|o__OFGB3034|f__FGB3034|g__GGB45614|s__GGB45614_SGB63327|t__63327	NA	NA	79
k__Bacteria|p__Firmicutes|c__CFGB2845|o__OFGB2845|f__FGB2845|g__GGB9116|s__GGB9116_SGB14049|t__14049	NA	NA	5
k__Bacteria|p__Firmicutes|c__Clostridia|o__Eubacteriales|f__Eubacteriales_unclassified|g__GGB9563|s__GGB9563_SGB14975|t__14975	NA	NA	9
k__Bacteria|p__Bacteria_unclassified|c__Bacteria_unclassified|o__Bacteria_unclassified|f__Bacteria_unclassified|g__GGB45553|s__GGB45553_SGB63239|t__63239	NA	NA	11
k__Bacteria|p__Firmicutes|c__CFGB45628|o__OFGB45628|f__FGB45628|g__GGB45613|s__GGB45613_SGB63326|t__63326	NA	NA	32
k__Bacteria|p__Firmicutes|c__CFGB2906|o__OFGB2906|f__FGB2906|g__GGB9225|s__GGB9225_SGB14166|t__14166	NA	NA	6
k__Bacteria|p__Firmicutes|c__CFGB3041|o__OFGB3041|f__FGB3041|g__GGB9547|s__GGB9547_SGB14953|t__14953	NA	NA	23
k__Bacteria|p__Firmicutes|c__CFGB3041|o__OFGB3041|f__FGB3041|g__GGB9547|s__GGB9547_SGB14954|t__14954	NA	NA	19
k__Bacteria|p__Firmicutes|c__CFGB4605|o__OFGB4605|f__FGB4605|g__GGB13404|s__GGB13404_SGB14252|t__14252	NA	NA	74
k__Bacteria|p__Firmicutes|c__CFGB3038|o__OFGB3038|f__FGB3038|g__GGB33586|s__GGB33586_SGB53517|t__53517	NA	NA	91
k__Bacteria|p__Firmicutes|c__CFGB1380|o__OFGB1380|f__FGB1380|g__GGB3363|s__GGB3363_SGB4448|t__4448	NA	NA	11
k__Bacteria|p__Firmicutes|c__CFGB1380|o__OFGB1380|f__FGB1380|g__GGB3365|s__GGB3365_SGB4451|t__4451	NA	NA	8
k__Bacteria|p__Firmicutes|c__CFGB3038|o__OFGB3038|f__FGB3038|g__GGB9529|s__GGB9529_SGB14929|t__14929	NA	NA	20
k__Bacteria|p__Firmicutes|c__CFGB1677|o__OFGB1677|f__FGB1677|g__GGB4716|s__GGB4716_SGB6531|t__6531	NA	NA	3
k__Bacteria|p__Firmicutes|c__CFGB2845|o__OFGB2845|f__FGB2845|g__GGB9115|s__GGB9115_SGB14048|t__14048	NA	NA	23
k__Bacteria|p__Firmicutes|c__CFGB2997|o__OFGB2997|f__FGB2997|g__GGB9444|s__GGB9444_SGB14834|t__14834	NA	NA	34
k__Bacteria|p__Firmicutes|c__CFGB2997|o__OFGB2997|f__FGB2997|g__GGB9445|s__GGB9445_SGB14835|t__14835	NA	NA	14
k__Bacteria|p__Firmicutes|c__CFGB3038|o__OFGB3038|f__FGB3038|g__GGB9532|s__GGB9532_SGB14933|t__14933	NA	NA	21
k__Bacteria|p__Firmicutes|c__CFGB3038|o__OFGB3038|f__FGB3038|g__GGB9533|s__GGB9533_SGB14936|t__14936	NA	NA	17
k__Bacteria|p__Firmicutes|c__CFGB3038|o__OFGB3038|f__FGB3038|g__GGB9536|s__GGB9536_SGB14939|t__14939	NA	NA	9
k__Bacteria|p__Firmicutes|c__CFGB3038|o__OFGB3038|f__FGB3038|g__GGB9537|s__GGB9537_SGB14940|t__14940	NA	NA	27
k__Bacteria|p__Firmicutes|c__CFGB82363|o__OFGB82363|f__FGB82363|g__GGB9545|s__GGB9545_SGB14951|t__14951	NA	NA	13
k__Bacteria|p__Firmicutes|c__CFGB82363|o__OFGB82363|f__FGB82363|g__GGB9545|s__GGB9545_SGB14952|t__14952	NA	NA	16
k__Bacteria|p__Firmicutes|c__CFGB3054|o__OFGB3054|f__FGB3054|g__GGB9687|s__GGB9687_SGB15191|t__15191	NA	NA	20
k__Bacteria|p__Firmicutes|c__Clostridia|o__Eubacteriales|f__Oscillospiraceae|g__GGB9743|s__GGB9743_SGB15349|t__15349	NA	NA	10
k__Bacteria|p__Firmicutes|c__CFGB3070|o__OFGB3070|f__FGB3070|g__GGB9774|s__GGB9774_SGB15394|t__15394	NA	NA	42
k__Bacteria|p__Firmicutes|c__Clostridia|o__Eubacteriales|f__Eubacteriales_Family_XIII_Incertae_Sedis|g__GGB60527|s__GGB60527_SGB82512|t__82512	NA	NA	3
k__Bacteria|p__Firmicutes|c__Clostridia|o__Eubacteriales|f__Christensenellaceae|g__Christensenella|s__Christensenella_sp_Marseille_P3954|t__29301	NA	NA	3
k__Bacteria|p__Firmicutes|c__Clostridia|o__Eubacteriales|f__Christensenellaceae|g__Luoshenia|s__Luoshenia_tenuis|t__7265	NA	NA	13
k__Bacteria|p__Firmicutes|c__Clostridia|o__Eubacteriales|f__Christensenellaceae|g__GGB45656|s__GGB45656_SGB72339|t__72339	NA	NA	4
k__Bacteria|p__Firmicutes|c__Clostridia|o__Eubacteriales|f__Clostridiaceae|g__Butyricicoccus|s__Butyricicoccus_SGB14990|t__14990	NA	NA	50
k__Bacteria|p__Firmicutes|c__Clostridia|o__Eubacteriales|f__Oscillospiraceae|g__Congzhengia|s__Congzhengia_minquanensis|t__4133	NA	NA	18
k__Bacteria|p__Firmicutes|c__Clostridia|o__Eubacteriales|f__Clostridiaceae|g__Clostridiaceae_unclassified|s__Clostridiaceae_bacterium_Marseille_Q4149|t__15091	NA	NA	88
k__Bacteria|p__Firmicutes|c__Clostridia|o__Eubacteriales|f__Oscillospiraceae|g__Ligaoa|s__Ligaoa_zhengdingensis|t__14839	NA	NA	37
k__Bacteria|p__Firmicutes|c__Clostridia|o__Eubacteriales|f__Clostridiaceae|g__Clostridiaceae_unclassified|s__Clostridiaceae_bacterium|t__4629	NA	NA	22
k__Bacteria|p__Firmicutes|c__Clostridia|o__Eubacteriales|f__Clostridiaceae|g__Clostridiaceae_unclassified|s__Clostridiaceae_bacterium|t__4770	NA	NA	97
k__Bacteria|p__Firmicutes|c__Clostridia|o__Eubacteriales|f__Lachnospiraceae|g__Diplocloster|s__Diplocloster_modestus|t__82499	NA	NA	10
k__Bacteria|p__Firmicutes|c__Clostridia|o__Eubacteriales|f__Clostridiaceae|g__Clostridiaceae_unclassified|s__Clostridiaceae_unclassified_SGB15090|t__15090	NA	NA	82
k__Bacteria|p__Firmicutes|c__Clostridia|o__Eubacteriales|f__Clostridiaceae|g__Clostridiaceae_unclassified|s__Clostridiaceae_unclassified_SGB4771|t__4771	NA	NA	66
k__Bacteria|p__Firmicutes|c__Clostridia|o__Eubacteriales|f__Clostridiaceae|g__Clostridium|s__Clostridium_porci|t__4756	NA	NA	4
k__Bacteria|p__Firmicutes|c__Clostridia|o__Eubacteriales|f__Clostridiaceae|g__GGB3480|s__GGB3480_SGB4648|t__4648	NA	NA	50
k__Bacteria|p__Firmicutes|c__Clostridia|o__Eubacteriales|f__Clostridiaceae|g__Clostridium|s__Clostridium_SGB4907|t__4907	NA	NA	19
k__Bacteria|p__Firmicutes|c__Clostridia|o__Eubacteriales|f__Clostridiaceae|g__Clostridium|s__Clostridium_SGB5112|t__5112	NA	NA	21
k__Bacteria|p__Firmicutes|c__Clostridia|o__Eubacteriales|f__Eubacteriaceae|g__Eubacterium|s__Eubacterium_sp_MSJ_21|t__5113	NA	NA	14
k__Bacteria|p__Firmicutes|c__Clostridia|o__Eubacteriales|f__Clostridiaceae|g__Clostridium|s__Clostridium_SGB5114|t__5114	NA	NA	12
k__Bacteria|p__Firmicutes|c__Clostridia|o__Eubacteriales|f__Clostridiaceae|g__Clostridium|s__Clostridium_sp_AF27_2AA|t__4712	NA	NA	49
k__Bacteria|p__Firmicutes|c__Clostridia|o__Eubacteriales|f__Clostridiaceae|g__Clostridium|s__Clostridium_sp_AF32_12BH|t__4710	NA	NA	29
k__Bacteria|p__Firmicutes|c__Clostridia|o__Eubacteriales|f__Lachnospiraceae|g__Roseburia|s__Roseburia_hominis|t__4659	NA	NA	54
k__Bacteria|p__Firmicutes|c__Clostridia|o__Eubacteriales|f__Clostridiaceae|g__Clostridium|s__Clostridium_sp_chh4_2|t__4743	NA	NA	3
k__Bacteria|p__Firmicutes|c__Clostridia|o__Eubacteriales|f__Lachnospiraceae|g__Jutongia|s__Jutongia_huaianensis|t__4655	NA	NA	34
k__Bacteria|p__Bacteroidota|c__Bacteroidia|o__Bacteroidales|f__Muribaculaceae|g__GGB1566|s__GGB1566_SGB2153|t__2153	NA	NA	5
k__Bacteria|p__Firmicutes|c__CFGB1325|o__OFGB1325|f__FGB1325|g__GGB3175|s__GGB3175_SGB4190|t__4190	NA	NA	7
k__Bacteria|p__Firmicutes|c__CFGB1325|o__OFGB1325|f__FGB1325|g__GGB3175|s__GGB3175_SGB4191|t__4191	NA	NA	73
k__Bacteria|p__Firmicutes|c__CFGB1325|o__OFGB1325|f__FGB1325|g__GGB3176|s__GGB3176_SGB4193|t__4193	NA	NA	17
k__Bacteria|p__Firmicutes|c__CFGB1325|o__OFGB1325|f__FGB1325|g__GGB3176|s__GGB3176_SGB4194|t__4194	NA	NA	13
k__Bacteria|p__Firmicutes|c__Clostridia|o__Eubacteriales|f__Clostridiaceae|g__GGB3528|s__GGB3528_SGB4713|t__4713	NA	NA	20
k__Bacteria|p__Firmicutes|c__Clostridia|o__Eubacteriales|f__Clostridiaceae|g__GGB3532|s__GGB3532_SGB4720|t__4720	NA	NA	4
k__Bacteria|p__Firmicutes|c__CFGB78857|o__OFGB78857|f__FGB78857|g__GGB3623|s__GGB3623_SGB4900|t__4900	NA	NA	51
k__Bacteria|p__Firmicutes|c__Clostridia|o__Eubacteriales|f__Lachnospiraceae|g__GGB3626|s__GGB3626_SGB4905|t__4905	NA	NA	36
k__Bacteria|p__Firmicutes|c__Clostridia|o__Eubacteriales|f__Lachnospiraceae|g__GGB3627|s__GGB3627_SGB4906|t__4906	NA	NA	28
k__Bacteria|p__Firmicutes|c__Clostridia|o__Eubacteriales|f__Clostridiaceae|g__GGB42639|s__GGB42639_SGB59836|t__59836	NA	NA	5
k__Bacteria|p__Candidatus_Melainabacteria|c__CFGB2105|o__OFGB2105|f__FGB2105|g__GGB5977|s__GGB5977_SGB8594|t__8594	NA	NA	3
k__Bacteria|p__Firmicutes|c__CFGB2924|o__OFGB2924|f__FGB2924|g__GGB9247|s__GGB9247_SGB14190|t__14190	NA	NA	22
k__Bacteria|p__Firmicutes|c__CFGB79237|o__OFGB79237|f__FGB79237|g__GGB9060|s__GGB9060_SGB13977|t__13977	NA	NA	32
k__Bacteria|p__Firmicutes|c__CFGB79237|o__OFGB79237|f__FGB79237|g__GGB9061|s__GGB9061_SGB13978|t__13978	NA	NA	22
k__Bacteria|p__Firmicutes|c__CFGB79237|o__OFGB79237|f__FGB79237|g__GGB9061|s__GGB9061_SGB13979|t__13979	NA	NA	62
k__Bacteria|p__Firmicutes|c__CFGB2834|o__OFGB2834|f__FGB2834|g__GGB9062|s__GGB9062_SGB13981|t__13981	NA	NA	67
k__Bacteria|p__Firmicutes|c__CFGB2834|o__OFGB2834|f__FGB2834|g__GGB9063|s__GGB9063_SGB13982|t__13982	NA	NA	72
k__Bacteria|p__Firmicutes|c__Clostridia|o__Eubacteriales|f__Clostridiaceae|g__Butyricicoccus|s__Butyricicoccus_intestinisimiae|t__14980	NA	NA	15
k__Bacteria|p__Firmicutes|c__CFGB3072|o__OFGB3072|f__FGB3072|g__GGB9782|s__GGB9782_SGB15403|t__15403	NA	NA	17
k__Bacteria|p__Firmicutes|c__Clostridia|o__Eubacteriales|f__Lachnospiraceae|g__Faecalicatena|s__Faecalicatena_contorta|t__4614	NA	NA	9
k__Bacteria|p__Firmicutes|c__Clostridia|o__Eubacteriales|f__Clostridiaceae|g__Hungatella|s__Hungatella_hathewayi|t__4739	NA	NA	3
k__Bacteria|p__Firmicutes|c__Clostridia|o__Eubacteriales|f__Clostridiaceae|g__Hungatella|s__Hungatella_hathewayi|t__4741	NA	NA	21
k__Bacteria|p__Firmicutes|c__Clostridia|o__Eubacteriales|f__Eubacteriaceae|g__Anaerofustis|s__Anaerofustis_stercorihominis|t__4116	NA	NA	3
k__Bacteria|p__Firmicutes|c__Clostridia|o__Eubacteriales|f__Eubacteriaceae|g__Eubacteriaceae_unclassified|s__Eubacteriaceae_bacterium_Marseille_Q4139|t__4718	NA	NA	4
k__Bacteria|p__Firmicutes|c__Clostridia|o__Eubacteriales|f__Eubacteriaceae|g__Eubacteriaceae_unclassified|s__Eubacteriaceae_bacterium|t__5043	NA	NA	76
k__Bacteria|p__Firmicutes|c__Clostridia|o__Eubacteriales|f__Eubacteriaceae|g__Eubacterium|s__Eubacterium_coprostanoligenes|t__4330	NA	NA	6
k__Bacteria|p__Firmicutes|c__Clostridia|o__Eubacteriales|f__Eubacteriaceae|g__Eubacterium|s__Eubacterium_ramulus|t__4960	NA	NA	62
k__Bacteria|p__Firmicutes|c__Clostridia|o__Eubacteriales|f__Eubacteriaceae|g__Eubacterium|s__Eubacterium_SGB4329|t__4329	NA	NA	18
k__Bacteria|p__Firmicutes|c__Clostridia|o__Eubacteriales|f__Eubacteriaceae|g__Eubacterium|s__Eubacterium_SGB4961|t__4961	NA	NA	12
k__Bacteria|p__Firmicutes|c__CFGB1765|o__OFGB1765|f__FGB1765|g__GGB4552|s__GGB4552_SGB6276|t__6276	NA	NA	121
k__Bacteria|p__Firmicutes|c__Clostridia|o__Eubacteriales|f__Eubacteriaceae|g__Eubacterium|s__Eubacterium_sp_AF16_48|t__5042	NA	NA	42
k__Bacteria|p__Firmicutes|c__Clostridia|o__Eubacteriales|f__Lachnospiraceae|g__Lachnospira|s__Lachnospira_SGB5083|t__5083	NA	NA	37
k__Bacteria|p__Firmicutes|c__Clostridia|o__Eubacteriales|f__Eubacteriaceae|g__Eubacterium|s__Eubacterium_sp_AF34_35BH|t__5051	NA	NA	105
k__Bacteria|p__Firmicutes|c__Clostridia|o__Eubacteriales|f__Eubacteriaceae|g__GGB3722|s__GGB3722_SGB5050|t__5050	NA	NA	40
k__Bacteria|p__Firmicutes|c__CFGB79303|o__OFGB79303|f__FGB79303|g__GGB3725|s__GGB3725_SGB5055|t__5055	NA	NA	5
k__Bacteria|p__Firmicutes|c__Clostridia|o__Eubacteriales|f__Eubacteriales_Family_XIII_Incertae_Sedis|g__Emergencia|s__Emergencia_timonensis|t__3970	NA	NA	22
k__Bacteria|p__Firmicutes|c__Clostridia|o__Eubacteriales|f__Eubacteriales_Family_XIII_Incertae_Sedis|g__Lentihominibacter|s__Lentihominibacter_SGB71368|t__71368	NA	NA	27
k__Bacteria|p__Firmicutes|c__Clostridia|o__Eubacteriales|f__Eubacteriales_Family_XIII_Incertae_Sedis|g__Eubacteriales_Family_XIII_Incertae_Sedis_unclassified|s__Eubacterium_infirmum|t__3936	NA	NA	3
k__Bacteria|p__Firmicutes|c__Clostridia|o__Eubacteriales|f__Eubacteriales_Family_XIII_Incertae_Sedis|g__Eubacteriales_Family_XIII_Incertae_Sedis_unclassified|s__Eubacterium_sulci|t__3934	NA	NA	65
k__Bacteria|p__Firmicutes|c__Clostridia|o__Eubacteriales|f__Eubacteriales_Family_XIII_Incertae_Sedis|g__GGB2980|s__GGB2980_SGB3962|t__3962	NA	NA	39
k__Bacteria|p__Firmicutes|c__Clostridia|o__Eubacteriales|f__Eubacteriales_Family_XIII_Incertae_Sedis|g__GGB32387|s__GGB32387_SGB47381|t__47381	NA	NA	6
k__Bacteria|p__Firmicutes|c__Clostridia|o__Eubacteriales|f__Eubacteriales_Family_XIII_Incertae_Sedis|g__Mogibacterium|s__Mogibacterium_diversum|t__3922	NA	NA	52
k__Bacteria|p__Firmicutes|c__Clostridia|o__Eubacteriales|f__Eubacteriales_Family_XIII_Incertae_Sedis|g__Mogibacterium|s__Mogibacterium_pumilum|t__3924	NA	NA	5
k__Bacteria|p__Firmicutes|c__Clostridia|o__Eubacteriales|f__Eubacteriales_Family_XIII_Incertae_Sedis|g__Zhenpiania|s__Zhenpiania_hominis|t__14854	NA	NA	24
k__Bacteria|p__Firmicutes|c__Clostridia|o__Eubacteriales|f__Eubacteriales_unclassified|g__Eubacteriales_unclassified|s__Bacteroides_pectinophilus|t__5068	NA	NA	15
k__Bacteria|p__Firmicutes|c__Clostridia|o__Eubacteriales|f__Lachnospiraceae|g__Lachnoclostridium|s__Lachnoclostridium_pacaense|t__4763	NA	NA	30
k__Bacteria|p__Firmicutes|c__Clostridia|o__Eubacteriales|f__Feifaniaceae|g__Feifania|s__Feifania_hominis|t__72833	NA	NA	8
k__Bacteria|p__Firmicutes|c__Clostridia|o__Eubacteriales|f__Eubacteriales_unclassified|g__Eubacteriales_unclassified|s__Clostridiales_bacterium_Marseille_P2846|t__29342	NA	NA	14
k__Bacteria|p__Firmicutes|c__Clostridia|o__Eubacteriales|f__Bianqueaceae|g__Bianquea|s__Bianquea_renquensis|t__4438	NA	NA	18
k__Bacteria|p__Firmicutes|c__Clostridia|o__Eubacteriales|f__Yeguiaceae|g__Yeguia|s__Yeguia_hominis|t__72336	NA	NA	10
k__Bacteria|p__Firmicutes|c__Erysipelotrichia|o__Erysipelotrichales|f__Erysipelotrichaceae|g__Erysipelatoclostridium|s__Clostridium_saccharogumia|t__6749	NA	NA	6
k__Bacteria|p__Firmicutes|c__Clostridia|o__Eubacteriales|f__Eubacteriales_unclassified|g__Colidextribacter|s__Colidextribacter_sp_210702_DFI_3_9|t__15146	NA	NA	65
k__Bacteria|p__Firmicutes|c__Clostridia|o__Eubacteriales|f__Bianqueaceae|g__Bianquea|s__Bianquea_SGB71281|t__71281	NA	NA	28
k__Bacteria|p__Firmicutes|c__Clostridia|o__Eubacteriales|f__Eubacteriales_unclassified|g__Fenollaria|s__Fenollaria_massiliensis|t__6716	NA	NA	9
k__Bacteria|p__Firmicutes|c__Clostridia|o__Eubacteriales|f__Eubacteriales_unclassified|g__Fenollaria|s__Fenollaria_timonensis|t__6719	NA	NA	4
k__Bacteria|p__Firmicutes|c__Clostridia|o__Eubacteriales|f__Eubacteriales_unclassified|g__Gemmiger|s__Gemmiger_SGB15301|t__15301	NA	NA	63
k__Bacteria|p__Firmicutes|c__CFGB1374|o__OFGB1374|f__FGB1374|g__GGB3351|s__GGB3351_SGB4434|t__4434	NA	NA	19
k__Bacteria|p__Firmicutes|c__CFGB1374|o__OFGB1374|f__FGB1374|g__GGB3353|s__GGB3353_SGB4437|t__4437	NA	NA	3
k__Bacteria|p__Firmicutes|c__Clostridia|o__Eubacteriales|f__Oscillospiraceae|g__Oscillospiraceae_unclassified|s__Oscillospiraceae_bacterium|t__15275	NA	NA	11
k__Bacteria|p__Firmicutes|c__Clostridia|o__Eubacteriales|f__Eubacteriales_unclassified|g__Intestinimonas|s__Intestinimonas_butyriciproducens|t__15126	NA	NA	101
k__Bacteria|p__Firmicutes|c__Clostridia|o__Eubacteriales|f__Eubacteriales_unclassified|g__Intestinimonas|s__Intestinimonas_massiliensis|t__15127	NA	NA	54
k__Bacteria|p__Firmicutes|c__Clostridia|o__Eubacteriales|f__Eubacteriales_unclassified|g__Intestinimonas|s__Intestinimonas_timonensis|t__29334	NA	NA	3
k__Bacteria|p__Firmicutes|c__Clostridia|o__Eubacteriales|f__Oscillospiraceae|g__Lawsonibacter|s__Lawsonibacter_hominis|t__15131	NA	NA	62
k__Bacteria|p__Firmicutes|c__Clostridia|o__Eubacteriales|f__Oscillospiraceae|g__Lawsonibacter|s__Lawsonibacter_faecis|t__15125	NA	NA	37
k__Bacteria|p__Firmicutes|c__Clostridia|o__Eubacteriales|f__Eubacteriales_unclassified|g__Massilistercora|s__Massilistercora_timonensis|t__4628	NA	NA	14
k__Bacteria|p__Firmicutes|c__Clostridia|o__Eubacteriales|f__Lachnospiraceae|g__Lachnospiraceae_unclassified|s__Lachnospiraceae_unclassified_SGB4708|t__4708	NA	NA	37
k__Bacteria|p__Firmicutes|c__Clostridia|o__Eubacteriales|f__Lachnospiraceae|g__Anaerotignum|s__Anaerotignum_faecicola|t__5190	NA	NA	164
k__Bacteria|p__Firmicutes|c__Clostridia|o__Eubacteriales|f__Lachnospiraceae|g__Blautia|s__Blautia_glucerasea|t__4804	NA	NA	88
k__Bacteria|p__Firmicutes|c__Clostridia|o__Eubacteriales|f__Lachnospiraceae|g__Blautia|s__Blautia_luti|t__4832	NA	NA	72
k__Bacteria|p__Firmicutes|c__CFGB73902|o__OFGB73902|f__FGB73902|g__GGB4689|s__GGB4689_SGB6487|t__6487	NA	NA	19
k__Bacteria|p__Firmicutes|c__Clostridia|o__Eubacteriales|f__Lachnospiraceae|g__Butyrivibrio|s__Butyrivibrio_crossotus|t__5065	NA	NA	72
k__Bacteria|p__Firmicutes|c__Clostridia|o__Eubacteriales|f__Lachnospiraceae|g__Coprococcus|s__Coprococcus_eutactus|t__5118	NA	NA	52
k__Bacteria|p__Firmicutes|c__Clostridia|o__Eubacteriales|f__Lachnospiraceae|g__Coprococcus|s__Coprococcus_eutactus|t__5121	NA	NA	115
k__Bacteria|p__Firmicutes|c__Clostridia|o__Eubacteriales|f__Lachnospiraceae|g__Coprococcus|s__Coprococcus_SGB5116|t__5116	NA	NA	40
k__Bacteria|p__Firmicutes|c__Clostridia|o__Eubacteriales|f__Lachnospiraceae|g__Coprococcus|s__Coprococcus_SGB5119|t__5119	NA	NA	7
k__Bacteria|p__Firmicutes|c__Clostridia|o__Eubacteriales|f__Lachnospiraceae|g__Eisenbergiella|s__Eisenbergiella_tayi|t__4988	NA	NA	40
k__Bacteria|p__Firmicutes|c__Clostridia|o__Eubacteriales|f__Lachnospiraceae|g__Enterocloster|s__Enterocloster_asparagiformis|t__4724	NA	NA	13
k__Bacteria|p__Firmicutes|c__Clostridia|o__Eubacteriales|f__Lachnospiraceae|g__Enterocloster|s__Enterocloster_clostridioformis|t__4759	NA	NA	3
k__Bacteria|p__Firmicutes|c__Clostridia|o__Eubacteriales|f__Lachnospiraceae|g__Enterocloster|s__Enterocloster_clostridioformis|t__4760	NA	NA	21
k__Bacteria|p__Firmicutes|c__CFGB2984|o__OFGB2984|f__FGB2984|g__GGB9347|s__GGB9347_SGB14313|t__14313	NA	NA	54
k__Bacteria|p__Firmicutes|c__Clostridia|o__Eubacteriales|f__Lachnospiraceae|g__Faecalicatena|s__Faecalicatena_SGB4873|t__4873	NA	NA	4
k__Bacteria|p__Firmicutes|c__Clostridia|o__Eubacteriales|f__Lachnospiraceae|g__GGB28640|s__GGB28640_SGB4673|t__4673	NA	NA	3
k__Bacteria|p__Firmicutes|c__Clostridia|o__Eubacteriales|f__Lachnospiraceae|g__GGB13283|s__GGB13283_SGB4948|t__4948	NA	NA	9
k__Bacteria|p__Firmicutes|c__CFGB4541|o__OFGB4541|f__FGB4541|g__GGB13294|s__GGB13294_SGB20534|t__20534	NA	NA	12
k__Bacteria|p__Bacteroidota|c__Bacteroidia|o__Bacteroidales|f__Odoribacteraceae|g__GGB1331|s__GGB1331_SGB1788|t__1788	NA	NA	4
k__Bacteria|p__Firmicutes|c__CFGB11739|o__OFGB11739|f__FGB11739|g__GGB34231|s__GGB34231_SGB47113|t__47113	NA	NA	3
k__Bacteria|p__Firmicutes|c__Clostridia|o__Eubacteriales|f__Lachnospiraceae|g__GGB3429|s__GGB3429_SGB4569|t__4569	NA	NA	46
k__Bacteria|p__Firmicutes|c__Clostridia|o__Eubacteriales|f__Lachnospiraceae|g__GGB3446|s__GGB3446_SGB4597|t__4597	NA	NA	17
k__Bacteria|p__Firmicutes|c__Clostridia|o__Eubacteriales|f__Lachnospiraceae|g__GGB3474|s__GGB3474_SGB4637|t__4637	NA	NA	15
k__Bacteria|p__Firmicutes|c__Clostridia|o__Eubacteriales|f__Lachnospiraceae|g__GGB3475|s__GGB3475_SGB4638|t__4638	NA	NA	32
k__Bacteria|p__Firmicutes|c__Clostridia|o__Eubacteriales|f__Lachnospiraceae|g__GGB3497|s__GGB3497_SGB4672|t__4672	NA	NA	13
k__Bacteria|p__Firmicutes|c__Clostridia|o__Eubacteriales|f__Lachnospiraceae|g__GGB3537|s__GGB3537_SGB4727|t__4727	NA	NA	25
k__Bacteria|p__Firmicutes|c__Clostridia|o__Eubacteriales|f__Lachnospiraceae|g__GGB3538|s__GGB3538_SGB4728|t__4728	NA	NA	8
k__Bacteria|p__Firmicutes|c__Clostridia|o__Eubacteriales|f__Lachnospiraceae|g__GGB3585|s__GGB3585_SGB4803|t__4803	NA	NA	9
k__Bacteria|p__Firmicutes|c__CFGB3625|o__OFGB3625|f__FGB3625|g__GGB3616|s__GGB3616_SGB4888|t__4888	NA	NA	13
k__Bacteria|p__Firmicutes|c__CFGB3625|o__OFGB3625|f__FGB3625|g__GGB3616|s__GGB3616_SGB4890|t__4890	NA	NA	26
k__Bacteria|p__Firmicutes|c__Clostridia|o__Eubacteriales|f__Lachnospiraceae|g__GGB3617|s__GGB3617_SGB4891|t__4891	NA	NA	8
k__Bacteria|p__Firmicutes|c__Clostridia|o__Eubacteriales|f__Lachnospiraceae|g__GGB3619|s__GGB3619_SGB4894|t__4894	NA	NA	124
k__Bacteria|p__Firmicutes|c__Clostridia|o__Eubacteriales|f__Lachnospiraceae|g__GGB3619|s__GGB3619_SGB4895|t__4895	NA	NA	4
k__Bacteria|p__Firmicutes|c__Clostridia|o__Eubacteriales|f__Lachnospiraceae|g__Roseburia|s__Roseburia_SGB4919|t__4919	NA	NA	16
k__Bacteria|p__Firmicutes|c__Clostridia|o__Eubacteriales|f__Lachnospiraceae|g__GGB3632|s__GGB3632_SGB4921|t__4921	NA	NA	62
k__Bacteria|p__Firmicutes|c__Clostridia|o__Eubacteriales|f__Lachnospiraceae|g__GGB3636|s__GGB3636_SGB4929|t__4929	NA	NA	49
k__Bacteria|p__Firmicutes|c__Clostridia|o__Eubacteriales|f__Lachnospiraceae|g__GGB3640|s__GGB3640_SGB4937|t__4937	NA	NA	10
k__Bacteria|p__Firmicutes|c__Clostridia|o__Eubacteriales|f__Lachnospiraceae|g__GGB3653|s__GGB3653_SGB4964|t__4964	NA	NA	133
k__Bacteria|p__Firmicutes|c__Clostridia|o__Eubacteriales|f__Lachnospiraceae|g__GGB3678|s__GGB3678_SGB4991|t__4991	NA	NA	6
k__Bacteria|p__Firmicutes|c__Clostridia|o__Eubacteriales|f__Lachnospiraceae|g__GGB3678|s__GGB3678_SGB4992|t__4992	NA	NA	3
k__Bacteria|p__Firmicutes|c__Clostridia|o__Eubacteriales|f__Lachnospiraceae|g__GGB3739|s__GGB3739_SGB5074|t__5074	NA	NA	22
k__Bacteria|p__Firmicutes|c__CFGB1474|o__OFGB1474|f__FGB1474|g__GGB51269|s__GGB51269_SGB5061|t__5061	NA	NA	12
[truncated: 321 more rows]
