# Supplementary material for: Comprehensive profile of the companion animal gut microbiome integrating reference-based and reference-free methods
Source: ISME J. 2024 Oct 12;18(1):wrae201. doi: 10.1093/ismejo/wrae201 (PMC11523182; doi:10.1093/ismejo/wrae201)
Supplement: Supplemental_Tables_README_wrae201 [file supplemental_tables_readme_wrae201.zip › S8_SGB_dog_housing_maaslin_results.csv]

feature	metadata	value	coef	stderr	N	N.not.0	pval	qval
Streptococcus_infantarius_SGB_8022	housing	Household	-10.17468902	0.418510504	2272	62	5.88E-109	8.72E-106
Slackia_SGB14780_SGB_14780	housing	Stray	3.558423892	0.191658363	2272	34	2.22E-64	1.65E-61
Ralstonia_mannitolilytica_SGB_12921	housing	Household	2.632944198	0.10625093	2272	31	2.88E-63	1.43E-60
Canicola_haemoglobinophilus_SGB_9760	housing	Stray	4.209393874	0.245008297	2272	30	5.02E-60	1.86E-57
Clostridium_cuniculi_SGB_29095	housing	Household	2.643268923	0.200807736	2272	28	1.70E-36	5.05E-34
Lactobacillaceae_SGB_7083	housing	Household	-4.875041906	0.384325304	2272	96	1.75E-33	4.33E-31
Senegalimassilia_faecalis_SGB_14822	housing	Household	0.911313167	0.061151176	2272	14	5.13E-32	1.09E-29
Holdemanella_biformis_SGB_6806	housing	Household	1.536749008	0.095078891	2272	20	1.30E-31	2.42E-29
Paeniclostridium_sordellii_SGB_6146	housing	Household	1.894446003	0.166260593	2272	25	1.53E-27	2.52E-25
Bifidobacterium_bifidum_SGB_17256	housing	Household	1.21946185	0.085164795	2272	9	1.56E-24	2.31E-22
Clostridium_baratii_SGB_6194	housing	Household	2.27389282	0.216069513	2272	55	7.39E-24	9.96E-22
Ruminococcus_sp_AF13_28_SGB_4834	housing	Household	0.463306645	0.040253701	2272	9	2.53E-23	3.12E-21
Eubacterium_rectale_SGB_4933	housing	Household	1.671671015	0.16370254	2272	20	1.99E-22	2.27E-20
Megasphaera_sp_NM10_SGB_5858	housing	Stray	1.138241017	0.084265726	2272	6	6.27E-22	6.64E-20
Clostridium_sp_Marseille_P3244_SGB_29302	housing	Stray	0.190817572	0.012919592	2272	2	5.09E-21	5.04E-19
Alistipes_ihumii_SGB_2328	housing	Stray	0.677804899	0.072138978	2272	14	2.17E-20	2.01E-18
Lactobacillus_crispatus_SGB_7045	housing	Stray	2.85405004	0.300031601	2272	24	4.46E-20	3.89E-18
Intestinibacter_bartlettii_SGB_6140	housing	Household	2.230319389	0.23995592	2272	49	3.03E-19	2.50E-17
Oscillospiraceae_bacterium_CLA_AA_H250_SGB_14861	housing	Stray	0.545394499	0.058248463	2272	3	3.70E-19	2.89E-17
Butyricimonas_paravirosa_SGB_1785	housing	Stray	0.547896077	0.047221779	2272	2	4.04E-19	3.00E-17
Enterococcus_gallinarum_SGB_7951	housing	Household	-2.168148114	0.241386553	2272	27	3.56E-18	2.51E-16
Helicobacter_bilis_SGB_19390	housing	Stray	10.70876422	1.225185837	2272	404	8.56E-18	5.78E-16
Streptococcus_infantarius_SGB_8022	housing	Stray	-4.841102815	0.565021307	2272	62	2.72E-17	1.75E-15
Phocaeicola_faecicola_SGB_1887	housing	Household	1.804072884	0.201649293	2272	22	3.97E-17	2.45E-15
Enterococcus_faecium_SGB_7968	housing	Household	-4.108935786	0.485190427	2272	146	7.47E-17	4.43E-15
Roseburia_inulinivorans_SGB_4940	housing	Household	0.716677578	0.075337807	2272	7	2.24E-16	1.28E-14
Blautia_massiliensis_SGB_4826	housing	Household	0.759071084	0.07515309	2272	14	2.65E-16	1.46E-14
Lentihominibacter_faecis_SGB_3957	housing	Household	0.530635695	0.046933967	2272	7	4.81E-16	2.55E-14
Helicobacter_cinaedi_SGB_44267	housing	Stray	6.195861842	0.761044527	2272	215	9.42E-16	4.82E-14
Actinobacteria_SGB_14321	housing	Household	0.567219368	0.055666697	2272	6	1.02E-15	4.89E-14
Gemmiger_formicilis_SGB_15300	housing	Household	0.853898543	0.094729454	2272	13	9.96E-16	4.89E-14
Faecalibacterium_prausnitzii_SGB_15316	housing	Household	1.030700926	0.087068746	2272	6	2.13E-15	9.90E-14
Turicibacter_sp_1E2_SGB_39153	housing	Household	-7.163182854	0.792177887	2272	1053	3.37E-15	1.52E-13
Odoribacter_splanchnicus_SGB_1790	housing	Stray	0.934929325	0.115647868	2272	12	4.06E-15	1.77E-13
Ligilactobacillus_agilis_SGB_7081	housing	Stray	3.252007605	0.41607614	2272	59	1.14E-14	4.83E-13
Firmicutes_SGB_15272	housing	Stray	0.071352856	0.006733837	2272	1	1.85E-14	7.41E-13
Lactobacillaceae_SGB_7083	housing	Stray	-4.235035332	0.5488443	2272	96	1.84E-14	7.41E-13
Anaerobiospirillum_succiniciproducens_SGB_3685	housing	Stray	9.094600961	1.18675037	2272	629	3.19E-14	1.25E-12
Oscillospiraceae_SGB_15121	housing	Stray	0.069888019	0.006758619	2272	1	4.23E-14	1.61E-12
Blautia_faecis_SGB_4820	housing	Household	0.655142875	0.080003354	2272	9	7.56E-14	2.80E-12
Eubacterium_tenue_SGB_6145	housing	Household	2.619019381	0.344012689	2272	91	7.75E-14	2.80E-12
Ruminococcus_bromii_SGB_4285	housing	Household	0.900898247	0.112650623	2272	15	8.65E-14	3.06E-12
Blautia_wexlerae_SGB_4831	housing	Household	0.549390632	0.06372226	2272	10	1.39E-13	4.79E-12
Coprococcus_comes_SGB_4577	housing	Household	0.719345352	0.086609251	2272	14	1.46E-13	4.93E-12
Paratractidigestivibacter_faecalis_SGB_14370	housing	Household	0.828799972	0.095294266	2272	9	1.51E-13	4.99E-12
Mediterraneibacter_sp_NSJ_151_SGB_4553	housing	Household	0.505445374	0.051690964	2272	10	1.55E-13	5.00E-12
Firmicutes_SGB_66598	housing	Household	-4.933577342	0.625846551	2272	949	2.41E-13	7.60E-12
Collinsella_stercoris_SGB_14740	housing	Household	1.711851865	0.235188555	2272	194	5.77E-13	1.78E-11
Firmicutes_SGB_6320	housing	Stray	2.337550313	0.321287019	2272	46	6.75E-13	2.05E-11
Streptococcus_salivarius_SGB_8007	housing	Household	1.112264072	0.143883888	2272	22	1.11E-12	3.30E-11
Clostridium_saudiense_SGB_6178	housing	Household	5.066957163	0.692158502	2272	266	1.24E-12	3.61E-11
Bacteroides_eggerthii_SGB_1829	housing	Stray	2.011396412	0.284243002	2272	20	2.37E-12	6.76E-11
Clostridium_culturomicium_SGB_6231	housing	Household	1.870404733	0.247846919	2272	32	3.53E-12	9.87E-11
Candidatus_Melainabacteria_SGB_8651	housing	Household	0.200126063	0.019806535	2272	3	3.81E-12	1.05E-10
Eubacteriaceae_SGB_4333	housing	Household	0.338298438	0.03896038	2272	5	5.28E-12	1.42E-10
Prevotella_dentalis_SGB_1666	housing	Stray	0.464322909	0.067063533	2272	4	7.38E-12	1.92E-10
Bacteroidota_SGB_2238	housing	Stray	0.07251959	0.006760911	2272	1	7.35E-12	1.92E-10
Bacteroidota_SGB_2071	housing	Stray	0.208682453	0.024915762	2272	3	1.30E-11	3.32E-10
Phascolarctobacterium_succinatutens_SGB_5763	housing	Stray	0.799540206	0.105889198	2272	13	2.53E-11	6.36E-10
Bacteroides_fragilis_SGB_1853	housing	Stray	1.429277996	0.211855894	2272	19	3.69E-11	9.14E-10
Firmicutes_SGB_4303	housing	Household	0.888494356	0.125265558	2272	8	5.39E-11	1.30E-09
Faecalibacterium_prausnitzii_SGB_15318	housing	Stray	0.919784296	0.099041095	2272	9	5.45E-11	1.30E-09
Peptostreptococcaceae_SGB_6141	housing	Household	0.613552956	0.05608388	2272	10	5.98E-11	1.41E-09
Faecalibacterium_prausnitzii_SGB_15342	housing	Household	0.458546234	0.06276105	2272	6	6.31E-11	1.46E-09
Acidaminococcaceae_SGB_5751	housing	Stray	6.997649265	1.055482295	2272	187	6.82E-11	1.55E-09
Agathobaculum_butyriciproducens_SGB_14993	housing	Stray	0.183945867	0.019024675	2272	3	6.88E-11	1.55E-09
Ligilactobacillus_animalis_SGB_7076	housing	Stray	-9.258169353	1.409339028	2272	619	7.30E-11	1.62E-09
Dorea_formicigenerans_SGB_4575	housing	Household	1.802588692	0.265861406	2272	69	7.54E-11	1.65E-09
Oscillospiraceae_SGB_15291	housing	Household	0.25579406	0.032221431	2272	11	8.50E-11	1.83E-09
Bacteroidaceae_SGB_1890	housing	Household	1.618388632	0.247953759	2272	135	9.49E-11	2.01E-09
Ligilactobacillus_animalis_SGB_7076	housing	Household	-6.313222986	0.831402018	2272	619	1.01E-10	2.11E-09
Bacteroides_nordii_SGB_1858	housing	Household	0.494589664	0.053458958	2272	4	1.29E-10	2.62E-09
Oliverpabstia_intestinalis_SGB_4868	housing	Household	0.307157842	0.040757352	2272	12	1.28E-10	2.62E-09
Ellagibacter_isourolithinifaciens_SGB_14816	housing	Household	0.217563464	0.030267633	2272	7	2.54E-10	5.10E-09
Prevotella_copri_SGB_1644	housing	Stray	0.909257026	0.124832458	2272	5	3.13E-10	6.20E-09
Anaerosacchariphilus_sp_NSJ_68_SGB_4772	housing	Stray	0.105077017	0.012276176	2272	2	4.00E-10	7.81E-09
Lachnospiraceae_SGB_4860	housing	Household	1.283832442	0.200385206	2272	32	5.02E-10	9.68E-09
Lactococcus_petauri_SGB_7980	housing	Household	0.876718502	0.140698196	2272	19	6.00E-10	1.14E-08
Alistipes_indistinctus_SGB_2325	housing	Stray	0.917097322	0.145121265	2272	24	6.25E-10	1.17E-08
Clostridium_sp_NSJ_6_SGB_29097	housing	Household	3.523115558	0.530443938	2272	154	7.59E-10	1.41E-08
Parasutterella_excrementihominis_SGB_9262	housing	Household	2.671996137	0.409032565	2272	89	1.35E-09	2.46E-08
Enterobacter_roggenkampii_SGB_10139	housing	Household	0.399543201	0.045848528	2272	5	1.57E-09	2.84E-08
Faecalibacterium_prausnitzii_SGB_15316	housing	Stray	0.840877752	0.128886099	2272	6	2.04E-09	3.64E-08
Anaerobutyricum_soehngenii_SGB_4537	housing	Household	0.561818708	0.084625745	2272	24	3.53E-09	6.23E-08
Anaerobiospirillum_sp_NML120448_SGB_3684	housing	Stray	8.658722327	1.460070347	2272	562	3.70E-09	6.46E-08
Anaeromassilibacillus_senegalensis_SGB_14894	housing	Stray	0.098700397	0.006909227	2272	1	4.14E-09	7.15E-08
Candidatus_Melainabacteria_SGB_8640	housing	Household	0.150651749	0.025567765	2272	3	4.36E-09	7.43E-08
Lachnospiraceae_SGB_4860	housing	Stray	-1.695579715	0.289163867	2272	32	5.79E-09	9.77E-08
Clostridium_paraputrificum_SGB_6187	housing	Household	3.204831992	0.470012648	2272	164	8.52E-09	1.42E-07
Dorea_sp_AF36_15AT_SGB_4552	housing	Household	0.79777018	0.070781176	2272	12	1.00E-08	1.66E-07
Clostridium_innocuum_SGB_4037	housing	Household	0.763425753	0.132656554	2272	113	1.10E-08	1.80E-07
Firmicutes_SGB_4053	housing	Household	0.394798339	0.063436067	2272	4	1.25E-08	2.02E-07
Holdemanella_biformis_SGB_6806	housing	Stray	0.774881162	0.130114375	2272	20	1.56E-08	2.49E-07
Coprobacter_secundus_SGB_1962	housing	Household	0.022305204	0.002045061	2272	3	1.94E-08	3.07E-07
Prevotellaceae_SGB_1668	housing	Stray	0.069692068	0.006727827	2272	1	2.25E-08	3.52E-07
Turicibacter_sp_1E2_SGB_39153	housing	Stray	-7.073495258	1.259375064	2272	1053	2.33E-08	3.60E-07
Clostridium_neonatale_SGB_6169	housing	Household	0.776307065	0.138999966	2272	123	2.91E-08	4.45E-07
Clostridiaceae_SGB_4744	housing	Household	1.057332982	0.189848026	2272	98	3.10E-08	4.70E-07
Alistipes_onderdonkii_SGB_2303	housing	Stray	0.821372712	0.137424454	2272	12	3.20E-08	4.79E-07
Clostridiaceae_bacterium_Marseille_Q4143_SGB_4768	housing	Stray	0.619184929	0.104746034	2272	5	3.24E-08	4.81E-07
Alistipes_finegoldii_SGB_2301	housing	Household	0.375386333	0.056606017	2272	6	3.46E-08	5.09E-07
Streptococcus_thermophilus_SGB_8002	housing	Household	-2.292401594	0.392729541	2272	101	3.58E-08	5.21E-07
Ruminococcus_lactaris_SGB_4557	housing	Household	0.214707622	0.034667084	2272	7	3.64E-08	5.24E-07
Weissella_confusa_SGB_7115	housing	Household	-1.452150871	0.257827149	2272	65	4.01E-08	5.72E-07
Jutongia_hominis_SGB_4651	housing	Stray	0.068204238	0.006729658	2272	1	4.96E-08	7.01E-07
Collinsella_SGB14745_SGB_14745	housing	Household	-3.996514701	0.671299009	2272	1031	5.13E-08	7.18E-07
Enterobacter_roggenkampii_SGB_10139	housing	Stray	0.441617552	0.069697283	2272	5	5.62E-08	7.80E-07
Anaerobiospirillum_thomasii_SGB_28689	housing	Stray	4.815768697	0.888450487	2272	371	6.95E-08	9.56E-07
Butyricimonas_virosa_SGB_1784	housing	Household	0.15494605	0.023543922	2272	6	7.18E-08	9.77E-07
Porphyromonas_cangingivalis_SGB_2060	housing	Stray	3.480558269	0.639166635	2272	149	7.94E-08	1.07E-06
Ruminococcus_bromii_SGB_4290	housing	Stray	0.074533566	0.006763316	2272	1	9.05E-08	1.21E-06
Firmicutes_SGB_6353	housing	Stray	4.662965587	0.868079319	2272	326	9.25E-08	1.23E-06
Blautia_faecicola_SGB_4867	housing	Household	0.641467273	0.068956827	2272	11	1.09E-07	1.43E-06
Collinsella_bouchesdurhonensis_SGB_14397	housing	Household	0.292497948	0.050550302	2272	17	1.28E-07	1.66E-06
Lachnospira_eligens_SGB_5082	housing	Stray	1.672637489	0.318179617	2272	56	1.69E-07	2.17E-06
Bifidobacterium_adolescentis_SGB_17244	housing	Household	1.688131524	0.280969242	2272	34	1.85E-07	2.34E-06
Bifidobacterium_pseudolongum_SGB_17279	housing	Household	-5.386937908	1.016872286	2272	928	1.83E-07	2.34E-06
Faecalibacterium_prausnitzii_SGB_15323	housing	Household	0.177005663	0.030239993	2272	6	2.69E-07	3.39E-06
Prevotella_SGB1675_SGB_1675	housing	Stray	0.063238821	0.006806851	2272	1	3.07E-07	3.83E-06
Bifidobacterium_dentium_SGB_17234	housing	Household	0.124378284	0.017987039	2272	3	3.13E-07	3.88E-06
Firmicutes_SGB_14898	housing	Stray	0.061592238	0.006779228	2272	1	3.35E-07	4.10E-06
Dorea_longicatena_SGB_4582	housing	Household	0.397838716	0.05449132	2272	16	3.45E-07	4.20E-06
Firmicutes_SGB_105301	housing	Household	0.715721368	0.139835982	2272	84	3.53E-07	4.26E-06
Blautia_obeum_SGB_4810	housing	Household	0.24120172	0.041439577	2272	4	3.61E-07	4.32E-06
Bifidobacterium_adolescentis_SGB_17244	housing	Stray	2.309534163	0.450671009	2272	34	3.75E-07	4.46E-06
Clostridium_perfringens_SGB_6191	housing	Household	5.523333703	1.058118004	2272	597	4.24E-07	5.00E-06
Enterococcus_gallinarum_SGB_7951	housing	Stray	-1.721712375	0.339817156	2272	27	4.59E-07	5.36E-06
Mediterraneibacter_faecis_SGB_4563	housing	Stray	1.471828671	0.278615423	2272	27	4.91E-07	5.69E-06
Sarcina_ventriculi_SGB_6190	housing	Household	1.711582424	0.292304709	2272	62	5.39E-07	6.21E-06
Bacteroidaceae_SGB_1883	housing	Stray	0.066054385	0.006767303	2272	1	6.44E-07	7.35E-06
Clostridiaceae_bacterium_Marseille_Q4143_SGB_4768	housing	Household	0.345068774	0.065442254	2272	5	8.07E-07	9.15E-06
Clostridium_fessum_SGB_4705	housing	Stray	0.934068996	0.182717197	2272	11	8.79E-07	9.88E-06
Blautia_sp_OF03_15BH_SGB_4779	housing	Stray	0.070067116	0.006735284	2272	1	1.13E-06	1.26E-05
Amedibacillus_dolichus_SGB_4035	housing	Household	4.732319954	0.778165065	2272	955	1.22E-06	1.35E-05
Clostridiaceae_bacterium_SGB_6153	housing	Stray	-7.773138947	1.593690083	2272	786	1.24E-06	1.36E-05
Phocaeicola_massiliensis_SGB_1812	housing	Household	0.830998391	0.171500204	2272	104	1.41E-06	1.54E-05
Fusobacterium_varium_SGB_6038	housing	Household	1.019266362	0.191667977	2272	31	1.42E-06	1.54E-05
Anaeromassilibacillus_senegalensis_SGB_14894	housing	Household	0.041247542	0.004928758	2272	1	1.69E-06	1.82E-05
Clostridiaceae_SGB_106462	housing	Household	0.551930024	0.114828686	2272	102	1.79E-06	1.91E-05
Romboutsia_hominis_SGB_24890	housing	Household	1.838936725	0.358916516	2272	71	2.48E-06	2.63E-05
Oscillospiraceae_SGB_4425	housing	Stray	0.064340084	0.006733182	2272	1	2.51E-06	2.64E-05
Eubacterium_rectale_SGB_4933	housing	Stray	1.091070568	0.23089803	2272	20	2.55E-06	2.66E-05
Ruminococcus_torques_SGB_4608	housing	Household	0.532904705	0.112809904	2272	91	2.58E-06	2.67E-05
Collinsella_phocaeensis_SGB_109036	housing	Household	0.370114497	0.078675801	2272	76	2.83E-06	2.92E-05
Clostridiaceae_bacterium_SGB_6153	housing	Household	-4.550181365	0.832484237	2272	786	4.00E-06	4.10E-05
Tyzzerella_nexilis_SGB_4588	housing	Household	2.455747831	0.389752169	2272	295	4.35E-06	4.43E-05
Helicobacter_SGB104937_SGB_104937	housing	Stray	3.91794287	0.850778092	2272	248	4.64E-06	4.68E-05
Phocea_massiliensis_SGB_14837	housing	Household	0.544298776	0.119783054	2272	80	6.03E-06	6.05E-05
Coprococcus_sp_OM04_5BH_SGB_5115	housing	Household	0.075794422	0.01622694	2272	2	6.47E-06	6.45E-05
Prevotella_copri_SGB_1653	housing	Stray	0.385209947	0.081592576	2272	4	6.67E-06	6.60E-05
Prevotella_stercorea_SGB_1680	housing	Stray	0.068110554	0.008931502	2272	2	6.86E-06	6.74E-05
Lactobacillus_acidophilus_SGB_7044	housing	Household	-5.300124204	1.153926266	2272	845	7.73E-06	7.55E-05
Fusobacterium_varium_SGB_6038	housing	Stray	1.413630977	0.314367652	2272	31	7.81E-06	7.57E-05
Bacteroidaceae_SGB_65712	housing	Household	-2.703534879	0.599695145	2272	467	8.36E-06	8.06E-05
Firmicutes_SGB_106571	housing	Stray	0.587339972	0.130732515	2272	14	8.56E-06	8.20E-05
Anaerobutyricum_hallii_SGB_4532	housing	Household	0.443745947	0.085049238	2272	15	9.25E-06	8.80E-05
Firmicutes_unclassified_SGB_4995	housing	Household	0.684692888	0.154053018	2272	105	9.56E-06	8.93E-05
Veillonellaceae_SGB_5805	housing	Household	0.425846489	0.095788722	2272	67	9.49E-06	8.93E-05
Firmicutes_SGB_14937	housing	Household	0.14068118	0.027885614	2272	7	9.57E-06	8.93E-05
Streptococcus_alactolyticus_SGB_8017	housing	Household	3.501591456	0.790743639	2272	483	1.06E-05	9.88E-05
Faecalibacterium_prausnitzii_SGB_15333	housing	Household	0.256870615	0.046020236	2272	3	1.19E-05	0.000109249
Firmicutes_SGB_6428	housing	Household	0.096017492	0.019073058	2272	5	1.20E-05	0.000109762
Prevotella_copri_SGB_1653	housing	Household	0.272104272	0.05829884	2272	4	1.26E-05	0.000114391
Bifidobacterium_pseudocatenulatum_SGB_17237	housing	Stray	-3.43423836	0.786466256	2272	99	1.38E-05	0.00012528
Clostridium_tertium_SGB_6183	housing	Household	1.059600897	0.208740697	2272	51	1.42E-05	0.000127654
Clostridium_perfringens_SGB_6191	housing	Stray	6.887110947	1.584147501	2272	597	1.46E-05	0.000130563
Lactobacillus_johnsonii_SGB_7041	housing	Household	-4.32173895	0.888703992	2272	581	1.49E-05	0.000132427
Eubacteriaceae_bacterium_SGB_3958	housing	Household	0.056640498	0.011461108	2272	2	1.54E-05	0.000136142
Leuconostoc_lactis_SGB_7121	housing	Household	0.973845246	0.225264739	2272	38	1.62E-05	0.000141826
Eubacteriaceae_bacterium_SGB_4546	housing	Household	0.062570325	0.011995833	2272	3	1.63E-05	0.00014253
Limosilactobacillus_oris_SGB_7093	housing	Stray	0.737500636	0.170249224	2272	26	1.65E-05	0.000143186
Lachnospiraceae_SGB_5077	housing	Household	1.319378857	0.30250239	2272	35	1.70E-05	0.000146633
Helicobacter_SGB28474_SGB_28474	housing	Household	0.620400247	0.144062349	2272	72	1.78E-05	0.00015286
Dorea_formicigenerans_SGB_4575	housing	Stray	1.692173374	0.393529313	2272	69	1.80E-05	0.000153577
Catenibacterium_mitsuokai_SGB_6778	housing	Household	0.250665493	0.041245113	2272	9	1.87E-05	0.000158194
Lachnospiraceae_SGB_71704	housing	Household	0.098284992	0.020106155	2272	5	1.89E-05	0.000159346
Erysipelatoclostridium_ramosum_SGB_6744	housing	Household	2.676182348	0.476020362	2272	403	1.90E-05	0.000159346
Alistipes_communis_SGB_2290	housing	Stray	0.701136168	0.16271175	2272	16	1.95E-05	0.000162957
Bacteroides_caccae_SGB_1877	housing	Household	0.791783629	0.163644022	2272	23	2.00E-05	0.000166019
Proteus_mirabilis_SGB_9992	housing	Household	0.480029379	0.112701111	2272	89	2.25E-05	0.000185469
Phocaeicola_vulgatus_SGB_1814	housing	Household	4.807807125	1.057574979	2272	1257	2.35E-05	0.000191963
Ligilactobacillus_agilis_SGB_7081	housing	Household	-1.194277826	0.275914149	2272	59	2.35E-05	0.000191963
Streptococcus_gallolyticus_SGB_8018	housing	Household	1.305066649	0.286979348	2272	57	3.10E-05	0.0002512
Lachnospiraceae_bacterium_CLA_AA_H244_SGB_4993	housing	Household	0.088893798	0.020157305	2272	2	3.24E-05	0.000261333
Enterococcus_faecium_SGB_7968	housing	Stray	-2.767022202	0.667400685	2272	146	3.58E-05	0.000286797
Firmicutes_SGB_105432	housing	Household	1.093484816	0.256859498	2272	64	3.97E-05	0.000316883
Slackia_isoflavoniconvertens_SGB_14773	housing	Stray	0.338135959	0.073762322	2272	12	4.21E-05	0.000333739
Phocaeicola_plebeius_SGB_1903	housing	Household	3.295589069	0.65413583	2272	110	4.56E-05	0.000359768
Gemmiger_formicilis_SGB_15300	housing	Stray	0.538814104	0.128631832	2272	13	4.72E-05	0.000370259
Eubacteriaceae_SGB_4335	housing	Household	0.019453765	0.004314499	2272	1	4.79E-05	0.000374261
Clostridium_sp_1001270J_160509_D11_SGB_6139	housing	Household	0.219021546	0.043825594	2272	4	5.20E-05	0.000404058
Prevotellamassilia_timonensis_SGB_1477	housing	Household	0.020541456	0.004251011	2272	1	5.32E-05	0.000411075
Clostridium_SGB29100_SGB_29100	housing	Household	0.944341079	0.196184653	2272	38	5.45E-05	0.000419029
Ellagibacter_isourolithinifaciens_SGB_14816	housing	Stray	0.229873212	0.054170526	2272	7	5.68E-05	0.000434401
Bacteroides_clarus_SGB_1832	housing	Stray	0.112074384	0.025466789	2272	2	6.04E-05	0.000459533
Prevotella_copri_SGB_1626	housing	Household	-5.679752188	1.36477339	2272	1783	6.24E-05	0.000472691
Clostridium_SGB6179_SGB_6179	housing	Household	0.093076789	0.021899432	2272	11	6.31E-05	0.00047521
Limosilactobacillus_ingluviei_SGB_7105	housing	Stray	1.08725399	0.271693389	2272	34	6.57E-05	0.000492379
Phocaeicola_plebeius_SGB_1899	housing	Household	-5.867942075	1.417916111	2272	1230	6.89E-05	0.000511417
Escherichia_marmotae_SGB_10064	housing	Household	1.330222389	0.330131412	2272	81	6.87E-05	0.000511417
Roseburia_faecis_SGB_4925	housing	Household	0.122713007	0.02977029	2272	2	7.08E-05	0.000522791
Bacteroides_stercoris_SGB_1830	housing	Household	4.750516077	1.061877083	2272	791	7.36E-05	0.000537873
Limosilactobacillus_reuteri_SGB_7095	housing	Household	-3.050457869	0.692994821	2272	760	7.34E-05	0.000537873
Prevotellaceae_SGB_1481	housing	Household	-5.042144766	1.214738476	2272	1482	7.96E-05	0.000579189
Firmicutes_SGB_6461	housing	Stray	0.4372513	0.111089871	2272	8	8.58E-05	0.000621405
Lachnospiraceae_SGB_66051	housing	Stray	5.469277	1.401638395	2272	626	0.000102811	0.000740642
Eubacterium_sp_OM08_24_SGB_4289	housing	Household	0.018422457	0.004317602	2272	1	0.000105444	0.000755934
Campylobacter_upsaliensis_SGB_19439	housing	Stray	4.150218617	1.064859736	2272	263	0.000108665	0.00077528
Sutterellaceae_SGB_9285	housing	Household	-2.986330795	0.766128918	2272	633	0.000111402	0.000791006
Bacteroides_fragilis_SGB_1855	housing	Household	1.776408342	0.387482118	2272	154	0.000115353	0.000815162
Coprococcus_catus_SGB_4670	housing	Household	0.197714033	0.050284939	2272	5	0.000138887	0.000976819
Clostridiaceae_bacterium_AF18_31LB_SGB_4767	housing	Household	0.032693279	0.00655587	2272	2	0.000141702	0.000991916
Bifidobacterium_animalis_SGB_17278	housing	Household	-2.745389923	0.713876871	2272	747	0.000154263	0.001074774
Erysipelatoclostridium_SGB66626_SGB_66626	housing	Household	3.183984978	0.835275709	2272	779	0.000157033	0.001088957
Bacteroides_xylanisolvens_SGB_1867	housing	Stray	1.848181122	0.486482805	2272	102	0.000158178	0.001091796
Lachnospira_sp_NSJ_43_SGB_5087	housing	Household	0.017706091	0.004237191	2272	1	0.000166784	0.001145871
Muribaculaceae_SGB_2126	housing	Household	-3.038717762	0.749032906	2272	424	0.000170935	0.001168975
Clostridium_SGB4750_SGB_4750	housing	Household	0.041279836	0.006907587	2272	3	0.000176016	0.001192729
Mediterraneibacter_faecis_SGB_4563	housing	Household	0.252037864	0.065275144	2272	27	0.0001757	0.001192729
Lachnospiraceae_SGB_71664	housing	Stray	2.683603478	0.715373588	2272	198	0.000184702	0.001245896
Fusobacterium_SGB6028_SGB_6028	housing	Stray	5.283797377	1.412659481	2272	1302	0.00019142	0.001285375
Bacteroides_pyogenes_SGB_1806	housing	Household	0.341088879	0.091266067	2272	66	0.000193817	0.001295608
Clostridium_sp_AF12_28_SGB_4715	housing	Household	0.017589386	0.004318866	2272	1	0.000195639	0.00130192
Lachnospiraceae_SGB_4808	housing	Household	0.046544108	0.00998563	2272	3	0.000209382	0.001387157
Prevotellaceae_SGB_1614	housing	Household	0.01731975	0.004242354	2272	1	0.000214173	0.00141259
Clostridium_saudiense_SGB_6178	housing	Stray	3.716569043	1.003625931	2272	266	0.000219045	0.00143833
Firmicutes_unclassified_SGB_14911	housing	Household	0.295915407	0.079908476	2272	54	0.000221979	0.001451176
Firmicutes_SGB_6823	housing	Household	0.075795502	0.017571176	2272	2	0.000238932	0.001555152
Helicobacter_canis_SGB_21969	housing	Household	2.300876956	0.534043854	2272	280	0.000240942	0.00156139
Lachnospiraceae_SGB_47662	housing	Household	1.369095234	0.281860142	2272	232	0.000252613	0.001629901
Bacteroidaceae_SGB_104904	housing	Household	-3.293494666	0.89444025	2272	654	0.000254469	0.001634767
Mycoplasmoidaceae_SGB_106612	housing	Stray	1.14274814	0.312702521	2272	46	0.000266229	0.001702945
Porphyromonas_gingivicanis_SGB_2063	housing	Stray	1.265796322	0.347071802	2272	63	0.000275235	0.001750381
Firmicutes_SGB_105302	housing	Stray	5.502791828	1.507652806	2272	767	0.000276003	0.001750381
Blautia_glucerasea_SGB_4816	housing	Household	0.017011995	0.004332951	2272	1	0.000278148	0.001756476
Blautia_massiliensis_SGB_4826	housing	Stray	0.448661707	0.120271622	2272	14	0.000289069	0.001817703
Pseudoflavonifractor_capillosus_SGB_15140	housing	Stray	1.304793428	0.360904969	2272	34	0.000310808	0.001946154
Alistipes_dispar_SGB_2311	housing	Stray	0.556792578	0.154129768	2272	26	0.000314386	0.001960289
Amedibacterium_intestinale_SGB_4042	housing	Household	2.713084174	0.666810098	2272	760	0.000326136	0.002025046
Holdemanella_porci_SGB_6796	housing	Household	-3.993188261	1.039455277	2272	1397	0.000345955	0.002139157
Bifidobacterium_pullorum_SGB_17264	housing	Household	-2.845139952	0.774156487	2272	895	0.000348195	0.002144071
Parabacteroides_distasonis_SGB_1934	housing	Stray	3.786390646	1.039869935	2272	176	0.000350498	0.002149336
Firmicutes_unclassified_SGB_14909	housing	Household	-3.465079267	0.839995906	2272	820	0.000367561	0.002233898
Firmicutes_unclassified_SGB47659_SGB_47659	housing	Stray	5.598184408	1.568310181	2272	1338	0.000368804	0.002233898
Lachnospiraceae_SGB_4589	housing	Household	2.158062195	0.596789031	2272	328	0.000367858	0.002233898
Firmicutes_unclassified_SGB47660_SGB_47660	housing	Household	4.102220294	1.142975858	2272	1455	0.000371248	0.002239561
Firmicutes_SGB_6367	housing	Stray	0.516625932	0.145064345	2272	14	0.000380082	0.002283568
Bifidobacterium_pseudolongum_SGB_17279	housing	Stray	-5.150368287	1.460596883	2272	928	0.000432802	0.002579433
Eubacteriales_unclassified_SGB_15374	housing	Household	0.016391665	0.004192904	2272	1	0.00043183	0.002579433
Weissella_cibaria_SGB_7114	housing	Household	0.892130162	0.221872584	2272	34	0.000441002	0.002607361
Firmicutes_SGB_4367	housing	Stray	0.07124952	0.016778244	2272	2	0.000440196	0.002607361
Lactobacillus_crispatus_SGB_7045	housing	Household	0.663127959	0.161960965	2272	24	0.000443498	0.002611713
Alistipes_onderdonkii_SGB_2303	housing	Household	0.345345677	0.080739748	2272	12	0.000456719	0.002678935
Collinsella_tanakaei_SGB_14737	housing	Household	-2.375283762	0.624681801	2272	668	0.000461248	0.002694849
Firmicutes_unclassified_SGB47660_SGB_47660	housing	Stray	5.731076766	1.632951538	2272	1455	0.000463787	0.00269906
Lachnospiraceae_SGB_5077	housing	Stray	1.536775816	0.438718602	2272	35	0.000473618	0.002745505
Bacteroides_fragilis_SGB_1853	housing	Household	0.460628734	0.112599988	2272	19	0.000524035	0.003018686
Lachnospiraceae_SGB_66068	housing	Stray	5.597369763	1.611277117	2272	1031	0.000524812	0.003018686
Clostridiaceae_SGB_106397	housing	Household	0.302916389	0.07678578	2272	15	0.000552376	0.003164966
Clostridium_SGB6177_SGB_6177	housing	Stray	-3.852605039	1.114551892	2272	554	0.000560452	0.003198889
Eubacterium_ramulus_SGB_4959	housing	Household	0.15696701	0.038821045	2272	9	0.000569374	0.003237362
Gemmiger_formicilis_SGB_15299	housing	Household	0.058357038	0.016049414	2272	4	0.000584656	0.003311561
Fusobacterium_SGB6028_SGB_6028	housing	Household	3.335485842	0.961389411	2272	1302	0.000594625	0.003355222
Succinivibrionaceae_SGB_3677	housing	Stray	1.257635139	0.365466553	2272	50	0.000604505	0.003398053
Lachnospiraceae_SGB_4817	housing	Household	0.01557901	0.004188826	2272	1	0.000650783	0.003644382
Oscillospiraceae_SGB_15285	housing	Household	0.016185036	0.004469206	2272	1	0.000656838	0.003664463
Parasutterella_SGB9260_SGB_9260	housing	Household	-3.18992369	0.914336615	2272	581	0.000662122	0.003666375
Collinsella_SGB63083_SGB_63083	housing	Household	0.104392586	0.029124899	2272	12	0.00066146	0.003666375
Anaerostipes_hadrus_SGB_4540	housing	Household	1.291453377	0.374386985	2272	204	0.000670699	0.003700062
Porphyromonas_gingivicanis_SGB_2063	housing	Household	0.27445597	0.080584523	2272	63	0.000679699	0.003735827
Eggerthellaceae_SGB_14341	housing	Household	0.031707172	0.009050898	2272	3	0.000695196	0.003792905
Baileyella_intestinalis_SGB_3928	housing	Household	-0.055613658	0.015634365	2272	5	0.00069498	0.003792905
Lachnospiraceae_bacterium_AM48_27BH_SGB_4706	housing	Household	0.015703843	0.00427796	2272	1	0.000717746	0.003901592
Parabacteroides_goldsteinii_SGB_1941	housing	Household	0.016134558	0.004356183	2272	1	0.000725517	0.003929444
Bacteroides_thetaiotaomicron_SGB_1861	housing	Household	0.910267726	0.221165323	2272	86	0.000738241	0.003969932
Succinivibrionaceae_SGB_3675	housing	Household	0.286597547	0.084711622	2272	51	0.000738343	0.003969932
Clostridium_cuniculi_SGB_29095	housing	Stray	-0.93191795	0.276151458	2272	28	0.000759874	0.004056306
Helicobacter_cinaedi_SGB_44267	housing	Household	1.742109728	0.509888107	2272	215	0.000759199	0.004056306
Bacteroides_xylanisolvens_SGB_1867	housing	Household	0.762574559	0.188647157	2272	102	0.000768575	0.004088047
Faecalibacterium_prausnitzii_SGB_15317	housing	Household	-0.05042801	0.014406872	2272	3	0.000771658	0.004089788
Lachnospiraceae_SGB_4861	housing	Household	0.301885323	0.089647671	2272	41	0.000781053	0.004124852
Clostridium_SGB47280_SGB_47280	housing	Stray	-3.24423543	0.961355505	2272	222	0.000792421	0.004170047
Faecalibacillus_intestinalis_SGB_6754	housing	Household	2.522772518	0.744808162	2272	446	0.000831627	0.004360897
Plesiomonas_shigelloides_SGB_9937	housing	Household	0.248711938	0.074390152	2272	9	0.00085019	0.004442542
Anaerobiospirillum_sp_NML120448_SGB_3684	housing	Household	-3.242945327	0.958774249	2272	562	0.000854284	0.004448271
Escherichia_coli_SGB_10068	housing	Household	4.010621709	1.155078454	2272	1277	0.000869652	0.00451246
Enterococcus_faecium_SGB_7967	housing	Household	-1.941435582	0.57870743	2272	182	0.000888326	0.004593294
Erysipelotrichaceae_SGB_65946	housing	Household	-3.365192753	1.009821706	2272	809	0.000900495	0.004640053
Erysipelotrichaceae_SGB_6837	housing	Stray	0.067345596	0.018756492	2272	2	0.000919892	0.004723597
Erysipelotrichaceae_SGB_44483	housing	Household	-2.200244581	0.662671946	2272	682	0.000981584	0.005023
Ruminococcus_gnavus_SGB_4571	housing	Household	0.045899827	0.013226982	2272	2	0.00100069	0.005103178
Clostridium_baratii_SGB_6194	housing	Stray	1.019599253	0.310253695	2272	55	0.001032465	0.005247184
Clostridium_SGB4750_SGB_4750	housing	Stray	0.105179138	0.022979814	2272	3	0.001044242	0.005288927
Slackia_faecicanis_SGB_33547	housing	Household	-2.457611798	0.728268831	2272	678	0.001057186	0.00533627
Coriobacteriaceae_SGB_14351	housing	Household	-0.039249405	0.010433658	2272	8	0.001079911	0.005414147
Clostridium_disporicum_SGB_6172	housing	Household	1.203617032	0.367205015	2272	96	0.001078792	0.005414147
Blautia_glucerasea_SGB_4813	housing	Household	0.015061557	0.004370103	2272	1	0.001203887	0.006015382
Bacteroides_clarus_SGB_1832	housing	Household	0.062337277	0.018133124	2272	2	0.001227456	0.006112567
Anaerostipes_caccae_SGB_4529	housing	Household	1.017500198	0.223876619	2272	169	0.001248898	0.006198544
Faecalimonas_umbilicata_SGB_4583	housing	Household	2.40221849	0.725985551	2272	2102	0.001255472	0.006210401
Peptostreptococcus_russellii_SGB_743	housing	Stray	3.554935773	1.101207851	2272	286	0.001266957	0.006246395
Alistipes_putredinis_SGB_2318	housing	Stray	1.347472513	0.417670037	2272	104	0.00129832	0.006379826
Firmicutes_SGB_4367	housing	Household	0.047002717	0.009181688	2272	2	0.001308261	0.006407459
Blautia_luti_SGB_4829	housing	Household	0.014580497	0.004186443	2272	1	0.001324319	0.006464766
Turicibacter_bilis_SGB_6847	housing	Stray	-4.890303749	1.5200979	2272	855	0.001340846	0.006523987
Blautia_schinkii_SGB_4825	housing	Household	0.099435417	0.030358715	2272	2	0.00136916	0.006639978
Victivallis_vadensis_SGB_9202	housing	Household	0.326563427	0.099880571	2272	23	0.001378167	0.006661888
Turicibacter_sanguinis_SGB_6846	housing	Stray	-2.878596546	0.898735583	2272	268	0.001393183	0.00671261
Weissella_confusa_SGB_7115	housing	Stray	-1.187582597	0.372261256	2272	65	0.001454186	0.006983857
Lachnospiraceae_SGB_5071	housing	Household	0.014528148	0.004167866	2272	1	0.001526307	0.007306581
Clostridiales_bacterium_SGB_15158	housing	Household	0.347056926	0.109629905	2272	80	0.001585418	0.007565145
Enterococcus_faecalis_SGB_7962	housing	Stray	-2.469913595	0.780532203	2272	138	0.001592839	0.007576196
Coprococcus_eutactus_SGB_5117	housing	Household	0.014464262	0.004289519	2272	1	0.00162556	0.007707126
Blautia_SGB4815_SGB_4815	housing	Household	0.042407412	0.011740061	2272	4	0.001691552	0.007994468
Firmicutes_SGB_6478	housing	Household	0.014382807	0.004242403	2272	1	0.001715139	0.008007847
Firmicutes_SGB_6540	housing	Household	0.014758096	0.004178605	2272	1	0.001715967	0.008007847
Lachnospiraceae_unclassified_SGB4550_SGB_4550	housing	Household	2.977217618	0.873972155	2272	884	0.001713411	0.008007847
Clostridioides_difficile_SGB_6136	housing	Household	0.173862563	0.055285567	2272	34	0.001710096	0.008007847
Lachnospiraceae_SGB_47582	housing	Stray	1.027050057	0.327071549	2272	55	0.001753983	0.008159594
Helicobacter_bilis_SGB_19390	housing	Household	2.505482908	0.787482712	2272	404	0.001819893	0.008439755
Firmicutes_SGB_6286	housing	Household	0.010499719	0.003028156	2272	2	0.001826417	0.008443622
Fusobacterium_mortiferum_SGB_6031	housing	Household	2.588301662	0.782461264	2272	489	0.001842951	0.0084936
Megasphaera_sp_NM10_SGB_5858	housing	Household	0.193930153	0.057650096	2272	6	0.00187588	0.008618595
Helicobacter_canis_SGB_19391	housing	Household	2.555108625	0.714150952	2272	256	0.002009765	0.009205218
Slackia_piriformis_SGB_14779	housing	Household	0.608960108	0.156040452	2272	144	0.002106481	0.009618515
Firmicutes_SGB_105987	housing	Household	-2.565208237	0.727785219	2272	673	0.002152285	0.00979752
Clostridium_SGB6179_SGB_6179	housing	Stray	0.232844456	0.073452309	2272	11	0.002172844	0.00986086
Lentihominibacter_faecis_SGB_3957	housing	Stray	0.260801917	0.082122243	2272	7	0.002198947	0.009948893
Butyricimonas_paravirosa_SGB_1785	housing	Household	0.106756755	0.033826271	2272	2	0.002217396	0.00997156
Romboutsia_timonensis_SGB_6148	housing	Stray	-3.511782559	1.145988499	2272	846	0.002212627	0.00997156
Allobaculum_stercoricanis_SGB_29316	housing	Household	-3.853076401	1.210367993	2272	1393	0.002302061	0.010321023
Firmicutes_SGB_6353	housing	Household	1.693911712	0.542532722	2272	326	0.002310339	0.010326936
Oscillospiraceae_SGB_72905	housing	Household	2.506596108	0.822250743	2272	1010	0.002391865	0.010659243
Eubacteriales_Family_XIII_Incertae_Sedis_SGB_3959	housing	Household	0.013915801	0.004311338	2272	1	0.002433278	0.01081133
Bacteroides_stercoris_SGB_1830	housing	Stray	6.050414153	1.991806175	2272	791	0.002464732	0.010918393
Mogibacterium_kristiansenii_SGB_3926	housing	Household	0.145595056	0.04645388	2272	10	0.002495427	0.010988765
Lachnospiraceae_SGB_66069	housing	Stray	5.144911518	1.697590682	2272	1506	0.002489292	0.010988765
Peptostreptococcus_canis_SGB_77430	housing	Household	0.245688962	0.081143247	2272	61	0.002539477	0.011149656
Bacteroides_nordii_SGB_1858	housing	Stray	0.23654266	0.071900331	2272	4	0.002559382	0.011203904
Prevotellaceae_SGB_1482	housing	Stray	3.996636675	1.32731302	2272	770	0.00265912	0.011606275
Bacteroides_uniformis_SGB_1836	housing	Household	2.329860547	0.717555812	2272	360	0.002748506	0.01196124
Firmicutes_SGB_47635	housing	Household	0.839364119	0.237198187	2272	175	0.002756982	0.011963046
Clostridium_sp_AF36_4_SGB_4644	housing	Household	0.013562972	0.004256388	2272	1	0.0027842	0.01201918
Bacteroidaceae_SGB_65712	housing	Stray	-2.63686283	0.88066858	2272	467	0.002786117	0.01201918
Fusicatenibacter_sp_CLA_AA_H277_SGB_4780	housing	Household	0.013582277	0.004283171	2272	1	0.002905703	0.012498734
Oscillospiraceae_SGB_15070	housing	Stray	1.198589291	0.403860232	2272	86	0.003069018	0.013163072
Ruminococcus_gnavus_SGB_4571	housing	Stray	0.062147026	0.020119284	2272	2	0.003079428	0.013169658
Prevotellaceae_SGB_1475	housing	Household	0.013346386	0.004184522	2272	1	0.003143372	0.013404496
Eubacteriales_unclassified_SGB_15370	housing	Household	0.013204922	0.004227255	2272	1	0.003224694	0.013711881
Succinivibrionaceae_SGB_58358	housing	Household	0.158991647	0.053914592	2272	35	0.00324673	0.013766137
Lachnospiraceae_SGB_71664	housing	Household	-1.247314323	0.407912697	2272	198	0.003257794	0.013773693
Limosilactobacillus_mucosae_SGB_7088	housing	Household	-0.951598029	0.318878966	2272	100	0.003303135	0.013925717
Lachnospiraceae_SGB_4574	housing	Household	-2.376903644	0.786444299	2272	791	0.003339093	0.013997781
Acidaminococcaceae_SGB_5750	housing	Household	-2.025154733	0.687236602	2272	722	0.003332939	0.013997781
Peptostreptococcaceae_SGB_106454	housing	Household	-2.17212883	0.722174624	2272	645	0.003599285	0.015046026
Barnesiella_intestinihominis_SGB_1965	housing	Household	0.474503189	0.141386436	2272	23	0.003612436	0.015058583
Pseudoflavonifractor_gallinarum_SGB_29328	housing	Household	0.734624695	0.178177628	2272	166	0.003675701	0.015279386
Lachnospiraceae_SGB_71759	housing	Household	0.013454871	0.004306352	2272	1	0.003735479	0.015441368
Oscillospiraceae_SGB_15081	housing	Household	-0.016271096	0.002406734	2272	2	0.003729346	0.015441368
Blautia_sp_Marseille_P3201T_SGB_29394	housing	Household	0.679296779	0.220634088	2272	51	0.003768728	0.015535534
Lachnospiraceae_SGB_4859	housing	Stray	5.186082757	1.790175359	2272	1884	0.003845373	0.015807571
Enterococcus_hirae_SGB_7970	housing	Stray	-3.32012282	1.146978626	2272	248	0.00385609	0.015807838
Faecalibacterium_prausnitzii_SGB_15322	housing	Household	0.012621019	0.00405866	2272	1	0.003923831	0.016041225
Coprococcus_comes_SGB_4577	housing	Stray	-0.41212313	0.140658492	2272	14	0.003939638	0.016061603
Dorea_longicatena_SGB_4581	housing	Household	0.094226198	0.028381962	2272	8	0.004247493	0.017222076
Clostridia_unclassified_SGB_105947	housing	Stray	1.609957741	0.562195079	2272	263	0.004240221	0.017222076
Bilophila_wadsworthia_SGB_15452	housing	Household	0.2918057	0.101898977	2272	51	0.004264499	0.017243915
Firmicutes_SGB_106569	housing	Stray	0.729191864	0.255010542	2272	28	0.004298231	0.017333084
Limosilactobacillus_mucosae_SGB_7088	housing	Stray	-1.418462416	0.496720176	2272	100	0.004353024	0.017506472
Megasphaera_sp_AM44_1BH_SGB_5853	housing	Household	0.021411159	0.007061936	2272	2	0.004412175	0.0176964
Erysipelotrichaceae_SGB_65947	housing	Household	-2.654910024	0.931514956	2272	708	0.004477502	0.017910007
Firmicutes_unclassified_SGB47659_SGB_47659	housing	Household	3.107451993	1.09293374	2272	1338	0.004658658	0.018584539
Turicibacter_bilis_SGB_6847	housing	Household	-2.687280777	0.891438215	2272	855	0.004781823	0.019002554
Porphyromonas_cangingivalis_SGB_2060	housing	Household	0.696366982	0.184386602	2272	149	0.004789053	0.019002554
Streptococcus_canis_SGB_8217	housing	Household	0.224224167	0.079589156	2272	43	0.004925139	0.019490416
Collinsella_bouchesdurhonensis_SGB_14397	housing	Stray	0.503116804	0.176065242	2272	17	0.004945076	0.019513028
Firmicutes_SGB_4668	housing	Household	0.189916207	0.067480416	2272	29	0.004957151	0.019513028
Ligilactobacillus_saerimneri_SGB_7085	housing	Stray	1.390491702	0.494765542	2272	66	0.00500272	0.019640309
Phocaeicola_dorei_SGB_1815	housing	Household	0.222800653	0.079699635	2272	34	0.005268826	0.020630443
Blautia_sp_MCC283_SGB_4828	housing	Household	0.135783541	0.038723031	2272	8	0.005501749	0.021485778
Evtepia_gabavorous_SGB_15120	housing	Household	0.060861026	0.020728913	2272	10	0.005644938	0.021987108
Paratractidigestivibacter_faecalis_SGB_14370	housing	Stray	0.447173452	0.160331505	2272	9	0.005871731	0.022810598
Streptococcus_lutetiensis_SGB_8021	housing	Household	-3.309573437	1.149964345	2272	1039	0.006024416	0.023342646
Veillonella_parvula_SGB_6939	housing	Household	0.201521503	0.046523221	2272	5	0.006055883	0.023403463
Holdemania_massiliensis_SGB_4044	housing	Household	0.012433561	0.004306207	2272	1	0.006082731	0.023446162
Mogibacterium_kristiansenii_SGB_3926	housing	Stray	-0.211125724	0.074930037	2272	10	0.006215952	0.023897599
Blautia_hansenii_SGB_4794	housing	Stray	3.581166041	1.310280476	2272	2109	0.006358664	0.024383094
Oscillospiraceae_unclassified_SGB15256_SGB_15256	housing	Household	0.011558233	0.003938715	2272	1	0.006420961	0.024558522
Bacteroidaceae_SGB_1880	housing	Household	0.126543264	0.04541836	2272	22	0.006517515	0.024863732
Eubacteriaceae_SGB_4327	housing	Household	-0.052601442	0.018368866	2272	6	0.006697564	0.025485088
Firmicutes_bacterium_SGB_4791	housing	Household	3.049166617	1.115521916	2272	1700	0.007186417	0.027205721
Clostridium_leptum_SGB_14853	housing	Household	0.077074964	0.02864173	2272	16	0.007177164	0.027205721
Clostridium_SGB65129_SGB_65129	housing	Household	0.543153582	0.170374776	2272	110	0.007207892	0.027217585
Ruminococcus_bovis_SGB_4272	housing	Household	0.010962051	0.003490925	2272	1	0.007416208	0.027933128
Fusobacteriaceae_SGB_6025	housing	Household	1.963263666	0.676183017	2272	238	0.007520776	0.028255271
Clostridium_SGB47280_SGB_47280	housing	Household	-1.572999112	0.49775579	2272	222	0.007616241	0.028541671
Veillonella_magna_SGB_6926	housing	Stray	2.63329189	0.988610638	2272	300	0.007811523	0.02919975
Clostridium_sp_AT4_SGB_4753	housing	Household	2.258087179	0.843849665	2272	1829	0.007926312	0.029554389
Helicobacter_canis_SGB_19391	housing	Stray	4.109468037	1.548176554	2272	256	0.008157052	0.030338508
Megasphaera_elsdenii_SGB_5862	housing	Household	-1.70101973	0.626581084	2272	325	0.008265656	0.030665584
Bacteroides_finegoldii_SGB_1862	housing	Stray	2.390713002	0.901919836	2272	155	0.008396898	0.031074806
Mediterraneibacter_sp_NSJ_151_SGB_4553	housing	Stray	0.217652179	0.081136402	2272	10	0.008447333	0.031183687
Phocaeicola_dorei_SGB_1815	housing	Stray	0.931807775	0.35381124	2272	34	0.008542993	0.031335033
Firmicutes_SGB_14898	housing	Household	-0.014796802	0.00482344	2272	1	0.008551677	0.031335033
Fusobacterium_perfoetens_SGB_47247	housing	Stray	4.659459964	1.769158315	2272	970	0.008546869	0.031335033
Collinsella_SGB62963_SGB_62963	housing	Household	0.160043373	0.061014857	2272	28	0.008813222	0.032212014
Alistipes_shahii_SGB_2295	housing	Household	0.434633267	0.151848524	2272	63	0.008834427	0.032212014
Blautia_SGB4793_SGB_4793	housing	Household	0.293516382	0.112687755	2272	62	0.009301635	0.033832417
Coriobacteriaceae_SGB_14375	housing	Household	0.077820636	0.029889468	2272	25	0.009328949	0.033848801
Firmicutes_SGB_66598	housing	Stray	-2.479808539	0.954150865	2272	949	0.009430275	0.034132996
Gemmiger_formicilis_SGB_15292	housing	Household	0.011703132	0.004325695	2272	1	0.009472427	0.034202145
Collinsella_SGB14744_SGB_14744	housing	Household	-2.554437535	0.976354487	2272	1204	0.009637329	0.034713097
Ruminococcus_lactaris_SGB_4557	housing	Stray	-0.220665483	0.083033644	2272	7	0.009715465	0.034825483
Bacteroides_SGB63885_SGB_63885	housing	Household	-2.224758857	0.853863018	2272	581	0.009715259	0.034825483
Caniella_SGB105119_SGB_105119	housing	Household	-1.625115566	0.626457322	2272	602	0.009746491	0.034852513
Ruminococcus_gnavus_SGB_4584	housing	Stray	2.656100254	1.028972402	2272	2169	0.00992773	0.035415268
Bacteroides_fragilis_SGB_1855	housing	Stray	2.31498885	0.898967617	2272	154	0.010228302	0.036399999
Coriobacteriaceae_SGB_53888	housing	Household	0.206807635	0.080461278	2272	36	0.010280947	0.036499823
Phascolarctobacterium_faecium_SGB_5792	housing	Household	0.18017342	0.070221163	2272	25	0.010422583	0.036914353
Allobaculum_mucolyticum_SGB_65944	housing	Household	-2.019924025	0.788586248	2272	747	0.010618193	0.037517615
Eggerthellaceae_SGB_14792	housing	Household	-1.737544198	0.673485	2272	913	0.010656851	0.037564768
Prevotella_copri_SGB_1626	housing	Stray	5.577218742	2.182132057	2272	1783	0.010714249	0.037625119
Campylobacter_jejuni_SGB_19444	housing	Stray	0.754517513	0.294936553	2272	27	0.01072468	0.037625119
Dysosmobacter_welbionis_SGB_15078	housing	Household	0.194164545	0.076096891	2272	36	0.010838821	0.037935874
Firmicutes_SGB_106379	housing	Household	1.342181697	0.517330606	2272	319	0.010872199	0.037963162
Caniella_SGB63087_SGB_63087	housing	Household	-1.744722039	0.683163758	2272	587	0.010977192	0.038239797
Sutterellaceae_SGB_66515	housing	Stray	3.135451995	1.234829194	2272	604	0.011236714	0.039052186
Streptococcus_gallolyticus_SGB_8018	housing	Stray	1.274497448	0.502382503	2272	57	0.011346039	0.039340003
Blautia_argi_SGB_4797	housing	Household	2.470802668	0.911249535	2272	654	0.011375785	0.039351202
Collinsella_SGB14754_SGB_14754	housing	Household	0.016184049	0.005749177	2272	2	0.011483365	0.039539009
Oscillospiraceae_SGB_53576	housing	Household	0.160448914	0.063380898	2272	23	0.011471834	0.039539009
Campylobacter_upsaliensis_SGB_19439	housing	Household	1.248561215	0.444396676	2272	263	0.011671911	0.040095174
Blautia_wexlerae_SGB_4831	housing	Stray	-0.248225479	0.097006809	2272	10	0.011984337	0.041073339
Anaerostipes_hadrus_SGB_4540	housing	Stray	1.415638021	0.565898146	2272	204	0.012458131	0.042568811
Parasutterella_SGB9260_SGB_9260	housing	Stray	-3.569564359	1.426983559	2272	581	0.012478054	0.042568811
Eubacteriaceae_SGB_71318	housing	Household	-1.756808598	0.701291305	2272	830	0.01267111	0.043128274
Collinsella_SGB105265_SGB_105265	housing	Household	-1.502403186	0.575192244	2272	276	0.012718353	0.043190013
Senegalimassilia_anaerobia_SGB_14824	housing	Stray	-0.170945581	0.066313025	2272	13	0.012885026	0.043656117
Phocaeicola_coprocola_SGB_1891	housing	Stray	4.923927864	1.978900533	2272	1426	0.012991853	0.043917789
Blautia_stercoris_SGB_4788	housing	Household	-0.012526071	0.004372956	2272	2	0.013247406	0.044679888
Lachnospiraceae_bacterium_2_1_46FAA_SGB_4549	housing	Household	0.246040815	0.097167353	2272	26	0.013574612	0.045679646
Erysipelotrichaceae_SGB_42251	housing	Household	-2.141818909	0.865795085	2272	737	0.013704463	0.046012268
Leuconostoc_lactis_SGB_7121	housing	Stray	-0.766950962	0.311598285	2272	38	0.013917239	0.04662118
Selenomonadaceae_SGB_65924	housing	Household	-1.584411382	0.642399578	2272	485	0.014073754	0.046933598
Lachnospira_eligens_SGB_5082	housing	Household	0.512877284	0.206179306	2272	56	0.014065966	0.046933598
Faecalibacterium_prausnitzii_SGB_15323	housing	Stray	-0.149352578	0.058938654	2272	6	0.014131297	0.04701983
Propionibacterium_freudenreichii_SGB_15904	housing	Household	0.132817978	0.054189013	2272	26	0.014384274	0.047754501
Collinsella_tanakaei_SGB_14737	housing	Stray	-2.925458451	1.201236737	2272	668	0.015030586	0.049729836
Bacteroidaceae_SGB_48439	housing	Household	-2.944746631	1.196890711	2272	844	0.015046291	0.049729836
Bacteroidaceae_SGB_65710	housing	Stray	3.035135492	1.248199531	2272	710	0.015119745	0.049861559
Bacteroidaceae_SGB_104904	housing	Stray	-3.146407357	1.296018977	2272	654	0.015279779	0.050277588
Ruminococcus_bromii_SGB_4285	housing	Stray	0.398754457	0.164738889	2272	15	0.015651804	0.051274341
Lachnospiraceae_SGB_4680	housing	Household	0.172405653	0.07123491	2272	22	0.015647947	0.051274341
Lachnospiraceae_SGB_71704	housing	Stray	-0.078559328	0.031677767	2272	5	0.015852982	0.051818997
Bacteroidaceae_SGB_65714	housing	Household	-1.528295822	0.635645283	2272	491	0.016412528	0.053530091
Bacteroides_ovatus_SGB_1871	housing	Household	0.681975687	0.155346906	2272	93	0.01659667	0.054011968
Coprococcus_catus_SGB_4669	housing	Household	0.065012788	0.026401002	2272	5	0.016636439	0.054022922
Akkermansia_muciniphila_SGB_9226	housing	Stray	-0.439650141	0.173466739	2272	15	0.016901532	0.054763916
Dorea_sp_AF36_15AT_SGB_4552	housing	Stray	0.260734419	0.107915012	2272	12	0.017007289	0.05498653
Fusobacteriaceae_SGB_6036	housing	Stray	4.020859073	1.684343839	2272	1669	0.017121788	0.055236377
Cutibacterium_acnes_SGB_16955	housing	Household	0.077899204	0.030546702	2272	14	0.017375711	0.055933959
Faecalicatena_fissicatena_SGB_4871	housing	Household	0.012414957	0.00393595	2272	1	0.018030496	0.057916139
Lachnospiraceae_SGB_4589	housing	Stray	2.118503619	0.897334517	2272	328	0.018339207	0.058780527
Eubacterium_ramulus_SGB_4959	housing	Stray	0.17090505	0.072524267	2272	9	0.018778955	0.06003952
Erysipelotrichaceae_bacterium_7770_A6_SGB_6836	housing	Household	0.865208869	0.361908999	2272	93	0.018812922	0.06003952
Lachnospiraceae_SGB_4591	housing	Stray	3.03926428	1.295752181	2272	1246	0.019114042	0.060869609
Catenibacterium_mitsuokai_SGB_6778	housing	Stray	-0.275861803	0.116597972	2272	9	0.019268888	0.061231326
Peptostreptococcaceae_bacterium_SGB_77433	housing	Household	-1.436970773	0.6126484	2272	245	0.019837829	0.062904568
Mediterraneibacter_SGB4586_SGB_4586	housing	Household	0.690300084	0.243381362	2272	129	0.020539433	0.064990446
Oscillospiraceae_SGB_63246	housing	Stray	2.522981329	1.088623799	2272	645	0.020610191	0.065075581
Anaerobutyricum_soehngenii_SGB_4537	housing	Stray	0.306500717	0.13236303	2272	24	0.020794929	0.065519478
Collinsella_sp_AF08_23_SGB_14739	housing	Stray	1.937381218	0.836489973	2272	161	0.020855008	0.06556956
Bacteroides_SGB63885_SGB_63885	housing	Stray	-2.957650848	1.283804659	2272	581	0.021351108	0.066987408
Clostridium_fessum_SGB_4705	housing	Household	0.277444597	0.119481944	2272	11	0.021782187	0.068147182
Coriobacteriaceae_SGB_105121	housing	Household	0.107539627	0.046831805	2272	22	0.021812609	0.068147182
Tyzzerella_nexilis_SGB_4588	housing	Stray	2.377306378	1.034479268	2272	295	0.021905907	0.068239027
Lachnospiraceae_SGB_106016	housing	Stray	2.337424886	1.019260716	2272	866	0.021933973	0.068239027
Lachnospiraceae_SGB_58537	housing	Stray	3.031501166	1.324638847	2272	1351	0.022247351	0.06906918
Enterocloster_bolteae_SGB_4758	housing	Household	0.117945117	0.05154951	2272	23	0.022318358	0.069144975
Clostridium_thermobutyricum_SGB_6193	housing	Household	0.770642459	0.328485976	2272	106	0.022975578	0.071032828
Fusobacteriaceae_SGB_6032	housing	Household	0.198418016	0.076476626	2272	26	0.023340064	0.072009676
Tenericutes_SGB_66722	housing	Household	-1.345107878	0.592310342	2272	328	0.02349376	0.072333486
Collinsella_intestinalis_SGB_14741	housing	Household	-1.885783633	0.775886908	2272	1978	0.023624666	0.07258593
Helicobacter_SGB104937_SGB_104937	housing	Household	-1.204810824	0.524720751	2272	248	0.023810752	0.073006519
Ligilactobacillus_ruminis_SGB_7061	housing	Household	1.195006754	0.521660881	2272	269	0.024020603	0.073498092
Bifidobacterium_pullorum_SGB_17264	housing	Stray	-2.754175813	1.220341918	2272	895	0.024168326	0.073797933
Pseudoflavonifractor_phocaeensis_SGB_15149	housing	Household	0.171199683	0.075965361	2272	31	0.024376516	0.0742808
Firmicutes_SGB_72910	housing	Household	-0.038355103	0.016474589	2272	4	0.024551493	0.074660687
Lachnospiraceae_SGB_47518	housing	Household	0.404003475	0.165290796	2272	139	0.024602272	0.074662111
Bacteroidaceae_SGB_1818	housing	Stray	5.098215594	2.271980595	2272	1555	0.025022299	0.075781821
Enterococcus_faecium_SGB_7967	housing	Stray	-1.846665526	0.824297206	2272	182	0.025237191	0.07613289
Terrisporobacter_mayombei_SGB_6142	housing	Stray	-1.719464424	0.767373463	2272	280	0.025240823	0.07613289
Gordonibacter_pamelaeae_SGB_14807	housing	Household	0.034799969	0.014028386	2272	4	0.025475377	0.076684503
Slackia_SGB14781_SGB_14781	housing	Household	-1.975062886	0.877417416	2272	864	0.025956883	0.077975738
Senegalimassilia_faecalis_SGB_14822	housing	Stray	0.184467725	0.082224866	2272	14	0.026245394	0.078124377
Prevotella_SGB1675_SGB_1675	housing	Household	-0.012239165	0.004908749	2272	1	0.026269585	0.078124377
Firmicutes_SGB_4119	housing	Stray	0.433769768	0.194832048	2272	14	0.026266336	0.078124377
Blautia_hansenii_SGB_4794	housing	Household	1.864307341	0.825707993	2272	2109	0.026261134	0.078124377
Faecalibacterium_prausnitzii_SGB_15318	housing	Household	0.053854941	0.023195059	2272	9	0.026113859	0.078124377
Campylobacter_jejuni_SGB_19444	housing	Household	0.365070039	0.155860507	2272	27	0.026760124	0.079424047
Eggerthella_lenta_SGB_14809	housing	Stray	0.453806175	0.205224436	2272	23	0.027353823	0.081024098
Anaerobiospirillum_thomasii_SGB_28689	housing	Household	-1.256095656	0.564450659	2272	371	0.0275547	0.081456524
Romboutsia_timonensis_SGB_6148	housing	Household	-1.726103349	0.781777584	2272	846	0.027965063	0.082505275
Parabacteroides_distasonis_SGB_1934	housing	Household	1.397067056	0.302714353	2272	176	0.028224242	0.083104713
Prevotellaceae_SGB_65708	housing	Household	-1.769893063	0.805103112	2272	728	0.028716365	0.084219535
Lactobacillus_johnsonii_SGB_7041	housing	Stray	-3.154175743	1.439560892	2272	581	0.028692102	0.084219535
Klebsiella_variicola_SGB_10114	housing	Household	0.17738983	0.070464317	2272	16	0.029225336	0.085543192
Fusobacteriaceae_SGB_6036	housing	Household	2.426210635	1.10569104	2272	1669	0.029602872	0.086477681
Actinobacteria_SGB_53822	housing	Household	0.00398398	0.001360531	2272	1	0.029817255	0.086932821
Oscillospiraceae_SGB_72905	housing	Stray	2.54421516	1.176584917	2272	1010	0.030705984	0.089348391
Blautia_wexlerae_SGB_4837	housing	Stray	3.652497909	1.694192509	2272	523	0.031242916	0.090555638
Staphylococcus_pseudintermedius_SGB_7827	housing	Household	0.188483144	0.087350219	2272	60	0.031211058	0.090555638
Gemmiger_sp_An194_SGB_15283	housing	Household	1.474279151	0.686317368	2272	510	0.03228394	0.093390579
Erysipelotrichaceae_SGB_72140	housing	Household	-1.970208138	0.922571059	2272	773	0.032943024	0.095111767
Veillonellaceae_SGB_5809	housing	Stray	0.062261537	0.028388727	2272	5	0.033012761	0.095128033
Erysipelotrichaceae_SGB_65946	housing	Stray	-3.033351088	1.425948616	2272	809	0.033523136	0.0964115
Clostridium_spiroforme_SGB_6747	housing	Household	0.118509197	0.052530504	2272	21	0.034037446	0.097512682
Bacteroidaceae_SGB_1818	housing	Household	-3.129131859	1.462479211	2272	1555	0.033996433	0.097512682
Phocaeicola_plebeius_SGB_1903	housing	Stray	2.503965985	1.17920974	2272	110	0.034144423	0.097630683
Streptococcus_gallolyticus_SGB_97147	housing	Household	1.14673043	0.535340522	2272	169	0.034676436	0.098776079
Blautia_caecimuris_SGB_4862	housing	Stray	3.66712193	1.734037479	2272	1788	0.034678125	0.098776079
Eggerthella_lenta_SGB_14809	housing	Household	0.180816986	0.07953353	2272	23	0.035408396	0.10066295
Faecalibaculum_rodentium_SGB_4047	housing	Household	-1.673118924	0.794981167	2272	706	0.035591884	0.100991121
Firmicutes_unclassified_SGB_4994	housing	Stray	3.20102886	1.522426878	2272	1556	0.035726375	0.101179276
Cetobacterium_SGB27377_SGB_27377	housing	Household	-0.316691552	0.138667629	2272	58	0.036068366	0.101953248
Pseudoflavonifractor_gallinarum_SGB_29328	housing	Stray	1.344644398	0.641241796	2272	166	0.036468203	0.102887479
Bacteroides_uniformis_SGB_1836	housing	Stray	2.884490456	1.378770467	2272	360	0.036769153	0.103539703
Parabacteroides_SGB104879_SGB_104879	housing	Household	0.132284069	0.063426649	2272	26	0.037241072	0.104669982
Anaerovibrio_lipolyticus_SGB_6973	housing	Household	-0.393317682	0.179641029	2272	79	0.038640905	0.108399061
Lachnospiraceae_SGB_4784	housing	Household	-1.277469798	0.606546518	2272	353	0.038996417	0.109189967
Clostridia_bacterium_UC5_1_1D1_SGB_14995	housing	Stray	0.099196593	0.047515931	2272	5	0.039129179	0.109355369
Bifidobacterium_pseudocatenulatum_SGB_17237	housing	Household	-1.058121215	0.509469064	2272	99	0.039715564	0.110577667
Eubacterium_tenue_SGB_6145	housing	Stray	1.000930616	0.486342659	2272	91	0.039709452	0.110577667
Acidaminococcaceae_SGB_5749	housing	Stray	-3.937916008	1.913943951	2272	772	0.039889486	0.110853928
Actinomyces_bowdenii_SGB_86824	housing	Household	0.135383431	0.053357793	2272	27	0.040215067	0.111549832
Collinsella_SGB14747_SGB_14747	housing	Stray	0.446903026	0.217824102	2272	21	0.040392433	0.111832781
Oscillospiraceae_bacterium_CLA_AA_H250_SGB_14861	housing	Household	0.083107309	0.040458926	2272	3	0.040613907	0.112162237
Ruminococcus_gnavus_SGB_4584	housing	Household	1.421883133	0.690618363	2272	2169	0.04066259	0.112162237
Coprobacter_secundus_SGB_1962	housing	Stray	0.019545021	0.008721256	2272	3	0.04091785	0.112448314
Firmicutes_unclassified_SGB_4994	housing	Household	2.032900471	0.982562325	2272	1556	0.040891003	0.112448314
Lachnospiraceae_SGB_106011	housing	Household	-1.332802386	0.61837988	2272	430	0.041024876	0.112534042
Blautia_faecicola_SGB_4867	housing	Stray	-0.266037678	0.128765766	2272	11	0.041373055	0.113279729
Porphyromonas_gulae_SGB_2056	housing	Household	0.116170156	0.057372145	2272	21	0.043081858	0.117524775
Erysipelotrichaceae_SGB_44483	housing	Stray	-1.951875654	0.964142572	2272	682	0.043064309	0.117524775
Bacteroides_ovatus_SGB_1871	housing	Stray	1.135206518	0.559492507	2272	93	0.04333808	0.118006808
Lactobacillus_acidophilus_SGB_7044	housing	Stray	-3.473572445	1.72282044	2272	845	0.043940071	0.11942686
Zhenhengia_yiwuensis_SGB_6077	housing	Stray	-2.024149056	1.008017789	2272	236	0.044954269	0.121960028
Oscillospiraceae_SGB_4425	housing	Household	-0.010792806	0.004705083	2272	1	0.045136473	0.122230885
Lachnospiraceae_SGB_47518	housing	Stray	1.039075368	0.521618098	2272	139	0.046786985	0.126469738
Oliverpabstia_intestinalis_SGB_4868	housing	Stray	0.203935564	0.101336211	2272	12	0.047892524	0.129222737
Firmicutes_SGB_105707	housing	Household	-1.391182596	0.699159052	2272	437	0.048960356	0.13186419
Clostridium_massiliamazoniense_SGB_29082	housing	Household	0.586845894	0.261977185	2272	174	0.049125251	0.132068609
Alistipes_communis_SGB_2290	housing	Household	0.112343559	0.052085122	2272	16	0.049579361	0.132748551
Allisonella_histaminiformans_SGB_5843	housing	Household	-1.671914663	0.84504489	2272	591	0.049646527	0.132748551
Bacteroidaceae_SGB_65710	housing	Household	-1.725759865	0.877503304	2272	710	0.04959151	0.132748551
Dialister_invisus_SGB_5825	housing	Household	0.013208453	0.006007568	2272	2	0.049793194	0.132901259
Firmicutes_SGB_69981	housing	Household	-1.163759695	0.592385076	2272	472	0.050162841	0.133647497
Lachnospiraceae_SGB_58537	housing	Household	1.809143567	0.925118445	2272	1351	0.051086045	0.135863246
Firmicutes_SGB_105985	housing	Stray	1.854807218	0.956274209	2272	223	0.052736216	0.140000973
Lachnospiraceae_SGB_4866	housing	Household	0.096534642	0.049893618	2272	20	0.053268318	0.141161043
Anaerosacchariphilus_sp_NSJ_68_SGB_4772	housing	Household	0.016961063	0.008494268	2272	2	0.05377919	0.142260817
Eubacteriaceae_SGB_4327	housing	Stray	-0.127105236	0.064137873	2272	6	0.054542397	0.144022985
Muribaculaceae_SGB_2126	housing	Stray	-2.467546162	1.294892294	2272	424	0.056964033	0.149954412
Anaerobiospirillum_succiniciproducens_SGB_3685	housing	Household	-1.447661604	0.754220654	2272	629	0.05699076	0.149954412
Anaerotignum_sp_MSJ_24_SGB_5180	housing	Household	0.00821684	0.004140982	2272	1	0.058670182	0.154100088
Cetobacterium_SGB66735_SGB_66735	housing	Stray	1.021089612	0.53991753	2272	117	0.058843295	0.154281712
Clostridiaceae_SGB_14988	housing	Household	-1.29994577	0.679155157	2272	605	0.059229932	0.155021551
Firmicutes_SGB_106203	housing	Household	-1.388126127	0.729836693	2272	445	0.059514317	0.155491631
Prevotellaceae_SGB_1482	housing	Household	-1.516113103	0.791134353	2272	770	0.05990834	0.156246003
Bacteroides_pyogenes_SGB_1806	housing	Stray	0.729369241	0.39080273	2272	66	0.06220867	0.161897434
Eubacteriaceae_SGB_106207	housing	Household	-1.668302733	0.890201129	2272	631	0.06229342	0.161897434
Firmicutes_SGB_4119	housing	Household	0.203846415	0.106972012	2272	14	0.06352137	0.164512588
Klebsiella_pneumoniae_SGB_10115	housing	Household	0.339566865	0.167307497	2272	73	0.063477056	0.164512588
Prevotella_copri_SGB_1636	housing	Household	-0.027172479	0.014255334	2272	2	0.064806032	0.167547302
Lachnospiraceae_SGB_65958	housing	Household	1.810328328	0.978608833	2272	1538	0.065191932	0.168251873
Sutterellaceae_SGB_9284	housing	Stray	3.503882744	1.906875628	2272	894	0.066448383	0.171196877
Erysipelotrichaceae_SGB_65947	housing	Stray	-2.404742477	1.313534723	2272	708	0.067290408	0.173065799
Erysipelotrichaceae_SGB_66599	housing	Household	-1.157098097	0.630273136	2272	400	0.06788937	0.174304195
Gemmiger_formicilis_SGB_15299	housing	Stray	-0.081409957	0.044200141	2272	4	0.069814363	0.178936987
Clostridiaceae_SGB_4746	housing	Household	1.555008564	0.84659126	2272	1491	0.071243892	0.182286095
Methanobrevibacter_smithii_SGB_714	housing	Household	0.004502137	0.002207694	2272	2	0.072313825	0.184705192
Bacteroidota_SGB_2067	housing	Household	-1.750366739	0.972053619	2272	615	0.072989179	0.186109865
Firmicutes_SGB_14888	housing	Household	0.056719479	0.031629345	2272	12	0.073153936	0.186210018
Oscillospiraceae_SGB_63246	housing	Household	-1.260799809	0.698977406	2272	645	0.073802112	0.187538244
Intestinibacter_bartlettii_SGB_6140	housing	Stray	-0.617778067	0.346017379	2272	49	0.074344657	0.188593968
Lactococcus_lactis_SGB_7985	housing	Household	0.614290039	0.344082441	2272	58	0.074662725	0.189077617
Oscillospiraceae_SGB_15313	housing	Stray	3.33007676	1.86778096	2272	1831	0.074930127	0.189431532
Roseburia_faecis_SGB_4925	housing	Stray	0.071819083	0.040146463	2272	2	0.076251366	0.192443922
Dysosmobacter_welbionis_SGB_15078	housing	Stray	0.581694721	0.328473195	2272	36	0.076800197	0.193499987
Fusobacterium_hominis_SGB_6030	housing	Stray	2.334408085	1.323128085	2272	444	0.077879865	0.19588766
Bacteroidaceae_SGB_65713	housing	Stray	2.417475102	1.37286979	2272	734	0.07841913	0.196910302
Drancourtella_massiliensis_SGB_4619	housing	Household	0.018978104	0.010530676	2272	3	0.078828813	0.197604658
Phocaeicola_vulgatus_SGB_1814	housing	Stray	3.152400628	1.803301738	2272	1257	0.080758918	0.202020248
Clostridium_sp_AT4_SGB_4753	housing	Stray	2.21801681	1.26981893	2272	1829	0.080862552	0.202020248
Vescimonas_coprocola_SGB_15089	housing	Household	-0.007269192	0.003816841	2272	1	0.081595246	0.203508143
Sutterellaceae_SGB_9285	housing	Stray	-1.92962511	1.113048736	2272	633	0.083150038	0.207038013
Coprococcus_catus_SGB_4670	housing	Stray	-0.179039578	0.102688739	2272	5	0.083688503	0.208029713
Lachnospiraceae_SGB_65958	housing	Stray	2.459791078	1.422058707	2272	1538	0.083885971	0.208171874
Muribaculum_gordoncarteri_SGB_2087	housing	Household	-1.065882395	0.609958269	2272	311	0.084312799	0.208429417
Clostridium_sp_AF20_17LB_SGB_4714	housing	Household	0.053601764	0.030672553	2272	3	0.084411105	0.208429417
Limosilactobacillus_ingluviei_SGB_7105	housing	Household	0.299110864	0.172099266	2272	34	0.084345783	0.208429417
Bilophila_wadsworthia_SGB_15452	housing	Stray	0.775166477	0.45132724	2272	51	0.086112016	0.212276133
Prevotellaceae_SGB_1657	housing	Household	-0.073499972	0.042650472	2272	4	0.086600839	0.213127107
Enterobacter_asburiae_SGB_10141	housing	Household	0.03568957	0.017624651	2272	5	0.087500332	0.214984259
Adlercreutzia_equolifaciens_SGB_14797	housing	Household	-0.961975718	0.564782455	2272	610	0.089110796	0.218579209
Lachnospiraceae_SGB_66069	housing	Household	2.008417738	1.180991238	2272	1506	0.089906164	0.219803538
Streptococcus_minor_SGB_29817	housing	Household	0.591496187	0.246396397	2272	188	0.089760625	0.219803538
Prevotella_copri_SGB_1644	housing	Household	0.050081948	0.029272409	2272	5	0.091343058	0.222949175
Odoribacter_splanchnicus_SGB_1790	housing	Household	0.05813339	0.030373215	2272	12	0.093552135	0.227966122
Massiliimalia_timonensis_SGB_7253	housing	Household	0.034134932	0.020406524	2272	22	0.09465944	0.230286245
Atopobiaceae_SGB_14350	housing	Stray	0.136309618	0.081707248	2272	8	0.096886406	0.23531821
Peptostreptococcaceae_SGB_106454	housing	Stray	-2.027786994	1.223771184	2272	645	0.097759814	0.237051576
Veillonellaceae_SGB_5809	housing	Household	-0.014320343	0.008490813	2272	5	0.09799398	0.237231756
Lachnospiraceae_SGB_4865	housing	Household	0.061557982	0.037292273	2272	12	0.09904383	0.239123118
Lachnospiraceae_SGB_5184	housing	Household	-0.81959765	0.491786626	2272	328	0.099097519	0.239123118
Candidatus_Arthromitus_sp_SFB_turkey_SGB_8528	housing	Stray	-1.076331569	0.653530454	2272	150	0.099812955	0.240458482
Collinsella_aerofaciens_SGB_14535	housing	Household	0.914212724	0.54939287	2272	296	0.101161669	0.242933518
Bacteroidaceae_SGB_1890	housing	Stray	1.741783596	1.061852119	2272	135	0.101167732	0.242933518
Peptostreptococcaceae_SGB_6141	housing	Stray	-0.133819184	0.081090156	2272	10	0.102100372	0.244776982
Lachnospiraceae_SGB_47582	housing	Household	-0.235038741	0.139050455	2272	55	0.102990569	0.245753103
Oscillospiraceae_SGB_14842	housing	Household	0.091420459	0.056028823	2272	29	0.103004333	0.245753103
Firmicutes_SGB_105989	housing	Stray	1.939536937	1.18823299	2272	653	0.102812307	0.245753103
Bacteroides_finegoldii_SGB_1862	housing	Household	0.53348643	0.286412364	2272	155	0.104016064	0.247027336
Atopobiaceae_SGB_14350	housing	Household	0.031315041	0.019160042	2272	8	0.104037793	0.247027336
Fusobacterium_hominis_SGB_6030	housing	Household	-1.417469097	0.86627518	2272	444	0.103970284	0.247027336
Enterococcus_canintestini_SGB_7958	housing	Household	0.179864445	0.107855795	2272	25	0.104492302	0.247710186
Lachnospira_pectinoschiza_SGB_5075	housing	Household	0.555639844	0.334781424	2272	136	0.105657813	0.250073675
Bacteroidaceae_SGB_48439	housing	Stray	3.013245566	1.861904607	2272	844	0.10586021	0.250153745
Lachnospiraceae_SGB_4870	housing	Household	2.004881362	1.244331966	2272	1601	0.108923361	0.256338796
Acidaminococcaceae_SGB_5749	housing	Household	-1.859506511	1.148201189	2272	772	0.10914794	0.256338796
Caniella_SGB105119_SGB_105119	housing	Stray	-1.448761352	0.903965719	2272	602	0.109168544	0.256338796
Lachnospiraceae_unclassified_SGB65957_SGB_65957	housing	Household	1.395255792	0.865013585	2272	649	0.109082238	0.256338796
Bittarella_massiliensis_SGB_7263	housing	Household	0.003192477	0.001937474	2272	2	0.111467984	0.261324627
Ligilactobacillus_salivarius_SGB_7082	housing	Stray	1.095106449	0.689147061	2272	93	0.112325988	0.262506719
Canicola_haemoglobinophilus_SGB_9760	housing	Household	0.089165324	0.056104864	2272	30	0.112259382	0.262506719
Oscillospiraceae_SGB_15081	housing	Stray	-0.021144683	0.010110449	2272	2	0.113121023	0.263949054
Romboutsia_ilealis_SGB_24891	housing	Household	0.282511284	0.17752872	2272	51	0.11432717	0.265510987
Sellimonas_intestinalis_SGB_4617	housing	Household	0.042580622	0.025679899	2272	6	0.114271958	0.265510987
Peptostreptococcaceae_bacterium_SGB_77433	housing	Stray	-1.443649777	0.913200128	2272	245	0.114089543	0.265510987
Bifidobacterium_animalis_SGB_17278	housing	Stray	-1.677100862	1.062504323	2272	747	0.114648151	0.265623045
Firmicutes_SGB_14270	housing	Household	-0.507908469	0.31840385	2272	184	0.114733404	0.265623045
Allobaculum_mucolyticum_SGB_65944	housing	Stray	-1.756211806	1.117183174	2272	747	0.116110073	0.268391508
Prevotella_stercorea_SGB_1680	housing	Household	-0.003542735	0.002094411	2272	2	0.116999965	0.269608614
Faecalicoccus_pleomorphus_SGB_6792	housing	Household	0.039983289	0.025488439	2272	11	0.116957783	0.269608614
Bacteroidaceae_SGB_1883	housing	Household	-0.008157123	0.004816767	2272	1	0.117332465	0.269955625
Prevotella_sp_Marseille_P4119_SGB_1676	housing	Stray	-0.012725697	0.006455703	2272	1	0.118018439	0.271113566
Eggerthellaceae_SGB_14792	housing	Stray	-1.579637499	1.013105432	2272	913	0.119145485	0.273279597
Phocea_SGB105437_SGB_105437	housing	Household	-0.480506099	0.30792098	2272	150	0.119953482	0.274708282
Bacteroidota_SGB_48227	housing	Household	-1.345778495	0.862690342	2272	474	0.121092476	0.27688942
Pseudoflavonifractor_phocaeensis_SGB_15149	housing	Stray	0.502226354	0.32424787	2272	31	0.121638311	0.277709622
Prevotella_SGB1638_SGB_1638	housing	Stray	0.904065284	0.584178323	2272	70	0.122681792	0.27966172
Caniella_SGB63087_SGB_63087	housing	Stray	-1.524854463	0.989711103	2272	587	0.123554614	0.281219397
Ruthenibacterium_lactatiformans_SGB_15271	housing	Stray	0.523253287	0.339941933	2272	71	0.12479941	0.283617648
Bacteroides_thetaiotaomicron_SGB_1861	housing	Stray	0.922939552	0.601113427	2272	86	0.125253768	0.284107161
Firmicutes_SGB_58484	housing	Stray	0.207223756	0.135118644	2272	14	0.125397703	0.284107161
Slackia_SGB14780_SGB_14780	housing	Household	-0.157342127	0.1009107	2272	34	0.126902053	0.287077204
Alistipes_senegalensis_SGB_2296	housing	Household	0.276105483	0.180677787	2272	31	0.127554655	0.28811432
Turicibacter_SGB106351_SGB_106351	housing	Household	0.729863483	0.461238659	2272	204	0.127777323	0.288178644
Alistipes_indistinctus_SGB_2325	housing	Household	0.071951665	0.042413188	2272	24	0.128550249	0.289326898
Clostridium_phoceensis_SGB_15154	housing	Household	0.037030924	0.024381842	2272	16	0.129066312	0.289326898
Clostridium_tertium_SGB_6183	housing	Stray	-0.579398638	0.381205365	2272	51	0.128848985	0.289326898
Sutterella_wadsworthensis_SGB_9286	housing	Household	1.770822064	1.15515359	2272	1270	0.129062406	0.289326898
Clostridium_sp_NSJ_6_SGB_29097	housing	Stray	-1.225026763	0.808430357	2272	154	0.129925319	0.290813232
Succinivibrionaceae_SGB_74131	housing	Household	-0.651385816	0.426140729	2272	190	0.130474524	0.291602702
Bacteroides_faecis_SGB_1860	housing	Household	0.051050421	0.034068042	2272	10	0.134305272	0.299712818
Dorea_longicatena_SGB_4582	housing	Stray	0.224849692	0.149218731	2272	16	0.134514716	0.299729487
Streptococcus_lutetiensis_SGB_8021	housing	Stray	-2.990880657	2.00333541	2272	1039	0.135756944	0.30122526
Coprococcus_sp_AF21_14LB_SGB_25437	housing	Stray	2.078331738	1.39154847	2272	1194	0.135490691	0.30122526
Lachnospiraceae_SGB_47641	housing	Household	0.093131685	0.061614793	2272	40	0.135794945	0.30122526
Firmicutes_SGB_106379	housing	Stray	-1.21985388	0.817899382	2272	319	0.136146027	0.30155329
Tyzzerella_SGB4454_SGB_4454	housing	Stray	-0.793924329	0.535388375	2272	66	0.138457965	0.306217019
Parabacteroides_merdae_SGB_1949	housing	Stray	1.843998072	1.245172241	2272	347	0.138992264	0.30694125
Enterococcus_cecorum_SGB_7961	housing	Stray	1.517680646	1.029419474	2272	313	0.140572307	0.309969247
Actinobacteria_SGB_14327	housing	Household	-0.289931529	0.192456781	2272	104	0.141045424	0.310551052
Bifidobacterium_animalis_SGB_100575	housing	Household	-0.737808249	0.498015465	2272	308	0.143615344	0.315740993
Succinivibrionaceae_SGB_3673	housing	Household	-0.138814958	0.091518307	2272	50	0.14689623	0.32247634
Holdemanella_porci_SGB_6796	housing	Stray	2.595055754	1.793200123	2272	1397	0.148172275	0.324797129
Streptococcus_parasanguinis_SGB_8071	housing	Household	0.144693965	0.09853035	2272	6	0.149087811	0.325673498
Candidatus_Arthromitus_sp_SFB_turkey_SGB_8528	housing	Household	0.587578119	0.404180922	2272	150	0.149107345	0.325673498
Firmicutes_SGB_69981	housing	Stray	-1.247906333	0.86488014	2272	472	0.149230444	0.325673498
Phocaeicola_coprocola_SGB_1891	housing	Household	-1.786945065	1.232564792	2272	1426	0.149962316	0.326790127
Parabacteroides_massiliensis_SGB_1945	housing	Household	0.00578177	0.003477246	2272	1	0.150982919	0.327677067
Firmicutes_SGB_6321	housing	Household	0.20560567	0.13746289	2272	35	0.151031748	0.327677067
Firmicutes_SGB_106571	housing	Household	0.05359682	0.033269555	2272	14	0.150883671	0.327677067
Prevotellaceae_SGB_65708	housing	Stray	-1.71952681	1.198782581	2272	728	0.151632171	0.328499476
Erysipelotrichaceae_SGB_42251	housing	Stray	-1.783132022	1.243976226	2272	737	0.151904861	0.328610515
Akkermansia_muciniphila_SGB_9228	housing	Household	0.002080327	0.001358445	2272	1	0.152481662	0.329378146
Sutterella_wadsworthensis_SGB_9286	housing	Stray	2.733653143	1.911489658	2272	1270	0.152997032	0.330011041
Proteus_mirabilis_SGB_9992	housing	Stray	0.733774555	0.514041193	2272	89	0.153676386	0.330995293
Peptacetobacter_SGB6132_SGB_6132	housing	Household	-1.145159671	0.804307322	2272	1122	0.154871212	0.333085332
Firmicutes_SGB_4121	housing	Household	0.077992396	0.036227855	2272	30	0.155770716	0.334535084
Bacteroidota_SGB_1803	housing	Household	-0.656660007	0.464235325	2272	227	0.158816581	0.340583536
Limosilactobacillus_coleohominis_SGB_7101	housing	Household	-0.330360658	0.230508362	2272	108	0.160321334	0.343314371
Oscillospiraceae_SGB_105839	housing	Stray	1.00579681	0.716221493	2272	215	0.16059701	0.343409168
Fusicatenibacter_saccharivorans_SGB_4874	housing	Household	0.743591711	0.527049713	2272	228	0.160901023	0.3435642
Collinsella_sp_AF08_23_SGB_14739	housing	Household	-0.638404134	0.445147437	2272	161	0.162871888	0.346738194
Clostridium_sp_NSJ_42_SGB_6174	housing	Household	0.015321905	0.010780928	2272	6	0.16308845	0.346738194
Eubacteriaceae_SGB_106206	housing	Household	0.026229485	0.018772726	2272	8	0.162629193	0.346738194
Ligilactobacillus_saerimneri_SGB_7085	housing	Household	-0.459147753	0.328630898	2272	66	0.163460121	0.347031215
Bacteroides_eggerthii_SGB_1829	housing	Household	0.085000131	0.061095108	2272	20	0.16450504	0.348750684
Oscillospiraceae_SGB_105839	housing	Household	-0.498460597	0.351727643	2272	215	0.16629945	0.352051902
Bifidobacterium_dentium_SGB_17234	housing	Stray	0.042245241	0.029790692	2272	3	0.166538849	0.352056485
Terrisporobacter_mayombei_SGB_65115	housing	Stray	-1.099976884	0.795124643	2272	172	0.166883522	0.352283282
Erysipelotrichaceae_SGB_106318	housing	Household	0.043393052	0.03141396	2272	8	0.167405587	0.352883367
Clostridium_sp_AM22_11AC_SGB_4749	housing	Stray	0.072208357	0.051888217	2272	3	0.168658325	0.355019794
Allobaculum_sp_539_SGB_42252	housing	Household	-0.537465627	0.385291041	2272	113	0.169152316	0.355555292
Lachnospiraceae_SGB_66051	housing	Household	0.98057775	0.704109527	2272	626	0.171184383	0.359121701
Lachnospiraceae_SGB_4591	housing	Household	1.217222166	0.887884135	2272	1246	0.171332995	0.359121701
Eubacterium_siraeum_SGB_4198	housing	Household	-0.017053028	0.012277973	2272	2	0.172596423	0.361259649
Actinomyces_sp_ICM47_SGB_17167	housing	Stray	-0.010322828	0.006754065	2272	1	0.173802506	0.363030684
Bacteroidaceae_SGB_1808	housing	Household	-1.689591738	1.235923541	2272	1133	0.173931817	0.363030684
Bacteroidaceae_SGB_1808	housing	Stray	2.614268018	1.92440347	2272	1133	0.17459501	0.363903083
Paeniclostridium_sordellii_SGB_6146	housing	Stray	0.315567745	0.232755657	2272	25	0.17540087	0.365069973
Massilioclostridium_coli_SGB_29305	housing	Household	0.127487481	0.090581216	2272	36	0.175749828	0.365283956
Blautia_hansenii_SGB_4798	housing	Stray	1.252448666	0.924127492	2272	147	0.176020475	0.365334803
Prevotellaceae_SGB_1586	housing	Household	-0.345955955	0.252102868	2272	83	0.176306562	0.365417511
Faecalibacterium_prausnitzii_SGB_15332	housing	Household	-0.005322256	0.003712359	2272	1	0.17728278	0.366928376
Collinsella_intestinalis_SGB_14741	housing	Stray	2.061613135	1.528272638	2272	1978	0.177824524	0.367331683
Peptacetobacter_SGB6132_SGB_6132	housing	Stray	1.541093152	1.143693913	2272	1122	0.177972695	0.367331683
Erysipelotrichaceae_SGB_72140	housing	Stray	-1.720359994	1.288565732	2272	773	0.181997748	0.37511758
Lactiplantibacillus_plantarum_SGB_7202	housing	Household	0.117586351	0.085746302	2272	21	0.185718924	0.38122791
Weissella_cibaria_SGB_7114	housing	Stray	-0.526252064	0.397247157	2272	34	0.185733005	0.38122791
Clostridium_sp_1001270J_160509_D11_SGB_6139	housing	Stray	-0.083661431	0.062814048	2272	4	0.185604541	0.38122791
Bifidobacterium_longum_SGB_17248	housing	Household	0.668640507	0.500560437	2272	239	0.187248313	0.383807316
Butyricimonas_virosa_SGB_1784	housing	Stray	0.058304083	0.04369385	2272	6	0.189692438	0.388280796
Sutterellaceae_SGB_9284	housing	Household	-1.535982089	1.162846838	2272	894	0.190425878	0.389245183
Victivallis_lenta_SGB_9203	housing	Household	0.006977205	0.005105441	2272	7	0.190721913	0.389314056
Clostridiales_bacterium_SGB_15159	housing	Stray	1.023444029	0.781986526	2272	137	0.191699919	0.390772912
Parabacteroides_massiliensis_SGB_1945	housing	Stray	-0.009624187	0.006501855	2272	1	0.192516574	0.391899308
Collinsella_sp_BA40_SGB_86217	housing	Household	-0.999266319	0.766693578	2272	871	0.192933411	0.392209839
Clostridiaceae_SGB_4746	housing	Stray	1.860257332	1.432925555	2272	1491	0.19449019	0.393392024
Clostridia_unclassified_SGB_105947	housing	Household	-0.480543725	0.368825941	2272	263	0.194091108	0.393392024
Catenibacterium_mitsuokai_SGB_6783	housing	Stray	2.41719253	1.862345617	2272	1178	0.1945753	0.393392024
Faecalibaculum_rodentium_SGB_4047	housing	Stray	-1.453329025	1.118757791	2272	706	0.194072694	0.393392024
Faecalibacterium_sp_CLA_AA_H233_SGB_15315	housing	Household	0.011875002	0.008913439	2272	3	0.195138033	0.393992981
Staphylococcus_pseudintermedius_SGB_7827	housing	Stray	0.525917563	0.406027267	2272	60	0.19544044	0.394067409
Streptococcus_anginosus_SGB_8028	housing	Household	0.066361241	0.051313136	2272	20	0.196146596	0.394954612
Firmicutes_SGB_5060	housing	Household	-0.703259633	0.542201706	2272	563	0.19660022	0.395331609
Phocaeicola_plebeius_SGB_1899	housing	Stray	2.863581887	2.225612145	2272	1230	0.198497059	0.398605732
Acidaminococcus_fermentans_SGB_5744	housing	Household	0.009488924	0.00722205	2272	3	0.199433963	0.399945948
Lachnospiraceae_SGB_5197	housing	Stray	0.441620658	0.344982012	2272	56	0.200850785	0.401956293
Eisenbergiella_massiliensis_SGB_4987	housing	Household	0.005418327	0.004065512	2272	1	0.200978147	0.401956293
Clostridiaceae_SGB_106397	housing	Stray	-0.176422467	0.138150471	2272	15	0.201988979	0.403303366
Turicibacter_SGB106350_SGB_106350	housing	Household	-0.547283433	0.421344306	2272	215	0.202195219	0.403303366
Fusicatenibacter_saccharivorans_SGB_4874	housing	Stray	1.053983141	0.830525311	2272	228	0.204616857	0.407585794
Blautia_faecis_SGB_4820	housing	Stray	-0.137712573	0.108420137	2272	9	0.205849419	0.409491337
Clostridium_paraputrificum_SGB_6187	housing	Stray	-1.010797927	0.801011987	2272	164	0.207316452	0.411857583
Eubacteriaceae_bacterium_SGB_4546	housing	Stray	-0.024846602	0.019577676	2272	3	0.209498489	0.415111661
Lachnospiraceae_SGB_4574	housing	Stray	-1.600177407	1.274528273	2272	791	0.209513904	0.415111661
Anaerotignum_sp_MSJ_24_SGB_5180	housing	Stray	-0.0086025	0.00669577	2272	1	0.20981265	0.415149296
Lacrimispora_amygdalina_SGB_4716	housing	Household	0.010531735	0.008126309	2272	3	0.211316562	0.417568279
Fusobacteriaceae_SGB_70926	housing	Household	-0.766658408	0.620364516	2272	446	0.217037485	0.428302697
Ralstonia_mannitolilytica_SGB_12921	housing	Stray	-0.183552797	0.149381508	2272	31	0.220523344	0.434603774
Bacteroides_cellulosilyticus_SGB_1844	housing	Household	0.035593293	0.027525315	2272	6	0.221134716	0.43523066
Faecalibacillus_intestinalis_SGB_6754	housing	Stray	1.356066074	1.112365257	2272	446	0.222989574	0.438300036
Lachnospiraceae_SGB_5086	housing	Stray	1.705543856	1.400428715	2272	635	0.223560135	0.438840266
Bacteroidota_SGB_2066	housing	Household	-0.523745131	0.429267346	2272	235	0.224139367	0.439396064
Slackia_isoflavoniconvertens_SGB_14773	housing	Household	0.027312004	0.021954595	2272	12	0.224612823	0.439724103
Lacrimispora_amygdalina_SGB_4716	housing	Stray	-0.031808717	0.025715215	2272	3	0.224899322	0.439724103
Neobittarella_massiliensis_SGB_7264	housing	Stray	-0.534077031	0.440484914	2272	82	0.225577373	0.440469502
Neobittarella_massiliensis_SGB_7264	housing	Household	-0.249784598	0.202268901	2272	82	0.225985334	0.440686249
Lentihominibacter_hominis_SGB_3961	housing	Household	0.012128681	0.008634766	2272	4	0.226855541	0.441802654
Clostridia_bacterium_UC5_1_1D1_SGB_14995	housing	Household	0.041758204	0.034400574	2272	5	0.228035724	0.443519023
Eubacteriaceae_SGB_47850	housing	Household	-0.391164974	0.325922938	2272	149	0.232655503	0.451911997
Turicibacter_SGB106350_SGB_106350	housing	Stray	-1.017790228	0.856009577	2272	215	0.234700301	0.455287904
Coriobacteriaceae_SGB_53888	housing	Stray	0.417453203	0.353035687	2272	36	0.237226054	0.459586768
Streptococcus_australis_SGB_8059	housing	Stray	-0.015134898	0.012721833	2272	2	0.238724606	0.46129274
Clostridiales_bacterium_SGB_15159	housing	Household	0.341366583	0.260004353	2272	137	0.238728318	0.46129274
Slackia_SGB14778_SGB_14778	housing	Household	-1.022983339	0.862858608	2272	782	0.239519906	0.461620183
Bacteroidaceae_SGB_1894	housing	Household	0.025654332	0.021800264	2272	6	0.239500699	0.461620183
Cetobacterium_SGB66735_SGB_66735	housing	Household	-0.399219639	0.337237306	2272	117	0.240877728	0.463634952
Bacteroidota_SGB_1803	housing	Stray	-0.817588638	0.699518778	2272	227	0.242678864	0.466496677
Clostridium_neonatale_SGB_6169	housing	Stray	0.716368311	0.613786344	2272	123	0.243362497	0.467205622
Eubacterium_ventriosum_SGB_5045	housing	Household	0.068540389	0.056978079	2272	9	0.243815146	0.467469867
Paraprevotella_clara_SGB_1798	housing	Household	0.020065842	0.012684798	2272	5	0.245500645	0.469019077
Alistipes_putredinis_SGB_2318	housing	Household	0.303009681	0.258632007	2272	104	0.24588736	0.469019077
Lachnospiraceae_SGB_4859	housing	Household	1.386110054	1.188140843	2272	1884	0.245495418	0.469019077
Klebsiella_pneumoniae_SGB_10115	housing	Stray	0.466308699	0.401330119	2272	73	0.245821225	0.469019077
Frederiksenia_canicola_SGB_30988	housing	Household	0.128940223	0.108426508	2272	24	0.246815709	0.470185511
Blautia_obeum_SGB_4810	housing	Stray	-0.068906804	0.059436262	2272	4	0.250969445	0.47687408
Erysipelotrichaceae_SGB_66627	housing	Household	1.047447508	0.907745491	2272	475	0.250896781	0.47687408
Ruthenibacterium_lactatiformans_SGB_15271	housing	Household	0.16078168	0.072761615	2272	71	0.252229121	0.477622201
Leucobacter_sp_OH1287_SGB_33648	housing	Household	-0.415471115	0.355818819	2272	225	0.25232871	0.477622201
Leptogranulimonas_caecicola_SGB_33579	housing	Household	-0.948003358	0.826526084	2272	543	0.252016172	0.477622201
Alistipes_dispar_SGB_2311	housing	Household	0.03950006	0.034704412	2272	26	0.255286409	0.481545682
Streptococcus_sanguinis_SGB_8047	housing	Household	0.008159295	0.006962739	2272	2	0.255357349	0.481545682
Acidaminococcaceae_SGB_5751	housing	Household	0.468359623	0.402293381	2272	187	0.255374967	0.481545682
Acidaminococcaceae_SGB_5750	housing	Stray	-1.123364581	0.988286923	2272	722	0.255808386	0.481750818
Coriobacteriaceae_SGB_72489	housing	Household	-0.007151999	0.006210294	2272	3	0.256237166	0.481946711
Bacteroides_salyersiae_SGB_1857	housing	Household	0.014691619	0.012226799	2272	3	0.257065953	0.482283065
Lachnospiraceae_bacterium_SGB_4953	housing	Household	0.001716913	0.001428865	2272	1	0.257065973	0.482283065
Faecalibacterium_prausnitzii_SGB_15317	housing	Stray	-0.069953235	0.061433571	2272	3	0.258325961	0.484035008
Hungatella_hathewayi_SGB_4742	housing	Household	0.023356452	0.01974084	2272	2	0.258802099	0.484315657
Tessaracoccus_sp_OH4464_COT_324_SGB_35144	housing	Household	0.090991126	0.071475841	2272	57	0.259546172	0.485096371
Collinsella_SGB14747_SGB_14747	housing	Household	0.057140695	0.05073061	2272	21	0.260218914	0.485741972
Massilioclostridium_coli_SGB_29305	housing	Stray	-0.262197394	0.233125416	2272	36	0.261114752	0.48665166
Bittarella_massiliensis_SGB_95006	housing	Household	-0.170514055	0.14976279	2272	45	0.261690044	0.48665166
Phascolarctobacterium_succinatutens_SGB_5763	housing	Household	0.028283978	0.025048235	2272	13	0.261629986	0.48665166
Actinomyces_sp_ICM47_SGB_17167	housing	Household	0.005287515	0.004324853	2272	1	0.2641549	0.490464336
Enterocloster_citroniae_SGB_4761	housing	Household	0.002516321	0.002157379	2272	1	0.264731753	0.490464336
Longicatena_caecimuris_SGB_4041	housing	Household	0.002516321	0.002157379	2272	1	0.264731761	0.490464336
Blautia_hydrogenotrophica_SGB_4677	housing	Household	0.013392586	0.012004673	2272	4	0.265194136	0.490708351
Phocaeicola_sartorii_SGB_1813	housing	Household	0.002588123	0.002245944	2272	1	0.269195969	0.496256918
Holdemania_filiformis_SGB_4046	housing	Household	0.002588123	0.002245944	2272	1	0.26919597	0.496256918
Veillonella_magna_SGB_6926	housing	Household	-0.700206505	0.630237122	2272	300	0.268542556	0.496256918
Coriobacteriaceae_SGB_14351	housing	Stray	-0.050330833	0.044480519	2272	8	0.270048174	0.497210286
Lachnospira_pectinoschiza_SGB_5089	housing	Household	0.036826695	0.032570353	2272	4	0.271252203	0.498808264
Erysipelotrichaceae_SGB_106319	housing	Household	0.019119315	0.017431455	2272	5	0.272911526	0.501238496
Clostridiaceae_bacterium_Marseille_Q3526_SGB_4703	housing	Household	1.077270265	0.984520012	2272	1636	0.275940417	0.506175004
Lachnospiraceae_SGB_47641	housing	Stray	-0.28938519	0.263618575	2272	40	0.276646533	0.506843772
Firmicutes_SGB_4052	housing	Household	-0.825834662	0.759105555	2272	1114	0.277325973	0.507462077
Clostridia_bacterium_SGB_5191	housing	Stray	-0.927921065	0.854631546	2272	223	0.277872069	0.507822346
Brotolimicola_acetigignens_SGB_4914	housing	Household	0.036317562	0.033279093	2272	3	0.278207255	0.507822346
Lachnospiraceae_SGB_66596	housing	Household	-0.565274955	0.51875008	2272	249	0.280007452	0.510480416
Enterococcus_avium_SGB_7931	housing	Stray	0.22552533	0.209625581	2272	27	0.282187281	0.512565392
Streptococcus_australis_SGB_8059	housing	Household	0.009899545	0.009112933	2272	2	0.281986759	0.512565392
Lachnospiraceae_SGB_66068	housing	Household	1.203617416	1.117081334	2272	1031	0.281842565	0.512565392
Firmicutes_SGB_105707	housing	Stray	-1.185961549	1.112010922	2272	437	0.286372066	0.51953074
Anaerotruncus_colihominis_SGB_14963	housing	Household	0.005588641	0.005119602	2272	3	0.289778437	0.52506862
Faecalimonas_umbilicata_SGB_4583	housing	Stray	-1.197264158	1.134256023	2272	2102	0.291363019	0.527296
Prevotella_lascolaii_SGB_1585	housing	Household	0.015914921	0.011491796	2272	3	0.293493647	0.53050496
Coprococcus_catus_SGB_4669	housing	Stray	-0.086273687	0.081702724	2272	5	0.294684383	0.532009275
Bacteroidota_SGB_1416	housing	Household	-0.199467944	0.188627161	2272	34	0.295926347	0.533602307
Hydrogenoanaerobacterium_SGB53821_SGB_53821	housing	Household	-0.848309035	0.807533668	2272	1299	0.296818122	0.53391284
Akkermansia_muciniphila_SGB_9226	housing	Household	-0.318050208	0.06070662	2272	15	0.296700658	0.53391284
Catenibacterium_mitsuokai_SGB_6783	housing	Household	-1.191300829	1.135749101	2272	1178	0.297212295	0.533974631
Bacteroidota_SGB_65685	housing	Household	-0.546165434	0.523758624	2272	258	0.297621439	0.534063139
Bifidobacterium_longum_SGB_17248	housing	Stray	0.923898125	0.887698001	2272	239	0.298189253	0.53443581
Eggerthellaceae_SGB_105269	housing	Household	-0.385480446	0.370013312	2272	160	0.298699707	0.534704903
Clostridiaceae_bacterium_SGB_6152	housing	Household	-0.231862622	0.221238483	2272	100	0.299806381	0.53603936
Dorea_phocaeensis_SGB_4572	housing	Household	-0.762458771	0.723196684	2272	802	0.301303279	0.538067468
Collinsella_SGB14745_SGB_14745	housing	Stray	-1.143557572	1.108093285	2272	1031	0.302265414	0.538088183
Enterococcus_casseliflavus_SGB_7952	housing	Stray	-0.377725244	0.366096776	2272	42	0.302329672	0.538088183
Helicobacter_winghamensis_SGB_19399	housing	Stray	0.660615652	0.640281275	2272	81	0.302402658	0.538088183
Firmicutes_SGB_4688	housing	Household	-0.720361956	0.686478683	2272	900	0.304733898	0.541586952
Parabacteroides_sp_AGMB00274_SGB_1930	housing	Household	0.024631365	0.02411435	2272	5	0.30725452	0.545413526
Mediterraneibacter_SGB71712_SGB_71712	housing	Household	-0.859571048	0.838095215	2272	664	0.309675715	0.549054673
Desulfovibrio_piger_SGB_15467	housing	Stray	0.449435461	0.443602839	2272	60	0.311648557	0.55123535
Bifidobacterium_canis_SGB_53847	housing	Household	-0.88149734	0.870185239	2272	687	0.311384188	0.55123535
Collinsella_SGB105265_SGB_105265	housing	Stray	-1.04951171	1.039891074	2272	276	0.31308905	0.553123988
Clostridiaceae_bacterium_AF18_31LB_SGB_4767	housing	Stray	-0.01308282	0.012654924	2272	2	0.314099493	0.553995087
Allisonella_histaminiformans_SGB_5843	housing	Stray	-1.325485163	1.316864279	2272	591	0.314328749	0.553995087
Streptococcus_orisratti_SGB_29803	housing	Household	0.055772609	0.055740911	2272	27	0.31722192	0.558430996
Actinomyces_weissii_SGB_93067	housing	Household	0.18347957	0.17965298	2272	102	0.318583661	0.559619525
Firmicutes_SGB_72910	housing	Stray	-0.025863077	0.025641471	2272	4	0.318651279	0.559619525
Streptococcus_parasanguinis_SGB_8071	housing	Stray	-0.152052202	0.152467584	2272	6	0.320145132	0.561578459
Flavonifractor_plautii_SGB_15132	housing	Stray	1.207412882	1.216205165	2272	365	0.321243401	0.562175951
Turicibacter_sanguinis_SGB_6846	housing	Household	0.568900971	0.569754034	2272	268	0.320969355	0.562175951
Eubacterium_ventriosum_SGB_5045	housing	Stray	-0.130697278	0.132670936	2272	9	0.32489886	0.567903308
Collinsella_SGB14744_SGB_14744	housing	Stray	-1.425762184	1.451542805	2272	1204	0.326176636	0.568796859
Streptococcus_gordonii_SGB_8053	housing	Household	0.021253179	0.021638101	2272	5	0.326171049	0.568796859
Firmicutes_SGB_6428	housing	Stray	0.080518016	0.081385542	2272	5	0.328767629	0.572642209
Slackia_SGB14778_SGB_14778	housing	Stray	-1.364687649	1.400356047	2272	782	0.329982443	0.574084344
Acidaminococcus_timonensis_SGB_5741	housing	Household	-0.004999658	0.004973415	2272	4	0.331762351	0.57650507
Jutongia_hominis_SGB_4651	housing	Household	-0.004706624	0.004700693	2272	1	0.332883744	0.577777165
Blautia_obeum_SGB_4811	housing	Household	-0.009255257	0.009471606	2272	5	0.333890326	0.578847248
Firmicutes_SGB_14937	housing	Stray	0.094255873	0.097263333	2272	7	0.33704291	0.583630897
Romboutsia_hominis_SGB_24890	housing	Stray	-0.555703031	0.58181012	2272	71	0.33970892	0.587561815
Bacteroidota_SGB_2071	housing	Household	0.005610001	0.005842752	2272	3	0.34095913	0.589037659
Baileyella_intestinalis_SGB_3928	housing	Stray	-0.063813569	0.066667989	2272	5	0.341921731	0.589328512
Peptostreptococcus_russellii_SGB_743	housing	Household	-0.722023148	0.758191979	2272	286	0.341527953	0.589328512
Firmicutes_SGB_4053	housing	Stray	-0.088124808	0.093017211	2272	4	0.3450625	0.594051915
Enterococcus_avium_SGB_7931	housing	Household	0.122651379	0.129857104	2272	27	0.347103456	0.596873151
Blautia_sp_MCC283_SGB_4828	housing	Stray	-0.129451761	0.13715663	2272	8	0.348174982	0.59802277
Adlercreutzia_equolifaciens_SGB_14797	housing	Stray	-0.760303096	0.81279207	2272	610	0.349686725	0.598541061
Clostridiaceae_bacterium_Marseille_Q3526_SGB_4703	housing	Stray	1.44629902	1.545491428	2272	1636	0.349528165	0.598541061
Flavonifractor_plautii_SGB_15132	housing	Household	0.593560186	0.618692327	2272	365	0.349300845	0.598541061
Ruminococcus_bromii_SGB_4290	housing	Household	0.004665951	0.004812968	2272	1	0.351072301	0.600220385
Barnesiella_intestinihominis_SGB_1965	housing	Stray	0.288713008	0.310163539	2272	23	0.352308955	0.600949987
Parasutterella_excrementihominis_SGB_9262	housing	Stray	-0.575422875	0.618032227	2272	89	0.352035135	0.600949987
Anaerofilum_SGB105702_SGB_105702	housing	Household	-0.294585585	0.316834544	2272	145	0.352983534	0.601409374
Zhenhengia_yiwuensis_SGB_6077	housing	Household	0.411386932	0.43348547	2272	236	0.354370031	0.603079273
Firmicutes_SGB_4303	housing	Stray	-0.173312387	0.187442663	2272	8	0.355371722	0.60340004
Firmicutes_SGB_14870	housing	Household	-0.046284118	0.049361052	2272	12	0.355091015	0.60340004
Oscillospiraceae_unclassified_SGB15256_SGB_15256	housing	Stray	-0.006206649	0.006630515	2272	1	0.356800375	0.604677082
Escherichia_coli_SGB_10068	housing	Stray	1.807305203	1.961109939	2272	1277	0.356938763	0.604677082
Gemmiger_formicilis_SGB_15292	housing	Stray	-0.006272725	0.006748201	2272	1	0.357372077	0.604720824
Slackia_faecicanis_SGB_33547	housing	Stray	-1.044856991	1.142233202	2272	678	0.360483998	0.60929186
Bifidobacterium_animalis_SGB_100575	housing	Stray	-0.764520062	0.837408846	2272	308	0.36144332	0.609720513
Lachnospiraceae_unclassified_SGB106020_SGB_106020	housing	Household	0.073806608	0.080803512	2272	36	0.361559334	0.609720513
Firmicutes_SGB_4304	housing	Stray	-0.198190267	0.217639751	2272	32	0.362644335	0.610856065
Erysipelotrichaceae_SGB_66599	housing	Stray	-0.87274101	0.960052719	2272	400	0.363451228	0.611521114
Corynebacterium_mustelae_SGB_17028	housing	Household	-0.192085529	0.208545232	2272	103	0.368812899	0.619839572
Clostridium_sp_AM42_4_SGB_4709	housing	Household	-0.160961427	0.178032683	2272	47	0.370220241	0.621500948
Proteobacteria_SGB_9347	housing	Household	0.031349074	0.034921017	2272	12	0.371191272	0.622426947
Phocea_SGB105437_SGB_105437	housing	Stray	-0.413026047	0.462291554	2272	150	0.371756157	0.622670583
Ruminococcus_bovis_SGB_4272	housing	Stray	-0.005973662	0.006497965	2272	1	0.373902602	0.623350977
Anaerovibrio_lipolyticus_SGB_6973	housing	Stray	0.360748853	0.404768879	2272	79	0.373015201	0.623350977
Erysipelotrichaceae_SGB_65948	housing	Household	-0.559625145	0.629410616	2272	500	0.374262615	0.623350977
Clostridium_culturomicium_SGB_6231	housing	Stray	-0.330271607	0.370605615	2272	32	0.373035594	0.623350977
Coriobacteriaceae_SGB_66221	housing	Household	-0.596458393	0.670813988	2272	522	0.374207455	0.623350977
Firmicutes_SGB_4304	housing	Household	-0.124311607	0.140017825	2272	32	0.37610018	0.625008586
Oscillospiraceae_SGB_15070	housing	Household	-0.183974136	0.205402441	2272	86	0.375948071	0.625008586
Eubacterium_maltosivorans_SGB_4078	housing	Household	-0.170670859	0.191532861	2272	61	0.378525588	0.628335541
Fournierella_massiliensis_SGB_15280	housing	Household	-0.790210356	0.901280534	2272	1334	0.383370083	0.635666149
Anaerobutyricum_hallii_SGB_4532	housing	Stray	0.127468092	0.146508886	2272	15	0.384499441	0.636827199
Ruminococcus_torques_SGB_4608	housing	Stray	0.424301021	0.491049824	2272	91	0.387702304	0.641416074
Dubosiella_newyorkensis_SGB_6789	housing	Household	-0.619723036	0.719660839	2272	637	0.389376466	0.643468458
Lachnospiraceae_SGB_5086	housing	Household	-0.678691727	0.780337712	2272	635	0.390148135	0.64402651
Lachnospiraceae_SGB_106011	housing	Stray	1.111336984	1.295992939	2272	430	0.391374423	0.645332938
Firmicutes_SGB_105432	housing	Stray	-0.33366285	0.38988312	2272	64	0.392254774	0.645350426
Lachnospiraceae_SGB_47663	housing	Household	0.073367293	0.085372407	2272	8	0.391964502	0.645350426
Bifidobacterium_criceti_SGB_17283	housing	Household	-0.719745156	0.842354024	2272	593	0.393114387	0.64604845
Clostridium_disporicum_SGB_6172	housing	Stray	-0.437655053	0.514341798	2272	96	0.394926194	0.648308045
Bacteroidota_SGB_48125	housing	Household	-0.204525897	0.240438487	2272	97	0.39601226	0.649372589
Phocaeicola_coprophilus_SGB_1888	housing	Household	0.90283772	1.061539645	2272	658	0.396683272	0.649754939
Holdemania_massiliensis_SGB_4044	housing	Stray	-0.005759133	0.006741886	2272	1	0.39770318	0.650125998
Bacteroidota_SGB_48227	housing	Stray	-1.124044919	1.328929559	2272	474	0.397785988	0.650125998
Tyzzerella_SGB4454_SGB_4454	housing	Household	-0.179828791	0.207318547	2272	66	0.399161826	0.65165693
Desulfovibrio_piger_SGB_15467	housing	Household	0.13502822	0.153139479	2272	60	0.40150202	0.654757141
Eubacteriaceae_SGB_106207	housing	Stray	-1.115072219	1.333057202	2272	631	0.40300082	0.65647993
Alistipes_finegoldii_SGB_2301	housing	Stray	-0.075657889	0.090854744	2272	6	0.406397591	0.661287308
Clostridiaceae_SGB_71784	housing	Household	-0.429300716	0.518030079	2272	245	0.407649691	0.662598184
Firmicutes_SGB_106203	housing	Stray	-0.93423975	1.129384134	2272	445	0.408247932	0.662844564
Clostridium_mediterraneense_SGB_21135	housing	Household	-0.14050566	0.169796282	2272	50	0.41027189	0.665402716
Hydrogenoanaerobacterium_saccharovorans_SGB_15350	housing	Household	-0.005418627	0.006496695	2272	2	0.415160391	0.672401072
Imtechella_halotolerans_SGB_2930	housing	Household	-0.044778581	0.053922452	2272	37	0.415574624	0.672401072
Clostridium_thermobutyricum_SGB_6193	housing	Stray	-0.475702033	0.584514306	2272	106	0.415946216	0.672401072
Oscillospiraceae_SGB_15313	housing	Household	0.979231563	1.198789298	2272	1831	0.41644101	0.672468399
Faecalibacterium_prausnitzii_SGB_15322	housing	Stray	-0.005470882	0.006666038	2272	1	0.417525989	0.673487574
Lachnospiraceae_bacterium_OM04_12BH_SGB_4893	housing	Household	0.002013206	0.002363098	2272	1	0.421468209	0.679108385
Roseburia_sp_AM23_20_SGB_4950	housing	Household	-0.01113691	0.013851261	2272	3	0.42561008	0.68503835
Mediterraneibacter_glycyrrhizinilyticus_SGB_4606	housing	Household	-0.653382707	0.817983265	2272	1593	0.426803642	0.686215173
Faecalicatena_fissicatena_SGB_4871	housing	Stray	-0.005538798	0.006630637	2272	1	0.427491204	0.686576782
Bacteroidota_SGB_2279	housing	Stray	-0.155680664	0.197213707	2272	28	0.430057149	0.689872034
Victivallis_lenta_SGB_9203	housing	Stray	-0.011330561	0.014361191	2272	7	0.430472711	0.689872034
Agathobaculum_desmolans_SGB_14989	housing	Household	-0.110022928	0.139416155	2272	38	0.434899622	0.696214714
Clostridiales_bacterium_KLE1615_SGB_5090	housing	Stray	0.605173412	0.779034878	2272	190	0.437446499	0.69953729
Phocaeicola_faecicola_SGB_1887	housing	Stray	-0.224454667	0.290054158	2272	22	0.439176508	0.700040749
Faecalibacterium_SGB15346_SGB_15346	housing	Household	0.013696716	0.017594766	2272	5	0.438513274	0.700040749
Vescimonas_coprocola_SGB_15089	housing	Stray	-0.005332427	0.00665629	2272	1	0.438705882	0.700040749
Candidatus_Borkfalkiaceae_SGB_106137	housing	Household	-0.063942381	0.08237473	2272	40	0.440154407	0.700846716
Clostridiaceae_unclassified_SGB66046_SGB_66046	housing	Stray	0.480220516	0.623901496	2272	326	0.441566784	0.702342022
Bacteroidota_SGB_104875	housing	Household	-0.2129682	0.277481037	2272	99	0.443475121	0.703868534
Eubacteriales_unclassified_SGB_15370	housing	Stray	-0.00519948	0.006717223	2272	1	0.443082092	0.703868534
Coprobacillus_cateniformis_SGB_6771	housing	Household	0.017861616	0.023077874	2272	4	0.444737503	0.705118006
Canibacter_oris_SGB_33649	housing	Stray	-0.389201511	0.511213877	2272	112	0.446745357	0.707545475
Lachnospiraceae_SGB_5197	housing	Household	0.138602286	0.180398245	2272	56	0.447740366	0.708365355
Oscillospiraceae_SGB_63183	housing	Household	-0.214788799	0.282245682	2272	77	0.448640574	0.709033665
Muribaculum_gordoncarteri_SGB_2087	housing	Stray	-0.727476746	0.963645051	2272	311	0.450436729	0.71029246
Streptococcus_alactolyticus_SGB_8017	housing	Stray	0.843240033	1.116241797	2272	483	0.450077035	0.71029246
Lachnospiraceae_SGB_106017	housing	Household	0.013305231	0.017519213	2272	7	0.450872977	0.71029246
Prevotellaceae_SGB_1475	housing	Stray	-0.005080486	0.006704155	2272	1	0.453967521	0.711391553
Butyricicoccus_SGB14985_SGB_14985	housing	Household	0.622515895	0.826113172	2272	1570	0.452654089	0.711391553
Lachnospiraceae_SGB_71759	housing	Stray	-0.005097275	0.006741563	2272	1	0.453702294	0.711391553
Firmicutes_SGB_4052	housing	Stray	0.831490545	1.106632932	2272	1114	0.452524911	0.711391553
Desulfovibrionaceae_SGB_58382	housing	Household	-0.018457797	0.024252964	2272	19	0.453150402	0.711391553
Adlercreutzia_equolifaciens_SGB_14798	housing	Household	-0.057540412	0.077751812	2272	15	0.460986018	0.719351473
Prevotellaceae_SGB_1657	housing	Stray	-0.052714364	0.071238402	2272	4	0.460239864	0.719351473
Clostridium_sp_AF36_4_SGB_4644	housing	Stray	-0.005021603	0.006726188	2272	1	0.459571602	0.719351473
Peptacetobacter_hiranonis_SGB_6131	housing	Household	-0.676034611	0.911534098	2272	1799	0.460543776	0.719351473
Phocaeicola_coprophilus_SGB_1888	housing	Stray	-1.221330287	1.664255669	2272	658	0.463191938	0.722034492
Bacteria_unclassified_SGB_105802	housing	Household	-0.267071086	0.36279351	2272	133	0.464211745	0.72286488
Fusicatenibacter_sp_CLA_AA_H277_SGB_4780	housing	Stray	-0.004969124	0.00673438	2272	1	0.464862429	0.723119333
Firmicutes_SGB_15368	housing	Household	-0.001334458	0.001770296	2272	1	0.468026319	0.723741143
Firmicutes_SGB_14891	housing	Household	-0.001334458	0.001770296	2272	1	0.468026312	0.723741143
Clostridium_sp_AM49_4BH_SGB_4652	housing	Household	-0.001334458	0.001770296	2272	1	0.468026315	0.723741143
Clostridium_sp_Marseille_P3244_SGB_29302	housing	Household	-0.006466537	0.008855736	2272	2	0.468406236	0.723741143
Roseburia_SGB4939_SGB_4939	housing	Household	-0.001334458	0.001770296	2272	1	0.468026313	0.723741143
Clostridium_spiroforme_SGB_6747	housing	Stray	-0.097992058	0.134778464	2272	21	0.467373543	0.723741143
Collinsella_SGB14754_SGB_14754	housing	Stray	-0.013354437	0.018046803	2272	2	0.468676037	0.723741143
Firmicutes_SGB_105302	housing	Household	0.651819717	0.898268907	2272	767	0.470230304	0.725386456
Canibacter_oris_SGB_33649	housing	Household	-0.113609972	0.153172809	2272	112	0.474259953	0.730842961
Lachnospiraceae_SGB_77276	housing	Stray	0.282255764	0.396525438	2272	86	0.476702499	0.733844925
Firmicutes_SGB_6305	housing	Household	-0.012708931	0.017518605	2272	3	0.477410456	0.734173178
Bifidobacterium_bifidum_SGB_17256	housing	Stray	0.081910987	0.115368283	2272	9	0.478704995	0.735401876
Oscillospiraceae_SGB_105821	housing	Household	-0.186480187	0.264501665	2272	65	0.481367547	0.738289608
Oscillospiraceae_SGB_15119	housing	Household	0.000984448	0.001358044	2272	1	0.481579744	0.738289608
Erysipelotrichaceae_SGB_105325	housing	Household	-0.487820589	0.696083906	2272	516	0.48357125	0.740577642
Eubacteriales_Family_XIII_Incertae_Sedis_SGB_3959	housing	Stray	-0.004752444	0.006742981	2272	1	0.484691279	0.741527689
Enterocloster_hominis_SGB_4721	housing	Household	-0.591650906	0.844837426	2272	1053	0.486919174	0.744168954
Clostridium_sp_AM33_3_SGB_4711	housing	Stray	-0.073773769	0.106315779	2272	20	0.487901968	0.744393948
Oscillospiraceae_SGB_15291	housing	Stray	0.084503392	0.121179276	2272	11	0.488069617	0.744393948
Firmicutes_SGB_4688	housing	Stray	-1.07183136	1.551011738	2272	900	0.489694457	0.744576409
Brotolimicola_acetigignens_SGB_4914	housing	Stray	-0.059303865	0.085464412	2272	3	0.489565508	0.744576409
Proteobacteria_SGB_107008	housing	Household	-0.080999683	0.116705459	2272	50	0.488801926	0.744576409
Selenomonadaceae_SGB_65924	housing	Stray	-0.649767745	0.941830015	2272	485	0.490342811	0.744799111
Blautia_wexlerae_SGB_4837	housing	Household	0.75506815	1.102460828	2272	523	0.494379474	0.75016272
Alistipes_ihumii_SGB_2328	housing	Household	-0.010378652	0.015208305	2272	14	0.495158644	0.750577556
Eubacterium_siraeum_SGB_4198	housing	Stray	-0.011524184	0.016839744	2272	2	0.497475628	0.753320237
Succinivibrionaceae_SGB_3677	housing	Household	-0.114976046	0.168331348	2272	50	0.500406185	0.756985504
Desulfovibrionaceae_SGB_15460	housing	Household	-0.004424715	0.006315367	2272	2	0.50133333	0.757359712
Limosilactobacillus_coleohominis_SGB_7101	housing	Stray	-0.30186548	0.449156719	2272	108	0.501674257	0.757359712
Erysipelotrichaceae_bacterium_7770_A6_SGB_6836	housing	Stray	0.390462739	0.583039975	2272	93	0.503157372	0.758826769
Lachnospiraceae_SGB_4870	housing	Stray	1.249277883	1.873493344	2272	1601	0.505018395	0.759866515
Clostridium_SGB6173_SGB_6173	housing	Household	0.378744912	0.053580871	2272	6	0.505894957	0.759866515
Streptococcus_sanguinis_SGB_8047	housing	Stray	-0.008251478	0.012134417	2272	2	0.50445503	0.759866515
Firmicutes_SGB_6320	housing	Household	0.104026758	0.154503681	2272	46	0.505464236	0.759866515
Lachnospiraceae_bacterium_2_1_46FAA_SGB_4549	housing	Stray	-0.147579265	0.222024949	2272	26	0.507619635	0.761483089
Lachnospiraceae_SGB_105310	housing	Household	-0.076737935	0.115416002	2272	49	0.507997479	0.761483089
Firmicutes_SGB_71360	housing	Household	-0.181604266	0.273256857	2272	144	0.509006701	0.762225978
Victivallis_vadensis_SGB_9202	housing	Stray	-0.098597433	0.14946785	2272	23	0.509618697	0.762373131
Firmicutes_SGB_6478	housing	Stray	-0.004446218	0.006721782	2272	1	0.512558382	0.763691405
Tyzzerella_SGB4587_SGB_4587	housing	Household	0.178938751	0.268004045	2272	157	0.51201975	0.763691405
Ruminococcus_sp_AF13_28_SGB_4834	housing	Stray	-0.037235605	0.056633299	2272	9	0.511675404	0.763691405
Firmicutes_SGB_14270	housing	Stray	-0.349713568	0.53325609	2272	184	0.512063498	0.763691405
Coprococcus_eutactus_SGB_5117	housing	Stray	-0.004437699	0.006736252	2272	1	0.513616037	0.763806967
Bacteroidota_SGB_65685	housing	Stray	-0.494497974	0.75695357	2272	258	0.513665332	0.763806967
Dorea_longicatena_SGB_4581	housing	Stray	-0.04599355	0.070483669	2272	8	0.514228401	0.763878826
Firmicutes_SGB_14966	housing	Household	-0.055656868	0.084634729	2272	24	0.515419074	0.764881905
Blautia_luti_SGB_4829	housing	Stray	-0.004383659	0.006705007	2272	1	0.517407629	0.766631165
Arachnia_propionica_SGB_35139	housing	Household	-0.175214767	0.268187025	2272	117	0.517631016	0.766631165
Anaerofilum_SGB105702_SGB_105702	housing	Stray	-0.293485127	0.455412819	2272	145	0.519381796	0.768457214
Ruminococcus_bicirculans_SGB_4262	housing	Household	-0.002964596	0.004394128	2272	2	0.519961082	0.768548054
Enterococcus_casseliflavus_SGB_7952	housing	Household	0.168333747	0.262536791	2272	42	0.521577647	0.769404799
Blautia_caecimuris_SGB_4862	housing	Household	0.686093335	1.064250312	2272	1788	0.521129713	0.769404799
Buchananella_hordeovulneris_SGB_15930	housing	Household	0.08177658	0.126877899	2272	58	0.525494689	0.774413227
Eggerthellaceae_SGB_14341	housing	Stray	-0.009318385	0.014647468	2272	3	0.526148617	0.774607686
Campylobacter_helveticus_SGB_19438	housing	Household	-0.083519039	0.131489804	2272	26	0.528655988	0.777527736
Corynebacterium_mustelae_SGB_17028	housing	Stray	-0.342175635	0.544577706	2272	103	0.52993982	0.777874078
Succinivibrionaceae_SGB_74131	housing	Stray	-0.449796293	0.715260443	2272	190	0.52955373	0.777874078
Cetobacterium_SGB27377_SGB_27377	housing	Stray	-0.273285149	0.438241361	2272	58	0.533045042	0.780965625
Lachnospiraceae_SGB_5071	housing	Stray	-0.00421412	0.006699878	2272	1	0.533890014	0.780965625
Clostridiaceae_unclassified_SGB66046_SGB_66046	housing	Household	-0.269569948	0.433361022	2272	326	0.534151017	0.780965625
Fusobacterium_perfoetens_SGB_47248	housing	Household	0.367646415	0.589821873	2272	467	0.533290341	0.780965625
Megasphaera_stantonii_SGB_5854	housing	Household	-0.036392052	0.05843765	2272	6	0.534920236	0.781320503
Leucobacter_sp_OH1287_SGB_33648	housing	Stray	-0.472893528	0.767139943	2272	225	0.537740446	0.784667475
Sutterellaceae_SGB_107062	housing	Stray	-0.545721646	0.892917861	2272	304	0.541218971	0.788967537
Peptacetobacter_hiranonis_SGB_6131	housing	Stray	0.900368366	1.479625641	2272	1799	0.54296644	0.789962938
Bacteroidota_SGB_65684	housing	Household	-0.365561817	0.600117996	2272	272	0.542738321	0.789962938
Eubacterium_callanderi_SGB_4080	housing	Household	-0.085531836	0.13890147	2272	30	0.544358274	0.791212222
Fusobacteriaceae_SGB_70926	housing	Stray	-0.536371596	0.89244145	2272	446	0.547901052	0.79558235
Blautia_obeum_SGB_4811	housing	Stray	-0.024157745	0.040134497	2272	5	0.550159498	0.796528635
Blautia_glucerasea_SGB_4813	housing	Stray	-0.004069084	0.006761109	2272	1	0.550162972	0.796528635
Erysipelotrichaceae_SGB_66627	housing	Stray	0.848622433	1.418894578	2272	475	0.549875655	0.796528635
Firmicutes_SGB_6540	housing	Stray	-0.004046283	0.006702706	2272	1	0.551771126	0.798078314
Firmicutes_SGB_5060	housing	Stray	-0.500432729	0.842861534	2272	563	0.552778314	0.798217769
Clostridiaceae_bacterium_SGB_6152	housing	Stray	-0.243112846	0.410167646	2272	100	0.553481189	0.798217769
Clostridiales_bacterium_SGB_15158	housing	Stray	0.284692581	0.479708643	2272	80	0.552965382	0.798217769
Streptococcus_mitis_SGB_8168	housing	Household	0.002580056	0.004272283	2272	1	0.555514907	0.799991489
Faecalibacterium_prausnitzii_SGB_15332	housing	Stray	-0.003820613	0.006306474	2272	1	0.555789235	0.799991489
Terrisporobacter_mayombei_SGB_65115	housing	Household	0.176485202	0.294782702	2272	172	0.556480358	0.800210127
Megasphaera_sp_AM44_1BH_SGB_5853	housing	Stray	0.017646121	0.030114206	2272	2	0.561441171	0.806562147
Mediterraneibacter_glycyrrhizinilyticus_SGB_4606	housing	Stray	0.774025947	1.338138543	2272	1593	0.563089897	0.807367543
Slackia_SGB14781_SGB_14781	housing	Stray	-0.786085615	1.358819029	2272	864	0.56300713	0.807367543
Allobaculum_sp_539_SGB_42252	housing	Stray	-0.378748868	0.655706878	2272	113	0.563639005	0.807374791
Anaerostipes_caccae_SGB_4529	housing	Stray	0.428129813	0.757525625	2272	169	0.572207227	0.818857786
Firmicutes_SGB_6823	housing	Stray	-0.014266451	0.025219746	2272	2	0.576689817	0.824078508
Succinivibrionaceae_SGB_66357	housing	Stray	-0.660539696	1.183756496	2272	458	0.576966017	0.824078508
Lactiplantibacillus_plantarum_SGB_7202	housing	Stray	-0.11516224	0.207460428	2272	21	0.578969826	0.825351798
Blautia_glucerasea_SGB_4809	housing	Household	0.002762741	0.004958654	2272	1	0.578674638	0.825351798
Firmicutes_SGB_6286	housing	Stray	0.007214462	0.012913931	2272	2	0.581107377	0.82760398
Erysipelotrichaceae_SGB_96695	housing	Household	-0.145109281	0.263240091	2272	50	0.581957756	0.828020431
Ruminococcus_callidus_SGB_4422	housing	Household	0.019257011	0.033890942	2272	3	0.583245081	0.829057185
Prevotellaceae_SGB_1668	housing	Household	-0.002634357	0.004707664	2272	1	0.584689437	0.830314951
Romboutsia_ilealis_SGB_24891	housing	Stray	-0.149126238	0.274967324	2272	51	0.587669787	0.830345678
Clostridium_sp_AM33_3_SGB_4711	housing	Household	-0.020931449	0.037995629	2272	20	0.58834266	0.830345678
Lachnospiraceae_SGB_4817	housing	Stray	-0.003665063	0.006705587	2272	1	0.587891537	0.830345678
Roseburia_inulinivorans_SGB_4940	housing	Stray	-0.058302265	0.107004472	2272	7	0.586827253	0.830345678
Agathobaculum_butyriciproducens_SGB_14993	housing	Household	0.002527051	0.004584061	2272	3	0.585389663	0.830345678
Veillonella_parvula_SGB_6939	housing	Stray	0.037272076	0.068335664	2272	5	0.588586106	0.830345678
Bacteroidota_SGB_2066	housing	Stray	-0.357768174	0.661385949	2272	235	0.588627798	0.830345678
Paraprevotella_xylaniphila_SGB_1797	housing	Household	-0.215956619	0.398827392	2272	143	0.591141308	0.832244647
Leptogranulimonas_caecicola_SGB_33579	housing	Stray	-0.643444914	1.198138185	2272	543	0.591304885	0.832244647
Lachnospiraceae_SGB_106089	housing	Household	0.061065148	0.113258342	2272	23	0.591656404	0.832244647
Firmicutes_SGB_6367	housing	Household	-0.052019539	0.097680934	2272	14	0.594865492	0.834513233
Prevotellaceae_SGB_1481	housing	Stray	1.06789368	2.010998199	2272	1482	0.59551854	0.834513233
Erysipelatoclostridium_SGB66626_SGB_66626	housing	Stray	-0.642018737	1.2083348	2272	779	0.595257727	0.834513233
Clostridiaceae_SGB_106059	housing	Stray	-0.241895724	0.454508213	2272	67	0.594708466	0.834513233
Lachnospiraceae_SGB_106089	housing	Stray	-0.104996175	0.198277948	2272	23	0.59651884	0.835126377
Actinobacteria_SGB_14327	housing	Stray	-0.211825808	0.401444761	2272	104	0.597834034	0.8361788
Gemmiger_SGB15295_SGB_15295	housing	Household	0.134146408	0.25496776	2272	40	0.599304513	0.837446231
Fusobacteriaceae_SGB_6032	housing	Stray	-0.121545124	0.231798413	2272	26	0.600275002	0.838013267
Ligilactobacillus_salivarius_SGB_7082	housing	Household	-0.228354363	0.435533025	2272	93	0.600976565	0.838204156
Lachnospiraceae_bacterium_AM48_27BH_SGB_4706	housing	Stray	-0.003535825	0.006733031	2272	1	0.602438998	0.839454904
Prevotellaceae_SGB_1586	housing	Stray	-0.24337522	0.468882086	2272	83	0.603820924	0.840591231
Simiaoa_sunii_SGB_4910	housing	Household	-0.09761594	0.18948806	2272	38	0.606705466	0.843815288
Dielma_fastidiosa_SGB_4031	housing	Household	0.002559241	0.004965797	2272	1	0.607463846	0.844078978
Sutterellaceae_SGB_66515	housing	Household	-0.420870606	0.819769317	2272	604	0.608212931	0.844329271
Intestinimonas_sp_MSJ_38_SGB_14974	housing	Household	-0.029881114	0.058432582	2272	10	0.609533834	0.845372158
Prevotella_copri_SGB_1636	housing	Stray	-0.03109013	0.060777322	2272	2	0.612171718	0.847446669
Streptococcus_thermophilus_SGB_8002	housing	Stray	-0.296214383	0.583825641	2272	101	0.612002485	0.847446669
Firmicutes_bacterium_SGB_4791	housing	Stray	0.876274161	1.7434199	2272	1700	0.615318506	0.850619277
Eisenbergiella_massiliensis_SGB_4987	housing	Stray	0.00343922	0.006718179	2272	1	0.615609908	0.850619277
Pseudoflavonifractor_capillosus_SGB_15140	housing	Household	0.04133557	0.082441481	2272	34	0.616184657	0.850621425
Collinsella_stercoris_SGB_14740	housing	Stray	0.504215894	1.011071289	2272	194	0.618074814	0.851630807
Clostridium_sp_AF20_17LB_SGB_4714	housing	Stray	-0.020671305	0.041351896	2272	3	0.618355625	0.851630807
Eubacteriaceae_SGB_47850	housing	Stray	-0.263705432	0.529652275	2272	149	0.618637473	0.851630807
Coriobacteriaceae_SGB_72489	housing	Stray	-0.012881625	0.025735674	2272	3	0.619418069	0.851915121
Firmicutes_SGB_105989	housing	Household	-0.385794306	0.780251364	2272	653	0.621678597	0.854232443
Oscillospiraceae_SGB_15121	housing	Household	-0.002361204	0.004803262	2272	1	0.625152332	0.85624697
Parabacteroides_goldsteinii_SGB_1941	housing	Stray	-0.003310943	0.006756968	2272	1	0.627183596	0.85624697
Clostridium_SGB6177_SGB_6177	housing	Household	-0.362684911	0.744756194	2272	554	0.626813175	0.85624697
Faecalibacterium_prausnitzii_SGB_15333	housing	Stray	-0.031724156	0.065039177	2272	3	0.626572088	0.85624697
Fournierella_massiliensis_SGB_15280	housing	Stray	0.735795255	1.509569212	2272	1334	0.626067951	0.85624697
Oscillospiraceae_SGB_15285	housing	Stray	-0.00333954	0.00679202	2272	1	0.624978326	0.85624697
Bacteroidaceae_SGB_69986	housing	Household	-0.210715276	0.433656765	2272	173	0.627139218	0.85624697
Erysipelotrichaceae_SGB_65949	housing	Household	-0.174363155	0.360508197	2272	61	0.628795705	0.856871282
Firmicutes_SGB_105985	housing	Household	0.232388937	0.476034914	2272	223	0.628530661	0.856871282
Terrisporobacter_mayombei_SGB_6142	housing	Household	0.201125727	0.414938164	2272	280	0.630054364	0.857066852
Clostridium_SGB65129_SGB_65129	housing	Stray	-0.264331247	0.548554145	2272	110	0.630094296	0.857066852
Firmicutes_SGB_106198	housing	Household	0.011907025	0.025134481	2272	10	0.635772167	0.860115802
Firmicutes_SGB_3964	housing	Household	-0.000837144	0.00176314	2272	2	0.635138177	0.860115802
Blautia_stercoris_SGB_4788	housing	Stray	-0.009043253	0.018650767	2272	2	0.635813366	0.860115802
Coprococcus_sp_OM04_5BH_SGB_5115	housing	Stray	-0.011269189	0.02367444	2272	2	0.634743379	0.860115802
Oscillospiraceae_SGB_15309	housing	Stray	-0.006075688	0.012526028	2272	2	0.635702169	0.860115802
Bifidobacterium_canis_SGB_53847	housing	Stray	-0.591333793	1.239253954	2272	687	0.633292366	0.860115802
Succinivibrionaceae_SGB_3673	housing	Stray	-0.123685838	0.264415036	2272	50	0.640052496	0.865061843
Tannerellaceae_SGB_104878	housing	Household	-0.119089387	0.256133847	2272	41	0.642146433	0.867102189
Eggerthellaceae_SGB_105269	housing	Stray	-0.258289415	0.562056122	2272	160	0.645900522	0.871378522
Clostridiaceae_bacterium_SGB_4269	housing	Household	-0.030706625	0.067163046	2272	12	0.649449999	0.87457695
Schaalia_canis_SGB_33774	housing	Household	-0.212508441	0.461408643	2272	325	0.649174154	0.87457695
Gordonibacter_pamelaeae_SGB_14807	housing	Stray	-0.018032792	0.039761622	2272	4	0.650290595	0.874906288
Blautia_schinkii_SGB_4825	housing	Stray	-0.019121754	0.042153283	2272	2	0.650873681	0.874906288
Prevotella_dentalis_SGB_1666	housing	Household	-0.020441591	0.045325478	2272	4	0.652534929	0.87556422
Eubacteriales_unclassified_SGB_15374	housing	Stray	-0.003037644	0.00670727	2272	1	0.653515863	0.87556422
Lachnospiraceae_SGB_5239	housing	Household	-0.050873507	0.113038387	2272	17	0.652905992	0.87556422
Arachnia_propionica_SGB_35139	housing	Stray	-0.244566006	0.546038978	2272	117	0.654313154	0.87556422
Enterococcus_canintestini_SGB_7958	housing	Stray	0.095206515	0.212447057	2272	25	0.65414375	0.87556422
Wujia_chipingensis_SGB_5111	housing	Stray	-0.051484013	0.115439987	2272	4	0.655823732	0.876794972
Firmicutes_bacterium_AM41_11_SGB_6817	housing	Household	0.002208413	0.004963776	2272	1	0.65732631	0.87801282
Streptococcus_salivarius_SGB_8007	housing	Stray	0.094222189	0.213606795	2272	22	0.659226532	0.879759149
Bacteroidota_SGB_1416	housing	Stray	-0.140591071	0.322173837	2272	34	0.662661403	0.882986385
Lachnospiraceae_SGB_4808	housing	Stray	0.01649392	0.037188376	2272	3	0.662834793	0.882986385
Bacteroides_intestinalis_SGB_1846	housing	Household	0.019652518	0.045232264	2272	5	0.666012356	0.884045024
Gemmiger_SGB15295_SGB_15295	housing	Stray	-0.16584664	0.383409191	2272	40	0.665393402	0.884045024
Bittarella_massiliensis_SGB_95006	housing	Stray	-0.124581259	0.287724967	2272	45	0.665104603	0.884045024
Succinivibrionaceae_SGB_66356	housing	Household	-0.177305787	0.410173763	2272	149	0.665640528	0.884045024
Bacteroidaceae_SGB_65714	housing	Stray	0.385927012	0.903464254	2272	491	0.669304781	0.887621355
Clostridium_sp_AM42_4_SGB_4709	housing	Stray	-0.140528269	0.330044902	2272	47	0.670336124	0.888195365
Muribaculaceae_SGB_2131	housing	Household	-0.070757211	0.166633305	2272	31	0.671259857	0.888625895
Erysipelotrichaceae_SGB_105320	housing	Household	-0.075290698	0.177846165	2272	26	0.672379888	0.889315288
Erysipelotrichaceae_SGB_65948	housing	Stray	-0.377295163	0.899628744	2272	500	0.674976314	0.891340317
Coriobacteriaceae_SGB_66221	housing	Stray	-0.400346081	0.95501844	2272	522	0.675112207	0.891340317
Lachnospiraceae_bacterium_CLA_AA_H244_SGB_4993	housing	Stray	-0.011807545	0.02815929	2272	2	0.67608679	0.891833597
Firmicutes_SGB_71360	housing	Stray	-0.19545099	0.471765105	2272	144	0.678739262	0.893572631
Lachnospiraceae_SGB_47663	housing	Stray	0.048722093	0.117657109	2272	8	0.679500234	0.893572631
Dubosiella_newyorkensis_SGB_6789	housing	Stray	-0.417549899	1.011563875	2272	637	0.679813679	0.893572631
Tenericutes_SGB_66722	housing	Stray	0.346465587	0.836214076	2272	328	0.678699342	0.893572631
Lachnospiraceae_SGB_4784	housing	Stray	-0.406403422	0.98877091	2272	353	0.681130527	0.89429616
Tenericutes_SGB_71112	housing	Household	-0.188317746	0.45883502	2272	200	0.681569378	0.89429616
Alistipes_senegalensis_SGB_2296	housing	Stray	-0.107223049	0.262091132	2272	31	0.682524739	0.89475858
Eubacteriaceae_SGB_71318	housing	Stray	-0.418719563	1.027407408	2272	830	0.683649198	0.895441668
Blautia_glucerasea_SGB_4816	housing	Stray	-0.002760659	0.00675002	2272	1	0.684380515	0.895609069
Streptococcus_parauberis_SGB_8228	housing	Household	-0.169208157	0.415604141	2272	144	0.685620222	0.895651769
Stenotrophomonas_maltophilia_SGB_12450	housing	Household	-0.038973336	0.095998783	2272	27	0.685034931	0.895651769
Bifidobacterium_criceti_SGB_17283	housing	Stray	-0.483559368	1.197268422	2272	593	0.686338792	0.895801907
Blautia_sp_OF03_15BH_SGB_4779	housing	Household	-0.001963998	0.004732818	2272	1	0.686986063	0.895858803
Clostridia_bacterium_SGB_5191	housing	Household	-0.13928772	0.343439122	2272	223	0.688805968	0.896853736
bacterium_210917_DFI_7_65_SGB_14999	housing	Stray	-0.031154077	0.077668443	2272	6	0.688957722	0.896853736
Enterocloster_hominis_SGB_4721	housing	Stray	0.583745418	1.467761472	2272	1053	0.690918629	0.897831213
Bacteroidaceae_SGB_104903	housing	Household	-0.104572425	0.262446652	2272	65	0.690390936	0.897831213
Enterococcus_cecorum_SGB_7961	housing	Household	-0.271665199	0.689930318	2272	313	0.694086803	0.899584992
Lachnospiraceae_SGB_77276	housing	Household	0.094323473	0.238128254	2272	86	0.693064532	0.899584992
Bacteroidota_SGB_48125	housing	Stray	-0.141866268	0.360604008	2272	97	0.694075773	0.899584992
Lachnospiraceae_SGB_65959	housing	Household	-0.146781762	0.374256437	2272	156	0.694988765	0.899967999
Oscillospiraceae_SGB_105706	housing	Household	-0.142785571	0.365591703	2272	144	0.696321517	0.900907699
Firmicutes_SGB_106383	housing	Household	-0.10055029	0.260011005	2272	89	0.69904385	0.902855591
Firmicutes_SGB_4450	housing	Household	0.331699067	0.852711522	2272	532	0.69891509	0.902855591
Erysipelotrichaceae_SGB_6837	housing	Household	-0.004447872	0.011508866	2272	2	0.701262798	0.904933907
Clostridiaceae_SGB_71784	housing	Stray	-0.285785617	0.750201244	2272	245	0.703283947	0.906753586
Lachnospiraceae_unclassified_SGB106020_SGB_106020	housing	Stray	-0.158347985	0.419530654	2272	36	0.705898656	0.909334727
Prevotellaceae_SGB_1614	housing	Stray	-0.002536397	0.006722377	2272	1	0.707911231	0.911136397
Fusobacterium_mortiferum_SGB_6031	housing	Stray	0.541179668	1.467055446	2272	489	0.712300543	0.91599134
Corynebacterium_canis_SGB_86814	housing	Stray	-0.265296836	0.726612931	2272	154	0.715133423	0.918838095
Amedibacterium_intestinale_SGB_4042	housing	Stray	-0.52884419	1.451937018	2272	760	0.715777951	0.918870657
Firmicutes_SGB_105987	housing	Stray	0.497278254	1.372458677	2272	673	0.717207984	0.919910673
Fusobacterium_perfoetens_SGB_47248	housing	Stray	-0.30465169	0.84533608	2272	467	0.718593272	0.920096994
Helicobacter_winghamensis_SGB_19399	housing	Household	-0.129402897	0.35704694	2272	81	0.718444031	0.920096994
Bacteroidota_SGB_104875	housing	Stray	-0.14719089	0.409854941	2272	99	0.719549397	0.920526987
Sellimonas_intestinalis_SGB_4617	housing	Stray	0.020788136	0.058022872	2272	6	0.720234618	0.920609968
Faecalibacterium_prausnitzii_SGB_15342	housing	Stray	-0.034459134	0.096223127	2272	6	0.720928625	0.920704028
Clostridium_mediterraneense_SGB_21135	housing	Stray	-0.099979757	0.282572369	2272	50	0.723534959	0.923238074
Flavonifractor_SGB105860_SGB_105860	housing	Stray	-0.256870738	0.730544361	2272	184	0.725182797	0.924545765
Bacteroides_caccae_SGB_1877	housing	Stray	0.10040228	0.294615976	2272	23	0.733351491	0.927786541
Candidatus_Borkfalkiaceae_SGB_106137	housing	Stray	-0.04450126	0.129789992	2272	40	0.731767024	0.927786541
Agathobaculum_butyriciproducens_SGB_14991	housing	Stray	-0.023861916	0.069543793	2272	2	0.73203608	0.927786541
Clostridium_sp_AF12_28_SGB_4715	housing	Stray	-0.002315368	0.006746399	2272	1	0.733122216	0.927786541
Evtepia_gabavorous_SGB_15120	housing	Stray	0.030738083	0.08800078	2272	10	0.728799593	0.927786541
Oscillospiraceae_SGB_63183	housing	Stray	-0.153646458	0.445552599	2272	77	0.730277327	0.927786541
Lachnospiraceae_SGB_106016	housing	Household	-0.246282516	0.716116898	2272	866	0.731008735	0.927786541
Mediterraneibacter_SGB71712_SGB_71712	housing	Stray	-0.516263083	1.491639089	2272	664	0.729330562	0.927786541
Mycoplasmoidaceae_SGB_106612	housing	Household	0.072738484	0.212543507	2272	46	0.732403877	0.927786541
Bacteroidota_SGB_2238	housing	Household	0.001641281	0.004810479	2272	1	0.735310512	0.928681532
Enterococcus_hirae_SGB_7970	housing	Household	0.238880101	0.70264558	2272	248	0.734774808	0.928681532
Eubacteriaceae_SGB_4333	housing	Stray	-0.022739886	0.068649137	2272	5	0.741680981	0.929361869
Prevotella_SGB1638_SGB_1638	housing	Household	0.059668752	0.172234695	2272	70	0.742111735	0.929361869
Bacteria_unclassified_SGB_105802	housing	Stray	-0.206018767	0.613769715	2272	133	0.737190586	0.929361869
Eubacteriaceae_bacterium_SGB_3958	housing	Stray	-0.005173645	0.015422053	2272	2	0.7390529	0.929361869
Lachnospira_sp_NSJ_43_SGB_5087	housing	Stray	-0.002264065	0.006721007	2272	1	0.738080613	0.929361869
Oscillospiraceae_SGB_105821	housing	Stray	-0.128271978	0.38845558	2272	65	0.741285573	0.929361869
Actinomyces_weissii_SGB_93067	housing	Stray	-0.157358193	0.472307316	2272	102	0.739074496	0.929361869
Collinsella_SGB63083_SGB_63083	housing	Stray	0.041146347	0.124186716	2272	12	0.741504916	0.929361869
Erysipelotrichaceae_SGB_105325	housing	Stray	-0.327108158	0.977503977	2272	516	0.737933015	0.929361869
Acidaminococcus_fermentans_SGB_5744	housing	Stray	0.006007245	0.017906587	2272	3	0.739716655	0.929361869
Clostridiales_bacterium_KLE1615_SGB_5090	housing	Household	-0.150195854	0.456843974	2272	190	0.74398088	0.930255589
Roseburia_sp_AM23_20_SGB_4950	housing	Stray	-0.019395078	0.059070231	2272	3	0.7440791	0.930255589
Eubacterium_maltosivorans_SGB_4078	housing	Stray	-0.126185476	0.388057691	2272	61	0.745107967	0.930757763
Blautia_argi_SGB_4797	housing	Stray	0.572783887	1.769043313	2272	654	0.746200357	0.931338376
Megasphaera_elsdenii_SGB_5862	housing	Stray	0.347928291	1.078826224	2272	325	0.747119747	0.931702272
Adlercreutzia_equolifaciens_SGB_14798	housing	Stray	-0.039667855	0.123818437	2272	15	0.748738876	0.932154776
Firmicutes_SGB_14870	housing	Stray	-0.032683572	0.101939626	2272	12	0.748557387	0.932154776
Coriobacteriaceae_bacterium_SGB_42958	housing	Household	-0.062735103	0.198223329	2272	41	0.751697491	0.93505371
Ruminococcus_callidus_SGB_4420	housing	Household	0.00156779	0.004969373	2272	1	0.753038908	0.935937805
Lachnospiraceae_unclassified_SGB4550_SGB_4550	housing	Stray	-0.556233324	1.78275891	2272	884	0.755110461	0.937727133
Firmicutes_SGB_47238	housing	Household	-0.130946646	0.421682774	2272	204	0.756237101	0.938341018
Proteobacteria_SGB_107008	housing	Stray	-0.055356137	0.180753763	2272	50	0.75945658	0.941548509
Clostridiaceae_SGB_106059	housing	Household	-0.072540964	0.236036101	2272	67	0.760355032	0.941875515
Bacteroidota_SGB_2279	housing	Household	-0.026708607	0.088486531	2272	28	0.765434565	0.942017229
Candidatus_Melainabacteria_SGB_8651	housing	Stray	0.011985572	0.03964585	2272	3	0.764124059	0.942017229
Blautia_hansenii_SGB_4798	housing	Household	0.128796584	0.42073912	2272	147	0.764863976	0.942017229
Agathobaculum_desmolans_SGB_14989	housing	Stray	-0.082042188	0.272962358	2272	38	0.763815438	0.942017229
Hydrogenoanaerobacterium_saccharovorans_SGB_15350	housing	Stray	-0.004128685	0.013382802	2272	2	0.761214111	0.942017229
Streptococcus_orisratti_SGB_29803	housing	Stray	-0.07181876	0.240790031	2272	27	0.765547694	0.942017229
Gemmiger_SGB53574_SGB_53574	housing	Household	0.000419334	0.0013581	2272	1	0.761999172	0.942017229
Sutterellaceae_SGB_66516	housing	Household	-0.123519892	0.411365747	2272	194	0.764031024	0.942017229
Eubacterium_callanderi_SGB_4080	housing	Stray	0.097058753	0.3285575	2272	30	0.767766511	0.942403227
Oscillospiraceae_SGB_15309	housing	Household	-0.000889763	0.002937516	2272	2	0.766769049	0.942403227
Bacteroidota_SGB_65684	housing	Stray	-0.257259052	0.870733844	2272	272	0.767682321	0.942403227
Lachnospiraceae_SGB_5184	housing	Stray	0.240090535	0.819082316	2272	328	0.769479593	0.943075554
Blautia_sp_Marseille_P3201T_SGB_29394	housing	Stray	-0.122037773	0.416502565	2272	51	0.76958524	0.943075554
Hydrogenoanaerobacterium_SGB53821_SGB_53821	housing	Stray	-0.39517597	1.357623711	2272	1299	0.771040151	0.944060746
Lachnospiraceae_SGB_105310	housing	Stray	-0.054364443	0.18729114	2272	49	0.771661513	0.944060746
Mediterraneibacter_SGB4586_SGB_4586	housing	Stray	-0.248658834	0.866277775	2272	129	0.77419156	0.946375845
Fusobacterium_perfoetens_SGB_47247	housing	Household	0.33960308	1.194041025	2272	970	0.776323504	0.948200889
Agathobaculum_butyriciproducens_SGB_14991	housing	Household	-0.013834888	0.049134568	2272	2	0.778729123	0.950356923
Clostridiaceae_bacterium_SGB_4269	housing	Stray	-0.034689174	0.124031173	2272	12	0.779767069	0.950841685
Firmicutes_SGB_106569	housing	Household	0.044321471	0.15939658	2272	28	0.781390462	0.952038953
Frederiksenia_canicola_SGB_30988	housing	Stray	0.061722225	0.223562913	2272	24	0.782556096	0.952676986
Firmicutes_SGB_6321	housing	Stray	-0.092363315	0.339606168	2272	35	0.785707197	0.955729082
Muribaculaceae_SGB_2164	housing	Household	-0.063939828	0.236602916	2272	46	0.787011749	0.956385581
Eubacterium_sp_OM08_24_SGB_4289	housing	Stray	-0.001829079	0.006745839	2272	1	0.787535835	0.956385581
Paraprevotella_xylaniphila_SGB_1797	housing	Stray	-0.185313938	0.695508755	2272	143	0.789961256	0.957229
Firmicutes_SGB_14311	housing	Household	-0.001323647	0.00496046	2272	1	0.790165448	0.957229
Lachnospira_pectinoschiza_SGB_5089	housing	Stray	0.018503312	0.069164862	2272	4	0.789152122	0.957229
Butyricicoccus_SGB14985_SGB_14985	housing	Stray	0.340641372	1.298963117	2272	1570	0.793177807	0.958060299
Imtechella_halotolerans_SGB_2930	housing	Stray	-0.0412377	0.156249921	2272	37	0.791890727	0.958060299
Lachnospiraceae_SGB_106017	housing	Stray	-0.019698601	0.074691307	2272	7	0.792618755	0.958060299
Allobaculum_stercoricanis_SGB_29316	housing	Stray	0.51708361	1.974140901	2272	1393	0.793434035	0.958060299
Coprobacter_fastidiosus_SGB_1963	housing	Household	-0.003770864	0.014406447	2272	4	0.795024371	0.958467575
Enterococcus_faecalis_SGB_7962	housing	Household	-0.139162458	0.536846427	2272	138	0.79570893	0.958467575
Blautia_glucerasea_SGB_4809	housing	Stray	0.00182095	0.007002262	2272	1	0.795362742	0.958467575
Firmicutes_SGB_14966	housing	Stray	-0.046550191	0.182186824	2272	24	0.798382345	0.958732096
Coprococcus_sp_AF21_14LB_SGB_25437	housing	Household	-0.234629394	0.920730267	2272	1194	0.799158762	0.958732096
Faecalibacterium_prausnitzii_SGB_15326	housing	Household	-0.001529544	0.005882841	2272	2	0.79858181	0.958732096
Lachnospiraceae_SGB_106013	housing	Household	-0.048951767	0.191308741	2272	76	0.798079093	0.958732096
Desulfovibrionaceae_SGB_58382	housing	Stray	-0.014627651	0.057319568	2272	19	0.798636198	0.958732096
Bacteroidota_SGB_2067	housing	Stray	0.367419272	1.460784645	2272	615	0.801442017	0.959919253
Erysipelotrichaceae_SGB_96695	housing	Stray	-0.099412861	0.394897465	2272	50	0.801271378	0.959919253
Campylobacter_helveticus_SGB_19438	housing	Stray	-0.06389152	0.256024457	2272	26	0.802985164	0.960991922
Blautia_SGB59878_SGB_59878	housing	Household	-0.161219513	0.659118392	2272	416	0.807861915	0.96288254
Lachnospiraceae_bacterium_OM04_12BH_SGB_4893	housing	Stray	0.001545258	0.006168741	2272	1	0.808009119	0.96288254
Dielma_fastidiosa_SGB_4031	housing	Stray	0.001702579	0.007004729	2272	1	0.808457982	0.96288254
Fusobacteriaceae_SGB_6025	housing	Stray	-0.32909634	1.343854306	2272	238	0.806616453	0.96288254
Lachnospiraceae_SGB_66596	housing	Stray	0.223345165	0.909258782	2272	249	0.806015849	0.96288254
Succinivibrionaceae_SGB_66357	housing	Household	-0.167008105	0.676286383	2272	458	0.8057865	0.96288254
Firmicutes_SGB_6461	housing	Household	-0.019105241	0.079748342	2272	8	0.810701875	0.964780739
Streptococcus_mitis_SGB_8168	housing	Stray	0.001634932	0.006780106	2272	1	0.812672703	0.965577495
Intestinimonas_sp_MSJ_38_SGB_14974	housing	Stray	-0.020385872	0.085955817	2272	10	0.812558341	0.965577495
Simiaoa_sunii_SGB_4910	housing	Stray	-0.065141916	0.275958898	2272	38	0.813413947	0.965685038
Bacteroidaceae_SGB_69986	housing	Stray	-0.141860103	0.609106117	2272	173	0.815863916	0.967086079
Erysipelotrichaceae_SGB_65949	housing	Stray	-0.118928917	0.510734546	2272	61	0.81589742	0.967086079
Firmicutes_unclassified_SGB_105436	housing	Household	-0.046601185	0.201656813	2272	59	0.817301904	0.967977674
Lachnospiraceae_SGB_47662	housing	Stray	0.202500184	0.887212131	2272	232	0.819539878	0.968631072
Akkermansia_muciniphila_SGB_9228	housing	Stray	0.001349863	0.005793193	2272	1	0.819811743	0.968631072
Schaalia_sp_Marseille_Q2122_SGB_86829	housing	Stray	-0.030943394	0.135494992	2272	18	0.819445117	0.968631072
Methanosphaera_cuniculi_SGB_696	housing	Household	-0.034056924	0.153699697	2272	25	0.824673981	0.970163973
Alistipes_shahii_SGB_2295	housing	Stray	-0.072089858	0.327207384	2272	63	0.825685376	0.970163973
Christensenella_minuta_SGB_14142	housing	Household	0.00109796	0.00497122	2272	2	0.825643029	0.970163973
Enterocloster_aldenensis_SGB_4762	housing	Stray	-0.010389902	0.046671678	2272	4	0.824819096	0.970163973
Mediterraneibacter_massiliensis_SGB_4595	housing	Stray	-0.054161109	0.244084712	2272	34	0.824527994	0.970163973
Dialister_invisus_SGB_5825	housing	Stray	0.005786881	0.025624003	2272	2	0.825395222	0.970163973
Tannerellaceae_SGB_104878	housing	Stray	-0.081336012	0.366085768	2272	41	0.824201649	0.970163973
Megamonas_funiformis_SGB_6962	housing	Household	-0.273820549	1.245621102	2272	1629	0.826352376	0.97017953
Klebsiella_variicola_SGB_10114	housing	Stray	-0.047424079	0.217123465	2272	16	0.827202026	0.970409334
Firmicutes_unclassified_SGB_4995	housing	Stray	-0.143977919	0.663874515	2272	105	0.828338049	0.970974459
Bacteroides_intestinalis_SGB_1846	housing	Stray	0.013235854	0.061855214	2272	5	0.830932386	0.973246773
Firmicutes_SGB_6305	housing	Stray	-0.009714337	0.046578771	2272	3	0.834836895	0.974742685
Lachnospiraceae_SGB_5239	housing	Stray	-0.034305179	0.163803753	2272	17	0.834137261	0.974742685
Firmicutes_bacterium_AM41_11_SGB_6817	housing	Stray	0.001469094	0.007003932	2272	1	0.834276704	0.974742685
Succinivibrionaceae_SGB_66356	housing	Stray	-0.120449211	0.574493354	2272	149	0.833954746	0.974742685
Actinobacteria_SGB_53822	housing	Stray	0.001253583	0.005801901	2272	1	0.83686298	0.975806972
Corynebacterium_canis_SGB_86814	housing	Household	0.055362185	0.264728101	2272	154	0.837063528	0.975806972
Muribaculaceae_SGB_2131	housing	Stray	-0.048086722	0.236920223	2272	31	0.839184683	0.97634707
Flavonifractor_SGB105860_SGB_105860	housing	Household	-0.095095277	0.468582803	2272	184	0.839500581	0.97634707
Peptostreptococcus_canis_SGB_77430	housing	Stray	-0.077714314	0.3823656	2272	61	0.838972173	0.97634707
Tenericutes_SGB_71112	housing	Stray	-0.127500836	0.639414429	2272	200	0.841969292	0.978451393
Firmicutes_SGB_15368	housing	Stray	-0.001117212	0.005994861	2272	1	0.852217935	0.978863325
Firmicutes_SGB_14891	housing	Stray	-0.001117212	0.005994861	2272	1	0.852217934	0.978863325
Oscillospiraceae_SGB_63306	housing	Household	0.007884624	0.041195711	2272	6	0.848531559	0.978863325
Clostridium_sp_AM49_4BH_SGB_4652	housing	Stray	-0.001117212	0.005994861	2272	1	0.852217934	0.978863325
Blautia_SGB4815_SGB_4815	housing	Stray	-0.009679783	0.050065894	2272	4	0.848601517	0.978863325
Lachnospira_pectinoschiza_SGB_5075	housing	Stray	-0.110675543	0.580237771	2272	136	0.848768541	0.978863325
Roseburia_SGB4939_SGB_4939	housing	Stray	-0.001117212	0.005994861	2272	1	0.852217934	0.978863325
Bacteroidaceae_SGB_104903	housing	Stray	-0.07171616	0.366188966	2272	65	0.844754905	0.978863325
Streptococcus_parauberis_SGB_8228	housing	Stray	-0.150901064	0.780251171	2272	144	0.846677849	0.978863325
Erysipelotrichaceae_SGB_105320	housing	Stray	-0.050628638	0.26830114	2272	26	0.850348965	0.978863325
Firmicutes_SGB_106383	housing	Stray	-0.068429252	0.362449192	2272	89	0.850272688	0.978863325
Oscillospiraceae_SGB_105706	housing	Stray	-0.101938862	0.535261494	2272	144	0.848978958	0.978863325
Lachnospiraceae_SGB_65959	housing	Stray	-0.098796066	0.52440151	2272	156	0.850584139	0.978863325
Helicobacter_canis_SGB_21969	housing	Stray	0.296240221	1.532008859	2272	280	0.846729472	0.978863325
Stenotrophomonas_maltophilia_SGB_12450	housing	Stray	-0.026707572	0.141808276	2272	27	0.85063672	0.978863325
Blautia_SGB59878_SGB_59878	housing	Stray	0.224162133	1.230212231	2272	416	0.855447397	0.981054047
Firmicutes_SGB_106198	housing	Stray	-0.019964858	0.109295781	2272	10	0.855085332	0.981054047
Butyricimonas_faecihominis_SGB_1786	housing	Household	-0.000888665	0.004970941	2272	1	0.858476177	0.981493565
Firmicutes_SGB_3964	housing	Stray	-0.001733617	0.009644287	2272	2	0.857363274	0.981493565
Faecalibacterium_prausnitzii_SGB_15326	housing	Stray	-0.004565921	0.025080675	2272	2	0.858107804	0.981493565
Desulfovibrionaceae_SGB_15460	housing	Stray	-0.003993408	0.022179006	2272	2	0.857171124	0.981493565
Ruminococcus_bicirculans_SGB_4262	housing	Stray	-0.002841037	0.016046101	2272	2	0.859532551	0.981944809
Phocaeicola_sartorii_SGB_1813	housing	Stray	0.001072618	0.006132713	2272	1	0.861199966	0.982038586
Firmicutes_unclassified_SGB_14909	housing	Stray	-0.27113481	1.569918028	2272	820	0.862923394	0.982038586
Blautia_SGB4793_SGB_4793	housing	Stray	-0.084518776	0.487145262	2272	62	0.862285665	0.982038586
Holdemania_filiformis_SGB_4046	housing	Stray	0.001072618	0.006132713	2272	1	0.861199965	0.982038586
Actinomyces_bowdenii_SGB_86824	housing	Stray	0.032919854	0.188826646	2272	27	0.861667083	0.982038586
Collinsella_aerofaciens_SGB_14535	housing	Stray	0.15843261	0.963615379	2272	296	0.869430687	0.98797698
Enterocloster_citroniae_SGB_4761	housing	Stray	0.000999054	0.006109143	2272	1	0.870138756	0.98797698
Longicatena_caecimuris_SGB_4041	housing	Stray	0.000999054	0.006109143	2272	1	0.870138754	0.98797698
Hungatella_hathewayi_SGB_4742	housing	Stray	0.00914369	0.056334209	2272	2	0.871103131	0.988315784
Firmicutes_SGB_47238	housing	Stray	-0.095560101	0.593707519	2272	204	0.872147061	0.988744262
Bacteroides_cellulosilyticus_SGB_1844	housing	Stray	0.012526898	0.080025994	2272	6	0.875663921	0.988884971
Eubacteriaceae_SGB_4335	housing	Stray	-0.001070934	0.006746281	2272	1	0.874584661	0.988884971
Lactococcus_lactis_SGB_7985	housing	Stray	-0.072997563	0.477520991	2272	58	0.878524995	0.988884971
Streptococcus_anginosus_SGB_8028	housing	Stray	-0.033455878	0.220826521	2272	20	0.879601188	0.988884971
Tyzzerella_SGB4587_SGB_4587	housing	Stray	-0.104067193	0.669628051	2272	157	0.876548333	0.988884971
Oscillospiraceae_SGB_14842	housing	Stray	-0.037845248	0.244474994	2272	29	0.877000232	0.988884971
Clostridium_massiliamazoniense_SGB_29082	housing	Stray	0.114723575	0.755716507	2272	174	0.879407594	0.988884971
Clostridiaceae_SGB_106462	housing	Stray	-0.082512598	0.527586707	2272	102	0.875743701	0.988884971
Gemmiger_SGB105726_SGB_105726	housing	Household	-0.016493001	0.104857465	2272	7	0.875207288	0.988884971
Acidaminococcus_timonensis_SGB_5741	housing	Stray	-0.003237952	0.020474794	2272	4	0.87659434	0.988884971
Sutterellaceae_SGB_66516	housing	Stray	-0.088342902	0.57462699	2272	194	0.877831353	0.988884971
Firmicutes_unclassified_SGB_14906	housing	Household	0.000734285	0.004940478	2272	1	0.882188694	0.98954499
Clostridiaceae_SGB_14988	housing	Stray	0.17184297	1.153714225	2272	605	0.881616346	0.98954499
Coriobacteriaceae_bacterium_SGB_42958	housing	Stray	-0.041574885	0.280425926	2272	41	0.882154407	0.98954499
Ruminococcus_callidus_SGB_4420	housing	Stray	0.001028114	0.007005517	2272	1	0.883615771	0.990397133
Limosilactobacillus_oris_SGB_7093	housing	Household	-0.008872861	0.060864166	2272	26	0.8858071	0.992103953
Firmicutes_SGB_53514	housing	Household	0.001703784	0.012132748	2272	3	0.888344186	0.994195152
Lachnospiraceae_SGB_105952	housing	Stray	-0.007247231	0.052611544	2272	10	0.890450626	0.995503597
Collinsella_sp_BA40_SGB_86217	housing	Stray	0.15078127	1.098672755	2272	871	0.890854971	0.995503597
Methanobrevibacter_smithii_SGB_714	housing	Stray	-0.001143255	0.008341426	2272	2	0.894050079	0.996859265
Actinobacteria_SGB_14321	housing	Stray	0.010373049	0.077242942	2272	6	0.893374574	0.996859265
Muribaculaceae_SGB_2164	housing	Stray	-0.043174246	0.326318703	2272	46	0.894755081	0.996859265
Bittarella_massiliensis_SGB_7263	housing	Stray	0.001107779	0.008262336	2272	2	0.894378088	0.996859265
Cutibacterium_acnes_SGB_16955	housing	Stray	-0.008971257	0.068404731	2272	14	0.895681382	0.997142663
Gordonibacter_urolithinfaciens_SGB_14808	housing	Stray	-0.000762345	0.00579585	2272	1	0.898275661	0.99928117
Methanosphaera_cuniculi_SGB_696	housing	Stray	-0.023393323	0.210740053	2272	25	0.911625259	1
Coriobacteriaceae_SGB_14375	housing	Stray	1.09E-10	0.128725147	2272	25	0.999999999	1
Collinsella_SGB62963_SGB_62963	housing	Stray	-2.95E-11	0.26084471	2272	28	1	1
Collinsella_phocaeensis_SGB_109036	housing	Stray	3.66E-11	0.342445513	2272	76	1	1
Firmicutes_SGB_4121	housing	Stray	-6.78E-05	0.17867319	2272	30	0.999697536	1
Firmicutes_SGB_4668	housing	Stray	2.20E-09	0.287826193	2272	29	0.999999994	1
Lachnospiraceae_SGB_4866	housing	Stray	-0.0033179	0.22283127	2272	20	0.988122313	1
Senegalimassilia_anaerobia_SGB_14824	housing	Household	0.001792497	0.018913219	2272	13	0.924867588	1
Gordonibacter_urolithinfaciens_SGB_14808	housing	Household	4.44E-05	0.001372973	2272	1	0.974930869	1
Slackia_piriformis_SGB_14779	housing	Stray	0.017312122	0.52043748	2272	144	0.973475153	1
Bacteroides_faecis_SGB_1860	housing	Stray	1.99E-10	0.152678457	2272	10	0.999999999	1
Bacteroides_salyersiae_SGB_1857	housing	Stray	0.00262067	0.050253898	2272	3	0.958423619	1
Phocaeicola_massiliensis_SGB_1812	housing	Stray	-0.002391105	0.736066606	2272	104	0.997408559	1
Coprobacter_fastidiosus_SGB_1963	housing	Stray	-0.002267322	0.021516377	2272	4	0.916586895	1
Butyricimonas_faecihominis_SGB_1786	housing	Stray	-0.000596688	0.007005943	2272	1	0.932295983	1
Paraprevotella_clara_SGB_1798	housing	Stray	-0.001941324	0.063874903	2272	5	0.975765565	1
Prevotella_lascolaii_SGB_1585	housing	Stray	-5.32E-06	0.072195425	2272	3	0.99994121	1
Prevotella_sp_Marseille_P4119_SGB_1676	housing	Household	4.35E-05	0.003301798	2272	1	0.990099918	1
Prevotellamassilia_timonensis_SGB_1477	housing	Stray	-0.000372237	0.00672744	2272	1	0.956292409	1
Parabacteroides_sp_AGMB00274_SGB_1930	housing	Stray	4.30E-11	0.106011888	2272	5	1	1
Parabacteroides_merdae_SGB_1949	housing	Household	0.046754004	0.584948642	2272	347	0.936802561	1
Candidatus_Melainabacteria_SGB_8640	housing	Stray	-0.001181418	0.034358916	2272	3	0.972573138	1
Firmicutes_SGB_79883	housing	Household	-1.33E-14	4.51E-16	2272	5	1	1
Firmicutes_SGB_79883	housing	Stray	5.12E-15	2.83E-15	2272	5	1	1
Clostridium_SGB6173_SGB_6173	housing	Stray	-0.001504498	0.083744972	2272	6	0.986225858	1
Firmicutes_unclassified_SGB_14911	housing	Stray	-0.017241061	0.345828096	2272	54	0.960245709	1
Lachnospiraceae_SGB_4865	housing	Stray	4.63E-11	0.160892704	2272	12	1	1
Bacteroidaceae_SGB_1894	housing	Stray	1.10E-11	0.094571297	2272	6	1	1
Firmicutes_SGB_58484	housing	Household	0.000997478	0.067576098	2272	14	0.988303521	1
Ligilactobacillus_ruminis_SGB_7061	housing	Stray	0.049175154	0.820859451	2272	269	0.952238031	1
Lactococcus_petauri_SGB_7980	housing	Stray	-0.019942802	0.191758336	2272	19	0.917182477	1
Streptococcus_gallolyticus_SGB_97147	housing	Stray	0.108286546	0.873656065	2272	169	0.901379664	1
Streptococcus_gordonii_SGB_8053	housing	Stray	-1.61E-10	0.092422969	2272	5	0.999999999	1
Firmicutes_SGB_14888	housing	Stray	8.22E-10	0.134971945	2272	12	0.999999995	1
Veillonellaceae_SGB_5805	housing	Stray	-2.02E-11	0.411262519	2272	67	1	1
Firmicutes_SGB_14311	housing	Stray	-0.000867474	0.007002475	2272	1	0.901662497	1
Firmicutes_SGB_14182	housing	Household	-1.83E-12	6.44E-14	2272	1	0.999999999	1
Firmicutes_SGB_14182	housing	Stray	-1.34E-12	1.79E-13	2272	1	1	1
Firmicutes_SGB_79798	housing	Household	0.000261342	0.004968886	2272	1	0.95815989	1
Firmicutes_SGB_79798	housing	Stray	0.000180828	0.007005253	2272	1	0.979457765	1
Firmicutes_SGB_14868	housing	Household	8.74E-15	6.65E-15	2272	13	1	1
Firmicutes_SGB_14868	housing	Stray	1.60E-13	4.19E-14	2272	13	1	1
Firmicutes_unclassified_SGB_14906	housing	Stray	0.000481984	0.006995734	2272	1	0.945219932	1
Firmicutes_SGB_47635	housing	Stray	-0.010944069	0.747524034	2272	175	0.988323918	1
Clostridiaceae_SGB_4744	housing	Stray	-0.004688477	0.817999526	2272	98	0.995427678	1
Oscillospiraceae_SGB_63306	housing	Stray	0.00495219	0.057791573	2272	6	0.931834229	1
Candidatus_Borkfalkia_ceftriaxoniphila_SGB_14027	housing	Household	7.41E-13	1.87E-14	2272	1	0.999999999	1
Candidatus_Borkfalkia_ceftriaxoniphila_SGB_14027	housing	Stray	2.32E-13	9.69E-14	2272	1	1	1
Clostridium_phoceensis_SGB_15154	housing	Stray	-3.55E-11	0.10595325	2272	16	1	1
Christensenella_minuta_SGB_14142	housing	Stray	0.000709599	0.007006054	2272	2	0.919525275	1
Guopingia_tenuis_SGB_14127	housing	Household	3.34E-13	2.52E-14	2272	1	0.999999999	1
Guopingia_tenuis_SGB_14127	housing	Stray	7.38E-13	1.25E-13	2272	1	0.999999999	1
Clostridiaceae_bacterium_Marseille_Q4145_SGB_4769	housing	Household	-0.000285659	0.007681489	2272	3	0.970601415	1
Clostridiaceae_bacterium_Marseille_Q4145_SGB_4769	housing	Stray	-0.003906289	0.032759402	2272	3	0.905943379	1
Clostridium_innocuum_SGB_4037	housing	Stray	-0.01348424	0.583532736	2272	113	0.981567562	1
Wujia_chipingensis_SGB_5111	housing	Household	0.002018804	0.031660331	2272	4	0.951043603	1
Clostridium_sp_AM22_11AC_SGB_4749	housing	Household	0.000125195	0.025370873	2272	3	0.996090797	1
Clostridium_sp_NSJ_42_SGB_6174	housing	Stray	0.001279831	0.045976607	2272	6	0.977932383	1
Sarcina_ventriculi_SGB_6190	housing	Stray	-0.001268561	0.478059724	2272	62	0.997883473	1
Lentihominibacter_hominis_SGB_3961	housing	Stray	0.002427203	0.032272295	2272	4	0.940091328	1
Clostridiales_bacterium_SGB_15143	housing	Household	-0.000789886	0.018980057	2272	17	0.967374876	1
Clostridiales_bacterium_SGB_15143	housing	Stray	-0.005713002	0.056819468	2272	17	0.91993354	1
Lachnospiraceae_SGB_4861	housing	Stray	-0.003845208	0.387553311	2272	41	0.99208517	1
Gemmiger_sp_An194_SGB_15283	housing	Stray	0.059510706	1.00100374	2272	510	0.952599261	1
Intestinimonas_gabonensis_SGB_79840	housing	Household	6.30E-13	3.47E-14	2272	7	1	1
Intestinimonas_gabonensis_SGB_79840	housing	Stray	4.11E-13	5.31E-14	2272	7	1	1
Anaerostipes_hadrus_SGB_4547	housing	Household	0.000474429	0.00496968	2272	1	0.924140863	1
Anaerostipes_hadrus_SGB_4547	housing	Stray	0.000319166	0.0070055	2272	1	0.963751037	1
Blautia_hydrogenotrophica_SGB_4677	housing	Stray	-2.36E-12	0.058982194	2272	4	1	1
Dorea_phocaeensis_SGB_4572	housing	Stray	-0.096916124	1.54565823	2272	802	0.950016761	1
Enterocloster_aldenensis_SGB_4762	housing	Household	0.000983751	0.013307945	2272	4	0.941467124	1
Enterocloster_bolteae_SGB_4758	housing	Stray	-4.76E-11	0.22769819	2272	23	1	1
Enterocloster_lavalensis_SGB_4725	housing	Household	-0.000577362	0.004971086	2272	3	0.90777137	1
Enterocloster_lavalensis_SGB_4725	housing	Stray	-0.00039088	0.007005969	2272	3	0.955618758	1
Lachnospiraceae_SGB_105952	housing	Household	-0.000891928	0.00834116	2272	10	0.914853411	1
Clostridium_symbiosum_SGB_4699	housing	Household	0.000721896	0.092626134	2272	5	0.993827048	1
Clostridium_symbiosum_SGB_4699	housing	Stray	-0.000332556	0.130506658	2272	5	0.997970067	1
Lachnospiraceae_bacterium_SGB_4781	housing	Household	0.002398762	0.023059219	2272	2	0.917608352	1
Lachnospiraceae_bacterium_SGB_4781	housing	Stray	0.001850241	0.041922992	2272	2	0.964991738	1
Lachnospiraceae_bacterium_SGB_4953	housing	Stray	0.000306261	0.005872841	2272	1	0.958423607	1
Lachnotalea_sp_AF33_28_SGB_5200	housing	Household	6.30E-13	3.47E-14	2272	1	1	1
Lachnotalea_sp_AF33_28_SGB_5200	housing	Stray	4.11E-13	5.31E-14	2272	1	1	1
Mediterraneibacter_massiliensis_SGB_4595	housing	Household	-0.000158462	0.075743765	2272	34	0.998395829	1
Anaerotruncus_colihominis_SGB_14963	housing	Stray	0.001528816	0.021832741	2272	3	0.944967783	1
Drancourtella_massiliensis_SGB_4619	housing	Stray	0.004587814	0.044918975	2272	3	0.919144352	1
Faecalibacterium_sp_CLA_AA_H233_SGB_15315	housing	Stray	0.003475268	0.03802211	2272	3	0.927924534	1
Faecalibacterium_SGB15346_SGB_15346	housing	Stray	-0.008709265	0.075026313	2272	5	0.907868242	1
Oscillospiraceae_SGB_15073	housing	Household	-0.00329381	0.027979894	2272	8	0.907039952	1
Oscillospiraceae_SGB_15073	housing	Stray	-0.003121369	0.078374381	2272	8	0.968400818	1
Oscillospiraceae_SGB_15119	housing	Stray	-3.02E-05	0.005791346	2272	1	0.99591602	1
Firmicutes_SGB_15272	housing	Household	-9.80E-05	0.004729571	2272	1	0.983544122	1
Firmicutes_SGB_53514	housing	Stray	-0.005125393	0.052848769	2272	3	0.922754747	1
Massiliimalia_timonensis_SGB_7253	housing	Stray	5.99E-12	0.092340543	2272	22	1	1
Neglectibacter_timonensis_SGB_14851	housing	Household	-4.70E-13	1.32E-14	2272	1	1	1
Neglectibacter_timonensis_SGB_14851	housing	Stray	-4.43E-13	8.25E-14	2272	1	1	1
Clostridium_leptum_SGB_14853	housing	Stray	1.21E-12	0.180656599	2272	16	1	1
Phocea_massiliensis_SGB_14837	housing	Stray	2.23E-11	0.516833685	2272	80	1	1
Ruminococcus_callidus_SGB_4422	housing	Stray	-0.004472812	0.065413165	2272	3	0.945665885	1
Clostridioides_difficile_SGB_6136	housing	Stray	2.52E-11	0.252050891	2272	34	1	1
Coprobacillus_cateniformis_SGB_6771	housing	Stray	-0.002876611	0.061737984	2272	4	0.963051551	1
Amedibacillus_dolichus_SGB_4035	housing	Stray	0.025383398	1.651028883	2272	955	0.987737365	1
Erysipelatoclostridium_ramosum_SGB_6744	housing	Stray	0.107243945	1.065979822	2272	403	0.919895592	1
Faecalicoccus_pleomorphus_SGB_6792	housing	Stray	-2.29E-10	0.109176812	2272	11	0.999999998	1
Turicibacter_SGB106351_SGB_106351	housing	Stray	0.048827899	1.019938911	2272	204	0.961829357	1
Acidaminococcus_intestini_SGB_5736	housing	Household	0.000154987	0.004969104	2272	1	0.975179604	1
Acidaminococcus_intestini_SGB_5736	housing	Stray	9.87E-05	0.007005289	2272	1	0.988787803	1
Phascolarctobacterium_faecium_SGB_5792	housing	Stray	1.87E-12	0.312452162	2272	25	1	1
Megamonas_funiformis_SGB_6962	housing	Stray	-0.030722294	1.951069571	2272	1629	0.987439333	1
Proteobacteria_SGB_9347	housing	Stray	0.004171104	0.111609063	2272	12	0.97024323	1
Sutterella_wadsworthensis_SGB_9283	housing	Household	0.00448434	0.057233687	2272	4	0.943506017	1
Sutterella_wadsworthensis_SGB_9283	housing	Stray	0.007127741	0.112299806	2272	4	0.94958337	1
Sutterellaceae_SGB_107062	housing	Household	0.01690056	0.567260615	2272	304	0.976282121	1
bacterium_210917_DFI_7_65_SGB_14999	housing	Household	0.004603516	0.054619678	2272	6	0.93301188	1
Enterobacter_asburiae_SGB_10141	housing	Stray	-0.004373524	0.087625339	2272	5	0.960204419	1
Escherichia_marmotae_SGB_10064	housing	Stray	0.057148283	0.482471268	2272	81	0.905727286	1
Bacteroidaceae_SGB_1880	housing	Stray	-0.007985049	0.193702894	2272	22	0.96721077	1
Plesiomonas_shigelloides_SGB_9937	housing	Stray	0.005131555	0.099957084	2272	9	0.959064048	1
Buchananella_hordeovulneris_SGB_15930	housing	Stray	0.007728692	0.309086789	2272	58	0.980055651	1
Schaalia_canis_SGB_33774	housing	Stray	0.079418584	1.012685806	2272	325	0.93750723	1
Schaalia_sp_Marseille_Q2122_SGB_86829	housing	Household	0.00168119	0.030417759	2272	18	0.958372363	1
Propionibacterium_freudenreichii_SGB_15904	housing	Stray	-0.001078585	0.237922357	2272	26	0.996383573	1
Tessaracoccus_sp_OH4464_COT_324_SGB_35144	housing	Stray	-0.02855886	0.266500427	2272	57	0.914714981	1
Enorma_burkinafasonensis_SGB_86218	housing	Household	-0.000105102	0.004967371	2272	1	0.983160961	1
Enorma_burkinafasonensis_SGB_86218	housing	Stray	-6.53E-05	0.007004714	2272	1	0.992585481	1
Coriobacteriaceae_SGB_105121	housing	Stray	1.63E-10	0.200567245	2272	22	0.999999999	1
Porphyromonas_gulae_SGB_2056	housing	Stray	-0.011455295	0.246173216	2272	21	0.962891864	1
Parabacteroides_SGB104879_SGB_104879	housing	Stray	1.58E-11	0.282157224	2272	26	1	1
Bacteroidaceae_SGB_65713	housing	Household	-0.077522821	0.944674222	2272	734	0.934631984	1
Limosilactobacillus_reuteri_SGB_7095	housing	Stray	-0.070318828	1.131347991	2272	760	0.950452511	1
Streptococcus_canis_SGB_8217	housing	Stray	-0.038813181	0.351148651	2272	43	0.912003761	1
Streptococcus_minor_SGB_29817	housing	Stray	-0.101083575	0.87668367	2272	188	0.908301613	1
Erysipelotrichaceae_SGB_106319	housing	Stray	5.36E-10	0.074497437	2272	5	0.999999994	1
Firmicutes_SGB_105301	housing	Stray	4.39E-10	0.597868439	2272	84	0.999999999	1
Oscillospiraceae_SGB_53576	housing	Stray	3.09E-11	0.271937121	2272	23	1	1
Erysipelotrichaceae_SGB_106318	housing	Stray	-5.13E-10	0.134274194	2272	8	0.999999997	1
Firmicutes_SGB_4450	housing	Stray	-0.156108109	1.546524748	2272	532	0.919614625	1
Gemmiger_SGB53574_SGB_53574	housing	Stray	-0.000362069	0.005791563	2272	1	0.951025682	1
Clostridium_SGB29100_SGB_29100	housing	Stray	-0.012760078	0.371823588	2272	38	0.972633706	1
Lachnospiraceae_SGB_4680	housing	Stray	-0.007578685	0.307879597	2272	22	0.980365069	1
Eubacteriaceae_SGB_106206	housing	Stray	-3.21E-12	0.08350336	2272	8	1	1
Gemmiger_SGB105726_SGB_105726	housing	Stray	-0.010594841	0.147517313	2272	7	0.942816719	1
Lachnospiraceae_SGB_106013	housing	Stray	-0.0322809	0.267911166	2272	76	0.90410513	1
Lachnospiraceae_unclassified_SGB65957_SGB_65957	housing	Stray	-0.029923203	1.340110403	2272	649	0.982188541	1
Firmicutes_unclassified_SGB_105436	housing	Stray	-0.034188662	0.284075415	2272	59	0.904218415	1
Megasphaera_stantonii_SGB_5854	housing	Stray	0.00760842	0.083907618	2272	6	0.927945511	1
Sutterella_megalosphaeroides_SGB_9294	housing	Household	0.018626942	0.161002796	2272	39	0.908992353	1
Sutterella_megalosphaeroides_SGB_9294	housing	Stray	-0.045576782	0.415385743	2272	39	0.912662672	1
Helicobacter_SGB28474_SGB_28474	housing	Stray	-0.015075322	0.619983869	2272	72	0.980604368	1
Succinivibrionaceae_SGB_58358	housing	Stray	-5.08E-11	0.233946445	2272	35	1	1
Succinivibrionaceae_SGB_3675	housing	Stray	-0.021517182	0.367930586	2272	51	0.953373539	1
