# Supplementary material for: Comprehensive profile of the companion animal gut microbiome integrating reference-based and reference-free methods
Source: ISME J. 2024 Oct 12;18(1):wrae201. doi: 10.1093/ismejo/wrae201 (PMC11523182; doi:10.1093/ismejo/wrae201)
Supplement: Supplemental_Tables_README_wrae201 [file supplemental_tables_readme_wrae201.zip › S9_SGB_host_maaslin_results.csv]

feature	metadata	value	coef	stderr	N	N.not.0	pval	qval	reference	fdr.pval
Oscillospiraceae_SGB_53576	species	cat	10.0546020151475	0.222495996203332	2989	305	0	0	dog,facility	0
Roseburia_hominis_SGB_4936	species	human	6.68598778200259	0.127263299434824	2989	252	0	0	dog,facility	0
Atopobiaceae_SGB_14350	species	cat	11.1646254728022	0.250724561876136	2989	162	3.7893752549979e-288	5.95689790085671e-285	dog,facility	4.46767342564252e-285
Lachnospiraceae_SGB_4861	species	cat	9.69855524016052	0.174952907092011	2989	382	2.32793577693755e-259	2.74463628100937e-256	dog,facility	2.05847721075703e-256
Lachnospiraceae_SGB_106017	species	cat	7.75735750787725	0.188113518244546	2989	148	8.43672075815504e-256	7.95751501909183e-253	dog,facility	5.96813626431887e-253
Coriobacteriaceae_SGB_14375	species	cat	9.38233980571301	0.200223866073096	2989	301	2.53266407542493e-255	1.990673963284e-252	dog,facility	1.493005472463e-252
Drancourtella_massiliensis_SGB_4619	species	cat	5.19588672747615	0.136804487430133	2989	161	6.71885195357592e-255	4.52658654472343e-252	dog,facility	3.39493990854257e-252
Coriobacteriaceae_SGB_53888	species	cat	14.4728185881544	0.355595012234645	2989	304	2.87782847067956e-233	1.6964798834656e-230	dog,facility	1.2723599125992e-230
Blautia_sp_Marseille_P3201T_SGB_29394	species	cat	7.94073877822649	0.223191276175688	2989	369	2.99644069241819e-226	1.57013492282713e-223	dog,facility	1.17760119212035e-223
Roseburia_sp_AF02_12_SGB_4938	species	human	5.61887297087197	0.154119285287395	2989	193	1.25964734598399e-220	5.94049688366048e-218	dog,facility	4.45537266274537e-218
Gemmiger_SGB105726_SGB_105726	species	cat	8.39341810975558	0.24173631744459	2989	176	8.95329900168883e-198	3.83852346290587e-195	dog,facility	2.8788925971794e-195
Eubacterium_ramulus_SGB_4959	species	human	4.36513108648487	0.130758855597865	2989	186	9.45039541692964e-193	3.71400539885335e-190	dog,facility	2.78550404914001e-190
Peptacetobacter_SGB6132_SGB_6132	species	cat	-12.7643399711562	0.384833319527859	2989	1189	4.05080284247362e-185	1.46950663116197e-182	dog,facility	1.10212997337148e-182
Roseburia_hominis_SGB_4936	species	human	6.65845420868689	0.211930484454021	2989	252	2.07034386626645e-184	8.87612879392054e-182	cat,facility	5.23057589641745e-182
Fusicatenibacter_sp_CLA_AA_H277_SGB_4780	species	human	2.92378645794298	0.0959539317589846	2989	163	1.10179285626515e-165	3.71146793581888e-163	dog,facility	2.59802755507322e-163
Lachnospira_pectinoschiza_SGB_5089	species	human	3.71153960132405	0.122276537811312	2989	167	1.14011521033633e-164	3.58452222129743e-162	dog,facility	2.52036718684975e-162
Firmicutes_bacterium_AM41_11_SGB_6817	species	cat	7.68788416517548	0.253158393437982	2989	175	8.70699572971579e-162	2.56638699133373e-159	dog,facility	1.81156728800028e-159
Blautia_SGB4793_SGB_4793	species	cat	11.6458278986386	0.213807577333865	2989	421	4.99893159825383e-154	1.38676243631559e-151	dog,facility	9.82290059056877e-152
Oscillospiraceae_bacterium_Marseille_Q3528_SGB_4778	species	human	3.07851643816074	0.107889062815911	2989	137	1.56503739106305e-149	4.10039796458519e-147	dog,facility	2.91344065904737e-147
Clostridium_sp_AM49_4BH_SGB_4652	species	human	3.72544253724754	0.130594834617591	2989	140	3.12257651548927e-149	7.75056360370916e-147	dog,facility	5.52227656764277e-147
Oscillibacter_valericigenes_SGB_15053	species	human	6.13100311002982	0.0937173320588321	2989	241	8.36247922586047e-148	1.9718726014579e-145	dog,facility	1.40848042961278e-145
Roseburia_faecis_SGB_4925	species	human	9.80936115929403	0.123893252997911	2989	267	2.84945393565472e-140	6.3990594097846e-138	dog,facility	4.58114480473216e-138
Blautia_hansenii_SGB_4794	species	cat	-14.8463430839671	0.482200888268144	2989	2170	1.80033636489417e-135	3.85926649856406e-133	dog,facility	2.76860422723073e-133
Firmicutes_SGB_15368	species	human	3.28367639646394	0.122475752673785	2989	127	3.94861340227747e-134	8.09637426310459e-132	dog,facility	5.81926900160642e-132
Turicibacter_sp_1E2_SGB_39153	species	cat	-13.3023410993869	0.437113305310039	2989	1057	1.1777229047356e-133	2.31422550780545e-131	dog,facility	1.66624236561993e-131
Firmicutes_SGB_15368	species	human	3.28371061765255	0.124625165217528	2989	127	1.95006938751507e-131	5.74782951970068e-129	cat,facility	2.652844393708e-129
Collinsella_SGB63083_SGB_63083	species	cat	4.65456764994056	0.173522685831445	2989	207	3.37986300508612e-128	6.37577357279446e-126	dog,facility	4.42762053666282e-126
Firmicutes_SGB_66598	species	cat	-8.53951151213916	0.319038599685168	2989	991	4.50858219360721e-128	8.17787447117369e-126	dog,facility	5.69530543528168e-126
Faecalimonas_umbilicata_SGB_4583	species	cat	-14.7809563409193	0.500125898023557	2989	2130	4.72766520870853e-117	8.2576552312109e-115	dog,facility	5.76612132524209e-115
Haemophilus_parainfluenzae_SGB_9663	species	human	4.09776362418755	0.0853957699448858	2989	195	5.20799582668753e-117	1.22804541593292e-114	cat,facility	6.1402270796646e-115
Oscillibacter_sp_ER4_SGB_15254	species	human	6.07555359512579	0.100076147326244	2989	230	2.22012499798584e-115	3.73932481803615e-113	dog,facility	2.53309100576642e-113
Erysipelotrichaceae_SGB_65946	species	cat	-13.1594558038531	0.532683284552673	2989	811	2.30949904051294e-114	3.75572326726173e-112	dog,facility	2.55271815821696e-112
Eubacterium_ramulus_SGB_4959	species	human	4.35169317407871	0.183529525211688	2989	186	1.64774892224889e-113	3.53217450787535e-111	cat,facility	1.76608725393767e-111
Haemophilus_parainfluenzae_SGB_9663	species	human	4.08995892535654	0.0853971644071045	2989	195	6.40583571424365e-113	1.0069973742791e-110	dog,facility	6.66395321214111e-111
Acidaminococcaceae_SGB_5750	species	cat	-8.63276186247198	0.348889935081665	2989	732	8.20419806169127e-113	1.24809671157858e-110	dog,facility	8.29092815548629e-111
Oscillospiraceae_SGB_15260	species	human	3.02184623336642	0.125572546787805	2989	128	1.23080138745569e-111	1.81389354476283e-109	dog,facility	1.20926236317522e-109
Collinsella_bouchesdurhonensis_SGB_14397	species	cat	6.77621432117236	0.272112484587863	2989	338	2.68958404080517e-111	3.84366010195066e-109	dog,facility	2.57109696008862e-109
Bacteroidaceae_SGB_104904	species	cat	-10.6999277798821	0.441321610246813	2989	663	2.53002316574948e-110	3.50929095578664e-108	dog,facility	2.35491893085682e-108
Lachnospiraceae_bacterium_SGB_4781	species	human	3.09493133764555	0.0758655786700272	2989	161	2.06804068980841e-109	3.75110765120633e-107	cat,facility	1.87555382560316e-107
Eubacteriaceae_SGB_71318	species	cat	-8.6069508246119	0.357160057586173	2989	938	1.21814862593785e-107	1.64136826283512e-105	dog,facility	1.07714792248554e-105
Roseburia_sp_AF02_12_SGB_4938	species	human	5.58571730757563	0.243349202260413	2989	193	7.3658937119362e-107	1.24062695519611e-104	cat,facility	6.35443074612642e-105
Bifidobacterium_longum_SGB_17248	species	cat	10.5190849951078	0.451545766369357	2989	621	1.05223594071126e-105	1.37842908233174e-103	dog,facility	8.86132981498982e-104
Romboutsia_timonensis_SGB_6148	species	cat	-11.2346274113507	0.467400811467256	2989	1014	2.19616507707257e-105	2.79922013607412e-103	dog,facility	1.8064734599083e-103
Firmicutes_SGB_13983	species	human	1.51639635170928	0.0670499316388655	2989	68	1.5672841602537e-104	1.94508213151486e-102	dog,facility	1.25988274427667e-102
Lachnospiraceae_bacterium_SGB_4781	species	human	3.15758325430118	0.0758439558497035	2989	161	3.96515195946825e-103	4.79478375406468e-101	dog,facility	3.11660944014204e-101
Oscillospiraceae_bacterium_Marseille_Q3528_SGB_4778	species	human	3.07730858072214	0.138945685385992	2989	137	2.83706163151062e-100	4.31599440458197e-98	cat,facility	2.18145369362023e-98
Oscillospiraceae_SGB_15229	species	human	3.37304631625005	0.084803379723894	2989	122	1.49364500418432e-99	2.13455449688887e-97	cat,facility	1.12404731485105e-97
Eubacterium_siraeum_SGB_4198	species	human	3.72505363586587	0.103586980113111	2989	149	3.54236692761912e-99	4.07458595869555e-97	dog,facility	2.61028162978934e-97
Ruminococcus_lactaris_SGB_4557	species	human	3.26265947419513	0.0844990510897377	2989	162	9.88466379693053e-99	1.37106101371542e-96	cat,facility	7.13511343872312e-97
Clostridium_sp_AF36_4_SGB_4644	species	human	4.14128007696871	0.0884324720757244	2989	182	1.41035453917053e-97	1.58362666826862e-95	dog,facility	9.97684801009233e-96
Collinsella_stercoris_SGB_14740	species	cat	13.703520532694	0.510413788589455	2989	526	2.02136260775183e-97	2.21691768794364e-95	dog,facility	1.4018744203173e-95
Erysipelotrichaceae_SGB_72140	species	cat	-11.0071856973333	0.494371346555838	2989	776	5.54691373226582e-97	5.94528299121946e-95	dog,facility	3.77296805212004e-95
Firmicutes_SGB_4668	species	cat	3.43556308904301	0.15924535244959	2989	319	8.62826651252024e-96	9.04242330512122e-94	dog,facility	5.758146915997e-94
Bacteroidaceae_SGB_65710	species	cat	-11.1433157811164	0.489823888658407	2989	711	9.37262104582217e-96	9.60897409828203e-94	dog,facility	6.13906678501352e-94
Bifidobacterium_pseudolongum_SGB_17279	species	cat	-13.9436790889097	0.614341833689026	2989	937	2.32285031141162e-95	2.33075788693983e-93	dog,facility	1.4938039184478e-93
Collinsella_aerofaciens_SGB_14535	species	cat	10.5134463339557	0.389639843127118	2989	921	2.66475942540517e-95	2.61812613546058e-93	dog,facility	1.6830810870818e-93
Oscillibacter_sp_ER4_SGB_15254	species	human	5.36211836918238	0.10244162895204	2989	230	1.33740243114446e-94	1.53833899153104e-92	cat,facility	8.29893403325957e-93
Slackia_piriformis_SGB_14779	species	cat	6.38134030069179	0.247966539794141	2989	492	1.40294011314755e-94	1.35025828032731e-92	dog,facility	8.555515827936e-93
Lachnospiraceae_bacterium_OM04_12BH_SGB_4893	species	human	3.54662970754053	0.0901853746726648	2989	154	4.56487554668599e-94	5.00650071585375e-92	cat,facility	2.73660420485226e-92
Ruminococcus_lactaris_SGB_4557	species	human	3.35121689411653	0.0845084669959989	2989	162	7.64018669982449e-91	7.20622409527445e-89	dog,facility	4.50389005954654e-89
Blautia_glucerasea_SGB_4809	species	human	3.12264430817525	0.0956898511788307	2989	115	2.13979504965428e-89	2.293471239584e-87	cat,facility	1.24073034272577e-87
Lacrimispora_amygdalina_SGB_4716	species	human	4.67102177631896	0.0888377763816379	2989	221	3.3869675981248e-89	3.13194886132482e-87	dog,facility	1.93221038622055e-87
Bifidobacterium_canis_SGB_53847	species	cat	-9.21611099623975	0.433661858490152	2989	688	1.86626506425094e-88	1.6925588544245e-86	dog,facility	1.04777452892946e-86
Allobaculum_mucolyticum_SGB_65944	species	cat	-8.75487580265755	0.413830387698319	2989	747	5.91742276239962e-88	5.26538976367483e-86	dog,facility	3.27030067353241e-86
Erysipelotrichaceae_SGB_106319	species	cat	3.11452121654421	0.145056914111387	2989	105	1.07344167620143e-87	9.37472397215917e-86	dog,facility	5.8411741672684e-86
Actinobacteria_SGB_13825	species	cat	2.68990319654117	0.128906344808524	2989	107	4.26429090537391e-86	3.65643561995334e-84	dog,facility	2.28527226247084e-84
Faecalibaculum_rodentium_SGB_4047	species	cat	-8.51789675114451	0.413842213588918	2989	706	3.87689512686141e-84	3.20762059969797e-82	dog,facility	2.0466534423446e-82
Erysipelotrichaceae_SGB_42251	species	cat	-9.52932136234369	0.4609003064817	2989	737	7.14586897829923e-84	5.81033070718262e-82	dog,facility	3.71690273180064e-82
Oscillospiraceae_SGB_72905	species	cat	-10.54710433392	0.509354802780133	2989	1071	3.60811708434439e-82	2.88404748640138e-80	dog,facility	1.8495521923661e-80
Roseburia_inulinivorans_SGB_4940	species	human	9.58530167835742	0.280986806258952	2989	301	5.75566430435306e-81	4.5239521432215e-79	dog,facility	2.90825494921382e-79
Firmicutes_SGB_6276	species	human	3.04317053570628	0.0917218033168617	2989	122	1.05446657987862e-80	8.152236706078e-79	dog,facility	5.25302576483194e-79
Ruminococcus_callidus_SGB_4422	species	human	2.58541531591354	0.0815746686810084	2989	119	1.16689073221367e-80	8.87589789212848e-79	dog,facility	5.73235072199965e-79
Sutterellaceae_SGB_9285	species	cat	-8.40452375503498	0.408532479337169	2989	637	1.25045480088319e-80	9.36054736661128e-79	dog,facility	6.05871045304636e-79
Bifidobacterium_adolescentis_SGB_17244	species	cat	9.16656365320467	0.41832802631676	2989	386	1.49046357048083e-80	1.08138864590578e-78	dog,facility	7.12401303890635e-79
Streptococcus_parasanguinis_SGB_8071	species	human	2.34968826685361	0.0763747827734093	2989	125	2.38567131396226e-80	2.00907605654393e-78	cat,facility	1.1250825916646e-78
Clostridium_sp_AM49_4BH_SGB_4652	species	human	3.73396423573546	0.191414953102062	2989	140	1.32729053159346e-79	1.09815827140259e-77	cat,facility	6.17714027663956e-78
Collinsella_sp_BA40_SGB_86217	species	cat	-7.46207279567045	0.374302500616741	2989	879	4.46268351501452e-79	3.18879022072855e-77	dog,facility	2.04993657046836e-77
Oscillospiraceae_SGB_15265	species	human	2.32131994631225	0.0782412409474566	2989	106	2.72343280964337e-74	2.17689985258951e-72	cat,facility	1.23497203175751e-72
Collinsella_SGB14744_SGB_14744	species	cat	-11.7356895180356	0.580665121566188	2989	1247	3.04651762867033e-74	2.14438464728497e-72	dog,facility	1.36399150032999e-72
Blautia_SGB4815_SGB_4815	species	human	2.64044883031043	0.0766155694309587	2989	143	1.57964516375025e-73	1.09553038121267e-71	dog,facility	6.98400618023079e-72
Blautia_glucerasea_SGB_4804	species	human	2.35217835015814	0.0774324407643049	2989	104	4.84382860705851e-73	3.74483536244065e-71	cat,facility	2.11513849174888e-71
Collinsella_tanakaei_SGB_14737	species	cat	9.57004707891905	0.434422572125092	2989	1031	1.11647361692389e-72	7.63085446001894e-71	dog,facility	4.8158136378778e-71
Erysipelotrichaceae_SGB_44483	species	cat	-6.6711827867495	0.349997942988687	2989	682	2.64400963110151e-72	1.78130706003925e-70	dog,facility	1.12673036930193e-70
Lacrimispora_amygdalina_SGB_4716	species	human	5.05764040538883	0.17312142995361	2989	221	4.47288849886074e-72	3.29595971259801e-70	cat,facility	1.883405550056e-70
Bacteroidaceae_SGB_65714	species	cat	-6.86101743029212	0.359909426493616	2989	494	1.64939900278166e-71	1.09557263339695e-69	dog,facility	6.86344032098674e-70
Pseudoflavonifractor_phocaeensis_SGB_15149	species	cat	4.04645104908242	0.220053422655015	2989	342	1.98462282185429e-71	1.29992794831456e-69	dog,facility	8.16233828011468e-70
Streptococcus_parasanguinis_SGB_8071	species	human	2.29530834303938	0.0763380041452483	2989	125	2.59814308682024e-70	1.67847161608825e-68	dog,facility	1.05627955150381e-68
Eubacteriaceae_SGB_106207	species	cat	-8.13520536413166	0.434892549368456	2989	632	1.98411874306727e-69	1.26447351247368e-67	dog,facility	7.97480453889651e-68
Lactobacillus_acidophilus_SGB_7044	species	cat	-12.1012721137213	0.638630209758972	2989	896	1.30742043379255e-68	8.22105968768754e-67	dog,facility	5.19589446553286e-67
Oscillospiraceae_SGB_15106	species	human	2.36331684023581	0.0783947993750771	2989	111	2.52609448256817e-68	1.72653066373789e-66	cat,facility	9.92755131649291e-67
Blautia_wexlerae_SGB_4831	species	human	4.71528511556835	0.270316624030183	2989	156	3.91863798821829e-68	2.43161799374177e-66	dog,facility	1.52310138069539e-66
Erysipelotrichaceae_SGB_65947	species	cat	-9.07922637961361	0.497332292805893	2989	711	5.75747356647076e-68	3.52626562850339e-66	dog,facility	2.21349826137033e-66
Prevotellaceae_SGB_65708	species	cat	-8.12092188913993	0.439859795664339	2989	773	1.16709207928604e-67	7.05641826399096e-66	dog,facility	4.43871471444594e-66
Veillonella_atypica_SGB_6936	species	human	1.60481156346164	0.0627939340969049	2989	75	1.2482756281225e-66	8.17620536420236e-65	cat,facility	4.69696903900987e-65
Slackia_faecicanis_SGB_33547	species	cat	-7.50148393809339	0.39901112525205	2989	678	3.1867856700812e-66	1.90239002786113e-64	dog,facility	1.18649062263971e-64
Oscillospiraceae_SGB_15106	species	human	2.36087517973274	0.0783923846684036	2989	111	1.19200840190596e-65	7.02688952923566e-64	dog,facility	4.39180595577227e-64
Faecalibacterium_prausnitzii_SGB_15332	species	human	5.36526409668319	0.100139663492224	2989	218	5.78207355919244e-65	3.36645171668538e-63	dog,facility	2.10837053390347e-63
Lachnospiraceae_SGB_106016	species	cat	-6.22758061169945	0.34807734494214	2989	867	2.4110965074529e-64	1.38667452794487e-62	dog,facility	8.70209014985807e-63
Firmicutes_unclassified_SGB47659_SGB_47659	species	cat	-12.2902474865635	0.609972087308225	2989	1365	3.36098912023642e-64	1.90968972181144e-62	dog,facility	1.20078974932083e-62
Mediterraneibacter_SGB4586_SGB_4586	species	cat	6.39970766337214	0.343339384567865	2989	423	1.7444735616851e-63	9.79397299631775e-62	dog,facility	6.1702029876802e-62
Lachnospiraceae_SGB_4859	species	cat	-14.6112134866424	0.797636857520987	2989	1935	2.19814712014009e-63	1.21958374336243e-61	dog,facility	7.69786768706485e-62
Bifidobacterium_pullorum_SGB_17264	species	cat	8.36641251482754	0.468613758669717	2989	1199	4.14096951761902e-63	2.27079212152225e-61	dog,facility	1.43594207684495e-61
Allobaculum_stercoricanis_SGB_29316	species	cat	-14.5168319585469	0.787846107529694	2989	1451	1.77194731821454e-62	9.49602676443157e-61	dog,facility	6.02632467742772e-61
Lachnospiraceae_SGB_66069	species	cat	-12.3427251453183	0.687285132244493	2989	1519	1.76683024857402e-62	9.49602676443157e-61	dog,facility	6.02632467742772e-61
Baileyella_intestinalis_SGB_3928	species	cat	2.5110914403659	0.142576559973368	2989	74	4.87789937507665e-62	2.58473859020916e-60	dog,facility	1.64315524663296e-60
Agathobaculum_butyriciproducens_SGB_14991	species	human	3.41858435200079	0.20491942356678	2989	115	5.34384360483407e-62	2.80017404893305e-60	dog,facility	1.78312970097152e-60
Eubacteriales_unclassified_SGB_15370	species	human	1.89588687955775	0.0733297164612616	2989	88	6.19591547965095e-62	3.56340700024803e-60	cat,facility	2.04812645341359e-60
Blautia_glucerasea_SGB_4809	species	human	2.92327899774633	0.174958988339506	2989	115	6.27256773701537e-62	3.25070653272137e-60	dog,facility	2.05426593387253e-60
Alistipes_senegalensis_SGB_2296	species	human	2.14250943120889	0.12431080755776	2989	106	6.87766723418625e-62	3.52555203004591e-60	dog,facility	2.23177146856117e-60
Lachnospiraceae_SGB_4591	species	cat	-9.1185945507064	0.511682931290261	2989	1395	2.26412773590481e-61	1.14813187123947e-59	dog,facility	7.28019981990483e-60
Bacteroidaceae_SGB_1894	species	cat	2.51748070582642	0.14573241470365	2989	94	4.23970192412041e-61	2.1270674759736e-59	dog,facility	1.35097528879404e-59
Bifidobacterium_criceti_SGB_17283	species	cat	-7.25061689263399	0.424879621609966	2989	593	1.68988856254441e-60	8.38896259048363e-59	dog,facility	5.33672843367819e-59
Ruminococcus_callidus_SGB_4422	species	human	2.63564009123373	0.0815409426842181	2989	119	3.50703223668402e-60	1.92315860793045e-58	cat,facility	1.09773212576561e-58
Firmicutes_SGB_4053	species	cat	3.86126082138573	0.22285516268782	2989	102	3.96640757592308e-60	1.94849772167222e-58	dog,facility	1.2306301400035e-58
Clostridium_SGB6177_SGB_6177	species	cat	-6.45142557574261	0.371572349995285	2989	563	5.58879530104862e-60	2.71719161234488e-58	dog,facility	1.71891904172252e-58
Veillonellaceae_SGB_5805	species	cat	5.54647904231556	0.321350560032164	2989	263	1.32965541097772e-59	6.39862746752135e-58	dog,facility	4.05430274881741e-58
Eubacteriales_unclassified_SGB_15370	species	human	1.90598387262103	0.0733355634750263	2989	88	2.52795384374227e-59	1.2042252855645e-57	dog,facility	7.64219892762086e-58
Lachnospira_pectinoschiza_SGB_5089	species	human	3.64691878289394	0.219096062368675	2989	167	9.45078364860816e-59	4.95221063187068e-57	cat,facility	2.83283235297687e-57
Oscillospiraceae_unclassified_SGB15256_SGB_15256	species	human	1.95112820254271	0.0843746181994452	2989	75	1.00695117226662e-58	5.21844145979052e-57	cat,facility	2.99292966076221e-57
Vescimonas_SGB15087_SGB_15087	species	human	1.87089547090887	0.0764970480250429	2989	76	1.08069555321028e-58	5.0965602289397e-57	dog,facility	3.1853501430873e-57
Akkermansia_muciniphila_SGB_9226	species	human	2.91155178488243	0.11963266889873	2989	107	1.20316077914119e-58	6.16750677655419e-57	cat,facility	3.51700799654743e-57
Clostridium_sp_AF36_4_SGB_4644	species	human	3.83202810829622	0.166594671936653	2989	182	1.31696622745185e-58	6.67829325662681e-57	cat,facility	3.81812257909606e-57
Oscillospiraceae_SGB_15019	species	human	1.08529980806814	0.052753721251287	2989	59	2.38617283042077e-58	1.19714798598557e-56	cat,facility	6.8617018708929e-57
Lachnospiraceae_SGB_4680	species	cat	3.25909149948072	0.189356099782764	2989	207	3.76578118059712e-58	1.75835881660357e-56	dog,facility	1.07415871256226e-56
Veillonella_atypica_SGB_6936	species	human	1.52180272040807	0.062579767254659	2989	75	7.56038834134354e-58	3.49556778605648e-56	dog,facility	2.13928748506657e-56
Clostridium_sp_AF20_17LB_SGB_4714	species	human	2.95125382071044	0.136562065209911	2989	154	9.12725844538205e-58	4.17904376974968e-56	dog,facility	2.5621518350251e-56
Oscillospiraceae_SGB_15229	species	human	2.68918209230803	0.0793897112031517	2989	122	3.75610377534721e-57	1.70324859659014e-55	dog,facility	1.04608968924434e-55
Fusicatenibacter_sp_CLA_AA_H277_SGB_4780	species	human	2.82812178639076	0.172985998855244	2989	163	9.24001650338778e-57	4.53915810728925e-55	cat,facility	2.5532764353502e-55
Dubosiella_newyorkensis_SGB_6789	species	cat	-6.58411353295931	0.400579718822579	2989	639	1.70896211557984e-56	7.67568127340431e-55	dog,facility	4.68573566108984e-55
Akkermansia_muciniphila_SGB_9228	species	human	1.1554185399034	0.0670728838577708	2989	45	1.87379726787437e-56	8.33663010876937e-55	dog,facility	5.09816995113204e-55
Fusobacteriaceae_SGB_6036	species	cat	-13.1063572889563	0.766971926209892	2989	1727	2.00229070358685e-56	8.82504949356598e-55	dog,facility	5.40618489968449e-55
Firmicutes_SGB_4367	species	human	2.28822880578854	0.0870968940470245	2989	91	2.71519970166445e-56	1.29342240333834e-54	cat,facility	7.27550101877815e-55
Alistipes_sp_AF17_16_SGB_2326	species	human	1.54483058353832	0.0707108598268499	2989	59	5.41250284617871e-56	2.55253634225788e-54	cat,facility	1.43940019300256e-54
Collinsella_intestinalis_SGB_14741	species	cat	-14.1292875961295	0.818373476585517	2989	2113	6.71797483805412e-56	2.93351567928363e-54	dog,facility	1.77324455240279e-54
Firmicutes_SGB_15273	species	human	2.01148736124331	0.0632300899623041	2989	92	1.51189595655946e-55	6.99029542268081e-54	cat,facility	3.96116740618579e-54
Firmicutes_SGB_3940	species	human	1.92493655836135	0.092520996163647	2989	69	5.46934901262498e-55	2.36637155445315e-53	dog,facility	1.42243290129813e-53
Clostridiaceae_SGB_4744	species	cat	5.28577303476401	0.335713679283934	2989	413	2.45627078996479e-53	1.05307027686127e-51	dog,facility	6.34148159423756e-52
Alistipes_sp_AF17_16_SGB_2326	species	human	1.54616501394973	0.0707170663675876	2989	59	3.38128932518331e-53	1.43659103221302e-51	dog,facility	8.66639155302418e-52
Faecalicoccus_pleomorphus_SGB_6791	species	cat	3.34354460550753	0.202524190817776	2989	167	3.7329493528825e-53	1.57183831680302e-51	dog,facility	9.49887903679525e-52
Lachnospiraceae_SGB_58537	species	cat	-9.11519072459449	0.530825492406876	2989	1583	6.64734635506902e-53	2.77423764694739e-51	dog,facility	1.67940457556279e-51
Firmicutes_SGB_13981	species	human	1.28684323836814	0.0649064604418295	2989	68	9.5593164923698e-53	3.95453829631719e-51	dog,facility	2.39796471159659e-51
Caniella_SGB105119_SGB_105119	species	cat	-5.15916705764812	0.324813807850554	2989	602	9.87132282596346e-53	4.04810073454293e-51	dog,facility	2.45879357996005e-51
Massilimicrobiota_timonensis_SGB_6768	species	human	1.22972652729692	0.0583593546094227	2989	38	1.07863360041988e-52	4.38520349963807e-51	dog,facility	2.66792101026931e-51
Collinsella_phocaeensis_SGB_109036	species	cat	2.97029016120058	0.184769382609028	2989	247	1.65418743990304e-52	6.66764783468608e-51	dog,facility	4.06309789926184e-51
Firmicutes_SGB_14252	species	human	1.56805444078385	0.0629998522089776	2989	84	2.44726395538274e-52	1.06863859385046e-50	cat,facility	5.96963628288879e-51
Lachnospiraceae_SGB_66068	species	cat	-9.30323579806972	0.57687538498259	2989	1050	6.77043175722829e-52	2.7058776412787e-50	dog,facility	1.64020665241894e-50
Parasutterella_SGB9260_SGB_9260	species	cat	-9.65176368890187	0.595611164032361	2989	696	1.05328338988507e-51	4.17418862747729e-50	dog,facility	2.53432880953979e-50
Blautia_sp_MCC283_SGB_4828	species	human	1.49826041653854	0.0775032261925025	2989	71	1.09004138026572e-51	4.28386262444427e-50	dog,facility	2.60505159594585e-50
Bifidobacterium_animalis_SGB_17278	species	cat	-5.91089632304635	0.371681166333142	2989	751	4.39614625726083e-51	1.71340708671422e-49	dog,facility	1.04356841019675e-49
Bacteroidota_SGB_1699	species	human	1.49482730315677	0.0638652118692531	2989	72	7.91407003961891e-51	3.33238877739668e-49	cat,facility	1.86613771534214e-49
Lachnospiraceae_SGB_65958	species	cat	-10.8151791924616	0.658480442397978	2989	1758	1.20806338764532e-50	4.66985814437323e-49	dog,facility	2.82974847821291e-49
Bacteroidota_SGB_1699	species	human	1.5801070502597	0.0828780005686173	2989	72	1.32373080979618e-50	5.07537764146243e-49	dog,facility	3.0802867593744e-49
Eubacterium_sp_AF34_35BH_SGB_5051	species	human	2.14872980037614	0.0708305074168253	2989	106	1.59335961959217e-50	6.05990642419087e-49	dog,facility	3.68347253235131e-49
Neisseria_subflava_SGB_9450	species	human	1.33220577699821	0.0610362940146664	2989	63	1.84520925397789e-50	7.63333933487697e-49	cat,facility	4.23799034501285e-49
Erysipelotrichaceae_bacterium_7770_A6_SGB_6836	species	cat	5.7508626392159	0.366137084526711	2989	431	1.9302679321644e-50	7.28251485446985e-49	dog,facility	4.40474688778418e-49
Selenomonadaceae_SGB_65924	species	cat	-5.74677496486976	0.368155615005956	2989	514	2.29487317280091e-50	8.58938244676912e-49	dog,facility	5.20318359756206e-49
Prevotellaceae_SGB_1482	species	cat	-8.4541161971358	0.532864024178757	2989	807	2.59414651127289e-50	9.63306688752987e-49	dog,facility	5.8442651021479e-49
Acidaminococcus_timonensis_SGB_5741	species	cat	3.01964593762339	0.195503645464153	2989	104	2.85335163861516e-50	1.05128174435227e-48	dog,facility	6.387534649229e-49
Firmicutes_SGB_15413	species	human	1.24033746954518	0.0613112074796057	2989	54	4.41917595147658e-50	1.75133057034988e-48	cat,facility	9.83058197507714e-49
Lachnospiraceae_SGB_4817	species	human	2.15026048371328	0.0925785788276088	2989	65	5.15102525121392e-50	2.02435292372707e-48	cat,facility	1.13869851959648e-48
Coprobacter_fastidiosus_SGB_1963	species	human	1.76993327582915	0.0831998432624302	2989	57	8.09903975239812e-50	2.96085825366741e-48	dog,facility	1.77927351579082e-48
Collinsella_SGB62963_SGB_62963	species	cat	2.93917910063838	0.194430042984499	2989	224	1.40424194921077e-49	5.09415771729077e-48	dog,facility	3.06592825577685e-48
Bacteroidota_SGB_48227	species	cat	-7.54943480328492	0.485600314004799	2989	479	2.6983568047644e-49	9.71408449715182e-48	dog,facility	5.85526872297649e-48
Firmicutes_unclassified_SGB47660_SGB_47660	species	cat	-11.5681393240208	0.747994961582831	2989	1497	3.94214515963437e-49	1.40842095248755e-47	dog,facility	8.50205331074803e-48
Veillonella_magna_SGB_6926	species	cat	-5.3330420058889	0.34539690740809	2989	300	6.89240646569949e-49	2.44395405204803e-47	dog,facility	1.47748131328358e-47
Firmicutes_SGB_14921	species	human	0.929263293603508	0.0458623068778583	2989	56	1.70757069098717e-48	6.4423227029564e-47	cat,facility	3.63835996025399e-47
Prevotellaceae_SGB_1614	species	human	2.19455926306819	0.107945286803771	2989	62	1.61908425392731e-47	5.6982099563591e-46	dog,facility	3.42916227912629e-46
Firmicutes_SGB_3952	species	human	1.49602139697236	0.0670570574307851	2989	62	3.2969200514274e-47	1.15172407129864e-45	dog,facility	6.94119417970162e-46
Mediterraneibacter_SGB48424_SGB_48424	species	human	0.904136279746707	0.0498625611090879	2989	47	4.1054315388197e-47	1.53660437595823e-45	cat,facility	8.59225523834632e-46
Clostridium_sp_AF27_2AA_SGB_4712	species	human	1.25901363463111	0.0614244529386801	2989	55	6.59088834516242e-47	2.44745113667606e-45	cat,facility	1.3712924751082e-45
Clostridiaceae_SGB_4648	species	human	1.22077389824943	0.0607525829846698	2989	51	9.23322612154519e-47	3.20175694038288e-45	dog,facility	1.90981992935119e-45
Bacteroides_nordii_SGB_1858	species	human	1.50299695213794	0.0642151574631948	2989	78	1.0230340313615e-46	3.52162663642398e-45	dog,facility	2.10376242379397e-45
Clostridium_sp_AF27_2AA_SGB_4712	species	human	1.23297209570908	0.0614243326793248	2989	55	1.11453577514821e-46	3.80880486637606e-45	dog,facility	2.2786780558955e-45
Oscillospiraceae_SGB_15036	species	human	0.772661448189787	0.040912814881237	2989	33	4.35715716217831e-46	1.47829878970021e-44	dog,facility	8.85704878311763e-45
Roseburia_inulinivorans_SGB_4940	species	human	10.134210569624	0.262560960499724	2989	301	4.65307622069856e-46	1.71436777006362e-44	cat,facility	9.40453176720618e-45
Gemmiger_formicilis_SGB_15299	species	human	5.70788472106829	0.309593295394769	2989	152	7.43014130824048e-46	2.71632142710559e-44	cat,facility	1.49320510268446e-44
Blautia_obeum_SGB_4810	species	human	1.28378893344932	0.0622219332123058	2989	67	7.88406027285314e-46	2.86009448052118e-44	cat,facility	1.57547577316845e-44
Firmicutes_SGB_13976	species	human	1.31519132203605	0.0699908452318627	2989	50	1.44433366029195e-45	5.19960117705102e-44	cat,facility	2.87000458227676e-44
Bacteroidaceae_SGB_65712	species	cat	-4.24168482300209	0.285265375038416	2989	470	1.47466048780605e-45	4.96749918606666e-44	dog,facility	2.91389617059776e-44
Agathobaculum_desmolans_SGB_14989	species	cat	2.73737746340716	0.190154138584775	2989	290	2.07883914330939e-45	6.95305347506884e-44	dog,facility	4.08491891660295e-44
Bacteroidaceae_SGB_65713	species	cat	-7.61707992651336	0.512053816493448	2989	784	2.52630612850657e-45	8.39018288875843e-44	dog,facility	4.93676506990483e-44
Firmicutes_SGB_14252	species	human	1.58047062990452	0.0630358862799033	2989	84	2.8913102884733e-45	9.53525826604202e-44	dog,facility	5.61899147820333e-44
Firmicutes_SGB_14182	species	human	1.0402062591362	0.05866494031099	2989	43	3.9552386772753e-45	1.3816967112615e-43	cat,facility	7.64463344345505e-44
Streptococcus_alactolyticus_SGB_8017	species	cat	-5.77174671162471	0.396575482121514	2989	516	4.24941558232874e-45	1.39168360321266e-43	dog,facility	8.16857767103084e-44
Coprococcus_sp_AF21_14LB_SGB_25437	species	cat	-7.57480228965099	0.507046361319853	2989	1402	6.44076065880832e-45	2.09480188047862e-43	dog,facility	1.23140380811919e-43
Lachnospiraceae_SGB_5182	species	human	0.457400645009397	0.0325382388630212	2989	31	7.1868131670988e-45	2.45601528232159e-43	cat,facility	1.36665366516282e-43
Firmicutes_SGB_6601	species	human	1.07459896895176	0.0553974784245377	2989	51	1.24707077086647e-44	4.02820942151115e-43	dog,facility	2.35876434040358e-43
Neisseria_subflava_SGB_9450	species	human	1.3043846367497	0.0610257818855737	2989	63	1.59175301285434e-44	5.10660354327963e-43	dog,facility	2.99469702471585e-43
Firmicutes_SGB_15272	species	human	1.35734008377639	0.0768204542007814	2989	62	2.06472876862305e-44	7.00522364951531e-43	cat,facility	3.86399240985171e-43
Blautia_sp_MCC283_SGB_4828	species	human	1.5580734946091	0.0779565614706074	2989	71	2.13939949284083e-44	7.20672000588382e-43	cat,facility	3.98266105588317e-43
Firmicutes_SGB_69981	species	cat	-5.28544565888865	0.365966162208013	2989	560	3.53654349268785e-44	1.12691480483216e-42	dog,facility	6.54908603855336e-43
Eubacteriaceae_SGB_4333	species	human	1.49887115492187	0.0840708356338677	2989	53	6.4930262759029e-44	2.15641633219423e-42	cat,facility	1.19613718426399e-42
Clostridiaceae_unclassified_SGB4771_SGB_4771	species	human	0.851199049810689	0.0434796993670117	2989	71	8.87681279359169e-44	2.92748595346702e-42	cat,facility	1.62680242750952e-42
Oscillospiraceae_SGB_4425	species	human	3.01329427765813	0.166927873036045	2989	109	1.2936644412535e-43	4.23675104510523e-42	cat,facility	2.35860367459465e-42
Lachnospiraceae_SGB_5066	species	human	1.20812699866903	0.0694774992208407	2989	50	1.92606657133826e-43	6.09619459760485e-42	dog,facility	3.49358844247355e-42
Oscillospiraceae_SGB_15036	species	human	0.731726626352337	0.0406266083064438	2989	33	1.98616732971785e-43	6.45983801858579e-42	cat,facility	3.58422134959798e-42
Firmicutes_unclassified_SGB_4994	species	cat	-8.88688850729104	0.57370630251516	2989	1563	2.4040134204083e-43	7.55821819376368e-42	dog,facility	4.31624135430668e-42
Oscillospiraceae_SGB_15115	species	human	2.3585485471785	0.119739137698645	2989	75	4.00704366352212e-43	1.28552502837893e-41	cat,facility	7.15803708983724e-42
Firmicutes_SGB_69331	species	human	0.948177573141696	0.0554292063791577	2989	46	4.30336115426431e-43	1.37126021645341e-41	cat,facility	7.64873789077028e-42
Erysipelotrichaceae_SGB_106318	species	cat	2.35753588707993	0.166842079915176	2989	94	5.23451836289621e-43	1.62407819733017e-41	dog,facility	9.25724572478195e-42
Faecalibacterium_prausnitzii_SGB_15326	species	human	3.84504069823327	0.152507840349247	2989	153	6.31187386080028e-43	1.94554229591726e-41	dog,facility	1.11070138535575e-41
Butyricicoccus_SGB14985_SGB_14985	species	cat	-7.93698615781203	0.53365166666534	2989	1770	8.11133449161656e-43	2.48396451054959e-41	dog,facility	1.42028663845781e-41
Oscillospiraceae_SGB_15235	species	human	1.07037490897508	0.0585914372923479	2989	49	9.61697744195401e-43	2.9260429429842e-41	dog,facility	1.67562804000942e-41
Alistipes_SGB2302_SGB_2302	species	human	0.793155788501057	0.0419114084160456	2989	51	1.35872144115387e-42	4.10751943364208e-41	dog,facility	2.35578320458884e-41
Oscillospiraceae_SGB_63306	species	cat	1.99880732729331	0.142346420654733	2989	155	2.49644702877829e-42	7.49888164822827e-41	dog,facility	4.30728445892137e-41
Clostridium_sp_AT4_SGB_4753	species	cat	-7.23950481055448	0.509597520508274	2989	2189	4.03047116664408e-42	1.20301911530971e-40	dog,facility	6.92027986233986e-41
Firmicutes_SGB_4155	species	human	1.10860778924011	0.0555473154030325	2989	58	4.70459961754822e-42	1.44070725950373e-40	cat,facility	8.0387289117237e-41
Alistipes_SGB2302_SGB_2302	species	human	0.792720577440496	0.0419102057760298	2989	51	4.8638841489714e-42	1.47987597719672e-40	cat,facility	8.27094145909223e-41
Coriobacteriaceae_SGB_105121	species	cat	2.83578913138316	0.200159329659357	2989	149	5.14946051255836e-42	1.52734941995127e-40	dog,facility	8.71466116407604e-41
Eubacteriaceae_SGB_4335	species	human	1.12299094477473	0.0625597029465324	2989	53	6.05729953904766e-42	1.7853890391343e-40	dog,facility	1.02022230807674e-40
Turicibacter_bilis_SGB_6847	species	cat	-8.77010266668546	0.579366441361952	2989	1004	2.09180719566142e-41	6.12730604642189e-40	dog,facility	3.50650334173196e-40
Jutongia_hominis_SGB_4651	species	human	0.922878467259171	0.0510100466652574	2989	49	2.11004714608677e-41	6.29809008920582e-40	cat,facility	3.52039469608911e-40
Oscillospiraceae_SGB_15019	species	human	1.07313668238701	0.052746700414259	2989	59	2.70924316316998e-41	7.88690787500594e-40	dog,facility	4.4988699850386e-40
Victivallis_lenta_SGB_9203	species	human	1.07982100379441	0.0783531504674052	2989	55	2.89006163968252e-41	8.36167527162134e-40	dog,facility	4.77670468203601e-40
Prevotellaceae_SGB_1481	species	cat	-12.0729538519244	0.865374997091367	2989	1631	7.54950838250797e-41	2.17094399584802e-39	dog,facility	1.24198191390375e-39
Candidatus_Melainabacteria_SGB_8653	species	human	0.859938937015897	0.0523725800852416	2989	37	1.02853458877157e-40	3.0316057004042e-39	cat,facility	1.68422538911345e-39
Oscillospiraceae_unclassified_SGB15256_SGB_15256	species	human	2.07295139645642	0.100966902557082	2989	75	1.4379756273125e-40	4.1099957929732e-39	dog,facility	2.34383400636143e-39
Firmicutes_SGB_3965	species	human	2.95263171645804	0.166989691265249	2989	84	6.0854000153157e-40	1.72884014892945e-38	dog,facility	9.87342195145488e-39
Firmicutes_SGB_6473	species	human	1.35343329775645	0.071681620288952	2989	51	1.169891050088e-39	3.42683614423293e-38	cat,facility	1.8894541754161e-38
Erysipelotrichaceae_SGB_65948	species	cat	-5.90411272016688	0.437161468681209	2989	501	1.46195734650011e-39	4.12849751263144e-38	dog,facility	2.35042869753222e-38
Coprococcus_eutactus_SGB_5121	species	human	3.72426645907165	0.236533558190914	2989	116	2.04387960251825e-39	5.9134577947706e-38	cat,facility	3.27113219642853e-38
Oscillospiraceae_SGB_15052	species	human	1.05412524981263	0.0668037282460574	2989	60	3.61498725313046e-39	1.01477856462877e-37	dog,facility	5.75955401546056e-38
Firmicutes_SGB_14921	species	human	0.892051603365574	0.0458683171791789	2989	56	4.08136463845294e-39	1.13891808490793e-37	dog,facility	6.47344696242513e-38
Firmicutes_SGB_4882	species	human	2.94932383631333	0.151789706121624	2989	105	6.62522175701184e-39	1.83791445918046e-37	dog,facility	1.04613434618531e-37
Hydrogenoanaerobacterium_SGB53821_SGB_53821	species	cat	-8.63398550413912	0.61941428452847	2989	1499	7.22983676466168e-39	1.9939128761488e-37	dog,facility	1.13653033940482e-37
Blautia_luti_SGB_4832	species	human	2.57139912002257	0.140768500811967	2989	80	9.75705378404789e-39	2.67524800264941e-37	dog,facility	1.52702209000785e-37
Eubacteriaceae_SGB_4335	species	human	1.13984652456365	0.0704305926829118	2989	53	1.61603282370515e-38	4.61891563429909e-37	cat,facility	2.51802118830181e-37
Prevotella_copri_SGB_1636	species	human	4.10959731108224	0.259658009512919	2989	89	1.71034722520685e-38	4.66242630871417e-37	dog,facility	2.65328865594589e-37
Oscillospiraceae_SGB_4212	species	human	1.10904324054987	0.0567875882326283	2989	50	2.56293454234146e-38	7.28120439860381e-37	cat,facility	3.9585587232584e-37
Firmicutes_SGB_105707	species	cat	-5.19244345686412	0.383058054384943	2989	437	5.64980882895808e-38	1.53129301364174e-36	dog,facility	8.68842340348901e-37
Bacteroides_SGB63885_SGB_63885	species	cat	-5.98395666129807	0.444871583276041	2989	581	6.18692358548888e-38	1.6672875216666e-36	dog,facility	9.47322455492388e-37
Bacteroidaceae_SGB_1818	species	cat	-12.4574504986398	0.921721993581486	2989	1660	6.74618684019889e-38	1.80767142831693e-36	dog,facility	1.0285027092148e-36
Clostridiaceae_bacterium_SGB_6153	species	cat	-8.01217517757076	0.52804531773887	2989	795	2.66398982546926e-37	7.09795255192827e-36	dog,facility	4.0440051556587e-36
Slackia_SGB14781_SGB_14781	species	cat	-6.3564129647359	0.476181806707221	2989	891	3.2243864920609e-37	8.54281275087597e-36	dog,facility	4.87378419761513e-36
Firmicutes_SGB_6371	species	human	0.852361916942969	0.0537187295319912	2989	36	6.51269236135898e-37	1.71585794280274e-35	dog,facility	9.80229484345817e-36
Firmicutes_SGB_15244	species	human	2.97496097587916	0.151065281232576	2989	104	7.7628165682481e-37	2.033857940881e-35	dog,facility	1.16343568652091e-35
Oscillospiraceae_SGB_15238	species	human	1.1504022564905	0.0730467729602326	2989	46	8.70683667033924e-37	2.26858794128839e-35	dog,facility	1.29941271320632e-35
Firmicutes_SGB_6540	species	human	0.933135813901243	0.0535482535576589	2989	41	1.32645606823929e-36	3.43712462517391e-35	dog,facility	1.97129206443797e-35
Caniella_SGB63087_SGB_63087	species	cat	-5.54566415282427	0.428236659633847	2989	588	1.99456612609721e-36	5.14009500036854e-35	dog,facility	2.95179095732462e-35
Fournierella_massiliensis_SGB_15280	species	cat	-10.035258383582	0.745937943495763	2989	1432	2.26442195891721e-36	5.80381193383346e-35	dog,facility	3.33719186195424e-35
Erysipelatoclostridium_SGB66626_SGB_66626	species	cat	-5.71005629585995	0.440530228573214	2989	801	7.88917016422729e-36	2.01109872943221e-34	dog,facility	1.15784211082456e-34
Coriobacteriaceae_SGB_66221	species	cat	-4.36304039831685	0.341228285908908	2989	526	8.64797395217999e-36	2.19267984723015e-34	dog,facility	1.26396214334135e-34
Muribaculaceae_SGB_2126	species	cat	-6.57440571176846	0.467042965322304	2989	431	9.38503182639677e-36	2.36683476434691e-34	dog,facility	1.36604352139775e-34
Agathobaculum_butyriciproducens_SGB_14991	species	human	3.61291401063975	0.275715066065163	2989	115	1.02674041566243e-35	2.73565412444295e-34	cat,facility	1.4883528074582e-34
Bacteroidota_SGB_2067	species	cat	-7.27802102217729	0.56587452314975	2989	741	2.22480532150709e-35	5.58094781714226e-34	dog,facility	3.21189241721248e-34
Firmicutes_SGB_4304	species	cat	3.06909437455306	0.239876869809011	2989	268	2.57097250448933e-35	6.41518853501148e-34	dog,facility	3.69655680828405e-34
Firmicutes_SGB_14193	species	human	0.664944313315021	0.0407733158741166	2989	36	3.81658575748159e-35	9.47316759593852e-34	dog,facility	5.46528899765684e-34
Clostridium_sp_AF20_17LB_SGB_4714	species	human	2.48543263161711	0.160594644308036	2989	154	5.90761459494046e-35	1.53924367015134e-33	cat,facility	8.42549710576791e-34
Fusobacterium_hominis_SGB_6030	species	cat	-5.89001856024504	0.457081064771813	2989	445	8.66791140267679e-35	2.12905573828249e-33	dog,facility	1.23126114985011e-33
Firmicutes_SGB_72838	species	human	0.559757294134884	0.0355030581253039	2989	34	1.00868088904338e-34	2.46473527084382e-33	dog,facility	1.42708172181857e-33
Mogibacterium_kristiansenii_SGB_3926	species	cat	4.20983452129028	0.327839204047292	2989	227	1.489478327134e-34	3.62081432513606e-33	dog,facility	2.09891826417249e-33
Oscillospiraceae_SGB_15101	species	human	1.00594158641859	0.0544890923477886	2989	49	1.67076032117284e-34	4.04066957674416e-33	dog,facility	2.34503145078902e-33
Gemmiger_sp_An194_SGB_15283	species	cat	-4.42830072764792	0.348494216415393	2989	511	2.11533258987806e-34	5.0658601053217e-33	dog,facility	2.94677492346962e-33
Prevotella_SGB1635_SGB_1635	species	human	1.7041542885122	0.115530650661288	2989	66	2.11614597274889e-34	5.0658601053217e-33	dog,facility	2.94677492346962e-33
Firmicutes_SGB_4373	species	human	0.733747087848002	0.0532490481554874	2989	29	3.11377272205416e-34	7.4164404834381e-33	dog,facility	4.31898592859042e-33
Oscillospiraceae_SGB_14842	species	cat	2.878059860746	0.233001850421186	2989	292	3.87962410687995e-34	9.19412426534967e-33	dog,facility	5.36024627579468e-33
Firmicutes_SGB_6376	species	human	0.872142921488075	0.0524868264423424	2989	37	3.95703028794543e-34	9.33067741897532e-33	dog,facility	5.44592067255369e-33
Blautia_SGB4815_SGB_4815	species	human	4.44467275857602	0.264944186280162	2989	143	5.10345504644715e-34	1.29397279564757e-32	cat,facility	6.9964808136758e-33
Firmicutes_SGB_14874	species	human	0.791289146693039	0.0510014096677713	2989	39	5.57772461154355e-34	1.30868404318604e-32	dog,facility	7.61714747143997e-33
Firmicutes_SGB_4395	species	human	0.724480915435118	0.0509474545856933	2989	39	6.07487025236954e-34	1.41827168862251e-32	dog,facility	8.26416003178118e-33
Oscillospiraceae_SGB_15260	species	human	2.79558055065673	0.226513934223419	2989	128	7.1207490437971e-34	1.79579959842498e-32	cat,facility	9.64984266969745e-33
Faecalicoccus_pleomorphus_SGB_6792	species	cat	2.03461368177896	0.15710521991169	2989	123	7.34100339405699e-34	1.70542719243216e-32	dog,facility	9.91035458197694e-33
Pseudoruminococcus_massiliensis_SGB_4280	species	human	0.912581732049255	0.0580883916266636	2989	38	7.78416670449915e-34	1.94233493007503e-32	cat,facility	1.04686683018302e-32
Firmicutes_SGB_6609	species	human	0.63596502337033	0.0398754639288222	2989	37	1.14209104141794e-33	2.83479018490895e-32	cat,facility	1.53014242935426e-32
Roseburia_lenta_SGB_4957	species	human	0.698499298170943	0.0400554947574154	2989	49	1.5218306587772e-33	3.75756721821637e-32	cat,facility	2.03121322267734e-32
Streptococcus_sanguinis_SGB_8047	species	human	0.749949773878803	0.0469068542145204	2989	43	2.50821302842257e-33	5.7983983539416e-32	dog,facility	3.33516897801903e-32
Mediterraneibacter_SGB71712_SGB_71712	species	cat	-7.2343978317767	0.555768538939273	2989	664	2.71127615794011e-33	6.23725773699783e-32	dog,facility	3.59167931484426e-32
Eubacteriaceae_SGB_5050	species	human	1.08616443831871	0.0772995039938844	2989	44	3.5247587297581e-33	8.06930202404817e-32	dog,facility	4.65189239819194e-32
Lactobacillus_johnsonii_SGB_7041	species	cat	-6.38354419558474	0.479770402822061	2989	589	3.8831678607475e-33	8.8468693870943e-32	dog,facility	5.10586049199402e-32
Lentisphaerae_SGB_9205	species	human	1.40528520126976	0.0948972630453707	2989	46	5.36891481883003e-33	1.30514444771147e-31	cat,facility	7.03327841266734e-32
Firmicutes_SGB_6518	species	human	0.67745448652844	0.0426339786549638	2989	38	7.78719225727408e-33	1.75714826245476e-31	dog,facility	1.01635789719478e-31
Firmicutes_SGB_63326	species	human	0.724194581362445	0.0424649921275617	2989	43	8.9596959805032e-33	2.01209172590729e-31	dog,facility	1.16508987805293e-31
Prevotella_hominis_SGB_1617	species	human	2.56056404388807	0.182682406533344	2989	83	1.14035157541252e-32	2.54876683869453e-31	dog,facility	1.47744451363886e-31
Blautia_SGB59878_SGB_59878	species	cat	-7.00460169888235	0.558918710089754	2989	472	1.17829271578397e-32	2.6211454941685e-31	dog,facility	1.52102968457223e-31
Oscillospiraceae_SGB_15064	species	human	0.664385064359946	0.042966631049484	2989	33	1.69922897032791e-32	3.76223653712039e-31	dog,facility	2.18551740656357e-31
Firmicutes_unclassified_SGB_14911	species	cat	3.09938437835587	0.251877060837082	2989	319	2.65533452945167e-32	5.85166244901592e-31	dog,facility	3.402868924156e-31
Provencibacterium_massiliense_SGB_14838	species	human	0.646390962200449	0.0428634373356773	2989	35	3.23308271442706e-32	7.70061519254446e-31	cat,facility	4.12830814473953e-31
Firmicutes_SGB_14017	species	human	0.534923707243774	0.0366308426322678	2989	32	3.36876825691481e-32	7.38935399981871e-31	dog,facility	4.28609112399557e-31
Clostridium_saudiense_SGB_6178	species	cat	-4.76661266418728	0.390890919739573	2989	333	4.39498649984494e-32	9.59572052466145e-31	dog,facility	5.57170869173891e-31
Eubacteriales_unclassified_SGB_15373	species	human	3.73825017415909	0.274391268299994	2989	165	4.5576358812941e-32	1.07469054080915e-30	cat,facility	5.75727075433473e-31
Lachnospira_sp_NSJ_43_SGB_5087	species	human	2.85271039358795	0.225694168478586	2989	145	5.52890319831081e-32	1.20158099001077e-30	dog,facility	6.95933473751791e-31
Bianquea_SGB71281_SGB_71281	species	human	0.646856739069882	0.0427083609402338	2989	35	6.29400803860137e-32	1.36158449128643e-30	dog,facility	7.89429306118193e-31
Firmicutes_SGB_6340	species	human	2.72281342302479	0.190839809621005	2989	87	6.70280781484736e-32	1.57265878879702e-30	cat,facility	8.3773255268958e-31
Roseburia_intestinalis_SGB_4951	species	human	3.91591504870137	0.2639985851304	2989	169	7.79119313803031e-32	1.81897360588866e-30	cat,facility	9.70332751028634e-31
Firmicutes_SGB_14205	species	human	0.793329755410978	0.0508444088023353	2989	37	1.08069131506718e-31	2.32718732504877e-30	dog,facility	1.34119480048864e-30
Firmicutes_SGB_14874	species	human	0.843196248087138	0.0509980831549942	2989	39	1.09290433241166e-31	2.538983660913e-30	cat,facility	1.35160930900001e-30
Parolsenella_massiliensis_SGB_14380	species	human	2.48254368166389	0.180966153503783	2989	67	1.13493159500101e-31	2.62369480491409e-30	cat,facility	1.39869444303783e-30
Firmicutes_SGB_15395	species	human	0.723625627691452	0.0489530754353309	2989	36	1.14994510044817e-31	2.64543467986027e-30	cat,facility	1.41227632648791e-30
Firmicutes_SGB_6533	species	human	0.845395711657563	0.0566675108921714	2989	32	1.73628780232598e-31	3.72196967080423e-30	dog,facility	2.12499998506124e-30
Actinomyces_sp_ICM47_SGB_17167	species	human	0.787585290849019	0.0497384735357569	2989	43	1.81276866643291e-31	3.86833349814372e-30	dog,facility	2.21095268040455e-30
Firmicutes_SGB_69331	species	human	1.02056006454463	0.0606902214345408	2989	46	1.98452167910738e-31	4.21576767507677e-30	dog,facility	2.41211449450268e-30
Eubacterium_ramulus_SGB_4960	species	human	2.28013927378088	0.162368657493472	2989	67	3.30152509683552e-31	6.98205935276964e-30	dog,facility	3.9854929240639e-30
Massilimicrobiota_timonensis_SGB_6768	species	human	0.907136636575701	0.0567977830530031	2989	38	3.30101549070427e-31	7.55708206512685e-30	cat,facility	3.9854929240639e-30
Vescimonas_SGB15087_SGB_15087	species	human	1.96124495024642	0.134748334595557	2989	76	3.58080979141433e-31	8.15801882913525e-30	cat,facility	4.30793341232397e-30
Blautia_SGB101324_SGB_101324	species	human	0.85875685073395	0.0514673223647666	2989	34	3.7898246225393e-31	7.97893433923899e-30	dog,facility	4.54393548810898e-30
Oscillospiraceae_SGB_15313	species	cat	-9.34076239708025	0.778898706048197	2989	2121	4.23054035865585e-31	8.86721259174266e-30	dog,facility	5.05520988127221e-30
Bacteroidota_SGB_2071	species	human	3.84772242178854	0.280027522103794	2989	95	9.69688327906755e-31	2.02347351964967e-29	dog,facility	1.15481064505259e-29
Bianquea_SGB71281_SGB_71281	species	human	0.638452570979679	0.0427072744302828	2989	35	1.07792354774552e-30	2.4322906464918e-29	cat,facility	1.27512227035983e-29
Firmicutes_SGB_5063	species	human	0.598214305109952	0.0399807811798355	2989	35	1.07721817603859e-30	2.23795635162908e-29	dog,facility	1.27512227035983e-29
Oscillospiraceae_SGB_15233	species	human	1.19679351515546	0.0867080590276139	2989	57	1.25876256294564e-30	2.60365098546125e-29	dog,facility	1.48408106171291e-29
Firmicutes_SGB_3965	species	human	3.04320394761473	0.22113234856923	2989	84	1.60056155928618e-30	3.5944039588541e-29	cat,facility	1.88079276916785e-29
Firmicutes_SGB_4890	species	human	0.653013733654233	0.0491195544003282	2989	28	1.80019312990667e-30	4.02355962115634e-29	cat,facility	2.10837188757612e-29
Firmicutes_SGB_6506	species	human	0.618750710036755	0.0433073214665877	2989	34	2.32867397720873e-30	5.18020116816809e-29	cat,facility	2.71832338527633e-29
Tenericutes_SGB_6571	species	human	0.539474134386224	0.0411059325752933	2989	26	2.57672642298616e-30	5.30648114008852e-29	dog,facility	2.99798728884936e-29
Firmicutes_SGB_14110	species	human	0.593201741602999	0.0393054430965137	2989	34	2.81662345186898e-30	6.23624234695498e-29	cat,facility	3.26635972106904e-29
Anaerobiospirillum_succiniciproducens_SGB_3685	species	cat	-5.02257957319372	0.4248819778619	2989	710	2.9406920065388e-30	6.02969717514652e-29	dog,facility	3.39909399579338e-29
Prevotella_hominis_SGB_1617	species	human	2.48586859336439	0.178410095904611	2989	83	4.48223169931568e-30	9.83172311347569e-29	cat,facility	5.16405652132885e-29
Firmicutes_SGB_6385	species	human	0.505702533527012	0.038889123173017	2989	29	8.55815980699661e-30	1.74719833981801e-28	dog,facility	9.8279906614763e-29
Actinobacteria_SGB_14336	species	human	1.45159857178326	0.108017361306171	2989	47	9.0207202758806e-30	1.83369469056263e-28	dog,facility	1.03256594225857e-28
Veillonella_rogosae_SGB_6956	species	human	3.38173070839928	0.207888086382464	2989	118	1.04245047031473e-29	2.10995554420784e-28	dog,facility	1.18940235919458e-28
Firmicutes_SGB_15213	species	human	0.764700732729934	0.0486447633950602	2989	35	1.27380737480335e-29	2.56721178614213e-28	dog,facility	1.44869989861076e-28
Lachnospiraceae_SGB_47641	species	cat	3.60319796221927	0.306405802168107	2989	302	1.39003284243503e-29	2.78952973826536e-28	dog,facility	1.57581607810663e-28
Firmicutes_SGB_15390	species	human	1.03125942334175	0.0539682467942347	2989	51	1.57351025947522e-29	3.14435355240895e-28	dog,facility	1.77811686510027e-28
Bifidobacterium_pseudocatenulatum_SGB_17237	species	cat	5.09474792003081	0.433549986891253	2989	321	1.59344462752767e-29	3.17075310692848e-28	dog,facility	1.79490880495712e-28
Provencibacterium_massiliense_SGB_14838	species	human	0.645520363670911	0.0478463507182507	2989	35	1.77726547980221e-29	3.52167395073412e-28	dog,facility	1.99561523874934e-28
Firmicutes_SGB_14048	species	human	0.640008199657461	0.0483975942016192	2989	25	1.79137013038807e-29	3.5347705166988e-28	dog,facility	2.00508738961475e-28
Akkermansia_muciniphila_SGB_9228	species	human	1.18615449783656	0.0840424098628845	2989	45	1.88192061897399e-29	4.07116405462448e-28	cat,facility	2.09979597139148e-28
Oscillospiraceae_SGB_14844	species	human	0.777218821040407	0.0525046188208792	2989	36	1.97315242295265e-29	3.87724451110195e-28	dog,facility	2.19466670439733e-28
Prevotella_SGB1638_SGB_1638	species	cat	4.38593219499011	0.377633256508252	2989	229	2.58016242404807e-29	5.04898173934053e-28	dog,facility	2.86082586014358e-28
Faecalibacterium_prausnitzii_SGB_15342	species	human	9.41476896627573	0.83853345789298	2989	323	3.03302275981876e-29	5.91063443607656e-28	dog,facility	3.35243796921217e-28
Prevotellaceae_SGB_1614	species	human	3.22589324010584	0.25039646373557	2989	62	8.17092316673112e-29	1.75154880246836e-27	cat,facility	9.00328823698691e-28
Oscillospiraceae_SGB_15049	species	human	2.5341699954412	0.182691865335918	2989	122	1.15476235353877e-28	2.24109434538636e-27	dog,facility	1.26844547964802e-27
Firmicutes_SGB_6503	species	human	0.565826301160868	0.0385813594419822	2989	29	1.36049554212873e-28	2.62954794126193e-27	dog,facility	1.48980579953849e-27
Firmicutes_SGB_4395	species	human	0.65889049114841	0.0418343079224163	2989	39	1.44330761886046e-28	3.07992702739635e-27	cat,facility	1.575610817256e-27
Blautia_faecicola_SGB_4867	species	human	2.48102772098252	0.191460570474587	2989	100	1.82798640479871e-28	3.88323598424807e-27	cat,facility	1.98941166577632e-27
Neglectibacter_timonensis_SGB_14851	species	human	0.700399927129281	0.0457856659138401	2989	45	1.86740603840288e-28	3.59456607228896e-27	dog,facility	2.02607826927331e-27
Oscillospiraceae_SGB_15101	species	human	1.11369549782757	0.0869734504517078	2989	49	2.31036785157807e-28	4.88596178835972e-27	cat,facility	2.49901256606472e-27
Streptococcus_sanguinis_SGB_8047	species	human	0.738879874838163	0.0493028330934873	2989	43	2.78745574027326e-28	5.86858985318244e-27	cat,facility	3.00586309553248e-27
Firmicutes_SGB_6533	species	human	0.809029554213798	0.0566498577715059	2989	32	3.03248591873943e-28	6.35609048567785e-27	cat,facility	3.26015279470558e-27
Oscillospiraceae_unclassified_SGB15253_SGB_15253	species	human	1.20109113484446	0.0839613169265201	2989	43	5.21658829437257e-28	1.00005814618947e-26	dog,facility	5.59123418096842e-27
Firmicutes_SGB_14905	species	human	0.918714555147018	0.0615236934629846	2989	34	5.75580520674629e-28	1.09896264595204e-26	dog,facility	6.15053867560774e-27
Limosilactobacillus_reuteri_SGB_7095	species	cat	-5.08650786310899	0.402725771844614	2989	804	6.33080452110694e-28	1.20387395651372e-26	dog,facility	6.74459505757688e-27
Clostridium_SGB48024_SGB_48024	species	human	0.594231607339186	0.0410546328117301	2989	31	1.12370344920251e-27	2.128267255598e-26	dog,facility	1.19355528523402e-26
Adlercreutzia_equolifaciens_SGB_14797	species	cat	-3.72676897393305	0.334164892171234	2989	699	1.1501335834704e-27	2.16961199185857e-26	dog,facility	1.21797080381282e-26
Firmicutes_SGB_6513	species	human	0.669577173803343	0.04749068069336	2989	31	1.56002016645318e-27	2.93109765139172e-26	dog,facility	1.64710188917758e-26
Actinobacteria_SGB_14321	species	human	2.76442005338513	0.22128499980649	2989	98	1.62476828270148e-27	3.36070492158781e-26	cat,facility	1.71035875473665e-26
Firmicutes_SGB_6499	species	human	0.832969992292997	0.0569586678196968	2989	30	1.68588529479553e-27	3.47189303504617e-26	cat,facility	1.76942916548718e-26
Holdemania_massiliensis_SGB_4044	species	human	0.569971330414493	0.0336716631495323	2989	44	1.69486834653813e-27	3.17182504852136e-26	dog,facility	1.77359447979449e-26
Firmicutes_SGB_14149	species	human	0.727667226503153	0.0517626712856721	2989	29	2.20526430829095e-27	4.52175064256527e-26	cat,facility	2.30089081369472e-26
Oscillospiraceae_SGB_15288	species	human	2.6101899475164	0.186849938686982	2989	44	2.58768693224204e-27	5.28291410062921e-26	cat,facility	2.69195549392356e-26
Firmicutes_SGB_53517	species	human	1.37159710665552	0.101737808119885	2989	96	2.85762398289151e-27	5.80877180359985e-26	cat,facility	2.96405162096401e-26
Firmicutes_SGB_6503	species	human	0.665619838239419	0.0391353744746191	2989	29	2.86989785886082e-27	5.80877180359985e-26	cat,facility	2.96807857508501e-26
Eubacteriales_Family_XIII_Incertae_Sedis_SGB_3962	species	human	0.780580544136633	0.0628646508632907	2989	48	3.61287892419357e-27	6.73452055592761e-26	dog,facility	3.72558389354888e-26
Clostridium_sp_AF32_12BH_SGB_4710	species	human	0.416234356409932	0.0282076638322207	2989	30	6.2496348774876e-27	1.2541820460524e-25	cat,facility	6.42586004699815e-26
Evtepia_gabavorous_SGB_15120	species	cat	2.74281616541327	0.243439675082216	2989	287	1.05913928628088e-26	1.95113315394556e-25	dog,facility	1.08584801610883e-25
Collinsella_SGB14745_SGB_14745	species	cat	-4.60095732844836	0.414113741781469	2989	1138	1.12547459045247e-26	2.06526776987309e-25	dog,facility	1.15052127931514e-25
Peptostreptococcaceae_bacterium_SGB_77433	species	cat	-3.40372386699682	0.310141076903303	2989	245	1.1574322378256e-26	2.11567846263005e-25	dog,facility	1.17978035308045e-25
Clostridium_sp_AF32_12BH_SGB_4710	species	human	0.4090130971003	0.0283789194742449	2989	30	1.35208464614702e-26	2.46194254487619e-25	dog,facility	1.37423086017874e-25
Firmicutes_SGB_15241	species	human	0.572902857852828	0.0436206207663504	2989	24	1.37098259808095e-26	2.48675151251914e-25	dog,facility	1.38944568751069e-25
Firmicutes_SGB_14149	species	human	0.740509749628843	0.0517479241682939	2989	29	2.10611561193535e-26	3.80553303673835e-25	dog,facility	2.1283802626901e-25
Blautia_glucerasea_SGB_4816	species	human	2.6909946710234	0.221253859069605	2989	92	3.11211577173034e-26	6.11530749145012e-25	cat,facility	3.13605512382057e-25
Firmicutes_SGB_14259	species	human	0.47151462019519	0.030194536510801	2989	32	3.49287749571532e-26	6.28717949228757e-25	dog,facility	3.50974650634804e-25
Leptogranulimonas_caecicola_SGB_33579	species	cat	-4.70233891258512	0.435965770110543	2989	544	3.75444515723644e-26	6.73230546065667e-25	dog,facility	3.76189023261906e-25
Megasphaera_elsdenii_SGB_5862	species	cat	6.29690058541831	0.570164616410401	2989	561	3.93749842448046e-26	7.03380400373101e-25	dog,facility	3.93416156140887e-25
Alistipes_senegalensis_SGB_2296	species	human	2.3147084579248	0.216630753757343	2989	106	4.43895116796405e-26	8.61485337782653e-25	cat,facility	4.42269585382784e-25
Oscillospiraceae_SGB_15290	species	human	3.73794664485585	0.348977782308131	2989	88	4.56386521582918e-26	8.12195787088695e-25	dog,facility	4.53437956977186e-25
Firmicutes_SGB_14190	species	human	0.529345518071303	0.0431373959218381	2989	24	6.15364415185094e-26	1.09099946692214e-24	dog,facility	6.09676172691786e-25
Jingyaoa_shaoxingensis_SGB_47656	species	human	0.798139626406408	0.0412039628572678	2989	54	9.32742766608228e-26	1.80279298660836e-24	cat,facility	9.2153943170204e-25
Firmicutes_SGB_14193	species	human	0.663067504639132	0.0507758410933286	2989	36	9.38732960031434e-26	1.80696515898296e-24	cat,facility	9.24874228309521e-25
Firmicutes_SGB_6518	species	human	0.701817399315158	0.0555531237974934	2989	38	1.23278558306379e-25	2.36334016655643e-24	cat,facility	1.21121183536017e-24
Firmicutes_SGB_42321	species	human	0.489622095080315	0.0384245691013544	2989	26	1.31247016168158e-25	2.31820572377914e-24	dog,facility	1.28592990633456e-24
Prevotellaceae_SGB_1472	species	human	1.82179356415203	0.147840991831238	2989	65	2.81094422769846e-25	5.36696881693358e-24	cat,facility	2.74649440148327e-24
Firmicutes_SGB_15241	species	human	0.556346935579892	0.0436176729231966	2989	24	3.63495421340086e-25	6.91227583483809e-24	cat,facility	3.54182728727241e-24
Lentisphaerae_SGB_9205	species	human	1.35582219147209	0.117010220458698	2989	46	4.26545014849341e-25	7.50591899264736e-24	dog,facility	4.14475197121461e-24
Intestinimonas_butyriciproducens_SGB_15126	species	human	2.1034525859336	0.123199918540796	2989	113	4.3732767324754e-25	7.6670531860052e-24	dog,facility	4.23788487747e-24
Clostridiaceae_bacterium_SGB_6152	species	cat	-1.76801781902694	0.16188731759692	2989	101	4.45444668145044e-25	7.78043353693343e-24	dog,facility	4.30474806346727e-24
Lachnospiraceae_SGB_5071	species	human	1.90536878599263	0.155800859178733	2989	60	6.46950450818132e-25	1.12583702068572e-23	dog,facility	6.23505107505104e-24
Firmicutes_SGB_14898	species	human	0.560870169376321	0.0465750590461926	2989	33	6.85375344232665e-25	1.18831989830928e-23	dog,facility	6.58742552323624e-24
Lachnospiraceae_unclassified_SGB106020_SGB_106020	species	cat	3.31014141301649	0.292955456713425	2989	187	7.41611745182382e-25	1.28111391585352e-23	dog,facility	7.10861989894332e-24
Victivallis_lenta_SGB_9203	species	human	1.08122593160903	0.104476937712946	2989	55	1.16396799210887e-24	2.18696137481491e-23	cat,facility	1.11269048326732e-23
Blautia_luti_SGB_4824	species	human	0.314416488662399	0.0235055076180219	2989	26	1.25995760409295e-24	2.35792065908824e-23	cat,facility	1.20120486406382e-23
Firmicutes_SGB_14198	species	human	0.385769916372029	0.0302671794617517	2989	23	1.32344463079164e-24	2.2778703937275e-23	dog,facility	1.25833969330915e-23
Firmicutes_SGB_13979	species	human	1.81014055498605	0.166218119413119	2989	68	1.72265710030621e-24	2.95420032183421e-23	dog,facility	1.63352229592039e-23
Candidatus_Nanoperiomorbus_SGB95426_SGB_95426	species	human	0.414571187627617	0.0318851985126835	2989	25	2.71332170650212e-24	5.05771745765376e-23	cat,facility	2.56604782778021e-23
Acidaminococcaceae_SGB_5749	species	cat	-8.69259260768971	0.836830412726806	2989	925	3.0560058011579e-24	5.22178382545675e-23	dog,facility	2.88242467165213e-23
Gordonibacter_urolithinfaciens_SGB_14808	species	human	0.338048493502551	0.0276275316272567	2989	27	3.70244786115325e-24	6.30351773039665e-23	dog,facility	3.4828611927923e-23
Firmicutes_SGB_13999	species	human	0.361188705648433	0.0288401795617462	2989	23	5.70191565442254e-24	1.05039977446315e-22	cat,facility	5.34951609275664e-23
Streptococcus_lutetiensis_SGB_8021	species	cat	-7.77264796181888	0.719381113426577	2989	1084	8.44535285819982e-24	1.43267208918239e-22	dog,facility	7.90243731731555e-23
Slackia_SGB14778_SGB_14778	species	cat	-5.08296473502645	0.478654631040359	2989	789	1.2166767830066e-23	2.05657623966277e-22	dog,facility	1.1354579898402e-22
Firmicutes_SGB_14243	species	human	0.736010275796533	0.0636395782348331	2989	36	1.40078081522641e-23	2.55061093614199e-22	cat,facility	1.30383203775153e-22
Firmicutes_SGB_4348	species	human	2.2781548200531	0.197265572521034	2989	82	1.7438859817473e-23	2.92674956936664e-22	dog,facility	1.61893037203155e-22
Veillonella_tobetsuensis_SGB_6935	species	human	1.43479328398103	0.120542162852469	2989	47	1.99773155904807e-23	3.62357770479642e-22	cat,facility	1.84973207443796e-22
Erysipelotrichaceae_SGB_105325	species	cat	-3.66252840195067	0.362139087849344	2989	518	2.06304490554616e-23	3.45011339523251e-22	dog,facility	1.90521927700177e-22
Firmicutes_SGB_4367	species	human	2.64078107856566	0.226039168882279	2989	91	2.25784183274599e-23	3.7625378385972e-22	dog,facility	2.07968400063088e-22
Firmicutes_SGB_4890	species	human	0.811382260643703	0.0726826278609313	2989	28	2.62829637297577e-23	4.36445270949076e-22	dog,facility	2.41461929122475e-22
Lachnospiraceae_SGB_5182	species	human	0.463552908448386	0.0325532227960013	2989	31	3.87150057923421e-23	6.40631464269071e-22	dog,facility	3.54753822506513e-22
Blautia_faecicola_SGB_4867	species	human	2.17503157044959	0.153490891409697	2989	100	4.54932671759688e-23	7.47547902445537e-22	dog,facility	4.15787302329203e-22
Oscillospiraceae_SGB_14844	species	human	0.733782037495582	0.0525794044971885	2989	36	5.85801382422839e-23	1.05043320133312e-21	cat,facility	5.34015332378758e-22
Ruminococcus_bovis_SGB_4272	species	human	1.74815010666334	0.155206436637942	2989	60	6.12858065477477e-23	1.09478736242113e-21	cat,facility	5.57243953108955e-22
Bacteroidaceae_SGB_48439	species	cat	-7.52915845086676	0.740163760972252	2989	878	9.20370081048092e-23	1.50710600771625e-21	dog,facility	8.34704865812077e-22
Butyricimonas_faecihominis_SGB_1786	species	human	0.568539699305733	0.0353074367813423	2989	41	9.80658441798344e-23	1.60027169948823e-21	dog,facility	8.84844109347128e-22
Firmicutes_SGB_14898	species	human	0.553172425124063	0.0466657677566359	2989	33	9.80103851773851e-23	1.737657806378e-21	cat,facility	8.84844109347128e-22
Lachnospira_sp_NSJ_43_SGB_5087	species	human	2.75199162286332	0.27002888730249	2989	145	1.14114287430904e-22	2.01559168361103e-21	cat,facility	1.02702858687814e-21
Firmicutes_SGB_14017	species	human	0.602964786256136	0.0517242506207362	2989	32	1.16102356329047e-22	2.04305489719323e-21	cat,facility	1.0422691226798e-21
Firmicutes_SGB_6540	species	human	0.920835503698059	0.0738281217882702	2989	41	1.20353542608479e-22	2.10998998863043e-21	cat,facility	1.07769741824352e-21
Candidatus_Nanosynsacchari_sp_TM7_ANC_38_39_G1_1_SGB_19882	species	human	1.13440893846827	0.107726668519808	2989	56	1.25572301612761e-22	2.04206542898545e-21	dog,facility	1.12158896667762e-21
Bacteroidaceae_SGB_1808	species	cat	-9.08968616763141	0.904018035374428	2989	1245	1.30462571437058e-22	2.10705988663413e-21	dog,facility	1.16233278381077e-21
Firmicutes_SGB_14198	species	human	0.371188091100901	0.0311964653913764	2989	23	1.39497530511654e-22	2.41864100695942e-21	cat,facility	1.23970544075307e-21
Firmicutes_unclassified_SGB_4995	species	cat	3.5386376711214	0.278063143194003	2989	394	1.86336454097628e-22	2.99919016219937e-21	dog,facility	1.65180961940679e-21
Firmicutes_SGB_14199	species	human	0.479131331909314	0.042612214982029	2989	28	2.0789107063247e-22	3.33474247994126e-21	dog,facility	1.83827679206762e-21
Oscillospiraceae_SGB_63246	species	cat	-3.83351103185051	0.383007350273401	2989	660	2.3824120428267e-22	3.80862887931211e-21	dog,facility	2.1013943629621e-21
Fusobacterium_SGB6028_SGB_6028	species	cat	-5.89706786975245	0.590180308269028	2989	1443	2.96873416964816e-22	4.72991565677728e-21	dog,facility	2.61204297463819e-21
Firmicutes_SGB_6506	species	human	0.569851674231579	0.0469317275475844	2989	34	3.55024803180419e-22	5.63736354141029e-21	dog,facility	3.11593729242963e-21
Phocaeicola_plebeius_SGB_1899	species	cat	-9.17169437388653	0.9246905602712	2989	1372	3.70291870843106e-22	5.86005524461775e-21	dog,facility	3.24188699795066e-21
Firmicutes_SGB_6428	species	human	1.98373481972409	0.18198099582784	2989	56	3.92584176936116e-22	6.68385190769215e-21	cat,facility	3.42856847857541e-21
Megamonas_funiformis_SGB_6962	species	cat	-7.83657130457035	0.790046102706975	2989	1885	3.97179243834371e-22	6.2645395114478e-21	dog,facility	3.46015513655707e-21
Oscillospiraceae_SGB_15309	species	human	3.6740743568704	0.343491933029436	2989	107	4.25703704658432e-22	7.19576584648446e-21	cat,facility	3.69954300583999e-21
Puniceicoccaceae_SGB_8774	species	human	0.418467290094981	0.0342613275654917	2989	23	5.30510111374886e-22	8.93530601872844e-21	cat,facility	4.59905456846317e-21
Lachnospiraceae_SGB_5071	species	human	1.85664407056937	0.170889584512284	2989	60	5.33501337580453e-22	8.95370928124348e-21	cat,facility	4.61367782645981e-21
Ruminococcus_callidus_SGB_4420	species	human	0.946547083493932	0.0884964832091853	2989	43	5.83623474225052e-22	9.76017129235937e-21	cat,facility	5.03482006910734e-21
Firmicutes_SGB_6601	species	human	0.92995260422912	0.0827393524305721	2989	51	7.63720711152474e-22	1.27268794127034e-20	cat,facility	6.57245779889611e-21
Oscillospiraceae_SGB_15042	species	human	1.45178643060127	0.137526827811889	2989	47	8.15414755120308e-22	1.28183199504912e-20	dog,facility	7.0002960894673e-21
Duodenibacillus_massiliensis_SGB_9273	species	human	2.64287395772602	0.276230127317689	2989	75	1.09455315213501e-21	1.81757488220728e-20	cat,facility	9.37393341186811e-21
Roseburia_lenta_SGB_4957	species	human	0.711755736079453	0.0434863319194333	2989	49	1.31935014312303e-21	2.0671279983283e-20	dog,facility	1.12718392662468e-20
Faecalibacterium_SGB15346_SGB_15346	species	human	7.39416477011791	0.667875563525645	2989	230	1.94436006517334e-21	3.20615456900612e-20	cat,facility	1.65715700012484e-20
Akkermansia_muciniphila_SGB_9226	species	human	2.86049904800221	0.119468749654838	2989	107	1.97146036756335e-21	3.06845118595008e-20	dog,facility	1.67621522117105e-20
Firmicutes_SGB_4373	species	human	0.602151021443864	0.0534658080578482	2989	29	2.33451236984776e-21	3.83608374083694e-20	cat,facility	1.98013675111547e-20
Oscillibacter_sp_MSJ_31_SGB_15249	species	human	5.85648386269906	0.604324231099679	2989	174	2.66149029884469e-21	4.1288119241288e-20	dog,facility	2.25207923134298e-20
Firmicutes_SGB_15411	species	human	0.432046838111975	0.038734488088795	2989	24	2.74217399961969e-21	4.24003035482179e-20	dog,facility	2.31481370803218e-20
Christensenella_minuta_SGB_14142	species	human	0.575931084867414	0.0420037332870744	2989	34	2.96160983749001e-21	4.8496361088899e-20	cat,facility	2.49409857028623e-20
Firmicutes_SGB_14110	species	human	0.716504108449592	0.0652409861963556	2989	34	3.2356768977098e-21	4.98674910117627e-20	dog,facility	2.71842973567686e-20
Eubacteriaceae_bacterium_SGB_4546	species	human	0.571459409706084	0.0487699189120856	2989	30	4.67977916865861e-21	7.63662233889066e-20	cat,facility	3.92236467287808e-20
Rikenellaceae_bacterium_SGB_2317	species	human	0.632172620265129	0.0560009384521874	2989	22	5.35828720622761e-21	8.17789076523282e-20	dog,facility	4.48044015329245e-20
Oscillospiraceae_SGB_15049	species	human	2.72695141951148	0.185886632027653	2989	122	5.38689654036169e-21	8.70020687820059e-20	cat,facility	4.49373893001399e-20
Firmicutes_SGB_4052	species	cat	-4.20879851682247	0.438621613972052	2989	1389	5.61815876273892e-21	8.54685055647638e-20	dog,facility	4.67563001030766e-20
Fusobacterium_perfoetens_SGB_47247	species	cat	-6.8196131107658	0.708111994041388	2989	980	6.02479389351327e-21	9.13598971119248e-20	dog,facility	5.00227605665644e-20
Eubacteriaceae_bacterium_SGB_4546	species	human	0.571154353247562	0.0487630114550227	2989	30	7.4979631508443e-21	1.13334596856993e-19	dog,facility	6.21084207600382e-20
Zhenpiania_hominis_SGB_14854	species	human	0.519959649480688	0.0409909428986539	2989	29	1.05618160171169e-20	1.68275420056497e-19	cat,facility	8.72830449825759e-20
Eubacteriaceae_SGB_5050	species	human	1.04164464573319	0.10130679873477	2989	44	1.11718464315913e-20	1.77395379701631e-19	cat,facility	9.21091394604625e-20
Firmicutes_SGB_62935	species	cat	1.16218483167418	0.122945073376277	2989	118	1.44374481078251e-20	2.16837596421985e-19	dog,facility	1.1875640455204e-19
Rikenellaceae_bacterium_SGB_2317	species	human	0.646256274468756	0.0560129147219106	2989	22	1.99255906861089e-20	3.13230285585633e-19	cat,facility	1.63519290618949e-19
Blautia_luti_SGB_4824	species	human	0.282206000974184	0.0234810082644146	2989	26	2.18182304334643e-20	3.26650078489579e-19	dog,facility	1.78636761673989e-19
Firmicutes_SGB_4300	species	human	0.83468962368508	0.059083362512589	2989	43	2.72581601344897e-20	4.06802162007132e-19	dog,facility	2.22660767657483e-19
Roseburia_intestinalis_SGB_4951	species	human	4.26603806167286	0.163618138293656	2989	169	3.10738179191445e-20	4.62284306961152e-19	dog,facility	2.53244456175148e-19
Phocaeicola_coprocola_SGB_1891	species	cat	-8.31210790107635	0.882177319198753	2989	1644	3.22464465424115e-20	4.78220886459159e-19	dog,facility	2.6219696878278e-19
Firmicutes_SGB_6499	species	human	1.01816444499348	0.09388388201903	2989	30	3.76350143939139e-20	5.56384726901874e-19	dog,facility	3.05309738328609e-19
Senegalimassilia_faecalis_SGB_14822	species	human	3.79568628894603	0.22948852241008	2989	96	4.05706261871933e-20	6.31455686794731e-19	cat,facility	3.28371406920143e-19
Oscillospiraceae_SGB_15109	species	human	0.727817168780062	0.0713242162904627	2989	33	4.13721841422607e-20	6.07823116557326e-19	dog,facility	3.34094555504968e-19
Blautia_glucerasea_SGB_4804	species	human	2.41915309470734	0.126642446574667	2989	104	7.38715399807616e-20	1.08191982158159e-18	dog,facility	5.95179127362082e-19
Bacteroides_nordii_SGB_1858	species	human	1.84943318455794	0.156129754279399	2989	78	8.51277918998839e-20	1.3206008769732e-18	cat,facility	6.84311363522476e-19
Firmicutes_SGB_4342	species	human	0.588071524119026	0.0583828758833311	2989	29	8.83878386750571e-20	1.36667884325105e-18	cat,facility	7.08906542842805e-19
Firmicutes_SGB_14205	species	human	0.599901726626469	0.0513253158715286	2989	37	1.28991145859744e-19	1.98150568037314e-18	cat,facility	1.03222100204958e-18
Lachnotalea_sp_AF33_28_SGB_5200	species	human	0.517747634851777	0.0508625525422085	2989	44	1.35863854954186e-19	1.9836964085571e-18	dog,facility	1.08476400671096e-18
Firmicutes_SGB_6369	species	human	0.31141608284172	0.0261581854866773	2989	22	1.46775668410144e-19	2.24738328643584e-18	cat,facility	1.16924670983486e-18
Firmicutes_SGB_14313	species	human	1.48361330888893	0.151157258820917	2989	56	1.53442037806582e-19	2.23343410585135e-18	dog,facility	1.21960559038625e-18
Tannerellaceae_SGB_1928	species	human	0.617869964095422	0.0437397923773031	2989	32	1.59112891890281e-19	2.42840258302448e-18	cat,facility	1.26184371886978e-18
Bilophila_wadsworthia_SGB_15452	species	human	5.46627799368602	0.334194595506524	2989	273	1.98354509351724e-19	3.0175479551701e-18	cat,facility	1.56952997668243e-18
Eubacteriales_unclassified_SGB_15373	species	human	3.70874711897763	0.29387987295041	2989	165	2.27132044542662e-19	3.29586068327136e-18	dog,facility	1.79322777131115e-18
Faecalicatena_fissicatena_SGB_4871	species	human	4.91594812135311	0.505057831978585	2989	188	3.04184566542999e-19	4.61265085471635e-18	cat,facility	2.39253484982242e-18
Prevotella_stercorea_SGB_1673	species	human	0.62026807075388	0.0599700848096935	2989	23	3.04393746796745e-19	4.40343837390629e-18	dog,facility	2.39253484982242e-18
Oscillospiraceae_SGB_15028	species	human	1.64521217978671	0.168660736471907	2989	84	5.73031308848505e-19	8.6615886299024e-18	cat,facility	4.49403933347486e-18
Collinsella_SGB105265_SGB_105265	species	cat	-3.38463455225968	0.349941090832627	2989	276	6.04358940947974e-19	8.71607573550656e-18	dog,facility	4.72924242064819e-18
Lachnospiraceae_SGB_5074	species	human	0.934324986072515	0.0932478945128724	2989	24	6.07667800116164e-19	8.73707727240191e-18	dog,facility	4.74463798898647e-18
Eubacteriales_Family_XIII_Incertae_Sedis_SGB_3962	species	human	0.825506466154585	0.0816231250594745	2989	48	7.4263346104024e-19	1.11536923639037e-17	cat,facility	5.78567081872099e-18
Firmicutes_SGB_106203	species	cat	-3.37661766703309	0.372270154005532	2989	448	7.66412365378938e-19	1.09860204107206e-17	dog,facility	5.95780337658308e-18
Sutterellaceae_SGB_9274	species	human	1.6656105946016	0.167299672715111	2989	59	1.22254652360572e-18	1.81877899221595e-17	cat,facility	9.48277862717858e-18
Firmicutes_SGB_14177	species	human	1.03759448198639	0.10756167824146	2989	63	1.66658691028782e-18	2.47157983299287e-17	cat,facility	1.28987262618994e-17
Treponema_succinifaciens_SGB_3546	species	human	1.0936096514333	0.110466923591129	2989	32	2.17770771115413e-18	3.1027400500915e-17	dog,facility	1.68177995073191e-17
Prevotellaceae_SGB_1657	species	human	1.78202959639645	0.175583651550076	2989	56	2.19697787767709e-18	3.12076737082083e-17	dog,facility	1.6929653057394e-17
Candidatus_Nanoperiomorbus_SGB95426_SGB_95426	species	human	0.5396294346882	0.0527062589767989	2989	25	2.2136412647673e-18	3.13499465604882e-17	dog,facility	1.70209764206129e-17
Firmicutes_SGB_105987	species	cat	-4.28881838617952	0.47551331873788	2989	694	2.36374728859751e-18	3.33755455479815e-17	dog,facility	1.81357357044889e-17
Firmicutes_SGB_15408	species	human	0.379020221578077	0.0290643018137768	2989	25	2.42758039480891e-18	3.41745347519965e-17	dog,facility	1.85851771784396e-17
Firmicutes_SGB_6302	species	human	0.253151031626367	0.023689827926568	2989	21	2.74473197552471e-18	4.01992422253867e-17	cat,facility	2.09678552860279e-17
Ligilactobacillus_animalis_SGB_7076	species	cat	-4.88076361989016	0.54371716893948	2989	678	4.02701892873225e-18	5.65220871068492e-17	dog,facility	3.06973404114784e-17
Anaerobiospirillum_sp_NML120448_SGB_3684	species	cat	-4.98748419203082	0.566168407637362	2989	677	5.35099488890257e-18	7.4882171798411e-17	dog,facility	4.07020837033299e-17
Firmicutes_SGB_6308	species	human	0.561595591229192	0.0580433621102873	2989	26	5.70546135093072e-18	7.96063779023351e-17	dog,facility	4.33051862623218e-17
Jingyaoa_shaoxingensis_SGB_47656	species	human	1.07890596169059	0.113649620733697	2989	54	6.0082485339574e-18	8.35837760653188e-17	dog,facility	4.55057281897373e-17
Firmicutes_SGB_6302	species	human	0.249132916603458	0.0236886318632132	2989	21	8.18226179484689e-18	1.134927841897e-16	dog,facility	6.1839017026439e-17
Clostridiaceae_SGB_4746	species	cat	-4.88974516425662	0.557350690109119	2989	1750	1.04164765567115e-17	1.44058954373757e-16	dog,facility	7.85566686163935e-17
Firmicutes_SGB_3988	species	human	2.03253526437926	0.216351951511556	2989	97	1.19430866887579e-17	1.72771769399332e-16	cat,facility	8.98780800385887e-17
Oscillospiraceae_SGB_15288	species	human	1.65270760994727	0.159828556950264	2989	44	1.20014229664758e-17	1.65493306169298e-16	dog,facility	9.01253355253183e-17
Muribaculum_gordoncarteri_SGB_2087	species	cat	-3.31343240365819	0.374084538736917	2989	321	1.3566235595222e-17	1.86525851507483e-16	dog,facility	1.01660540890467e-16
Intestinimonas_butyriciproducens_SGB_15126	species	human	2.04731635883738	0.168956866185664	2989	113	1.49477860382515e-17	2.14919996818274e-16	cat,facility	1.11776573398088e-16
Blautia_faecis_SGB_4820	species	human	7.65148013344114	0.68040663368123	2989	298	1.75056509423445e-17	2.5093206639543e-16	cat,facility	1.30627610512811e-16
Firmicutes_SGB_14923	species	human	0.650069576404371	0.0647675567287677	2989	31	1.77329268024371e-17	2.43106054652015e-16	dog,facility	1.32044972842568e-16
Lachnospiraceae_SGB_5066	species	human	1.40663632954117	0.12956791968792	2989	50	1.84141213290523e-17	2.63154533902456e-16	cat,facility	1.36829300716088e-16
Peptacetobacter_hiranonis_SGB_6131	species	cat	-4.83293461929525	0.55519967017931	2989	2134	2.11921993909937e-17	2.89688151675148e-16	dog,facility	1.57142157748312e-16
Candidatus_Melainabacteria_SGB_8640	species	human	1.39732860732593	0.152155013852284	2989	45	2.22677802478964e-17	3.03360712957965e-16	dog,facility	1.64772256771568e-16
Oscillospiraceae_SGB_15237	species	human	0.949383417763496	0.099460179855257	2989	47	2.23210702706561e-17	3.03360712957965e-16	dog,facility	1.64821765234469e-16
Actinobacteria_SGB_14321	species	human	3.13999402027382	0.336061425285829	2989	98	2.41903307102965e-17	3.27820688591259e-16	dog,facility	1.78252499421497e-16
Ruminococcus_bromii_SGB_4290	species	human	2.65327187253786	0.291521186797749	2989	70	2.51545369666624e-17	3.39910591217134e-16	dog,facility	1.84972135657141e-16
Firmicutes_SGB_4688	species	cat	4.80057914171375	0.536731163875952	2989	1231	2.92320429955698e-17	3.93880899334592e-16	dog,facility	2.14509825882428e-16
Firmicutes_SGB_105989	species	cat	-3.34169942246158	0.388474019538581	2989	667	2.97813574846239e-17	4.00139264665204e-16	dog,facility	2.18088325927774e-16
Oscillibacter_valericigenes_SGB_15053	species	human	6.27853622670331	0.162586585450643	2989	241	3.86830416869512e-17	5.46195283220544e-16	cat,facility	2.8268991414617e-16
Bacteroidota_SGB_2071	species	human	4.19795163128571	0.431071974977598	2989	95	5.29078178372795e-17	7.42599014644672e-16	cat,facility	3.85845261217438e-16
Bacteroidota_SGB_65684	species	cat	-2.6413591581473	0.312204662107031	2989	272	7.38736207729915e-17	9.84146880128327e-16	dog,facility	5.3763579562566e-16
Oscillospiraceae_SGB_15065	species	human	1.55096285043145	0.172041696477865	2989	52	8.51192201426092e-17	1.13076687941562e-15	dog,facility	6.18206738489546e-16
Firmicutes_SGB_3964	species	cat	1.78712471498825	0.212134343811958	2989	212	1.26238847508557e-16	1.67231012598414e-15	dog,facility	9.14972958274111e-16
Firmicutes_SGB_72838	species	human	0.653905783300755	0.0714288189774427	2989	34	1.56520589918039e-16	2.17103265309844e-15	cat,facility	1.13213359210655e-15
Eubacteriaceae_bacterium_SGB_5043	species	human	1.86977409106253	0.209852888524787	2989	78	1.65118443161123e-16	2.28357354236909e-15	cat,facility	1.19188557849162e-15
Firmicutes_SGB_15410	species	human	0.560096223815229	0.0557685970418894	2989	28	2.03974755521315e-16	2.67206929732922e-15	dog,facility	1.46340509184359e-15
Oscillospiraceae_SGB_14863	species	cat	0.79572970402695	0.0951980141737972	2989	44	2.03454309402123e-16	2.67206929732922e-15	dog,facility	1.46340509184359e-15
Prevotellaceae_SGB_1657	species	human	1.89116185676313	0.212759172412771	2989	56	2.0394100211443e-16	2.79588885456876e-15	cat,facility	1.46340509184359e-15
Oscillospiraceae_SGB_15081	species	human	2.36286151701866	0.267665646069737	2989	79	2.30329305342785e-16	3.13940174565484e-15	cat,facility	1.64913917610816e-15
Enterocloster_clostridioformis_SGB_4760	species	human	0.346332979959507	0.0285431489454054	2989	24	2.32369955865677e-16	3.02722848580811e-15	dog,facility	1.66038895736747e-15
Senegalimassilia_SGB14826_SGB_14826	species	cat	0.652859395553788	0.0755078910661641	2989	50	2.67659225778874e-16	3.47735787540818e-15	dog,facility	1.90869089028201e-15
Firmicutes_SGB_6369	species	human	0.288861211521842	0.0261555167158068	2989	22	2.75647093438668e-16	3.57129585894714e-15	dog,facility	1.96169772533716e-15
Blautia_SGB4833_SGB_4833	species	human	2.01430055459585	0.229683308284481	2989	62	2.87371039030834e-16	3.71299128786141e-15	dog,facility	2.04102683745394e-15
Oscillospiraceae_SGB_15028	species	human	1.47120096027505	0.144513535778088	2989	84	4.79600597110971e-16	6.17977162834792e-15	dog,facility	3.39949361118538e-15
Prevotella_corporis_SGB_1504	species	human	0.308426241736934	0.0323592425194942	2989	25	5.38140357349922e-16	7.27183359673992e-15	cat,facility	3.80680488789335e-15
Firmicutes_SGB_6823	species	human	1.96342532579256	0.175510462551138	2989	62	6.39509658173229e-16	8.19545529332866e-15	dog,facility	4.51486159871998e-15
Blautia_massiliensis_SGB_4826	species	human	5.70632670990841	0.500524074429947	2989	272	6.56684990466343e-16	8.82315217959907e-15	cat,facility	4.62688209418218e-15
Firmicutes_SGB_15408	species	human	0.472895365065646	0.0510226426613608	2989	25	6.8813326151517e-16	9.21942176507256e-15	cat,facility	4.83882176138997e-15
Bacteroides_fragilis_SGB_1853	species	human	0.772754061335198	0.095282538338911	2989	60	9.00916164572413e-16	1.14830287354689e-14	dog,facility	6.32250094065997e-15
Firmicutes_SGB_14250	species	human	1.10836057764422	0.128551208638764	2989	58	1.34350988569729e-15	1.7078147226276e-14	dog,facility	9.40989003111151e-15
Firmicutes_SGB_6478	species	human	2.69243833320688	0.148066431612666	2989	88	2.13465329567172e-15	2.70618950064189e-14	dog,facility	1.49214796576895e-14
Coprococcus_eutactus_SGB_5117	species	human	3.39587902757805	0.319803117931351	2989	118	3.38939387379121e-15	4.27389879914422e-14	dog,facility	2.36455347763304e-14
Ruminococcus_callidus_SGB_4420	species	human	1.07561017247633	0.120452606344678	2989	43	5.1796286334217e-15	6.4965767646853e-14	dog,facility	3.60636741661664e-14
Coprococcus_sp_OM04_5BH_SGB_5115	species	human	2.15645283943582	0.257137601794963	2989	62	6.14108566173254e-15	8.15812957203681e-14	cat,facility	4.26739095983261e-14
Gemmiger_formicilis_SGB_15292	species	human	2.62560558449508	0.303441146715611	2989	66	6.49717236566015e-15	8.12749731470909e-14	dog,facility	4.50598012889019e-14
Fusobacteriaceae_SGB_70926	species	cat	-2.53563749079696	0.320295299484621	2989	454	6.5283021690571e-15	8.14483413472838e-14	dog,facility	4.51870934871917e-14
Clostridium_sp_Marseille_P3244_SGB_29302	species	human	1.43080191511977	0.183968234544967	2989	101	7.49012189046216e-15	9.32016222570436e-14	dog,facility	5.17432834503216e-14
Erysipelotrichaceae_SGB_66599	species	cat	-2.69140367116182	0.342611145159692	2989	412	8.09918978189065e-15	1.00515207924727e-13	dog,facility	5.5841782180404e-14
Lachnospira_SGB5083_SGB_5083	species	human	1.62714945634163	0.197643497182438	2989	40	9.15721384114373e-15	1.20629666130821e-13	cat,facility	6.30137458290377e-14
Blautia_SGB4793_SGB_4793	species	human	-12.3427777286529	0.655024119424034	2989	421	1.01479949005882e-14	1.33309036075694e-13	cat,facility	6.96960348803504e-14
Ruminococcus_gnavus_SGB_4584	species	cat	-3.7047225016731	0.475251939564717	2989	2632	1.8028348642022e-14	2.21988752469388e-13	dog,facility	1.23578040982232e-13
Coprococcus_sp_OM04_5BH_SGB_5115	species	human	2.41767323809217	0.29494263067076	2989	62	2.00010626799349e-14	2.4563805103795e-13	dog,facility	1.36835123208762e-13
Porphyromonas_cangingivalis_SGB_2060	species	human	-0.941504758802834	0.122105272962641	2989	149	2.02679690836872e-14	2.48269460256283e-13	dog,facility	1.38393449129347e-13
Oscillospiraceae_SGB_15233	species	human	1.18780562877964	0.136130136666319	2989	57	2.22914797701702e-14	2.91209469795353e-13	cat,facility	1.51917078896131e-13
Firmicutes_SGB_15213	species	human	1.05912656355391	0.115514406716379	2989	35	2.29916745559154e-14	2.99526898358279e-13	cat,facility	1.56387601738986e-13
Oscillospiraceae_SGB_15235	species	human	1.33999133296535	0.155497720585257	2989	49	2.54105887493282e-14	3.3012764887557e-13	cat,facility	1.72509121701293e-13
Clostridium_SGB5112_SGB_5112	species	human	0.557804366910286	0.0682168117326241	2989	22	2.5556840707238e-14	3.12243680765115e-13	dog,facility	1.73169627550768e-13
Firmicutes_SGB_47635	species	cat	2.04510229839293	0.266852363655921	2989	429	2.56291823556259e-14	3.1231840824065e-13	dog,facility	1.73327759066633e-13
Coprococcus_eutactus_SGB_5121	species	human	3.78429618703007	0.216699796453336	2989	116	2.66733223841155e-14	3.24204609184249e-13	dog,facility	1.8004492609278e-13
Oscillospiraceae_unclassified_SGB15253_SGB_15253	species	human	1.01156120177896	0.120403785217695	2989	43	2.71395194445634e-14	3.50657462193318e-13	cat,facility	1.8284281957223e-13
Oscillospiraceae_SGB_15111	species	human	0.720226248589139	0.0883132958848209	2989	35	2.91752534539939e-14	3.53703072722455e-13	dog,facility	1.96184166286647e-13
Prevotella_sp_Marseille_P4119_SGB_1676	species	human	2.28194246186074	0.247766276865958	2989	64	3.28795789296047e-14	4.23661459650316e-13	cat,facility	2.20673758394709e-13
Methanobrevibacter_smithii_SGB_714	species	human	2.63225177140346	0.209454247717047	2989	105	4.03701894643146e-14	5.18762434642255e-13	cat,facility	2.70434394195607e-13
Firmicutes_SGB_4155	species	human	1.28901149497696	0.152484437042882	2989	58	4.07664061650844e-14	4.9295992685779e-13	dog,facility	2.72572360313617e-13
Firmicutes_SGB_6340	species	human	2.35179915638465	0.291519592726062	2989	87	4.27906151982008e-14	5.16113916303619e-13	dog,facility	2.85566803690634e-13
Oscillospiraceae_SGB_15067	species	human	0.832537270851916	0.093916760437094	2989	55	4.91899228393798e-14	6.30379554648139e-13	cat,facility	3.27654909760615e-13
Lachnospiraceae_unclassified_SGB65957_SGB_65957	species	cat	-3.63718421480599	0.475192833002647	2989	674	4.96838157466357e-14	5.97726722094729e-13	dog,facility	3.30322662210245e-13
Anaerotruncus_massiliensis_SGB_14965	species	human	0.720844841502949	0.0890771453761127	2989	47	5.42610567539467e-14	6.5113268104736e-13	dog,facility	3.60077594256491e-13
Lachnospiraceae_unclassified_SGB4923_SGB_4923	species	human	1.36914885432712	0.170719395796815	2989	35	6.32636297420728e-14	8.06354805036799e-13	cat,facility	4.19032693628673e-13
Oscillospiraceae_SGB_53446	species	human	0.697144859621001	0.0880828737605093	2989	40	6.57026463491631e-14	7.86430660362063e-13	dog,facility	4.34374318013065e-13
Firmicutes_SGB_13983	species	human	1.12167423477489	0.130487956368122	2989	68	6.63915896253153e-14	8.439426864501e-13	cat,facility	4.38110172583471e-13
Faecalibacterium_prausnitzii_SGB_15332	species	human	5.15455905178995	0.326706388246259	2989	218	7.12225490789514e-14	9.02918122194448e-13	cat,facility	4.69113884715551e-13
Mediterraneibacter_glycyrrhizinilyticus_SGB_4606	species	cat	-3.90764043361777	0.509954611498025	2989	1910	7.89116252296609e-14	9.39765718644143e-13	dog,facility	5.18792599325856e-13
Succinivibrionaceae_SGB_74131	species	cat	-1.90421232341718	0.248531031868424	2989	190	9.78097106029092e-14	1.15897134473196e-12	dog,facility	6.41842201117792e-13
Butyricimonas_faecalis_SGB_1782	species	human	0.855213020271781	0.106988693093378	2989	37	1.11022139525106e-13	1.38880745358197e-12	cat,facility	7.27195013889444e-13
Candidatus_Melainabacteria_SGB_8617	species	human	0.454680844603624	0.0555899356319916	2989	24	1.11330628317722e-13	1.38898212472587e-12	cat,facility	7.27867712310134e-13
Enorma_burkinafasonensis_SGB_86218	species	cat	1.07068190194193	0.143133637639703	2989	96	1.24184655471728e-13	1.46413708801168e-12	dog,facility	8.10407982294284e-13
Lachnospira_SGB5083_SGB_5083	species	human	1.35366538557918	0.173175048332646	2989	40	1.65264843965763e-13	1.93396775221474e-12	dog,facility	1.07650414936815e-12
Bacteroidota_SGB_1024	species	human	2.87837250843577	0.355019471318542	2989	63	1.7763326136848e-13	2.07356054607364e-12	dog,facility	1.15494273062558e-12
Clostridiaceae_bacterium_SGB_4629	species	human	0.536935838883787	0.0689058664188586	2989	24	1.96244058845966e-13	2.41641509534615e-12	cat,facility	1.27360593786822e-12
Blautia_obeum_SGB_4810	species	human	1.60300711519315	0.198070850082251	2989	67	1.97327159844144e-13	2.29776515018514e-12	dog,facility	1.27828967833102e-12
Oscillospiraceae_SGB_15237	species	human	0.948551138129475	0.129227417041237	2989	47	2.1372556755744e-13	2.62481712656481e-12	cat,facility	1.38198781069591e-12
Holdemanella_biformis_SGB_6816	species	cat	0.804482430378997	0.106286827477127	2989	38	2.6619778330832e-13	3.09209050759123e-12	dog,facility	1.71814153204658e-12
Eubacteriaceae_SGB_106206	species	cat	1.01484474330777	0.137958190211512	2989	48	3.09508435537883e-13	3.58634344470922e-12	dog,facility	1.99404615026866e-12
Ligilactobacillus_ruminis_SGB_7061	species	cat	2.9681466979097	0.403672302435736	2989	509	3.47341607935802e-13	4.01486035055206e-12	dog,facility	2.23372230412533e-12
Blautia_luti_SGB_4829	species	human	3.23003506643858	0.26051352218166	2989	108	3.55444671752105e-13	4.09847694861352e-12	dog,facility	2.2816838547862e-12
Erysipelotrichaceae_SGB_66627	species	cat	-3.70493927275509	0.502968441178108	2989	494	4.28645880014843e-13	4.93047309792683e-12	dog,facility	2.74659506813859e-12
Firmicutes_SGB_14020	species	human	0.271061841428904	0.0346802161648299	2989	21	4.67727123340068e-13	5.35388619823243e-12	dog,facility	2.99159283047707e-12
Christensenella_minuta_SGB_14142	species	human	0.491726376902505	0.0630115467420843	2989	34	5.03932217693131e-13	5.75434464561939e-12	dog,facility	3.21734341873755e-12
Candidatus_Borkfalkia_ceftriaxoniphila_SGB_14027	species	human	1.8110321022889	0.240870604831703	2989	103	6.36088829020777e-13	7.65253805526017e-12	cat,facility	4.05377691575944e-12
Allisonella_histaminiformans_SGB_5843	species	cat	-4.08062738610288	0.560756824910173	2989	907	6.57039465764185e-13	7.48453652305289e-12	dog,facility	4.17976365181281e-12
Lachnospiraceae_SGB_4964	species	human	3.44127685385843	0.235405945167638	2989	148	6.82695731179266e-13	8.17155601076502e-12	cat,facility	4.33517917626762e-12
Senegalimassilia_anaerobia_SGB_14824	species	human	1.86995771430556	0.234631105434938	2989	96	6.91245816743305e-13	7.85521752231669e-12	dog,facility	4.38160654806643e-12
Firmicutes_SGB_6458	species	human	0.645378829051087	0.0829524344876082	2989	28	8.04575380356442e-13	9.60601897154679e-12	cat,facility	5.09084636908897e-12
Veillonella_dispar_SGB_6952	species	human	3.62269061769015	0.465112830555527	2989	107	8.14348282518235e-13	9.6981477281717e-12	cat,facility	5.14348192011964e-12
Eubacterium_siraeum_SGB_4198	species	human	3.06501977365495	0.412806169836722	2989	149	1.11137924866251e-12	1.32021776742881e-11	cat,facility	7.00703815065828e-12
Oscillospiraceae_unclassified_SGB15252_SGB_15252	species	human	0.784900889961064	0.10136624140816	2989	32	1.15781931624827e-12	1.30941867995847e-11	dog,facility	7.28684505617461e-12
Faecalibacterium_SGB15346_SGB_15346	species	human	6.7140846581146	0.719408567795633	2989	230	1.30877756113185e-12	1.47660166944923e-11	dog,facility	8.22228460696866e-12
Parabacteroides_massiliensis_SGB_1945	species	human	1.37274871930898	0.168726262121142	2989	44	1.38905943370476e-12	1.64593072596775e-11	cat,facility	8.71117591669102e-12
Gemmiger_SGB53574_SGB_53574	species	cat	1.00043491659214	0.139967466410822	2989	28	1.50609035792332e-12	1.69112431618247e-11	dog,facility	9.4283922052651e-12
Prevotella_copri_SGB_1636	species	human	3.90162910284646	0.27901794561727	2989	89	2.14047854004424e-12	2.51733087153333e-11	cat,facility	1.3376099993174e-11
Firmicutes_SGB_4300	species	human	1.09632303436833	0.1213269490177	2989	43	2.28665972537325e-12	2.68255902110951e-11	cat,facility	1.4264401143995e-11
Butyrivibrio_crossotus_SGB_5065	species	human	3.32873253240594	0.414583016523709	2989	73	2.4806056186759e-12	2.7787496669063e-11	dog,facility	1.54470106923533e-11
Candidatus_Melainabacteria_SGB_8617	species	human	0.526776804864017	0.0496393757647199	2989	24	2.58173931982408e-12	2.88518545788871e-11	dog,facility	1.60485271954618e-11
Simiaoa_sunii_SGB_4910	species	human	7.56101133513564	0.552284430210005	2989	270	3.38343518093071e-12	3.95937476756061e-11	cat,facility	2.09951056753542e-11
Fusobacterium_perfoetens_SGB_47248	species	cat	-2.09287243262876	0.297853100899888	2989	474	3.85752631007923e-12	4.30073146059897e-11	dog,facility	2.3895044761384e-11
Veillonella_dispar_SGB_6952	species	human	2.57769401226803	0.342716167813117	2989	107	4.53678601834629e-12	5.04610444870781e-11	dog,facility	2.80535177393196e-11
Alistipes_onderdonkii_SGB_2303	species	human	5.06632005017988	0.676814351021201	2989	188	4.69880908484344e-12	5.45802552810879e-11	cat,facility	2.90046906336671e-11
Clostridium_neonatale_SGB_6169	species	human	-0.832772603096138	0.119789750901259	2989	126	4.97978829479307e-12	5.52580743488097e-11	dog,facility	3.06855595795873e-11
Brotolimicola_acetigignens_SGB_4914	species	human	8.68386587393308	1.18541534792668	2989	287	5.86583220692003e-12	6.79687093067196e-11	cat,facility	3.60825191580455e-11
Firmicutes_SGB_14020	species	human	0.29605149883183	0.0347481553584203	2989	21	5.94275991469519e-12	6.86913131316238e-11	cat,facility	3.64922601011751e-11
Senegalimassilia_faecalis_SGB_14822	species	human	2.92308265986879	0.425153413057017	2989	96	6.44218769358678e-12	7.13177398191438e-11	dog,facility	3.94904989119869e-11
Megasphaera_sp_AM44_1BH_SGB_5853	species	cat	1.13017505490757	0.160298397413844	2989	49	6.47005707069718e-12	7.14585225887772e-11	dog,facility	3.95927194793355e-11
Eubacteriaceae_SGB_4328	species	human	1.82879088075017	0.253538687743844	2989	68	9.70926120861581e-12	1.11408457079884e-10	cat,facility	5.93120153624769e-11
Oscillospiraceae_SGB_15022	species	human	2.99429997168856	0.408902667291627	2989	75	1.2007731010747e-11	1.31694091736472e-10	dog,facility	7.32264561810554e-11
Oscillospiraceae_SGB_15011	species	human	0.43078536539428	0.0589244163242352	2989	25	1.34837248988412e-11	1.47197330145683e-10	dog,facility	8.20859465872656e-11
Actinobacteria_SGB_53822	species	cat	0.723186784215905	0.106282109870442	2989	81	1.43303790930691e-11	1.5607867852867e-10	dog,facility	8.7090293560456e-11
Anaerobiospirillum_thomasii_SGB_28689	species	cat	-2.22972349514835	0.331036940109789	2989	408	3.30704560197833e-11	3.59355462187323e-10	dog,facility	2.00634996469937e-10
Treponema_succinifaciens_SGB_3546	species	human	1.49383310905398	0.156146184192104	2989	32	3.85056086924261e-11	4.36520313926639e-10	cat,facility	2.33209482782724e-10
Lachnospiraceae_bacterium_AM48_27BH_SGB_4706	species	human	2.08475436738184	0.297289017461839	2989	105	3.88887716942484e-11	4.21607924850748e-10	dog,facility	2.35127496551379e-10
Streptococcus_mitis_SGB_8168	species	human	0.790715315648002	0.10562252482316	2989	63	4.08199209928898e-11	4.41529237161625e-10	dog,facility	2.46382355890531e-10
Oscillospiraceae_SGB_15234	species	human	3.41567396308548	0.490813924494295	2989	136	4.62272984751864e-11	4.97735021938308e-10	dog,facility	2.785450676435e-10
Lachnotalea_sp_AF33_28_SGB_5200	species	human	0.563508174230387	0.0799269578923961	2989	44	5.20066437110739e-11	5.85354013702684e-10	cat,facility	3.12835882323246e-10
Succinivibrionaceae_SGB_66357	species	cat	-3.29111432308957	0.493811036952703	2989	499	5.44690499727067e-11	5.85139042531401e-10	dog,facility	3.27091731330159e-10
Phocaeicola_plebeius_SGB_1903	species	cat	3.95242529314483	0.597947159397394	2989	377	5.77287213574364e-11	6.18746931640159e-10	dog,facility	3.46078792273309e-10
Firmicutes_SGB_13999	species	human	0.481641650933447	0.069422417092064	2989	23	5.92483124176659e-11	6.33594198099121e-10	dog,facility	3.54587615941259e-10
Firmicutes_SGB_106571	species	cat	1.33007893115879	0.202492545087616	2989	149	7.41210172410037e-11	7.89062567287976e-10	dog,facility	4.42848037130794e-10
Bilophila_wadsworthia_SGB_15452	species	human	5.55763434810245	0.205163070367281	2989	273	9.80763121043406e-11	1.04172947721637e-09	dog,facility	5.84984681134996e-10
Blautia_luti_SGB_4829	species	human	3.33303141934231	0.324792173825599	2989	108	1.07935185461434e-10	1.19208977666539e-09	cat,facility	6.42704967974902e-10
Lachnospiraceae_SGB_4589	species	cat	-1.92430932358949	0.29555521916427	2989	332	1.0902183018398e-10	1.15538640707337e-09	dog,facility	6.4808439220292e-10
Firmicutes_SGB_15383	species	human	1.64550249731948	0.208621368306425	2989	70	1.13391615257927e-10	1.19900192277216e-09	dog,facility	6.72929770414912e-10
Clostridiaceae_SGB_14988	species	cat	-2.64164228789597	0.408092185060041	2989	808	1.17134630116894e-10	1.23580965465609e-09	dog,facility	6.93978537225216e-10
Faecalibacillus_intestinalis_SGB_6754	species	cat	-3.2397561897391	0.495318448106747	2989	642	1.27409678991646e-10	1.34121438867099e-09	dog,facility	7.53592031092729e-10
Clostridium_SGB6173_SGB_6173	species	human	1.90984616009958	0.235097215615449	2989	79	1.56320465584659e-10	1.70649841596586e-09	cat,facility	9.23047557216926e-10
Anaerobutyricum_hallii_SGB_4532	species	human	5.28289512573863	0.547600236052852	2989	241	2.1139255184818e-10	2.28653044613766e-09	cat,facility	1.24615909314502e-09
Tyzzerella_SGB4587_SGB_4587	species	cat	2.28599980626197	0.346873745429174	2989	346	2.15575911020951e-10	2.24923893003275e-09	dog,facility	1.26870548632463e-09
Turicibacter_sanguinis_SGB_6846	species	cat	-2.13754250385744	0.329839939342046	2989	347	2.21378330721912e-10	2.30468037016454e-09	dog,facility	1.30068962751396e-09
Eubacteriales_Family_XIII_Incertae_Sedis_SGB_3959	species	human	1.35458414153687	0.204938620804414	2989	52	2.22260314789766e-10	2.30876573689105e-09	dog,facility	1.30370602555788e-09
Prevotella_copri_SGB_1613	species	human	4.76380353072642	0.498322495619169	2989	95	2.26657571179782e-10	2.34926836414034e-09	dog,facility	1.3272977305677e-09
Firmicutes_SGB_14007	species	human	1.28411152876323	0.185517833533936	2989	52	2.29433901149021e-10	2.46471589480361e-09	cat,facility	1.34133505514725e-09
Dielma_fastidiosa_SGB_4031	species	human	0.829836519764596	0.123417566420525	2989	67	2.3512251762528e-10	2.52008589345641e-09	cat,facility	1.37232400138715e-09
Lachnospiraceae_SGB_4894	species	human	3.75728398844417	0.551313078558316	2989	127	2.383819015436e-10	2.54922686548666e-09	cat,facility	1.38905566023017e-09
Firmicutes_SGB_3940	species	human	1.67441754729259	0.216619422691185	2989	69	2.42931388019806e-10	2.59200096357784e-09	cat,facility	1.41323736747706e-09
Roseburia_faecis_SGB_4925	species	human	10.4656309872463	0.620468975695719	2989	267	2.79962224684619e-10	2.98036535352745e-09	cat,facility	1.62598750198604e-09
Proteobacteria_SGB_9324	species	human	0.673007911459419	0.102556089220904	2989	22	2.97581069596778e-10	3.07761474609299e-09	dog,facility	1.7254823658423e-09
Oscillospiraceae_unclassified_SGB15252_SGB_15252	species	human	0.634989689190217	0.094745597361498	2989	32	3.27881011236444e-10	3.48262803826817e-09	cat,facility	1.89806078026727e-09
Lachnospiraceae_bacterium_SGB_4782	species	human	2.38291947426015	0.358640281270886	2989	116	3.2972716801944e-10	3.40261121308463e-09	dog,facility	1.9056290739947e-09
Lachnospiraceae_SGB_4964	species	human	3.55920546571791	0.282662373364698	2989	148	4.00237152649348e-10	4.12121923994394e-09	dog,facility	2.30936184163254e-09
Firmicutes_SGB_14177	species	human	0.984286773078895	0.150109922179404	2989	63	4.22550849920402e-10	4.34150285016256e-09	dog,facility	2.43414064522551e-09
Lachnospiraceae_SGB_4865	species	cat	1.36716674740859	0.218606722608049	2989	221	4.60074139544761e-10	4.69634121665172e-09	dog,facility	2.64598736840621e-09
Ruminococcus_bicirculans_SGB_4262	species	human	6.71960422338002	0.749489068937977	2989	222	4.98970343910148e-10	5.25255388812557e-09	cat,facility	2.86502939352304e-09
Methanosphaera_stadtmanae_SGB_698	species	human	1.63083369784983	0.249197581782999	2989	38	5.4020401330352e-10	5.67394683015457e-09	cat,facility	3.09676109409165e-09
Mogibacterium_diversum_SGB_3922	species	human	1.45410125218305	0.22398358638253	2989	57	5.89821279195251e-10	6.18132700596623e-09	cat,facility	3.3757246998602e-09
Simiaoa_sunii_SGB_4910	species	human	7.37829610327759	0.466716380906186	2989	270	6.96291831599642e-10	7.09225114000845e-09	dog,facility	3.97864977119214e-09
Desulfovibrionaceae_SGB_15447	species	human	1.98370992874938	0.30349941372669	2989	60	7.23811168255218e-10	7.55714010456951e-09	cat,facility	4.1292259711592e-09
Coprococcus_SGB5116_SGB_5116	species	human	1.3510736446081	0.186492597349423	2989	42	7.48922066454939e-10	7.59551928043331e-09	dog,facility	4.26559959589552e-09
Firmicutes_SGB_69175	species	human	1.33601462836042	0.20191598792415	2989	52	8.27450528028993e-10	8.37394139524621e-09	dog,facility	4.70529343671792e-09
Firmicutes_SGB_15410	species	human	1.01812738492279	0.151487878834764	2989	28	8.81753658697497e-10	9.17958113557924e-09	cat,facility	5.00603963212367e-09
Oscillibacter_sp_MSJ_31_SGB_15249	species	human	5.07306233251744	0.591379489427545	2989	174	9.18290161913858e-10	9.51792616172693e-09	cat,facility	5.20511586969442e-09
Anaerobutyricum_hallii_SGB_4532	species	human	5.42478504894513	0.489035412564367	2989	241	9.3687783565261e-10	9.44084588234553e-09	dog,facility	5.30197904752525e-09
Clostridiaceae_SGB_106462	species	human	-0.632801938169526	0.102911710025602	2989	102	9.51178046423603e-10	9.56451101691623e-09	dog,facility	5.37430790766818e-09
Firmicutes_SGB_14259	species	human	0.440725474695555	0.0665722843435575	2989	32	9.56075887423862e-10	9.88783746730467e-09	cat,facility	5.3933658912571e-09
Coprococcus_eutactus_SGB_5117	species	human	3.42453791258038	0.530234572273095	2989	118	1.33529907338025e-09	1.37795851861297e-08	cat,facility	7.52062551360819e-09
Prevotella_SGB1635_SGB_1635	species	human	0.976427462308062	0.149203101405656	2989	66	1.37076946768192e-09	1.41147353921134e-08	cat,facility	7.70812656151185e-09
Coprococcus_eutactus_SGB_5118	species	human	1.6721201196703	0.245289820370215	2989	53	1.57984789165854e-09	1.62321626515505e-08	cat,facility	8.86971744888295e-09
Firmicutes_SGB_14834	species	human	1.0527911313841	0.166165620329517	2989	36	1.63867459965776e-09	1.64425306638e-08	dog,facility	9.18540738350158e-09
Turicibacter_SGB106350_SGB_106350	species	cat	-1.78586431052616	0.283300438969884	2989	215	1.66465780954395e-09	1.66677839274082e-08	dog,facility	9.31628903853948e-09
Lachnospiraceae_SGB_5086	species	cat	-3.20689313416858	0.526186936922388	2989	778	1.6783393340355e-09	1.67691701256598e-08	dog,facility	9.37801931198035e-09
Firmicutes_SGB_14313	species	human	1.55239351658614	0.24643779126072	2989	56	2.17883768219956e-09	2.21452554078731e-08	cat,facility	1.21554398768767e-08
Acidaminococcus_fermentans_SGB_5744	species	cat	0.585640653374137	0.0970832869267873	2989	48	2.24334851528936e-09	2.22729086275887e-08	dog,facility	1.24956278717771e-08
Ruminococcus_bicirculans_SGB_4262	species	human	6.71097039563924	0.672953127168787	2989	222	2.26068308946893e-09	2.239786018894e-08	dog,facility	1.25723837853013e-08
Clostridium_SGB5112_SGB_5112	species	human	0.548349055650589	0.0875743532914145	2989	22	2.28838900738841e-09	2.31588896112527e-08	cat,facility	1.27064865292509e-08
Eubacteriaceae_bacterium_SGB_5043	species	human	1.82403834896059	0.118303809603455	2989	78	2.36561854115321e-09	2.33883795389487e-08	dog,facility	1.31147222257977e-08
Brotolimicola_acetigignens_SGB_4914	species	human	7.6877177464066	1.25117591911741	2989	287	2.38237083132573e-09	2.35047297919083e-08	dog,facility	1.31869258691692e-08
Lentihominibacter_hominis_SGB_3961	species	cat	0.77919733833758	0.12849255890944	2989	97	2.41004419667156e-09	2.36786842322981e-08	dog,facility	1.33192598806677e-08
Butyricimonas_faecihominis_SGB_1786	species	human	0.508946881357979	0.0802915807383005	2989	41	2.68691760109035e-09	2.70181309312198e-08	cat,facility	1.48262520359697e-08
Oscillospiraceae_SGB_15013	species	human	0.765223681131691	0.123457478844415	2989	26	2.69461460857269e-09	2.64195478046337e-08	dog,facility	1.48455636612486e-08
Streptococcus_parauberis_SGB_8228	species	cat	-1.77248165065501	0.294953652783223	2989	217	2.92799487647502e-09	2.86481822353863e-08	dog,facility	1.61062486440002e-08
Firmicutes_SGB_14969	species	human	1.57527819507443	0.182430290971793	2989	63	3.13455863665167e-09	3.13855170497862e-08	cat,facility	1.72157358662065e-08
Firmicutes_SGB_4450	species	cat	-3.12342835689494	0.51235996056944	2989	535	3.23295435381564e-09	3.1501265976435e-08	dog,facility	1.77286194565053e-08
Roseburia_hominis_SGB_4659	species	human	1.92684035883583	0.311612562527148	2989	59	3.50187902721387e-09	3.4915140575773e-08	cat,facility	1.9173600803801e-08
Parabacteroides_goldsteinii_SGB_1941	species	human	0.659236109732791	0.111948615577551	2989	44	3.89608927592694e-09	3.78064959367726e-08	dog,facility	2.12990228268216e-08
Firmicutes_SGB_14923	species	human	0.322410579076106	0.0512164188644673	2989	31	3.9213595235333e-09	3.89329084483854e-08	cat,facility	2.14040873992859e-08
Firmicutes_SGB_6522	species	human	0.909978752150817	0.147008863651697	2989	36	4.49129438045919e-09	4.34926987643646e-08	dog,facility	2.44772083569864e-08
Firmicutes_SGB_15198	species	human	1.29173290757229	0.199755025257802	2989	49	4.72207672193232e-09	4.67842727324219e-08	cat,facility	2.56953621007302e-08
Firmicutes_SGB_4342	species	human	0.733155871142318	0.114443417311459	2989	29	5.08538908309185e-09	4.91448666308631e-08	dog,facility	2.76298328523746e-08
Enterocloster_hominis_SGB_4721	species	cat	-3.35547254504275	0.568440120389	2989	1437	5.39133330571877e-09	5.19949445189564e-08	dog,facility	2.9247156291913e-08
Firmicutes_SGB_53517	species	human	1.15992801741242	0.151880443779573	2989	96	6.13556532675679e-09	5.89314176802139e-08	dog,facility	3.32335291894928e-08
Gemmiger_formicilis_SGB_15292	species	human	2.56475014683198	0.423871503813956	2989	66	6.66534793046078e-09	6.56237595825742e-08	cat,facility	3.60479138074003e-08
Oscillospiraceae_SGB_15051	species	human	2.2792429823135	0.371019566318611	2989	80	7.17314562820594e-09	7.04761557971233e-08	cat,facility	3.87349863923121e-08
Blautia_massiliensis_SGB_4826	species	human	6.29320784936003	0.44894785115922	2989	272	7.20497691085866e-09	6.90623396577427e-08	dog,facility	3.88475660574803e-08
Firmicutes_SGB_4153	species	human	0.739950341847004	0.122018709177682	2989	25	7.31454565348841e-09	6.99703799226193e-08	dog,facility	3.93783074222047e-08
Firmicutes_SGB_15038	species	human	0.889573986843284	0.124377156067191	2989	31	8.45344777174468e-09	8.07013354079917e-08	dog,facility	4.54404935693935e-08
Faecalibacillus_faecis_SGB_6750	species	human	1.2705330186004	0.199607648257532	2989	68	8.84076058206852e-09	8.42283371818891e-08	dog,facility	4.74503341104345e-08
Prevotellaceae_SGB_1667	species	human	0.724656348842927	0.110601979958648	2989	30	8.86963111018515e-09	8.43330248299055e-08	dog,facility	4.75331594495831e-08
Eubacteriaceae_SGB_4333	species	human	2.04186560857193	0.291836933460629	2989	53	9.12381331165829e-09	8.65752587078078e-08	dog,facility	4.88213731971791e-08
Firmicutes_SGB_15377	species	human	1.73738790648084	0.247588279364415	2989	59	9.24081400414962e-09	8.7509395268212e-08	dog,facility	4.93727479345577e-08
Oscillospiraceae_SGB_15011	species	human	0.408337112480701	0.060417603456826	2989	25	9.30181382172409e-09	9.12003201314986e-08	cat,facility	4.96237036009625e-08
Intestinimonas_sp_MSJ_38_SGB_14974	species	cat	1.03015236155118	0.178604195536323	2989	141	9.87302002894191e-09	9.33089427985772e-08	dog,facility	5.25916744613969e-08
Enterocloster_clostridioformis_SGB_4760	species	human	0.307855360389143	0.0475503342748787	2989	24	1.08251270240102e-08	1.0569627131518e-07	cat,facility	5.75766530585324e-08
Firmicutes_SGB_6310	species	human	0.572392343992544	0.0991675884040205	2989	22	1.16407533528911e-08	1.13425191760814e-07	cat,facility	6.18218387525163e-08
Oscillospiraceae_SGB_15065	species	human	1.49943685214727	0.205795594450616	2989	52	1.18568381132019e-08	1.1529247122033e-07	cat,facility	6.28750171010422e-08
Blautia_stercoris_SGB_4788	species	human	1.38553850571807	0.234816448962911	2989	58	1.2950152970549e-08	1.22145842818218e-07	dog,facility	6.85698967916644e-08
Prevotellaceae_SGB_1670	species	human	0.465533260828014	0.0372225685352393	2989	26	1.33718971760914e-08	1.25871990184525e-07	dog,facility	7.06971604063308e-08
Slackia_piriformis_SGB_14779	species	human	-6.71869833680205	0.776172775082921	2989	492	1.44613916118412e-08	1.39372324561852e-07	cat,facility	7.63431972105706e-08
Blautia_sp_OF03_15BH_SGB_4779	species	human	1.54175123345232	0.18794563754869	2989	82	1.46040716981226e-08	1.40270472766489e-07	cat,facility	7.69815224981515e-08
Parolsenella_massiliensis_SGB_14380	species	human	2.4745300530207	0.175750923510472	2989	67	1.60322001408221e-08	1.50015587031978e-07	dog,facility	8.43837677054877e-08
Clostridium_scindens_SGB_4630	species	human	0.35832162120939	0.0614461387363949	2989	25	1.88496951782343e-08	1.76030024674363e-07	dog,facility	9.90659314196355e-08
Firmicutes_SGB_14007	species	human	1.22665160961872	0.20994170063014	2989	52	2.22987455505455e-08	2.06602915552795e-07	dog,facility	1.17018787852047e-07
Oscillospiraceae_SGB_15015	species	human	1.37712348489738	0.204144192610704	2989	68	2.39864066111334e-08	2.28987638822075e-07	cat,facility	1.25688770642339e-07
Eubacteriaceae_SGB_4328	species	human	1.83922235845585	0.215316463245435	2989	68	2.58290636355638e-08	2.38375467916476e-07	dog,facility	1.35144079998505e-07
Prevotella_stercorea_SGB_1673	species	human	1.19290418225327	0.206510711978159	2989	23	2.61637312813576e-08	2.4926900348057e-07	cat,facility	1.36692935808215e-07
Wujia_chipingensis_SGB_5111	species	human	6.09003110259944	0.812972448116041	2989	151	2.65331993144536e-08	2.52279370901135e-07	cat,facility	1.38418769874959e-07
Oscillospiraceae_SGB_15022	species	human	2.73615958266939	0.424321534610621	2989	75	2.73405551211836e-08	2.5943271217606e-07	cat,facility	1.42420535292528e-07
Firmicutes_SGB_14263	species	human	0.862823255129726	0.113736444202581	2989	53	2.79422085135854e-08	2.64609348092508e-07	cat,facility	1.45340575753752e-07
Firmicutes_SGB_3988	species	human	1.94934453066382	0.212221089576967	2989	97	3.06145682519133e-08	2.81988874757858e-07	dog,facility	1.59006942594739e-07
Prevotella_lascolaii_SGB_1585	species	cat	0.643242758236334	0.116121081168278	2989	30	3.84880059460526e-08	3.51762472948806e-07	dog,facility	1.99607151072123e-07
Phocaeicola_coprophilus_SGB_1888	species	cat	-3.9574191811505	0.715223502183715	2989	829	3.93801073604531e-08	3.59219702730941e-07	dog,facility	2.03934758029169e-07
Blautia_obeum_SGB_4811	species	human	5.92286825755473	0.715363128559144	2989	300	4.053988877174e-08	3.79337530649853e-07	cat,facility	2.09633898517024e-07
Blautia_obeum_SGB_4811	species	human	6.04531323546736	0.699177088792856	2989	300	4.35238416294985e-08	3.96251809121071e-07	dog,facility	2.24735515100053e-07
Collinsella_stercoris_SGB_14740	species	human	-14.0661713748161	1.62539914478354	2989	526	4.72461973118578e-08	4.40265349729703e-07	cat,facility	2.43600291387815e-07
Mediterraneibacter_butyricigenes_SGB_25493	species	human	3.55348576081055	0.467959319772145	2989	187	4.82643855999326e-08	4.48060713561579e-07	cat,facility	2.48487819311443e-07
Bacteroidota_SGB_2066	species	cat	-1.5551092690459	0.283359926531112	2989	289	4.85137182172298e-08	4.40829855708007e-07	dog,facility	2.49408461241776e-07
Ruminococcus_bromii_SGB_4290	species	human	2.93696224658201	0.445432991452479	2989	70	5.02338295663032e-08	4.64515176930756e-07	cat,facility	2.57876712882459e-07
Wujia_chipingensis_SGB_5111	species	human	6.08672472723094	0.743669322665375	2989	151	5.23913896710461e-08	4.7514960324741e-07	dog,facility	2.68562819226797e-07
Eubacterium_ventriosum_SGB_5045	species	human	3.33974986826823	0.444567643132559	2989	214	5.26562001658138e-08	4.85962113467667e-07	cat,facility	2.69529638185938e-07
Eubacterium_ventriosum_SGB_5045	species	human	3.5633830949683	0.38719526938989	2989	214	5.55934428715509e-08	5.03222027988933e-07	dog,facility	2.84153189937392e-07
Firmicutes_SGB_15413	species	human	1.46550736342315	0.199616981990413	2989	54	5.62532444648673e-08	5.08218967234318e-07	dog,facility	2.87110715255751e-07
Firmicutes_SGB_15198	species	human	1.09160559810305	0.165862585507105	2989	49	6.03646770111202e-08	5.43282093100081e-07	dog,facility	3.0765109883045e-07
Mediterraneibacter_butyricigenes_SGB_25493	species	human	3.74626716583119	0.410454427715957	2989	187	6.40630755507413e-08	5.73285511000562e-07	dog,facility	3.26030357155355e-07
Candidatus_Melainabacteria_SGB_8643	species	human	0.749720680159619	0.1338217472637	2989	22	6.5544327427141e-08	5.85430015428782e-07	dog,facility	3.33089491537066e-07
Lachnospiraceae_SGB_4861	species	human	-10.0236046479179	1.24718767817825	2989	382	6.80626725266757e-08	6.24481641314791e-07	cat,facility	3.45391209077262e-07
Ruminococcus_SGB4421_SGB_4421	species	human	2.58921062662897	0.446433274128423	2989	62	6.96592632644048e-08	6.36653266579327e-07	cat,facility	3.52986839779656e-07
Clostridium_sp_AM33_3_SGB_4711	species	human	3.49070054259946	0.48581912292355	2989	147	7.41973548443054e-08	6.76817650765463e-07	cat,facility	3.75444984383846e-07
Firmicutes_SGB_14004	species	human	0.444346365493322	0.073023219182752	2989	24	7.97024458022628e-08	7.09201385666927e-07	dog,facility	4.02725072575148e-07
Clostridium_massiliamazoniense_SGB_29082	species	cat	1.82482832044842	0.330841899065891	2989	301	8.19046183846021e-08	7.2742406836494e-07	dog,facility	4.13261961806473e-07
Lawsonibacter_hominis_SGB_15131	species	human	1.22596074714088	0.221979519541256	2989	71	8.36405244453639e-08	7.55648876023633e-07	cat,facility	4.21419565474718e-07
Firmicutes_SGB_14250	species	human	0.983207558861996	0.176552339435194	2989	58	8.90640143038544e-08	8.03108779076439e-07	cat,facility	4.48107281070744e-07
Prevotella_corporis_SGB_1504	species	human	0.256189013141914	0.0455195079172873	2989	25	1.00308700136649e-07	8.87534389952038e-07	dog,facility	5.03965727817227e-07
Blautia_SGB101324_SGB_101324	species	human	1.17351878170063	0.200319891336091	2989	34	1.22815337199389e-07	1.10113522857855e-06	cat,facility	6.16167159821615e-07
Oscillospiraceae_SGB_15119	species	human	1.36881957539428	0.243958685604495	2989	107	1.34093529716816e-07	1.19769902678883e-06	cat,facility	6.71797187830564e-07
Ruminococcus_bromii_SGB_4285	species	human	5.55991370261055	0.531682172055574	2989	229	1.38017776599708e-07	1.23041934677547e-06	cat,facility	6.90479315181283e-07
Collinsella_tanakaei_SGB_14737	species	human	-10.8773317513448	1.39116207162692	2989	1031	1.44518420793025e-07	1.28110690312013e-06	cat,facility	7.21979737775324e-07
Firmicutes_SGB_3952	species	human	1.18470056627512	0.21907368646703	2989	62	1.48893279159418e-07	1.3174122035944e-06	cat,facility	7.42786358796702e-07
Oscillospiraceae_SGB_4212	species	human	1.17370278480354	0.208718538652767	2989	50	1.53765122884211e-07	1.34537350560657e-06	dog,facility	7.66010196678105e-07
Lachnospiraceae_SGB_71704	species	human	1.2896520514724	0.237792010577884	2989	61	1.54029450641174e-07	1.35776240976407e-06	cat,facility	7.66247773442802e-07
Butyricicoccus_SGB14990_SGB_14990	species	human	1.41409274420783	0.262839394304709	2989	54	1.60955836618034e-07	1.41617112964673e-06	cat,facility	7.99579767019644e-07
Prevotellaceae_SGB_1701	species	human	2.03425066805282	0.319217991991274	2989	44	1.61279530866828e-07	1.41637666213773e-06	cat,facility	8.00064096319734e-07
Butyricicoccus_SGB14990_SGB_14990	species	human	1.36166390219118	0.240353111019626	2989	54	1.84720431805912e-07	1.6132251044383e-06	dog,facility	9.15064660080547e-07
Odoribacter_splanchnicus_SGB_1790	species	human	6.18393603637235	0.902135525114265	2989	229	1.91917364084498e-07	1.67918792026436e-06	cat,facility	9.4938701645716e-07
Firmicutes_SGB_14255	species	human	0.947922841006905	0.175753027880304	2989	32	2.10062027040066e-07	1.83115068303318e-06	dog,facility	1.03769467826915e-06
Firmicutes_SGB_15382	species	human	0.38992910801037	0.0716783781476842	2989	30	2.11179116672338e-07	1.84429761893842e-06	cat,facility	1.04175806927484e-06
Lachnospiraceae_SGB_4894	species	human	3.71225915348065	0.709268123407907	2989	127	2.14818919497631e-07	1.86916240655135e-06	dog,facility	1.05823749061716e-06
Dysosmobacter_welbionis_SGB_15078	species	cat	1.04514336839266	0.198691637182674	2989	458	2.29958266896377e-07	1.99720660530997e-06	dog,facility	1.13124115439845e-06
Clostridiaceae_bacterium_AF18_31LB_SGB_4767	species	human	5.63620157061508	0.699278393468681	2989	283	2.32939156441178e-07	2.01937695179522e-06	dog,facility	1.14431360601729e-06
Oscillospiraceae_SGB_53446	species	human	0.818753847565895	0.124521796578082	2989	40	2.34389955572491e-07	2.03569618872904e-06	cat,facility	1.14984365167809e-06
Firmicutes_SGB_14969	species	human	1.73873507092017	0.300564610106978	2989	63	2.40213397745516e-07	2.07861721792267e-06	dog,facility	1.17677948452339e-06
Actinomyces_sp_ICM47_SGB_17167	species	human	0.479810892698816	0.0869445793854911	2989	43	2.51060231743457e-07	2.17647068548188e-06	cat,facility	1.2282158225126e-06
Firmicutes_SGB_6511	species	human	0.51600406983536	0.0972895258309599	2989	23	2.53781193533341e-07	2.18799288611195e-06	dog,facility	1.23810218141714e-06
Oscillospiraceae_bacterium_SGB_4247	species	human	1.64453200688753	0.310103453721396	2989	58	2.5368740533695e-07	2.18799288611195e-06	dog,facility	1.23810218141714e-06
Odoribacter_splanchnicus_SGB_1790	species	human	6.21658618019422	0.845085298935153	2989	229	2.55784644283082e-07	2.20124157379383e-06	dog,facility	1.24615741987502e-06
Proteus_mirabilis_SGB_9992	species	human	-0.522455759622104	0.101127534150181	2989	91	2.64518761884541e-07	2.27225952831967e-06	dog,facility	1.28693653478077e-06
Clostridiaceae_bacterium_AF18_31LB_SGB_4767	species	human	5.36492179870338	0.739898877521891	2989	283	2.70684306557432e-07	2.34228842151348e-06	cat,facility	1.31512416523851e-06
Blautia_sp_OF03_15BH_SGB_4779	species	human	1.57555750460941	0.132151437690087	2989	82	2.73551809889561e-07	2.34558242807122e-06	dog,facility	1.32723285539009e-06
Lachnospiraceae_SGB_106011	species	cat	-2.58432700084612	0.492193652886709	2989	513	2.78474070746751e-07	2.38345502294315e-06	dog,facility	1.34926409346748e-06
Amedibacterium_intestinale_SGB_4042	species	cat	-3.332014974098	0.615918737280485	2989	769	3.18737506014944e-07	2.71346045977144e-06	dog,facility	1.54223605851554e-06
Firmicutes_SGB_14185	species	human	0.58393263639053	0.10167586001264	2989	26	3.25496882685715e-07	2.76584378152402e-06	dog,facility	1.57279026510843e-06
Lachnospira_pectinoschiza_SGB_5075	species	human	6.3284607082033	0.794027888026096	2989	329	3.30048872945628e-07	2.81976537103548e-06	cat,facility	1.59260963657392e-06
Clostridium_sp_AM33_3_SGB_4711	species	human	3.26334667840003	0.434747695452123	2989	147	3.44633087831161e-07	2.91503289501683e-06	dog,facility	1.65752889478878e-06
Faecalibacterium_prausnitzii_SGB_15316	species	human	8.25286008551832	1.10654768943989	2989	357	3.44908472311152e-07	2.91503289501683e-06	dog,facility	1.65752889478878e-06
Prevotella_SGB1675_SGB_1675	species	human	0.843259332519968	0.159501352614094	2989	34	3.44808843141816e-07	2.94053979069946e-06	cat,facility	1.65752889478878e-06
Firmicutes_SGB_4365	species	human	2.36420521521459	0.450382788384082	2989	44	3.53594830551337e-07	2.98310057402523e-06	dog,facility	1.69696732111273e-06
Clostridium_SGB6179_SGB_6179	species	human	4.28721474790138	0.729331995244757	2989	115	3.60500298322875e-07	3.06327821061384e-06	cat,facility	1.72542564975373e-06
Oscillospiraceae_SGB_15309	species	human	3.58642073205477	0.358171510673775	2989	107	3.60235317535242e-07	3.02828833778289e-06	dog,facility	1.72542564975373e-06
Faecalibacterium_prausnitzii_SGB_15316	species	human	8.04902987832237	1.13095516789226	2989	357	4.02930116592139e-07	3.4054093724884e-06	cat,facility	1.92589705727891e-06
Firmicutes_SGB_71360	species	cat	1.23673456196401	0.242928986298459	2989	378	4.16794079848487e-07	3.48510794426501e-06	dog,facility	1.98947457547112e-06
Helicobacter_SGB28474_SGB_28474	species	human	-0.624185163911473	0.123068292432852	2989	75	4.32993251077365e-07	3.61415251695727e-06	dog,facility	2.06401230331623e-06
Firmicutes_SGB_4372	species	human	0.77693973655351	0.149196799820126	2989	28	4.47373635962931e-07	3.72758669116816e-06	dog,facility	2.12969118492717e-06
Clostridium_sp_NSJ_42_SGB_6174	species	human	2.20147549710938	0.422471171212218	2989	77	4.67268756619871e-07	3.93507045753448e-06	cat,facility	2.22141074215656e-06
Firmicutes_SGB_4350	species	human	0.696625951385052	0.132822463994414	2989	28	4.68115967370148e-07	3.93517807864103e-06	cat,facility	2.22245124374257e-06
Vescimonas_fastidiosa_SGB_15085	species	human	1.24974631313683	0.23786607136395	2989	45	4.9983934784272e-07	4.15007458525751e-06	dog,facility	2.36988173367252e-06
Proteobacteria_SGB_9324	species	human	0.646670656693232	0.125098340657028	2989	22	5.13391076834679e-07	4.30810021059136e-06	cat,facility	2.4308758216389e-06
Candidatus_Borkfalkia_ceftriaxoniphila_SGB_14027	species	human	1.92096525233079	0.36614089623856	2989	103	5.30455289699406e-07	4.39653277016238e-06	dog,facility	2.50831598885936e-06
Bacteroides_fragilis_SGB_1853	species	human	0.739133437684828	0.147446311534474	2989	60	5.69728967485504e-07	4.76390391961283e-06	cat,facility	2.69042904939416e-06
Lachnospiraceae_SGB_5074	species	human	0.676975444626911	0.127388390361795	2989	24	5.81505163395077e-07	4.85376699216139e-06	cat,facility	2.74237835057118e-06
Ellagibacter_SGB72433_SGB_72433	species	human	1.15188590074596	0.220931338067395	2989	39	5.9815230198047e-07	4.98389797904575e-06	cat,facility	2.8171300826963e-06
Lachnospiraceae_bacterium_AM48_27BH_SGB_4706	species	human	2.020965547617	0.330992599415884	2989	105	6.6042574778103e-07	5.48339406080165e-06	cat,facility	3.10628440146476e-06
Eisenbergiella_tayi_SGB_4988	species	human	1.32167653337033	0.254206691735397	2989	49	6.71263048491191e-07	5.5635791505878e-06	cat,facility	3.15306427956619e-06
Candidatus_Melainabacteria_SGB_8643	species	human	0.659749766141315	0.129367999580544	2989	22	7.00059150038943e-07	5.79206833611168e-06	cat,facility	3.28396447438692e-06
Oscillospiraceae_bacterium_SCCA1_SGB_15286	species	human	9.88288417741205	1.42486018477722	2989	381	8.37551719224048e-07	6.8693807093228e-06	dog,facility	3.92373567006021e-06
Lachnospiraceae_SGB_105952	species	cat	0.984528896635903	0.199022158337395	2989	206	8.47629456153089e-07	6.93996617225341e-06	dog,facility	3.96045625682097e-06
Oscillospiraceae_SGB_15111	species	human	0.593547280141119	0.109441359881764	2989	35	8.46711124984162e-07	6.97629867610259e-06	cat,facility	3.96045625682097e-06
Firmicutes_SGB_6517	species	human	0.923731405352764	0.182366731054126	2989	23	8.7602902566579e-07	7.16005699313668e-06	dog,facility	4.08775021606847e-06
Tenericutes_SGB_6571	species	human	0.534057668925321	0.105572696723828	2989	26	9.08861874364866e-07	7.46723449391064e-06	cat,facility	4.23536818132876e-06
Firmicutes_SGB_14185	species	human	0.494552212383676	0.0976607611382414	2989	26	9.13735918771469e-07	7.49422363987174e-06	cat,facility	4.25247887459827e-06
Firmicutes_SGB_6473	species	human	1.4088810603602	0.253336471313343	2989	51	9.17005681413933e-07	7.48200483312821e-06	dog,facility	4.26208816709735e-06
Clostridium_perfringens_SGB_6191	species	cat	-2.9629158100696	0.600690143940046	2989	741	9.6335405953542e-07	7.84659368699316e-06	dog,facility	4.4716316385522e-06
Firmicutes_SGB_15353	species	human	0.830936603863488	0.165660126796891	2989	23	1.11579930796721e-06	9.11977389319475e-06	cat,facility	5.172453672713e-06
Blautia_glucerasea_SGB_4816	species	human	2.74983555700723	0.202982742583104	2989	92	1.14526420680988e-06	9.29615490415733e-06	dog,facility	5.29516274442686e-06
Ralstonia_mannitolilytica_SGB_12921	species	human	-0.968840027776273	0.137208879227709	2989	31	1.14428464279524e-06	9.29615490415733e-06	dog,facility	5.29516274442686e-06
Bacteroidota_SGB_1404	species	human	1.75249013644527	0.327835215542484	2989	55	1.21517488407826e-06	9.91481791230632e-06	cat,facility	5.61106209528043e-06
Oscillospiraceae_bacterium_SCCA1_SGB_15286	species	human	9.49264948803929	1.4491209698996	2989	381	1.34095436693946e-06	1.09109557481875e-05	cat,facility	6.18003352924681e-06
Parabacteroides_goldsteinii_SGB_1941	species	human	0.68467792394384	0.141650991008519	2989	44	1.34189023196538e-06	1.09109557481875e-05	cat,facility	6.18003352924681e-06
Rothia_mucilaginosa_SGB_16971	species	human	1.18542351261598	0.235193654318145	2989	36	1.42559557400869e-06	1.15517332079467e-05	dog,facility	6.55699810828184e-06
Ruminococcus_bovis_SGB_4272	species	human	2.18348050766091	0.38336075230474	2989	60	1.56147754405946e-06	1.26310945073489e-05	dog,facility	7.1726572381017e-06
Desulfovibrionaceae_SGB_15459	species	human	0.534632781153985	0.103152723915807	2989	37	1.59786737486942e-06	1.28966975860533e-05	dog,facility	7.33029429949823e-06
Firmicutes_SGB_14004	species	human	0.268756613486116	0.0515418942443676	2989	24	1.69205859879834e-06	1.36639526574194e-05	cat,facility	7.75234619682607e-06
Roseburia_intestinalis_SGB_4951	species	cat	-0.670712361035069	0.136707902275239	2989	169	1.9555131119311e-06	1.56840133263046e-05	dog,facility	8.94780061694735e-06
Bifidobacterium_animalis_SGB_100575	species	cat	-1.31375360388831	0.274537034588379	2989	309	2.21148949703782e-06	1.76769228271701e-05	dog,facility	1.01059927015798e-05
Terrisporobacter_mayombei_SGB_6142	species	cat	-1.24024442386994	0.258696657706505	2989	282	2.64958082739873e-06	2.09841584946101e-05	dog,facility	1.20923450148507e-05
Sutterellaceae_SGB_9299	species	human	0.65688993841328	0.133811910544404	2989	29	2.71678382935759e-06	2.14612270339202e-05	dog,facility	1.23830726861312e-05
Hydrogenoanaerobacterium_saccharovorans_SGB_15350	species	human	2.52728307373173	0.526440409324841	2989	114	2.73929946563192e-06	2.15668385307515e-05	dog,facility	1.24696296138225e-05
Ruminococcus_bromii_SGB_4285	species	human	5.99690118859619	0.42874130451982	2989	229	2.7955787007459e-06	2.19366874421259e-05	dog,facility	1.27094625508204e-05
Clostridiaceae_bacterium_SGB_4269	species	human	5.22428364028322	0.877230686691346	2989	239	2.85633696751803e-06	2.26775844087795e-05	cat,facility	1.29690165007847e-05
Peptostreptococcaceae_SGB_6141	species	human	1.51479938941726	0.204510407412085	2989	73	3.03666551749266e-06	2.37888946519857e-05	dog,facility	1.37701101735533e-05
Sutterella_wadsworthensis_SGB_9286	species	cat	-3.9858744163498	0.849726224321458	2989	1526	3.12649384422624e-06	2.44519817070828e-05	dog,facility	1.41592941447224e-05
Streptococcus_infantis_SGB_8095	species	human	0.410220704372501	0.0851058456982565	2989	35	3.17256323041957e-06	2.46894524664335e-05	dog,facility	1.43495602889949e-05
Clostridiaceae_bacterium_SGB_4269	species	human	5.2134089321349	0.847583112282088	2989	239	3.2111293530425e-06	2.49484119093055e-05	dog,facility	1.45054463878816e-05
Clostridiales_bacterium_SGB_15158	species	cat	1.39523598408722	0.298687786223033	2989	313	3.54340429031791e-06	2.73497457170855e-05	dog,facility	1.5985996141396e-05
Streptococcus_rubneri_SGB_8056	species	human	0.970008578060339	0.194649564221159	2989	34	3.70766314248413e-06	2.8524207797643e-05	dog,facility	1.67057382611037e-05
Veillonella_rogosae_SGB_6956	species	human	2.57982969814962	0.547500228925904	2989	118	3.75914660943482e-06	2.94487299171007e-05	cat,facility	1.69161597424567e-05
Candidatus_Melainabacteria_SGB_8651	species	human	0.730379251167794	0.132495633580568	2989	25	3.79775974669204e-06	2.91535805622973e-05	dog,facility	1.70682035883732e-05
Coprococcus_catus_SGB_4669	species	human	4.04298469566508	0.636818395980111	2989	191	3.89245954982741e-06	2.9800063696406e-05	dog,facility	1.74716109489081e-05
Prevotellaceae_SGB_1701	species	human	1.90350754348282	0.28246038848646	2989	44	3.94539569037941e-06	3.0156379377357e-05	dog,facility	1.76867738363396e-05
Cetobacterium_SGB27377_SGB_27377	species	cat	-0.535377512058327	0.107029585612915	2989	61	4.04523555680554e-06	3.08694674529044e-05	dog,facility	1.81113900815458e-05
Schaalia_canis_SGB_33774	species	cat	-1.52284474296194	0.318098588668926	2989	327	4.06708783594102e-06	3.09860843849723e-05	dog,facility	1.81862069225327e-05
Blautia_luti_SGB_4832	species	human	3.17129738634126	0.606813096843741	2989	80	4.22529874727178e-06	3.28278564944542e-05	cat,facility	1.88698000872478e-05
Dialister_invisus_SGB_5825	species	human	3.07612866149458	0.649688133192776	2989	131	4.24422578320657e-06	3.22315117449311e-05	dog,facility	1.89304244580096e-05
Oscillospiraceae_SGB_4425	species	human	3.0460609289366	0.567235366299023	2989	109	4.66263784117391e-06	3.52387821457951e-05	dog,facility	2.07704660506702e-05
Bacteroides_pyogenes_SGB_1806	species	human	-0.346507649676013	0.0757307273455882	2989	67	5.06146536000467e-06	3.81917930204513e-05	dog,facility	2.25187458847e-05
Lachnospiraceae_SGB_4808	species	human	2.34670563462642	0.498990110235986	2989	90	5.06969875040296e-06	3.81928103944095e-05	dog,facility	2.25270408042403e-05
Phascolarctobacterium_faecium_SGB_5792	species	human	3.52819710845062	0.579667147226619	2989	180	5.14675839482763e-06	3.87115033333447e-05	dog,facility	2.28407583971209e-05
Coriobacteriaceae_SGB_14375	species	human	-8.43474411356434	1.35919614063399	2989	301	5.292779532788e-06	4.09192594698823e-05	cat,facility	2.34593498840491e-05
Eubacteriales_unclassified_SGB_15374	species	human	3.2962704848293	0.55371204980423	2989	115	5.641611206263e-06	4.23659847909814e-05	dog,facility	2.49741912847963e-05
Eubacteriales_unclassified_SGB_15374	species	human	3.28577822091388	0.587657108944426	2989	115	5.77222293975961e-06	4.45528696954277e-05	cat,facility	2.55204406724122e-05
Lentihominibacter_SGB71368_SGB_71368	species	human	1.21333453304351	0.258402407627832	2989	30	5.82554374367298e-06	4.3677685683882e-05	dog,facility	2.57240302389155e-05
Phascolarctobacterium_faecium_SGB_5792	species	human	3.53546777124202	0.647522316363355	2989	180	6.05251239540165e-06	4.66399484586833e-05	cat,facility	2.66929380829621e-05
Lachnospira_pectinoschiza_SGB_5075	species	human	5.30288448878739	0.7329345017783	2989	329	6.18239353870517e-06	4.62062883178028e-05	dog,facility	2.72317882271484e-05
Firmicutes_SGB_14905	species	human	1.32597847444537	0.27692296799697	2989	34	6.22956965695318e-06	4.77642884117329e-05	cat,facility	2.74054575580142e-05
Coprococcus_catus_SGB_4669	species	human	3.86939908264533	0.672769165670445	2989	191	6.23893165004823e-06	4.77642884117329e-05	cat,facility	2.7412548131951e-05
Firmicutes_SGB_49168	species	human	1.50173061656456	0.315200020932273	2989	58	6.39626809891919e-06	4.7729114484973e-05	dog,facility	2.80689829601454e-05
Coriobacteriaceae_SGB_53888	species	human	-13.4606910587637	2.18533255400384	2989	304	6.51269388904196e-06	4.97793588018183e-05	cat,facility	2.85444836252062e-05
Oscillospiraceae_bacterium_SGB_4247	species	human	1.52840514938983	0.3316275432044	2989	58	6.60872830365245e-06	5.04316548220469e-05	cat,facility	2.89295445668548e-05
Eubacteriaceae_bacterium_SGB_3958	species	human	2.26974056113916	0.378049940878592	2989	83	7.0276368196001e-06	5.23575596228027e-05	dog,facility	3.07252798898956e-05
Lachnospiraceae_SGB_4574	species	cat	2.11404055066359	0.468531705357639	2989	1115	7.14704278132216e-06	5.31631762724217e-05	dog,facility	3.1170271661574e-05
Streptococcus_mitis_SGB_8168	species	human	0.779242295530941	0.167712783357984	2989	63	7.14380010573642e-06	5.43636433242987e-05	cat,facility	3.1170271661574e-05
Oscillospiraceae_SGB_15073	species	cat	0.634428334900343	0.14082631613114	2989	135	7.33899816046067e-06	5.45050635035158e-05	dog,facility	3.19680252383613e-05
Eubacterium_rectale_SGB_4933	species	human	8.66034022445725	1.43839916874012	2989	422	7.8629840103683e-06	5.821323797943e-05	dog,facility	3.42083326502739e-05
Vescimonas_coprocola_SGB_15089	species	human	3.71043248338228	0.626153744613119	2989	230	8.05440987392458e-06	5.94438137174152e-05	dog,facility	3.49980930271145e-05
Eisenbergiella_tayi_SGB_4988	species	human	0.781657454574857	0.174991523611088	2989	49	8.0979252391345e-06	5.96715866058724e-05	dog,facility	3.51440019273849e-05
Mediterraneibacter_sp_NSJ_151_SGB_4553	species	human	1.75423852560236	0.342059742968688	2989	89	8.15937979885619e-06	6.16660819413554e-05	cat,facility	3.53673117016597e-05
Bacteroidota_SGB_65685	species	cat	-1.39727054298396	0.312728858089864	2989	287	8.54057947418542e-06	6.28352149770022e-05	dog,facility	3.69743324359778e-05
Lachnospira_eligens_SGB_5082	species	human	7.72911589039928	1.23456223572621	2989	338	8.57973903386254e-06	6.46358614755523e-05	cat,facility	3.70984559447088e-05
Lachnospira_eligens_SGB_5082	species	human	7.92154290986392	1.18433947160269	2989	338	8.97228607200251e-06	6.59085687158315e-05	dog,facility	3.87484442450218e-05
Eubacterium_rectale_SGB_4933	species	human	8.50784578991749	1.4527858013417	2989	422	9.4972825031911e-06	7.12069702465011e-05	cat,facility	4.09657173338865e-05
Bacteroides_stercoris_SGB_1830	species	cat	4.26003137591526	0.955340503953292	2989	1198	9.80553819461678e-06	7.18057734872868e-05	dog,facility	4.22438350723015e-05
Firmicutes_SGB_6602	species	human	1.44226394659271	0.318696522692541	2989	25	9.84170501113758e-06	7.35554371355386e-05	cat,facility	4.23480664530336e-05
Anaerovibrio_lipolyticus_SGB_6973	species	cat	-0.653624524475307	0.143648353237837	2989	97	9.91492409664673e-06	7.24942357205985e-05	dog,facility	4.26112837543615e-05
Firmicutes_SGB_6422	species	human	2.34529114036394	0.518714002652286	2989	63	1.027120640394e-05	7.65229216445196e-05	cat,facility	4.40889041877861e-05
Blautia_sp_Marseille_P3201T_SGB_29394	species	human	-9.72200893135708	1.66053772210259	2989	369	1.0400896444787e-05	7.73669205577531e-05	cat,facility	4.45914796669232e-05
Oscillospiraceae_SGB_53576	species	human	-9.68230172421583	1.67346085477673	2989	305	1.04357767462156e-05	7.75041309215001e-05	cat,facility	4.46868551469305e-05
Eubacteriaceae_bacterium_SGB_3958	species	human	2.23698088965188	0.425042222536784	2989	83	1.11659225139428e-05	8.27963688298024e-05	cat,facility	4.77555839562463e-05
Firmicutes_SGB_14270	species	cat	-0.913987910556603	0.207600983243105	2989	209	1.18679949822575e-05	8.63726301486521e-05	dog,facility	5.0696978565513e-05
Firmicutes_SGB_4159	species	human	1.06505033147414	0.224585551967229	2989	29	1.20762201319743e-05	8.89866470974856e-05	cat,facility	5.15242347488457e-05
Firmicutes_SGB_6522	species	human	0.980960018404785	0.208275991336335	2989	36	1.24100460294718e-05	9.13038643915582e-05	cat,facility	5.28847383207732e-05
Methanosphaera_stadtmanae_SGB_698	species	human	1.30164829751847	0.280234378854946	2989	38	1.29264119700083e-05	9.37860905393216e-05	dog,facility	5.49527874253838e-05
Porphyromonas_gingivicanis_SGB_2063	species	human	-0.294916523125548	0.0674349588223809	2989	63	1.2911576585357e-05	9.37860905393216e-05	dog,facility	5.49527874253838e-05
Rothia_mucilaginosa_SGB_16971	species	human	1.13816254387349	0.22714011279072	2989	36	1.3242020195392e-05	9.71218775139484e-05	cat,facility	5.62269212858361e-05
Vescimonas_coprocola_SGB_15089	species	human	3.57789409436894	0.671366033943584	2989	230	1.34442441776133e-05	9.84519495987955e-05	cat,facility	5.70171362784391e-05
Faecalimonas_umbilicata_SGB_4583	species	human	-14.2376543306574	1.9812996405508	2989	2130	1.44271522424348e-05	0.00010451374804197	dog,facility	6.11123802173556e-05
Megasphaera_sp_DJF_B143_SGB_5852	species	cat	0.574983480823527	0.132556405705236	2989	43	1.5452757103286e-05	0.000111771782974075	dog,facility	6.53784711415342e-05
Holdemanella_porci_SGB_6796	species	cat	-3.23788206318167	0.744159875906844	2989	1842	1.58679072482764e-05	0.00011459885234743	dog,facility	6.70547048233616e-05
Oscillospiraceae_bacterium_CLA_AA_H250_SGB_14861	species	human	6.05313237850944	1.07212016362146	2989	294	1.61546265769058e-05	0.000116491160453651	dog,facility	6.81848618168447e-05
Peptostreptococcus_canis_SGB_77430	species	human	-0.322690354981181	0.0746958449809976	2989	62	1.63938178429884e-05	0.000118035488469516	dog,facility	6.91119591306913e-05
Oscillospiraceae_SGB_15103	species	human	1.65085929421902	0.376872945935486	2989	75	1.6896748232652e-05	0.000122623161192087	cat,facility	7.11473791653454e-05
Lactobacillaceae_SGB_7083	species	cat	-0.76949532066431	0.178426190537359	2989	96	1.71044081966884e-05	0.000122776847877599	dog,facility	7.19361376833375e-05
Faecalibacterium_sp_CLA_AA_H233_SGB_15315	species	human	5.43015037976346	0.68900708351538	2989	208	1.79039401679688e-05	0.000129501505877517	cat,facility	7.52093068576077e-05
Sutterellaceae_SGB_9284	species	cat	-3.41424650875146	0.789359853672133	2989	976	1.80577012871911e-05	0.000129422673663212	dog,facility	7.57652306676096e-05
Terrisporobacter_mayombei_SGB_65115	species	cat	-1.01298654922359	0.223470838627541	2989	174	1.82219444800716e-05	0.000130401654276203	dog,facility	7.63637649597313e-05
Oscillospiraceae_unclassified_SGB15253_SGB_15253	species	cat	-0.30839506530242	0.0697682716926535	2989	43	1.91055731592385e-05	0.0001363114720408	dog,facility	7.99720855197947e-05
Firmicutes_SGB_15385	species	human	1.69191278417703	0.345949428835362	2989	78	2.00471250119822e-05	0.000142597649406498	dog,facility	8.38140439330745e-05
Clostridiaceae_unclassified_SGB66046_SGB_66046	species	cat	-0.975128629401398	0.228168428105112	2989	333	2.0710877796172e-05	0.00014709713808245	dog,facility	8.64868651299414e-05
Blautia_hansenii_SGB_4794	species	human	-14.4510042041839	2.18081017095962	2989	2170	2.07469792890749e-05	0.000147131961394402	dog,facility	8.65354548885117e-05
Prevotellaceae_SGB_1667	species	human	0.430161444420252	0.0971328593156617	2989	30	2.08354936442209e-05	0.000149331592744902	cat,facility	8.68022862421782e-05
Erysipelotrichaceae_SGB_6837	species	cat	0.549047266557742	0.128500075213058	2989	126	2.10395382214383e-05	0.000148982676054509	dog,facility	8.75492313990909e-05
Coprococcus_eutactus_SGB_5118	species	human	1.48289541893741	0.342128071077947	2989	53	2.17668134814732e-05	0.000153671096375191	dog,facility	9.04691178425038e-05
Succinivibrionaceae_SGB_3675	species	human	-0.304046818466537	0.0715970011795139	2989	51	2.27689153073924e-05	0.00016002713053601	dog,facility	9.45230674204776e-05
Leucobacter_sp_OH1287_SGB_33648	species	cat	-1.08612720517184	0.249763054495316	2989	246	2.40870392627163e-05	0.000168788227582422	dog,facility	9.98779107529045e-05
Gemmiger_SGB15301_SGB_15301	species	human	3.09925797304185	0.595155224615709	2989	69	2.42881998704267e-05	0.00017250474486285	cat,facility	0.000100594101805268
Peptostreptococcus_russellii_SGB_743	species	cat	-1.91254430084701	0.45164816335948	2989	336	2.46789376047257e-05	0.000172679331964223	dog,facility	0.000102092868196392
Firmicutes_SGB_14182	species	human	0.732284137952278	0.170711460016457	2989	43	2.57336987484533e-05	0.000179792775255861	dog,facility	0.000106331883730466
Firmicutes_SGB_14136	species	human	1.43723291187972	0.309311926389618	2989	34	2.59755702896092e-05	0.00018365935455142	cat,facility	0.000107206058476485
Oscillospiraceae_bacterium_CLA_AA_H250_SGB_14861	species	human	5.80138476350071	1.11246092701556	2989	294	2.67931545451759e-05	0.000189156462327919	cat,facility	0.000110451500729938
Alistipes_finegoldii_SGB_2301	species	human	4.57808853927544	0.866542566038421	2989	181	2.74810243228508e-05	0.000191716731814444	dog,facility	0.000113155277101191
Firmicutes_SGB_4350	species	human	0.793049793699582	0.184431843949858	2989	28	2.75852420795144e-05	0.000192159529759217	dog,facility	0.000113452327017724
Intestinimonas_massiliensis_SGB_15127	species	human	0.769393467925996	0.179816750721119	2989	62	2.7757321983864e-05	0.000195670449141857	cat,facility	0.000114027465571344
Clostridium_sp_NSJ_42_SGB_6174	species	human	1.95404551731003	0.449506846376892	2989	77	2.87624801026397e-05	0.000200064684607742	dog,facility	0.000118019596430437
Oscillospiraceae_SGB_15013	species	human	0.765341728736936	0.174915725579443	2989	26	2.88657590935064e-05	0.000202877674940352	cat,facility	0.000118306129679875
Enterococcus_cecorum_SGB_7961	species	cat	-1.72862694037835	0.41207540087969	2989	424	2.92000697982339e-05	0.000202809321308499	dog,facility	0.00011953778573652
Firmicutes_SGB_6276	species	human	2.24737093105613	0.430196475800691	2989	122	3.45480253719492e-05	0.000241018472861113	cat,facility	0.000141267474844606
Coprobacillus_cateniformis_SGB_6771	species	human	0.64971251805271	0.153219464678994	2989	41	3.47915924566809e-05	0.000242131348115568	cat,facility	0.000142099148405636
Schaalia_sp_ORNL0103_SGB_17163	species	human	0.452187032469512	0.100679906788054	2989	26	3.58781871219528e-05	0.000248096085728928	dog,facility	0.000146368105940423
Firmicutes_SGB_15353	species	human	0.69207514565455	0.16030187973973	2989	23	3.61303847597267e-05	0.000249109494922326	dog,facility	0.000147227155409163
Lawsonibacter_hominis_SGB_15131	species	human	1.12488475592514	0.148384639984881	2989	71	3.66796003990298e-05	0.000252527000703394	dog,facility	0.000149293149150021
Elusimicrobiaceae_SGB_19692	species	human	0.428557310095018	0.0991715478977209	2989	22	3.67957784429256e-05	0.000255189545789466	cat,facility	0.000149593871669687
Alistipes_finegoldii_SGB_2301	species	human	4.49099093939102	0.916673669246445	2989	181	3.88426977903677e-05	0.000268595546597323	cat,facility	0.000157734353713583
Lachnospiraceae_SGB_5239	species	cat	0.883474334109106	0.212826687732186	2989	74	3.94934771838875e-05	0.000271108061716468	dog,facility	0.000160193152292901
Collinsella_SGB63083_SGB_63083	species	human	-4.80988720199228	0.950042847360104	2989	207	4.30334549036015e-05	0.000296271201934868	cat,facility	0.000174352038939334
Firmicutes_SGB_49168	species	human	1.53117823467603	0.363986178933831	2989	58	4.50154849969136e-05	0.000309014595699337	cat,facility	0.000182173650382246
Dorea_longicatena_SGB_4582	species	human	5.30451294875258	0.936163517596137	2989	262	4.56139319116566e-05	0.000311761308544018	dog,facility	0.000184384545338891
Lachnospiraceae_bacterium_SGB_4953	species	human	2.26114197642531	0.445447798431704	2989	70	4.75326869933811e-05	0.000323936635636973	dog,facility	0.000191921362894508
Roseburia_sp_AM23_20_SGB_4950	species	human	3.10290931934348	0.761419263535213	2989	83	4.78589291086393e-05	0.000325689335752298	dog,facility	0.000193018280795048
Firmicutes_SGB_14190	species	human	0.893942002898413	0.217348793817476	2989	24	4.85816516907094e-05	0.000331564499816766	cat,facility	0.000195709911195944
Lawsonibacter_SGB15145_SGB_15145	species	human	1.72867975758426	0.225105455717172	2989	114	4.89362801617914e-05	0.00033254106230981	dog,facility	0.000196914246794376
Erysipelotrichaceae_SGB_65949	species	cat	-0.833191295373462	0.205598023674707	2989	62	5.3142472024202e-05	0.000359569437684557	dog,facility	0.000213596504033639
Desulfovibrionaceae_SGB_15459	species	human	0.899794284408626	0.189512109396835	2989	37	5.5312149153581e-05	0.000375326755983148	cat,facility	0.000221887148350917
Kineothrix_SGB4886_SGB_4886	species	human	1.37636907746205	0.334620447363856	2989	63	5.53306375022644e-05	0.00037383851928464	dog,facility	0.000221887148350917
Phocaeicola_dorei_SGB_1815	species	human	4.191131820942	0.8295274655388	2989	186	5.58042428949241e-05	0.000376499012149445	dog,facility	0.00022353296389507
Firmicutes_SGB_63327	species	human	2.12701340015447	0.517008469561257	2989	99	5.64500299436718e-05	0.000382497616687293	cat,facility	0.000225863977274623
Ruminococcus_SGB4421_SGB_4421	species	human	1.24420509142239	0.237931886521222	2989	62	5.69523224779411e-05	0.000383148577469287	dog,facility	0.0002276162311915
Firmicutes_SGB_15395	species	human	0.625833277091704	0.143271630809843	2989	36	5.74138977267166e-05	0.000385154966826736	dog,facility	0.000229201982234082
Ruminococcus_sp_AF41_9_SGB_25497	species	human	0.335446658880524	0.0768483453895906	2989	24	5.86533854046023e-05	0.000395721553030192	cat,facility	0.000233886160288702
Eubacteriaceae_SGB_4327	species	human	2.87577549826512	0.712671714494402	2989	91	6.06635137381161e-05	0.000408698758269937	cat,facility	0.000241629333436618
Firmicutes_SGB_14255	species	human	0.820080075025292	0.194107503543543	2989	32	6.09956615638784e-05	0.000410350270949002	cat,facility	0.000242679026942
Helicobacter_SGB28474_SGB_28474	species	human	-0.854925719173788	0.213015253594058	2989	75	6.16050397857311e-05	0.000413424506317056	cat,facility	0.000244615223021721
Oscillospiraceae_SGB_15267	species	human	0.528683940377299	0.128333802266567	2989	33	6.16206287001281e-05	0.000412251684915447	dog,facility	0.000244615223021721
Blautia_wexlerae_SGB_4837	species	cat	2.81696994642026	0.700736468545205	2989	1087	6.34851938012344e-05	0.000422875951930256	dog,facility	0.000251639813252526
Prevotella_stercorea_SGB_1680	species	human	1.92674250767345	0.452860043315849	2989	54	6.3532471935116e-05	0.000424389713379614	cat,facility	0.000251639813252526
Dorea_longicatena_SGB_4582	species	human	5.05783940872399	0.97975900155755	2989	262	6.52977481091097e-05	0.000435564611149309	cat,facility	0.000258342432955169
Firmicutes_SGB_14263	species	human	1.02255280839076	0.095120876033379	2989	53	6.81124403052277e-05	0.000451783781265055	dog,facility	0.00026917731995485
Coprococcus_SGB5116_SGB_5116	species	human	1.71807422275134	0.378577871337014	2989	42	6.82202592525426e-05	0.000453775377482357	cat,facility	0.0002693025189467
Lachnospiraceae_bacterium_SGB_4953	species	human	2.2503728136057	0.487339479324537	2989	70	7.01675437727622e-05	0.000466070614693446	cat,facility	0.000276680716080557
Staphylococcus_pseudintermedius_SGB_7827	species	human	-0.315080920785608	0.0792438951630225	2989	60	7.2688686310651e-05	0.000481460455956503	dog,facility	0.000286302765568789
Lachnospiraceae_SGB_71704	species	human	1.57903239770498	0.326658343058797	2989	61	7.55182011739348e-05	0.000498103268162625	dog,facility	0.000297116660236048
Lachnospiraceae_SGB_5077	species	human	4.34817820654183	0.880041575060735	2989	168	7.59299458761429e-05	0.000501520482845784	cat,facility	0.000298404687293242
Zhenpiania_hominis_SGB_14854	species	human	0.461037984705849	0.113685380390872	2989	29	7.70020288197719e-05	0.000507180960773805	dog,facility	0.000302282104256974
Treponema_succinifaciens_SGB_3546	species	cat	0.334857586803789	0.0825445938179273	2989	32	7.7737006294519e-05	0.000511307840564786	dog,facility	0.000304829036877731
Butyricimonas_virosa_SGB_1784	species	human	1.53046334232669	0.286531982894906	2989	76	8.22128130604367e-05	0.000539242873981946	dog,facility	0.000322022945509152
Alistipes_shahii_SGB_2295	species	human	4.9846426857781	1.02333210125557	2989	303	8.24686079374826e-05	0.000540169381990511	dog,facility	0.000322667551189022
Lawsonibacter_SGB15145_SGB_15145	species	human	1.46197830154351	0.274765314046878	2989	114	8.86454318790762e-05	0.000579822270099477	cat,facility	0.000346451814979329
Oscillospiraceae_SGB_15290	species	human	3.72848020443898	0.289335916447361	2989	88	8.90973341128282e-05	0.000581166013383261	cat,facility	0.0003478336321822
Firmicutes_SGB_6371	species	human	0.89565919922087	0.218999018362966	2989	36	9.03847060283567e-05	0.000588748996726147	cat,facility	0.000352470457797462
Firmicutes_SGB_6513	species	human	1.42774048848953	0.336063635292893	2989	31	9.43012168863285e-05	0.000612568235311192	cat,facility	0.000367338550800599
Lachnospiraceae_SGB_5077	species	human	4.2702839478183	0.812399251022722	2989	168	9.50755327059011e-05	0.000617598088486267	dog,facility	0.000369947369835833
Eggerthellaceae_SGB_14341	species	human	1.3768904178369	0.342480215296957	2989	82	9.59523305816946e-05	0.000622436301269975	cat,facility	0.000372948783810389
Blautia_argi_SGB_4797	species	cat	2.83045107098474	0.720948032456423	2989	875	9.91075343573879e-05	0.000642020785754727	dog,facility	0.000384789625710297
Phocaeicola_dorei_SGB_1815	species	human	4.14962827496476	0.92859912835111	2989	186	0.00010078959918713	0.000650237687779076	cat,facility	0.000390891241584297
Firmicutes_SGB_5063	species	human	0.811385673341928	0.166176130261773	2989	35	0.000102495207111539	0.000660336940578234	cat,facility	0.000397070698306148
Turicibacter_sp_1E2_SGB_39153	species	human	9.90998952495422	1.97589890513701	2989	1057	0.000103264939797817	0.00066348427259742	cat,facility	0.000399614980377329
Firmicutes_SGB_14247	species	human	1.31245372102416	0.333140861103497	2989	53	0.000112043210810361	0.000715983444690597	cat,facility	0.000433111296870215
Firmicutes_SGB_6321	species	cat	1.03611200760802	0.26748186467745	2989	186	0.000115498013473822	0.000739061915254473	dog,facility	0.000445978683031559
Coprococcus_catus_SGB_4670	species	human	5.1539701445047	0.798064016820706	2989	196	0.000116767284277716	0.000746171426360041	dog,facility	0.000450388096499762
Eubacteriaceae_SGB_5054	species	human	1.1629640903044	0.247766653077323	2989	54	0.000123139406852977	0.000784764111781946	dog,facility	0.00047444889111
Lachnospiraceae_SGB_5076	species	human	0.810357350066498	0.206037909238327	2989	46	0.000123376500214339	0.000780998087262851	cat,facility	0.000474845137386417
Firmicutes_SGB_14215	species	human	0.826229576575616	0.213432477477716	2989	37	0.000138155728026993	0.000872212066098122	cat,facility	0.00053114870655595
Holdemanella_biformis_SGB_6806	species	cat	1.02653062027594	0.268155286959943	2989	226	0.000138828095110388	0.000882362933343111	dog,facility	0.000533154150277353
Alistipes_shahii_SGB_2295	species	human	4.80505084958792	1.07371416262834	2989	303	0.000141689772255735	0.000890945287944064	cat,facility	0.000543553931093855
Firmicutes_SGB_14247	species	human	1.13406696586234	0.256442540349128	2989	53	0.000143899730716905	0.000912138615673282	dog,facility	0.000551433745986666
Candidatus_Melainabacteria_SGB_8651	species	human	0.646842190649456	0.161075913807791	2989	25	0.000145008867335728	0.000909390715897994	cat,facility	0.000555082644768907
Lachnospiraceae_unclassified_SGB106020_SGB_106020	species	human	-3.7344797608054	0.800967462636905	2989	187	0.000145517767307241	0.000911370239868458	cat,facility	0.00055642847888185
Streptococcus_canis_SGB_8217	species	human	-0.261512310289718	0.0687603455177522	2989	47	0.000147453324056981	0.000932751126807976	dog,facility	0.000563220742105337
Clostridiaceae_bacterium_SGB_4770	species	human	2.4770350739131	0.621377188158679	2989	110	0.00015098788450561	0.00094312432228935	cat,facility	0.000576099403987425
Firmicutes_SGB_15244	species	human	3.63731100950487	0.755846027005004	2989	104	0.000151519933872152	0.000945195777964374	cat,facility	0.000577506472096769
Firmicutes_SGB_4153	species	human	0.686281386765924	0.177032847072515	2989	25	0.000152294508281398	0.000948772656611721	cat,facility	0.000579833881368466
Oscillospiraceae_SGB_15107	species	human	2.45980201497172	0.631849744107298	2989	62	0.00015978742068657	0.0010087784149369	dog,facility	0.000607707641901503
Oscillospiraceae_SGB_15121	species	human	0.559406710569561	0.125887719161479	2989	34	0.000162242184332742	0.0010229066060337	dog,facility	0.000616380887201835
Ralstonia_mannitolilytica_SGB_12921	species	human	-1.08652396371136	0.158899976157157	2989	31	0.000164737720891884	0.00102358773613455	cat,facility	0.00062452017019785
Veillonellaceae_SGB_5809	species	human	5.65578392389587	1.25628175525687	2989	91	0.000164725181591846	0.00102358773613455	cat,facility	0.00062452017019785
Bacteroides_ovatus_SGB_1871	species	human	6.22179078889724	1.35217265226598	2989	363	0.000166463029728436	0.0010481170202928	dog,facility	0.000630385156476957
Collinsella_aerofaciens_SGB_14535	species	human	6.43827299434167	1.38872772377512	2989	921	0.000168111830245691	0.0010570871885849	dog,facility	0.000635948174950812
Firmicutes_SGB_4688	species	human	-8.41475288082066	1.72494487262679	2989	1231	0.000168680034787633	0.0010467040053401	cat,facility	0.000637415900687882
Clostridiales_bacterium_KLE1615_SGB_5090	species	human	6.14899449118006	1.29127022493586	2989	485	0.000173661483571091	0.00107478681958171	cat,facility	0.000655539666372411
Veillonellaceae_SGB_5809	species	human	5.61272098950889	1.23993814717023	2989	91	0.000175292418861409	0.00109930724381703	dog,facility	0.000660990709501923
Firmicutes_SGB_6458	species	human	0.791655514224932	0.137409121270671	2989	28	0.000176091203375233	0.00110285008647756	dog,facility	0.000663295619103513
Faecalibacterium_prausnitzii_SGB_15323	species	human	3.52695381561926	0.743854236266226	2989	108	0.000176705551481595	0.00110392778111829	dog,facility	0.00066490163360681
Holdemania_massiliensis_SGB_4044	species	human	0.459055836456567	0.118262010531923	2989	44	0.000181611074500222	0.00112251353518093	cat,facility	0.000682633762494458
Butyricimonas_faecalis_SGB_1782	species	human	0.751088711476611	0.0815688538269979	2989	37	0.000183267341355171	0.00114323912940607	dog,facility	0.000688128011011932
Eubacterium_ramulus_SGB_4960	species	human	2.13637126744482	0.563175462611597	2989	67	0.00018784252107782	0.00115950959345943	cat,facility	0.000704558851593053
Clostridium_SGB4909_SGB_4909	species	human	3.97931245707728	0.889703746583648	2989	114	0.000190103899833244	0.00118431967188055	dog,facility	0.000712285480625195
Eubacteriaceae_SGB_5054	species	human	1.15840903352575	0.271963406505642	2989	54	0.000191234700385925	0.0011773666410183	cat,facility	0.000715764164301605
Lachnospiraceae_bacterium_OM04_12BH_SGB_4893	species	human	3.5279345296899	0.209644916564925	2989	154	0.000196529438757556	0.00122112362737897	dog,facility	0.000734804043219319
Lachnospiraceae_bacterium_SGB_4782	species	human	2.12416692998714	0.519351843626572	2989	116	0.000201054820212863	0.00123621190628926	cat,facility	0.000750930199675709
Dielma_fastidiosa_SGB_4031	species	human	1.09585841877504	0.291204107356328	2989	67	0.000204280624493141	0.00126761503303902	dog,facility	0.000762173595814599
Oscillospiraceae_SGB_15236	species	human	5.7092730291828	1.51644020342347	2989	146	0.000209793348605624	0.00128826228128141	cat,facility	0.00078191683247428
Lachnospiraceae_SGB_5076	species	human	1.25868209582805	0.319344291743954	2989	46	0.000211476639558548	0.00130882392671668	dog,facility	0.000787360920124825
Oscillospiraceae_SGB_15064	species	human	1.02625192574441	0.273523275699276	2989	33	0.000217893807807956	0.00133626423617987	cat,facility	0.000810399998124858
Firmicutes_SGB_63369	species	human	1.2954160427302	0.345563707730954	2989	66	0.000222040747963085	0.0013724038891139	dog,facility	0.000824956014228395
Firmicutes_SGB_6328	species	human	2.46417479806323	0.558943514849128	2989	61	0.000223621002289072	0.00138036210313516	dog,facility	0.000829955388348843
Eubacteriaceae_SGB_47850	species	cat	-0.651062178361135	0.175834183941587	2989	185	0.000225677784147931	0.00139123716345313	dog,facility	0.000836711029906952
Clostridium_SGB4909_SGB_4909	species	human	3.93443629544144	0.909461013147812	2989	114	0.000227934301354899	0.0013924069497276	cat,facility	0.000844192276326992
Firmicutes_SGB_15390	species	human	0.945525135271307	0.207349530486706	2989	51	0.000230742358907446	0.00140773734101878	cat,facility	0.000853698455497528
Clostridium_SGB48024_SGB_48024	species	human	0.955325934311601	0.2487398512729	2989	31	0.000246958314068176	0.00150278117309099	cat,facility	0.000912739348860124
Firmicutes_SGB_6362	species	human	1.45925788468427	0.29427647268948	2989	50	0.000247930393452322	0.00152244757229316	dog,facility	0.000915375575825535
Clostridium_sp_AF20_17LB_SGB_4714	species	cat	-0.419487481173967	0.112922845713777	2989	154	0.000255283631441424	0.00156150143434209	dog,facility	0.000941541401885627
Firmicutes_SGB_14942	species	human	0.474826329429142	0.123679665929014	2989	24	0.000258414501250943	0.00157860464753814	dog,facility	0.000952095928046443
Peptostreptococcaceae_SGB_6141	species	human	1.27871798086561	0.341413170845578	2989	73	0.000261229993263696	0.00158349697716143	cat,facility	0.000961467727548067
Mogibacterium_diversum_SGB_3922	species	human	1.58686648742932	0.158385843043606	2989	57	0.000268073927580181	0.00163549371600017	dog,facility	0.000985631478015697
Rothia_mucilaginosa_SGB_16971	species	cat	0.424274465339001	0.112087840494067	2989	36	0.000270374009203602	0.00164739512584521	dog,facility	0.00099305594034594
Streptococcus_australis_SGB_8059	species	human	0.688166023875075	0.183756925699405	2989	43	0.000273553459519354	0.001664616922701	dog,facility	0.00100369147958502
Eggerthella_lenta_SGB_14809	species	human	1.71688517922423	0.386617996493227	2989	128	0.000274131492578583	0.00166598468943376	dog,facility	0.00100477004067404
Cutibacterium_acnes_SGB_16955	species	human	1.97438959558838	0.458119519113433	2989	89	0.000282058578955117	0.00170536956199017	dog,facility	0.0010327548589692
Bacteroides_caccae_SGB_1877	species	human	4.24661263292454	0.97761100795912	2989	193	0.000290115831382753	0.0017518390023061	dog,facility	0.00106115790651582
Firmicutes_SGB_6328	species	human	2.4450333906934	0.592364901314245	2989	61	0.000304583660519059	0.00183019923268955	cat,facility	0.00111292604055363
Lachnospiraceae_SGB_4958	species	human	0.940129085554108	0.240640241549521	2989	34	0.00030603248444601	0.00183619490667606	cat,facility	0.00111706594167754
Zhenhengia_yiwuensis_SGB_6077	species	cat	-1.12938284425245	0.302903957663129	2989	236	0.000309068011196044	0.00185677037044655	dog,facility	0.00112698304701073
Holdemania_sp_1001095H_141210_F2_SGB_4045	species	human	0.662253014076534	0.181094847560017	2989	47	0.000315967665222702	0.00189580599133621	dog,facility	0.00115095533665571
Ruminococcus_gnavus_SGB_4584	species	human	-10.3983013670244	2.28099464799529	2989	2632	0.000320862423034111	0.00192272831896934	dog,facility	0.00116758270604079
Ellagibacter_SGB72433_SGB_72433	species	human	0.879475075712267	0.23751161670221	2989	39	0.00032211046149287	0.00192775753350301	dog,facility	0.00117091952959947
Gemmiger_formicilis_SGB_15300	species	human	6.20028946620676	1.42041767976782	2989	363	0.000332266242137954	0.00198350328850961	dog,facility	0.00120659722632643
Bacteroides_ovatus_SGB_1871	species	human	5.88869357338955	1.40965454837974	2989	363	0.00033374862606567	0.00198983378068989	cat,facility	0.00120956896621631
Oscillospiraceae_SGB_15119	species	human	4.28133100375054	0.559204362870481	2989	107	0.000333768535772439	0.00198995248382152	dog,facility	0.00120956896621631
Blautia_SGB4833_SGB_4833	species	human	2.10017812973649	0.511309392043189	2989	62	0.000343377172545435	0.00204465498197509	cat,facility	0.00124311674441474
Cutibacterium_acnes_SGB_16955	species	human	1.96401858416391	0.482617713492786	2989	89	0.000366624708080338	0.00217758453816987	cat,facility	0.00132592187370159
Bacteroides_thetaiotaomicron_SGB_1861	species	human	4.76471201723977	1.12767369908838	2989	310	0.000369467362584806	0.00219446861706542	dog,facility	0.00133483765215777
Lachnospiraceae_SGB_4784	species	cat	-1.26394675723148	0.354789169001508	2989	387	0.000385086786432614	0.00228436388027196	dog,facility	0.00138984894246138
Tyzzerella_nexilis_SGB_4588	species	human	-2.28415796955905	0.444098439833369	2989	314	0.000386774710404279	0.00229149438978213	dog,facility	0.00139451799255855
Firmicutes_SGB_4394	species	human	2.43041422482799	0.677234715706706	2989	90	0.000406807582858554	0.00240113211609629	cat,facility	0.00146525297410459
Bacteroides_thetaiotaomicron_SGB_1861	species	human	4.8004677131753	1.18514394868235	2989	310	0.000410186777536779	0.00241805105357931	cat,facility	0.0014759212941481
Oscillospiraceae_SGB_15216	species	human	3.46503768420413	0.826164925560904	2989	141	0.000410777800525031	0.00241851199410243	dog,facility	0.0014765458134726
Bifidobacterium_adolescentis_SGB_17244	species	human	-6.64404672764902	1.59644818708618	2989	386	0.000419083197695742	0.00246433461388169	cat,facility	0.00150487032512674
Coriobacteriaceae_SGB_72480	species	cat	0.459773325363227	0.129978206762116	2989	119	0.000422635005892402	0.00247955772953371	dog,facility	0.00151486657640206
Escherichia_coli_SGB_10068	species	cat	-2.7118961100731	0.764271874477196	2989	1582	0.000422723582388699	0.00247955772953371	dog,facility	0.00151486657640206
Lachnospiraceae_SGB_4638	species	human	0.76626052673456	0.1907310602839	2989	34	0.000423577843030399	0.00248148212140542	dog,facility	0.0015163915291483
Faecalicoccus_pleomorphus_SGB_6791	species	human	-3.37588959686197	0.801076691904242	2989	167	0.000430671104180145	0.00251990685770913	cat,facility	0.00154022618350371
Comamonas_kerstersii_SGB_12676	species	human	2.31715657344814	0.569824450879338	2989	52	0.000442153536468934	0.00257749824225895	cat,facility	0.00157809995811364
Mediterraneibacter_SGB4586_SGB_4586	species	human	-8.22174882818271	1.93696099847751	2989	423	0.000441819696160672	0.00257749824225895	cat,facility	0.00157809995811364
Bacteroides_caccae_SGB_1877	species	human	4.17326020126851	1.04484422616104	2989	193	0.000449570109567429	0.00261105004522167	cat,facility	0.00160295310235887
Lachnospiraceae_SGB_4817	species	human	2.04179791142638	0.169800392489321	2989	65	0.000459880256797746	0.0026775250506891	dog,facility	0.00163806290865421
Gemmiger_formicilis_SGB_15300	species	human	5.98986332955015	1.44171980846546	2989	363	0.000478500406548407	0.00277224559862689	cat,facility	0.0017026719697804
Firmicutes_SGB_6365	species	human	0.759507531388262	0.180693105373273	2989	30	0.000493503675715533	0.00285916871581628	dog,facility	0.00175429397086014
Prevotellaceae_SGB_1623	species	human	3.20302377673191	0.897164940458562	2989	61	0.000503924123367959	0.00291238500711188	dog,facility	0.00178953777545429
Canibacter_oris_SGB_33649	species	cat	-0.477494279479123	0.129050314256	2989	115	0.000512358081311159	0.00295388840032204	dog,facility	0.00181766352417008
Lachnospiraceae_SGB_4638	species	human	0.705038902900373	0.191140593414866	2989	34	0.000550015956685238	0.00313648760789309	cat,facility	0.00194930504889347
Firmicutes_SGB_14933	species	human	0.636423910477152	0.178356118200442	2989	30	0.000555306940001739	0.0031820504605689	dog,facility	0.00196608673351967
Kineothrix_SGB4886_SGB_4886	species	human	1.04561308118862	0.298347387116044	2989	63	0.00056609646295216	0.00322039917886898	cat,facility	0.00200228318946179
Bacteroides_cellulosilyticus_SGB_1844	species	human	2.48111542779972	0.614097967459475	2989	121	0.000568642464686862	0.00325056710722817	dog,facility	0.00200927911847895
Eggerthella_lenta_SGB_14809	species	human	1.72353966657314	0.448961030739932	2989	128	0.000574937548660114	0.00326675358973626	cat,facility	0.00202949511937208
Clostridioides_difficile_SGB_6136	species	human	-0.187693899115808	0.0544365048450013	2989	36	0.000577175691629116	0.00329535176964033	dog,facility	0.00203536432830726
Cetobacterium_SGB66735_SGB_66735	species	cat	-0.612883596629497	0.17734682782075	2989	117	0.00060177296598175	0.00342335501516277	dog,facility	0.00211788157281338
Desulfovibrio_piger_SGB_15467	species	cat	1.2204040877907	0.354528315538683	2989	273	0.000601454306019147	0.00342335501516277	dog,facility	0.00211788157281338
Oscillospiraceae_SGB_15107	species	human	1.96498077427292	0.547938501540609	2989	62	0.000603085919202768	0.00341025562944874	cat,facility	0.00211828688800416
Parabacteroides_massiliensis_SGB_1945	species	human	1.45011365490114	0.380208775844087	2989	44	0.000602615192843053	0.00342401596319016	dog,facility	0.00211828688800416
Firmicutes_SGB_6421	species	human	0.485058791134078	0.116691964025183	2989	26	0.000616382842962666	0.00348962963674902	dog,facility	0.00216284336861007
Oscillospiraceae_SGB_15093	species	human	1.24040219567064	0.339912092770388	2989	81	0.000618345658839276	0.00348401209926646	cat,facility	0.00216758037196682
Prevotella_copri_SGB_1644	species	human	5.28586469998244	1.32493459281943	2989	112	0.000628402261816625	0.00355341135099185	dog,facility	0.00220065227727268
Clostridiaceae_bacterium_SGB_4770	species	human	2.20000834796518	0.560916996124654	2989	110	0.000635552869081572	0.00358954171327987	dog,facility	0.00222349208500645
Sutterellaceae_SGB_66515	species	cat	-2.20595167362519	0.644118195473139	2989	674	0.0006437941498815	0.00363169654229466	dog,facility	0.00225009872344947
Eggerthellaceae_SGB_14341	species	human	1.6343635668731	0.402497677225	2989	82	0.000644556829071381	0.00363169654229466	dog,facility	0.00225054047820876
Streptococcus_gordonii_SGB_8053	species	human	1.26693992359533	0.317046172789434	2989	55	0.000649511751667936	0.00365089084727769	dog,facility	0.00226560460123224
Prevotella_copri_SGB_1644	species	human	5.2747528035548	1.33351385879218	2989	112	0.00065367860177115	0.00366202422867514	cat,facility	0.00227789282213257
Oscillospiraceae_SGB_15285	species	human	3.28292372383719	0.833211648543748	2989	85	0.000680648502463598	0.0038122783107106	dog,facility	0.00236913878893209
Sutterellaceae_SGB_9299	species	human	0.841318847255986	0.235139548387154	2989	29	0.000681202756105155	0.00380634146657809	cat,facility	0.00236913878893209
Butyricimonas_virosa_SGB_1784	species	human	1.33350448673768	0.347486233556477	2989	76	0.000694831513347119	0.00386874311327628	cat,facility	0.00241416410875124
Limosilactobacillus_coleohominis_SGB_7101	species	cat	-0.47492800207468	0.138488664129994	2989	108	0.000695786536317544	0.00388783093041889	dog,facility	0.00241510989102567
Streptococcus_salivarius_SGB_8007	species	human	3.17736367183726	0.765103603973612	2989	175	0.000709011174225803	0.00395703751201052	dog,facility	0.00245860051297712
Sutterellaceae_SGB_9274	species	human	1.60205194987842	0.400520034463767	2989	59	0.000710947475161182	0.00396315401047297	dog,facility	0.00246290031307062
Oscillospiraceae_SGB_15285	species	human	3.27150505076048	0.849599993195221	2989	85	0.000755135473963051	0.00418966928848206	cat,facility	0.00261341895441028
Lachnospiraceae_bacterium_CLA_AA_H215_SGB_4777	species	human	0.937468942232602	0.253548402432783	2989	46	0.000762763949494284	0.00422702089990017	cat,facility	0.00263723957904329
Firmicutes_SGB_6310	species	human	0.521902384089768	0.152939870587442	2989	22	0.000775277788986602	0.00431156845856228	dog,facility	0.00267788822231017
Collinsella_bouchesdurhonensis_SGB_14397	species	human	-5.36716165894443	1.37274028083694	2989	338	0.000776529728918812	0.00429321711791456	cat,facility	0.00267959575725448
Bacteroides_pyogenes_SGB_1806	species	human	-0.413971438933234	0.12321891865668	2989	67	0.000791248794010655	0.0043643617690693	cat,facility	0.00272772610566831
Prevotellaceae_SGB_1623	species	human	2.88089455484646	0.743161734499307	2989	61	0.000806890568963493	0.00444543916265401	cat,facility	0.00277894054763766
Bacteroides_cellulosilyticus_SGB_1844	species	human	2.48517577290957	0.664893724109151	2989	121	0.00081204192693264	0.00446859944855814	cat,facility	0.00279396137700462
Alistipes_indistinctus_SGB_2325	species	human	2.1587789442679	0.555025628645189	2989	141	0.00081941371510962	0.00454630009465526	dog,facility	0.00281658533561003
Lachnospiraceae_bacterium_2_1_46FAA_SGB_4549	species	human	-0.150670809954275	0.0437301501923045	2989	28	0.000854488311372414	0.00471869657661862	dog,facility	0.00293145020109043
Oscillospiraceae_SGB_4423	species	human	0.604631941037538	0.170670553686925	2989	26	0.000853891962183737	0.00471869657661862	dog,facility	0.00293145020109043
Lachnospiraceae_SGB_77276	species	cat	-0.51153925672395	0.151040918114389	2989	99	0.00085772760392092	0.00473104488899539	dog,facility	0.00293971175878711
Gemmiger_SGB105726_SGB_105726	species	human	-7.62375389201013	1.96360797117665	2989	176	0.000863555007849061	0.00472176253629412	cat,facility	0.00295566711479079
Ruminococcus_torques_SGB_4608	species	cat	1.19972540137333	0.349421532552279	2989	446	0.000864054225811049	0.00476037351509919	dog,facility	0.00295566711479079
Erysipelotrichaceae_SGB_106319	species	human	-2.7936890265275	0.710677176857548	2989	105	0.000870140426550014	0.00474951649491883	cat,facility	0.00297361032725353
Collinsella_intestinalis_SGB_14741	species	human	-12.9147937858529	2.98494368657365	2989	2113	0.000875014622838484	0.00480392195728323	dog,facility	0.00298738100480668
TM7_phylum_sp_oral_taxon_348_SGB_19880	species	human	1.31511891132908	0.367159732697384	2989	49	0.000912076029838243	0.00495547299160962	cat,facility	0.0031109092743856
Actinobacteria_SGB_14770	species	human	0.583197173596104	0.172430231222951	2989	37	0.000928097176924504	0.00502515073062682	cat,facility	0.00316250454217916
Tyzzerella_nexilis_SGB_4588	species	human	-2.19002272893044	0.570001212673172	2989	314	0.000945194837836699	0.00511185648536453	cat,facility	0.00321766519867989
Lachnospiraceae_SGB_4921	species	human	1.47303827043847	0.202952813173497	2989	64	0.000962064892311568	0.00518356403604941	cat,facility	0.00327194569625578
Oscillospiraceae_SGB_15102	species	human	0.520624962464942	0.0979868718150925	2989	25	0.000963068401475304	0.00518356403604941	cat,facility	0.00327221223440744
Firmicutes_SGB_4303	species	human	2.98757167305425	0.761078773953577	2989	133	0.000965536805844679	0.00528244962455163	dog,facility	0.00327745075074149
Amedibacterium_intestinale_SGB_4042	species	human	-4.8581660422433	1.10601606609674	2989	769	0.000976147536212827	0.00532197893731756	dog,facility	0.00330712053216932
Methanobrevibacter_smithii_SGB_714	species	human	3.10030171050113	0.921381723356416	2989	105	0.000975447496491778	0.00532197893731756	dog,facility	0.00330712053216932
Faecalibacterium_prausnitzii_SGB_15317	species	human	5.75427701909615	1.74612084496875	2989	226	0.000982702920297934	0.00535153230037535	dog,facility	0.00332614375989837
Peptostreptococcaceae_SGB_106454	species	cat	1.74243921894507	0.526934617679906	2989	940	0.00098871094488091	0.00537804015693007	dog,facility	0.0033432797438277
Clostridiales_bacterium_KLE1615_SGB_5090	species	human	5.08315790171279	1.25003189388618	2989	485	0.00100248714871533	0.00544042507864385	dog,facility	0.00338662563992944
Firmicutes_SGB_14136	species	human	0.949250926775412	0.285124580366451	2989	34	0.0010294614271755	0.00557398403049327	dog,facility	0.00347443231671731
Firmicutes_SGB_15038	species	human	0.9298949702965	0.273398760132912	2989	31	0.00103695808992652	0.00555084489454421	cat,facility	0.00349639729653966
Streptococcus_gordonii_SGB_8053	species	human	1.25527754418884	0.346012064909452	2989	55	0.00108050187695947	0.00576430639337204	cat,facility	0.00363974775124347
Firmicutes_SGB_6362	species	human	1.29974897335366	0.345231813501578	2989	50	0.00108471159235276	0.00578022584128317	cat,facility	0.00365045185742313
Lachnospiraceae_SGB_4866	species	cat	0.700063279918242	0.213802992929549	2989	199	0.00108674553985942	0.00587066662769419	dog,facility	0.0036538203179494
Firmicutes_SGB_69331	species	cat	-0.135550684404561	0.0404053576990432	2989	46	0.00109706842750346	0.00591965069119717	dog,facility	0.00368502471802444
Bacteroides_eggerthii_SGB_1829	species	human	1.75358021452146	0.460849957055332	2989	100	0.00111394235660303	0.00600383103284558	dog,facility	0.00373815380958721
Firmicutes_SGB_14834	species	human	1.31060027084986	0.328446192832181	2989	36	0.00111737141992584	0.00594083834991008	cat,facility	0.00374610683628218
Streptococcus_salivarius_SGB_8007	species	human	3.04679334304459	0.801693873875137	2989	175	0.00112603655044029	0.00598016708544642	cat,facility	0.0037715826504804
Mediterraneibacter_sp_NSJ_151_SGB_4553	species	human	1.44332604707894	0.33885808503373	2989	89	0.00112742876185898	0.00606958223850106	dog,facility	0.00377267316054419
Firmicutes_SGB_14215	species	human	0.706947423535316	0.209883363158953	2989	37	0.00115217026752366	0.00618865032077627	dog,facility	0.00385182063915991
Eggerthellaceae_SGB_14792	species	cat	-1.25937833985125	0.387144053412003	2989	1224	0.00117214752786428	0.00628164516069086	dog,facility	0.00391490633244189
Roseburia_SGB4939_SGB_4939	species	human	2.04695802233269	0.551127679108631	2989	43	0.00120036359457441	0.0064182706485407	dog,facility	0.00400536418302801
Parabacteroides_distasonis_SGB_1934	species	human	6.42403241539086	1.66557586599606	2989	473	0.00120235975127077	0.00642166317892749	dog,facility	0.00400824358175751
Firmicutes_SGB_14110	species	cat	-0.180929798404805	0.0549879056905371	2989	34	0.00120911395221941	0.00645043144645561	dog,facility	0.00402696426459515
Clostridium_sp_1001270J_160509_D11_SGB_6139	species	human	2.24071317507527	0.628127650001844	2989	85	0.00123330006872746	0.00649859566940636	cat,facility	0.00410365225125967
Firmicutes_SGB_4900	species	human	1.6094106898552	0.435586435044015	2989	55	0.00124448256722541	0.0065428983133055	cat,facility	0.00413696883484612
Prevotella_copri_SGB_1653	species	human	5.36000254744797	1.44853477461763	2989	114	0.00126675845560774	0.00673509907175435	dog,facility	0.0042070654060888
Fusobacterium_mortiferum_SGB_6031	species	cat	-1.971239075867	0.604094204415434	2989	502	0.00126889627084886	0.00673886803302167	dog,facility	0.00421021211068707
Alistipes_indistinctus_SGB_2325	species	human	2.13990902802959	0.599756428227682	2989	141	0.00128376006200212	0.00672690272489113	cat,facility	0.00425553827488425
Firmicutes_SGB_4365	species	human	1.31640753629893	0.404586104468732	2989	44	0.00129411974145969	0.00677366115507647	cat,facility	0.00428586285163195
Firmicutes_SGB_5104	species	human	1.59634848264007	0.434275812924255	2989	39	0.00133513976322679	0.00708269867646519	dog,facility	0.00441757655990005
Clostridiaceae_bacterium_SGB_6153	species	human	5.35090832598202	1.41598465157815	2989	795	0.00133718602287823	0.00699131849655624	cat,facility	0.00442021211487879
Porphyromonas_cangingivalis_SGB_2060	species	human	-0.69351995450927	0.216270554334912	2989	149	0.00136065703126554	0.00710615565830375	cat,facility	0.0044935984309862
Blautia_hydrogenotrophica_SGB_4677	species	cat	0.658220806876084	0.205149642515171	2989	152	0.00137359962685659	0.00727853465197266	dog,facility	0.00453210996286545
Prevotella_copri_SGB_1653	species	human	5.32588351130455	1.46111264300911	2989	114	0.00138255349381379	0.00720455500201751	cat,facility	0.00455740140505068
Alistipes_putredinis_SGB_2318	species	human	6.00829303767891	1.62487132686604	2989	407	0.0013888699223795	0.00735119029623089	dog,facility	0.00457395988403752
Intestinimonas_gabonensis_SGB_79840	species	human	1.18565648504059	0.322882868224858	2989	93	0.00141589845567587	0.00747746597644724	dog,facility	0.00465863519788423
Veillonellaceae_SGB_5805	species	human	-5.50363796510724	1.50962073417452	2989	263	0.00143123765993396	0.00744180463533469	cat,facility	0.00470472825574946
Phascolarctobacterium_succinatutens_SGB_5763	species	human	1.92525082922589	0.519394808850014	2989	81	0.00145011937995309	0.00764962303787333	dog,facility	0.00476236977427491
Victivallis_vadensis_SGB_9202	species	human	1.87190551194549	0.504058592657219	2989	88	0.00146335554697459	0.00771082096037113	dog,facility	0.00480138086238323
Roseburia_SGB4939_SGB_4939	species	human	2.04867084058835	0.578196206815581	2989	43	0.0014655109736942	0.00761161866953949	cat,facility	0.00480399658383354
Drancourtella_massiliensis_SGB_4619	species	human	-4.45535226923903	1.21638411635817	2989	161	0.00151646476656062	0.00783313016330766	cat,facility	0.00496642211048603
Ruminococcus_champanellensis_SGB_4418	species	human	0.274997447597803	0.0850576873192717	2989	27	0.00154840678437087	0.00796323489105019	cat,facility	0.00506634116218295
Firmicutes_SGB_105302	species	cat	-1.97538295545639	0.621339342793364	2989	860	0.00157100187452544	0.00821379694042346	dog,facility	0.00513552091515386
Succinivibrionaceae_SGB_3673	species	cat	-0.250677930019426	0.0771200593570796	2989	54	0.00160863302569671	0.0083826666841831	dog,facility	0.00525367960469923
Lachnospiraceae_SGB_4921	species	human	2.59167952813651	0.776881886595373	2989	64	0.00161739937784698	0.00841904576813062	dog,facility	0.0052774368998568
Phocaeicola_sartorii_SGB_1813	species	human	1.06368340048303	0.294536593558506	2989	86	0.0016583425974113	0.00862265015368432	dog,facility	0.00540604402492513
Oscillospiraceae_SGB_15067	species	human	0.768437892074379	0.241433416378394	2989	55	0.00166792970070287	0.00866294765254927	dog,facility	0.00543229037880852
Firmicutes_SGB_13976	species	human	1.83284857268846	0.402741991105609	2989	50	0.00169258217293642	0.00877166761271226	dog,facility	0.00550750979363028
Bacteria_unclassified_SGB_105802	species	cat	1.03026747320603	0.32747350168239	2989	307	0.00169656548137642	0.00878265950622523	dog,facility	0.00551539715774669
Lachnospiraceae_SGB_47662	species	human	-1.20085742044292	0.305253152854322	2989	239	0.00170045985167275	0.00879081681595106	dog,facility	0.00552298117113546
Erysipelatoclostridium_ramosum_SGB_6744	species	human	-2.79598499896698	0.625898291510651	2989	445	0.00171969174199444	0.00887315782849645	dog,facility	0.00558032081782966
Firmicutes_SGB_6365	species	human	0.727714023552517	0.21276106111259	2989	30	0.00177095816253565	0.00901926424893968	cat,facility	0.00574141065159358
Faecalibacillus_faecis_SGB_6750	species	human	1.04464641253741	0.272389226955813	2989	68	0.00178413110499615	0.00907655047590273	cat,facility	0.00577882025491885
Romboutsia_timonensis_SGB_6148	species	human	11.2375898292256	3.00457607237716	2989	1014	0.0017885561329004	0.00908925724435159	cat,facility	0.00578785273748281
Roseburia_sp_AM23_20_SGB_4950	species	human	2.95611021394056	0.948339449701663	2989	83	0.0018332706478769	0.0093064632673708	cat,facility	0.00592712822809926
Victivallis_vadensis_SGB_9202	species	human	1.87162977503428	0.535238089371117	2989	88	0.00183850123306217	0.0093229804463669	cat,facility	0.00593861083227479
Guopingia_tenuis_SGB_14127	species	human	1.23747311001775	0.348362542758286	2989	87	0.00186630272516915	0.0096188183643688	dog,facility	0.0060229130829592
Lachnospiraceae_unclassified_SGB4923_SGB_4923	species	human	1.2482088188659	0.292933154870939	2989	35	0.00187194688356254	0.00962715540117877	dog,facility	0.00603562089987302
Bacteroides_xylanisolvens_SGB_1867	species	human	3.6819694849033	1.03496783402345	2989	328	0.00187433404627939	0.00962893176716079	dog,facility	0.00603781377203115
Firmicutes_SGB_14253	species	human	1.52910979836538	0.399905369194148	2989	68	0.0018784146637242	0.00951514882290367	cat,facility	0.00604545283493403
Firmicutes_SGB_4121	species	human	2.10804518290902	0.592187593720558	2989	172	0.00188732217274224	0.00968510486033996	dog,facility	0.00606859865908118
Anaerotruncus_rubiinfantis_SGB_25416	species	human	0.996971366126889	0.280689802476733	2989	79	0.00190201018595181	0.00974986960537908	dog,facility	0.0061047277928417
Baileyella_intestinalis_SGB_3928	species	human	-2.34927082977138	0.651153562660711	2989	74	0.00190099675412067	0.00961920675153764	cat,facility	0.0061047277928417
Firmicutes_SGB_6385	species	human	0.698115648544761	0.222538272630273	2989	29	0.00195632296746299	0.00986740012251919	cat,facility	0.00627335841878204
Firmicutes_SGB_5104	species	human	1.57748558452773	0.461344141157072	2989	39	0.00196108725904878	0.00988086272828425	cat,facility	0.00628293988700683
Faecalibacterium_prausnitzii_SGB_15322	species	human	2.56386569362002	0.828958415631941	2989	71	0.00198268489393579	0.0099790202345797	cat,facility	0.00634638594556642
Clostridium_SGB65129_SGB_65129	species	human	-0.76599176116294	0.184301357106866	2989	110	0.001990026425078	0.0101789204128718	dog,facility	0.00636412609900623
Mediterraneibacter_SGB48424_SGB_48424	species	human	0.707795599567818	0.220357167780028	2989	47	0.00206545380925684	0.0105418616498433	dog,facility	0.00659937680518649
Clostridiaceae_SGB_106462	species	human	-0.568527916747038	0.184264992311056	2989	102	0.00207268244082004	0.0104097661245019	cat,facility	0.00661053002090215
Oscillospiraceae_SGB_15095	species	human	1.38723564167414	0.445777472635017	2989	42	0.00207104265416828	0.0105589590887109	dog,facility	0.00661053002090215
Lachnospiraceae_SGB_106017	species	human	-6.62697856018703	1.88077933860532	2989	148	0.00209522961211968	0.0105006406490504	cat,facility	0.00667642084510568
Clostridium_massiliamazoniense_SGB_29082	species	human	-3.0788684790225	0.876389118659359	2989	301	0.00210894573803654	0.0105469651119622	cat,facility	0.00671407837572929
Firmicutes_SGB_14932	species	human	1.20291914342774	0.343537788036826	2989	80	0.0021316292191767	0.0108444049596951	dog,facility	0.0067801911404928
Faecalicoccus_pleomorphus_SGB_6792	species	human	-1.91123651057511	0.539622194543001	2989	123	0.00217962903082323	0.010877386782394	cat,facility	0.00692663780954336
Firmicutes_SGB_6422	species	human	2.00193835903824	0.515549446755948	2989	63	0.00220626008664664	0.0112119855265361	dog,facility	0.00700497479934396
Bacteroides_salyersiae_SGB_1857	species	human	0.612844150111583	0.171948513057271	2989	33	0.00222103342351853	0.0112441476136261	dog,facility	0.0070455562502108
Oscillospiraceae_SGB_15103	species	human	1.74125489941249	0.376313300137731	2989	75	0.00222975256360132	0.0112706463986536	dog,facility	0.00706687707657515
Lachnospira_pectinoschiza_SGB_5075	species	cat	-1.02557621923997	0.330804002627312	2989	329	0.0022681523441662	0.0114524694379955	dog,facility	0.00718214399401598
Firmicutes_SGB_4303	species	human	2.74699156613382	0.804985934746573	2989	133	0.00241241688648187	0.0119757453017353	cat,facility	0.00763212748433486
Limosilactobacillus_mucosae_SGB_7088	species	cat	-0.62171094528104	0.204136779133817	2989	133	0.00246283133999469	0.0124088809822809	dog,facility	0.00778465991917893
Parabacteroides_distasonis_SGB_1934	species	human	6.00105407530019	1.74979205147529	2989	473	0.00247504746293914	0.0122479788407356	cat,facility	0.0078114318582315
Prevotella_SGB1675_SGB_1675	species	human	0.963610060387785	0.269105875558671	2989	34	0.00247571815467275	0.0124604982043081	dog,facility	0.0078114318582315
Lachnospiraceae_SGB_4859	species	human	-13.6494677068481	3.56164216478349	2989	1935	0.00248314346805694	0.0124773810045558	dog,facility	0.00782787740331319
Intestinimonas_gabonensis_SGB_79840	species	human	1.1751479817211	0.355872816300845	2989	93	0.00249355170157682	0.0123137066226558	cat,facility	0.00785368866293608
Selenomonadaceae_SGB_5903	species	cat	0.420082894473255	0.138779870748063	2989	48	0.0025050957060115	0.0125681184569683	dog,facility	0.00788302803573192
Prevotella_stercorea_SGB_1680	species	human	2.30886482422131	0.449175579906241	2989	54	0.0025493301189431	0.0127764514781463	dog,facility	0.00801509389395711
Lachnospiraceae_SGB_4930	species	human	1.37276289376974	0.400070215584495	2989	50	0.00255753801991361	0.0128039801506503	dog,facility	0.00803375841601638
Coriobacteriaceae_SGB_105121	species	human	-2.93104519504623	0.863407980072542	2989	149	0.00256115343667049	0.0126211072176991	cat,facility	0.0080379766685923
Bifidobacterium_pullorum_SGB_17264	species	human	-9.81643440527322	2.8700708677517	2989	1199	0.00256851053058117	0.0126441499605645	cat,facility	0.00805391998817872
Firmicutes_unclassified_SGB_4994	species	human	-8.70325240687925	2.26945510823152	2989	1563	0.00264486174785412	0.0132003260958563	dog,facility	0.00827940807118424
Lachnospiraceae_bacterium_CLA_AA_H244_SGB_4993	species	human	10.1664593091143	3.30743135137335	2989	282	0.00264510351157427	0.0132003260958563	dog,facility	0.00827940807118424
Megasphaera_elsdenii_SGB_5862	species	human	-6.82518601090113	2.02125117776029	2989	561	0.00266386841031483	0.0130726362362588	cat,facility	0.0083307715006928
Phascolarctobacterium_succinatutens_SGB_5763	species	human	1.85669733137521	0.558561787220774	2989	81	0.00267079012245404	0.0130929794360637	cat,facility	0.00834503945505295
Firmicutes_SGB_14933	species	human	0.500712407814861	0.164395694083014	2989	30	0.00271341719773529	0.0132743521831116	cat,facility	0.00847074724482764
Tenericutes_SGB_6579	species	human	1.71440360515511	0.516031439499693	2989	40	0.00272113757562038	0.0132983262244826	cat,facility	0.00848735767633976
Firmicutes_SGB_14306	species	human	3.64295014904708	1.10162924498219	2989	100	0.00275682936047212	0.0136999022802809	dog,facility	0.008591106121577
TM7_phylum_sp_oral_taxon_348_SGB_19880	species	human	1.31801327418558	0.365886809006391	2989	49	0.00276660303089607	0.0137339998881115	dog,facility	0.0086139744016544
Alistipes_putredinis_SGB_2318	species	cat	1.39095881434702	0.463223241991647	2989	407	0.00277230340826519	0.0137478263652772	dog,facility	0.00862413118296744
Bacteroides_eggerthii_SGB_1829	species	human	1.7356768687347	0.536778361456585	2989	100	0.00281172726025472	0.0136702121230529	cat,facility	0.00873908551803246
Clostridiaceae_bacterium_Marseille_Q4143_SGB_4768	species	human	4.3937881990074	1.3003471193817	2989	288	0.00290187365151005	0.0143752480467662	dog,facility	0.00901134952185342
Phocaeicola_sartorii_SGB_1813	species	human	1.06276292950474	0.328268773590816	2989	86	0.0029115703609156	0.0141265080474053	cat,facility	0.00903353014610393
Blautia_caecimuris_SGB_4862	species	human	-9.57643317647302	2.74411691413882	2989	2199	0.00296301669644897	0.0143613430014937	cat,facility	0.0091850920730412
Guopingia_tenuis_SGB_14127	species	human	1.23615394718918	0.38211647246595	2989	87	0.00298224944257668	0.0144249111499401	cat,facility	0.0092366167061241
Faecalibacterium_prausnitzii_SGB_15322	species	human	2.78379540782343	0.937832029605625	2989	71	0.00299442226826437	0.0147871156200364	dog,facility	0.00926620434195195
Lachnospiraceae_SGB_66051	species	cat	1.67785164640783	0.562321866655852	2989	775	0.00300765125363277	0.0148369072302638	dog,facility	0.0092990056679188
Firmicutes_SGB_6367	species	human	0.812534431928371	0.218546078045986	2989	55	0.00303823975270771	0.0149721407249421	dog,facility	0.00938537467714163
Anaerovibrio_lipolyticus_SGB_6973	species	human	1.09827447261877	0.330066270012732	2989	97	0.00305332414595087	0.0147233912804747	cat,facility	0.00942374127768606
Enterocloster_lavalensis_SGB_4725	species	human	0.611994852193202	0.180840443955506	2989	48	0.00309316656671646	0.0152269034745666	dog,facility	0.00953838722447787
Muribaculaceae_SGB_2126	species	human	5.25808956099137	1.46297957030273	2989	431	0.00310396841475221	0.0149523136302057	cat,facility	0.00956335913151443
Anaerotruncus_rubiinfantis_SGB_25416	species	human	0.994944913629404	0.309698520223412	2989	79	0.0031654445393067	0.0152173664091441	cat,facility	0.00974100656856286
Enterocloster_citroniae_SGB_4761	species	human	0.498018214577266	0.147542302601924	2989	44	0.0031671352993631	0.0155585521581212	dog,facility	0.00974100656856286
Firmicutes_SGB_6421	species	human	0.452918036190814	0.142187044764963	2989	26	0.00324349697607701	0.015554424279783	cat,facility	0.00996720139390476
Lentihominibacter_faecis_SGB_3957	species	cat	0.961403094825589	0.326204038651172	2989	325	0.0032767706521618	0.0160636698498909	dog,facility	0.0100607098929655
Bacteroides_xylanisolvens_SGB_1867	species	human	3.52304339989054	1.08617191938399	2989	328	0.00330836779650996	0.015807763453233	cat,facility	0.0101489131797535
Lachnospiraceae_SGB_47662	species	human	-1.33262953062502	0.417096504518751	2989	239	0.00338252850734482	0.0161294281502914	cat,facility	0.010367420563673
Bacteroides_faecis_SGB_1860	species	human	1.81672512288788	0.55143088729246	2989	116	0.00343644276015809	0.0167593216720843	dog,facility	0.0105235480888997
Parabacteroides_sp_AGMB00274_SGB_1930	species	cat	0.203105619718616	0.0692080403672803	2989	45	0.00344941302249724	0.0168051981550589	dog,facility	0.0105541296371736
Vescimonas_fastidiosa_SGB_15085	species	human	1.4392295550975	0.313285056773409	2989	45	0.00350697166377336	0.0166554666327846	cat,facility	0.0107209669617687
Firmicutes_SGB_6367	species	human	0.841864004594017	0.251748565614425	2989	55	0.00352085246518003	0.0167045676315785	cat,facility	0.010754106363853
Lachnospiraceae_SGB_4929	species	human	1.49324716849767	0.455960742141745	2989	51	0.00361607159103019	0.0174906601264599	dog,facility	0.0110354143377686
Turicibacter_bilis_SGB_6847	species	human	8.01348844992985	2.13200517906619	2989	1004	0.00363151727001823	0.0171433788242302	cat,facility	0.0110729970552194
Erysipelatoclostridium_ramosum_SGB_6744	species	human	-2.58566534096323	0.755903594073044	2989	445	0.00374021843738904	0.0176212489018249	cat,facility	0.0113946189604178
Firmicutes_SGB_4121	species	human	1.99588688775962	0.629857673258518	2989	172	0.00386551237512222	0.0181390610557974	cat,facility	0.0117661938647223
Clostridium_paraputrificum_SGB_6187	species	human	-2.76708163062562	0.788895491308085	2989	171	0.00388109952072877	0.0186768013670989	dog,facility	0.011793341069431
Clostridium_sp_AF12_28_SGB_4715	species	human	1.48528596146208	0.446962755695694	2989	111	0.00387954881626958	0.0186768013670989	dog,facility	0.011793341069431
Firmicutes_SGB_14932	species	human	1.18264886909548	0.379400141783878	2989	80	0.00401415873421076	0.0187991783421429	cat,facility	0.0121871926548528
Firmicutes_SGB_14311	species	human	2.64543309449525	0.903268880323431	2989	100	0.00410381602071132	0.0191809676448708	cat,facility	0.0124487112051938
Longicatena_caecimuris_SGB_4041	species	human	1.00676281385541	0.311985236612962	2989	66	0.00410883002074092	0.0197525406501673	dog,facility	0.0124532406027083
Clostridium_SGB6179_SGB_6179	species	human	3.33749044592578	1.16659434336451	2989	115	0.00422529941580805	0.0202741458761138	dog,facility	0.0127952774261242
Propionibacterium_freudenreichii_SGB_15904	species	human	-0.132778045871994	0.0463612743652671	2989	26	0.00422953670113798	0.0202741458761138	dog,facility	0.0127971525337254
Lachnospiraceae_unclassified_SGB4550_SGB_4550	species	human	-5.32900624321715	1.59317652021699	2989	1008	0.00423737628601891	0.0202877833145839	dog,facility	0.0128099144646572
Fumia_xinanensis_SGB_25547	species	human	0.769964346098869	0.236938495115958	2989	57	0.0042427075730663	0.0202927068099195	dog,facility	0.0128150782971268
Alistipes_ihumii_SGB_2328	species	human	1.71766235063216	0.535476994005955	2989	123	0.00426970049845069	0.0203632603371094	dog,facility	0.0128746211960956
Clostridiaceae_bacterium_Marseille_Q4143_SGB_4768	species	human	4.20980922901835	1.32088282349397	2989	288	0.00426939007245615	0.0199153744626145	cat,facility	0.0128746211960956
Lachnospiraceae_SGB_4930	species	human	1.31662457126963	0.418532909885104	2989	50	0.0042812619205615	0.0199510189894941	cat,facility	0.0128984867231908
Firmicutes_SGB_15411	species	human	0.497441450594405	0.171429276384415	2989	24	0.00435267882489332	0.0202638038876574	cat,facility	0.0130941441357142
Roseburia_hominis_SGB_4659	species	human	1.67867402896387	0.235097893216764	2989	59	0.00435360856759963	0.0207390080856564	dog,facility	0.0130941441357142
Firmicutes_bacterium_AM41_11_SGB_6817	species	human	-6.60366467036877	2.06004058914646	2989	175	0.00439234368909338	0.0204081702835117	cat,facility	0.0131994219441999
Lachnospiraceae_unclassified_SGB4923_SGB_4923	species	cat	-0.377599763359365	0.131174347508192	2989	35	0.00441660919506245	0.0210140639055638	dog,facility	0.0132610753165839
Oscillospiraceae_SGB_15164	species	human	1.57197844651863	0.355884758681923	2989	120	0.004445464769607	0.0211126000538435	dog,facility	0.013336394308821
Schaalia_sp_ORNL0103_SGB_17163	species	human	0.403957018243565	0.131452456273136	2989	26	0.00453956172714989	0.0210093946076927	cat,facility	0.0136071439228213
Firmicutes_SGB_4372	species	human	0.763268830376821	0.181765829130465	2989	28	0.00455926339679755	0.0210798884110757	cat,facility	0.0136546271248712
Oscillospiraceae_SGB_15224	species	human	1.80181642448698	0.527563976884407	2989	94	0.00471387802939236	0.0222975414108469	dog,facility	0.0141057416158721
Clostridia_bacterium_SGB_5191	species	cat	1.21191252032189	0.427320537820913	2989	428	0.00472780921542925	0.0223254213494568	dog,facility	0.0141354701563595
Anaerostipes_caccae_SGB_4529	species	human	-0.882595504631758	0.240905199874182	2989	185	0.00479216314678608	0.0225772641361071	dog,facility	0.0143157779140054
Faecalibacterium_prausnitzii_SGB_15318	species	human	6.50990997417017	2.06267768103011	2989	373	0.00480000834097548	0.0225916560239924	dog,facility	0.014327113503823
Oscillospiraceae_SGB_15012	species	human	2.03032165523337	0.595589654864152	2989	62	0.00488323514062646	0.0224676457787262	cat,facility	0.0145509710972163
Prevotella_sp_Marseille_P4119_SGB_1676	species	human	2.32341520033622	0.286433142152449	2989	64	0.00488164943399868	0.0229529997315431	dog,facility	0.0145509710972163
Agathobaculum_butyriciproducens_SGB_14993	species	human	5.00805619379747	1.5926512998912	2989	312	0.00489498343408311	0.0229927707919681	dog,facility	0.0145737006787474
Firmicutes_SGB_58519	species	human	0.513519838575302	0.160859550930748	2989	38	0.00491826805230801	0.02307915635292	dog,facility	0.0146307099251585
Paraprevotella_clara_SGB_1798	species	human	0.849365056658918	0.267552952575958	2989	44	0.00494182653647635	0.0231666540218911	dog,facility	0.0146884373609385
Amedibacillus_dolichus_SGB_4035	species	human	-6.20576704048167	1.88857882937535	2989	1128	0.00496501159755351	0.0232522290904294	dog,facility	0.0147449588753541
Helicobacter_canis_SGB_19391	species	cat	1.81753978044691	0.641748914877801	2989	290	0.0050144689209163	0.0234605510228584	dog,facility	0.0148793427628196
Oscillospiraceae_SGB_15051	species	human	2.11729319896054	0.214433409436216	2989	80	0.00516294689968648	0.0241073837415064	dog,facility	0.0153070772709062
Actinobacteria_SGB_14770	species	human	0.600013977693718	0.160894015855862	2989	37	0.00528469130854917	0.0246514383888407	dog,facility	0.015654902142662
Yanshouia_hominis_SGB_53461	species	human	1.39988172440461	0.497469391249173	2989	23	0.00529501367248039	0.0246751822919145	dog,facility	0.0156723542757851
Firmicutes_SGB_3813	species	human	1.08977523656551	0.346581908053905	2989	86	0.00534722107898524	0.0248693240714935	dog,facility	0.015813646284591
Clostridiales_bacterium_KLE1615_SGB_5090	species	cat	-1.06583658820893	0.381059686461049	2989	485	0.0053644434341163	0.0249248425963472	dog,facility	0.0158513253353963
Corynebacterium_canis_SGB_86814	species	cat	-0.609161416674529	0.213797292034093	2989	154	0.00553657832373709	0.0255734607000432	dog,facility	0.0163401486834855
Lactobacillus_johnsonii_SGB_7041	species	human	4.62328951402518	1.4588547898806	2989	589	0.00553911175332176	0.0252390831194835	cat,facility	0.0163401486834855
Butyrivibrio_crossotus_SGB_5065	species	human	1.55683903022518	0.556185021535023	2989	73	0.00554663041403653	0.0252489469426605	cat,facility	0.0163486931453727
Oscillospiraceae_SGB_15015	species	human	1.93112719929151	0.543949612768681	2989	68	0.00555549737143639	0.0256357393382525	dog,facility	0.0163611941738306
Parasutterella_SGB9260_SGB_9260	species	human	8.2935446822205	2.58710599946057	2989	696	0.0055681428997055	0.0253224319334726	cat,facility	0.0163847932082016
Enterocloster_bolteae_SGB_4758	species	human	1.11847786468031	0.358760388299314	2989	102	0.00558040220620596	0.0257254905224509	dog,facility	0.0164072174591442
Atopobiaceae_SGB_14350	species	human	-9.23398433336927	2.98230592801367	2989	162	0.00558906892123852	0.0253633315946013	cat,facility	0.0164091393683625
Parabacteroides_merdae_SGB_1949	species	cat	1.79326528312822	0.64456190361459	2989	753	0.00559033444695415	0.0257345024703571	dog,facility	0.0164091393683625
Oscillospiraceae_SGB_15041	species	human	1.41794024142113	0.487862857443312	2989	51	0.00569385248126868	0.0256958931116393	cat,facility	0.0166991345159596
Oscillospiraceae_SGB_15238	species	human	1.25579546667759	0.454036132158173	2989	46	0.00579505473036348	0.0260777462866357	cat,facility	0.0169818629505349
Faecalibacterium_prausnitzii_SGB_15318	species	human	6.36345868824211	2.07736622505493	2989	373	0.0058061122261879	0.0260859207206745	cat,facility	0.0170001812450551
Clostridium_symbiosum_SGB_4699	species	human	0.627925137147354	0.202265591483279	2989	49	0.00601247840045068	0.0274756280392688	dog,facility	0.0175898561640976
Lachnospiraceae_unclassified_SGB4708_SGB_4708	species	human	0.896385324412472	0.289145046024922	2989	38	0.0060847522433481	0.0277789850722455	dog,facility	0.0177865856898531
Firmicutes_bacterium_SGB_4791	species	human	-10.3809890722613	3.2982630558271	2989	2047	0.00611363659977532	0.0278473389334383	dog,facility	0.0178526257023775
Peptacetobacter_hiranonis_SGB_6131	species	human	-10.3379546904979	3.23350687057837	2989	2134	0.0061174391719767	0.0278473389334383	dog,facility	0.0178526257023775
Senegalimassilia_anaerobia_SGB_14824	species	human	1.39570291854465	0.466903614796618	2989	96	0.00631855301698182	0.0281913869707533	cat,facility	0.0184243380223122
Lachnospiraceae_SGB_47582	species	cat	0.575892375986166	0.210564833680778	2989	161	0.00633953284339019	0.0287473431629117	dog,facility	0.0184702863814424
Agathobaculum_butyriciproducens_SGB_14993	species	human	4.85380274769336	1.60982169021324	2989	312	0.0063745513075342	0.0283875202703789	cat,facility	0.0185570271397107
Clostridia_bacterium_UC5_1_1E11_SGB_14895	species	human	0.284047129761724	0.0921414640211502	2989	28	0.00640526746676386	0.029005451508484	dog,facility	0.0186259329119805
Lentihominibacter_faecis_SGB_3957	species	human	4.34286863106681	1.41666032545669	2989	325	0.00640875328071254	0.029005451508484	dog,facility	0.0186259329119805
Lachnospiraceae_bacterium_2_1_46FAA_SGB_4549	species	human	-0.550059087230438	0.188473492517048	2989	28	0.00643679808958045	0.0286106878326686	cat,facility	0.018692081151762
Clostridiales_bacterium_SGB_15143	species	human	2.82379408987952	0.932940996791235	2989	254	0.00644732879296886	0.0291520638424172	dog,facility	0.0187073026585159
Bacteroidaceae_SGB_1883	species	human	1.60542332958861	0.48775865694699	2989	48	0.00647853833969771	0.029265121465531	dog,facility	0.0187824509077957
Bacteroides_faecis_SGB_1860	species	human	1.78469809513158	0.611051755643913	2989	116	0.0065619678663108	0.0291395861181937	cat,facility	0.0190087472097799
Firmicutes_SGB_14243	species	human	0.958311880839488	0.32305968825675	2989	36	0.00667176942907906	0.0300803677127503	dog,facility	0.0193110052951331
Barnesiella_intestinihominis_SGB_1965	species	human	3.18691223299361	1.02688110701631	2989	198	0.00669321850079365	0.0301482506683313	dog,facility	0.0193572476184032
Firmicutes_SGB_14209	species	human	2.25416555985459	0.617985591586473	2989	63	0.0067648896096159	0.0304420032432716	dog,facility	0.0195485412983754
Clostridium_neonatale_SGB_6169	species	human	-0.593475748120422	0.218909860669325	2989	126	0.00677048743304479	0.0300372706813163	cat,facility	0.0195487461638199
Enterobacter_asburiae_SGB_10141	species	human	0.472800471378942	0.157169750578496	2989	27	0.006838522027082	0.030744013231381	dog,facility	0.019729080268996
Firmicutes_SGB_14136	species	cat	-0.373547598574553	0.136792566247225	2989	34	0.00686238125189372	0.0308218952227912	dog,facility	0.0197817787187841
Fusobacteriaceae_SGB_6036	species	human	-13.6589364038146	4.45804490625015	2989	1727	0.00694867321136307	0.0311501358030306	dog,facility	0.0200142159190482
Oscillospiraceae_SGB_15108	species	human	0.439082766548065	0.159704853027575	2989	25	0.00697462799137391	0.0308848315561684	cat,facility	0.0200726275065008
Helicobacter_canis_SGB_19391	species	human	-4.95662454713609	1.60663630593644	2989	290	0.00709728952762983	0.031398515396156	cat,facility	0.0203924557751639
Oscillospiraceae_SGB_15309	species	cat	-0.400414109854165	0.147402942194468	2989	107	0.0070939901154872	0.031741230915216	dog,facility	0.0203924557751639
Lachnospiraceae_SGB_4569	species	human	1.68609136875863	0.530397925673919	2989	47	0.00713225345503859	0.031523624455447	cat,facility	0.0204762828494087
Enterocloster_lavalensis_SGB_4725	species	human	0.610041338787326	0.211712529160201	2989	48	0.007179768821068	0.031680114011316	cat,facility	0.0205830886617282
Firmicutes_SGB_15385	species	human	1.23282492370966	0.450564483999978	2989	78	0.00718109454582206	0.031680114011316	cat,facility	0.0205830886617282
Adlercreutzia_equolifaciens_SGB_14798	species	human	0.632158873612564	0.213615269904917	2989	69	0.00722505562614758	0.0318145306563137	cat,facility	0.0206923253033878
Streptococcus_australis_SGB_8059	species	human	0.7054372858	0.259349696666197	2989	43	0.00723865180825024	0.0318446659773397	cat,facility	0.0207144914609879
Bacteroides_salyersiae_SGB_1857	species	human	0.61287078313179	0.215050243003592	2989	33	0.00738650996043495	0.0324168573255467	cat,facility	0.0211115437954136
Longicatena_caecimuris_SGB_4041	species	human	1.00955340091135	0.352140973070268	2989	66	0.00738933876695562	0.0324168573255467	cat,facility	0.0211115437954136
Porphyromonas_gingivicanis_SGB_2063	species	human	-0.31581970671107	0.117837596492029	2989	63	0.00740902417915728	0.0324730093205444	cat,facility	0.0211507009860204
Bifidobacterium_dentium_SGB_17234	species	human	0.876612328521022	0.310452556839067	2989	28	0.00751008438768366	0.0335076234364391	dog,facility	0.0214219100639009
Firmicutes_SGB_6478	species	human	3.10197393752445	0.990827792491687	2989	88	0.00760841184167914	0.0332541892913427	cat,facility	0.021684893379548
Clostridium_sp_1001270J_160509_D11_SGB_6139	species	human	1.91589543827721	0.716182067731298	2989	85	0.00765353667971765	0.0340189245820438	dog,facility	0.0217959414139785
Bifidobacterium_longum_SGB_17248	species	human	-7.19110581493093	2.43485506049995	2989	621	0.00780127778128984	0.0339398763990432	cat,facility	0.0221988089400017
Collinsella_phocaeensis_SGB_109036	species	human	-3.28511935570721	1.12192978290878	2989	247	0.00784034774938341	0.0340784147337255	cat,facility	0.0222920498308433
Enterocloster_citroniae_SGB_4761	species	human	0.499164490627515	0.176402463261461	2989	44	0.00790396310524413	0.034323287296806	cat,facility	0.0224548734965851
Firmicutes_bacterium_SGB_4791	species	human	-10.0222854229132	3.33875674543576	2989	2047	0.00795459505924022	0.0345113802202179	cat,facility	0.0225805800357405
Anaerotignum_faecicola_SGB_5190	species	human	3.99434019607932	1.42648179178833	2989	169	0.00803492394519988	0.0356134410954536	dog,facility	0.0227903175574755
Firmicutes_SGB_6499	species	cat	0.211210206560247	0.078938073462001	2989	30	0.00822853326136107	0.0363349839518528	dog,facility	0.0233207709498671
Clostridiaceae_unclassified_SGB15090_SGB_15090	species	human	2.41363876560463	0.896984488409125	2989	86	0.00848788019624689	0.0366229121733763	cat,facility	0.0240173058033002
Coprobacillus_cateniformis_SGB_6771	species	human	0.653767413953087	0.245174712702411	2989	41	0.00848390059355321	0.0373228313425344	dog,facility	0.0240173058033002
Intestinibacter_bartlettii_SGB_6140	species	cat	-0.592718195506137	0.224393623549088	2989	169	0.00861003426628403	0.0378424246037237	dog,facility	0.0243434781773354
Clostridiales_bacterium_SGB_15143	species	human	2.72033170037379	0.946426573013982	2989	254	0.00876545926560085	0.0376141090960633	cat,facility	0.0247631225418772
Clostridium_paraputrificum_SGB_6187	species	human	-2.4881950841745	0.835320270138809	2989	171	0.0088012736515868	0.0377334604917121	cat,facility	0.0248444572271848
Arachnia_propionica_SGB_35139	species	cat	-0.454772948816233	0.172707354859186	2989	121	0.00888504696784963	0.0389402699077667	dog,facility	0.0250609339117098
Dorea_formicigenerans_SGB_4575	species	human	5.36560279902091	1.84249696654433	2989	476	0.00890110495347168	0.0389402699077667	dog,facility	0.0250662485831444
Youxingia_wuxianensis_SGB_82503	species	human	0.817266253779333	0.310001913207168	2989	54	0.0088941413769272	0.0389402699077667	dog,facility	0.0250662485831444
Oscillospiraceae_SGB_15012	species	human	1.57513248942618	0.547957497023707	2989	62	0.00894695181124034	0.0390894337436624	dog,facility	0.0251753130917717
Coprobacter_secundus_SGB_1962	species	human	0.484234890744339	0.166156445967846	2989	45	0.0090268135554	0.039344226180468	dog,facility	0.0253798406561604
Dorea_formicigenerans_SGB_4575	species	human	5.36846257496051	1.85317230465039	2989	476	0.00904915633851258	0.0386206527533261	cat,facility	0.0254224511273384
Lachnospiraceae_SGB_4870	species	human	-10.2940896570336	3.46284984786249	2989	1953	0.00906230428858096	0.0386417965867521	cat,facility	0.0254391827529451
Firmicutes_SGB_4053	species	human	-2.92057212590367	1.00867941483113	2989	102	0.00912212422706439	0.0388617324795264	cat,facility	0.0255867988827333
Hungatella_hathewayi_SGB_4742	species	human	0.405049730532804	0.139050908621936	2989	29	0.00917543409143424	0.0399550758773812	dog,facility	0.0257159353259928
Collinsella_aerofaciens_SGB_14535	species	human	-4.07517333700961	1.42684608862118	2989	921	0.00920299698255378	0.0391708788535412	cat,facility	0.0257727635212136
Adlercreutzia_equolifaciens_SGB_14798	species	human	0.562750404963592	0.187491172991057	2989	69	0.00924109073380775	0.0402038596869348	dog,facility	0.0258589698777516
Streptococcus_anginosus_SGB_8028	species	human	0.849400505042538	0.296322626686585	2989	51	0.00942809695711443	0.0409796361748863	dog,facility	0.0263614062745563
Corynebacterium_mustelae_SGB_17028	species	cat	-0.435152668572477	0.164726840348824	2989	107	0.00945647559147305	0.041065137098883	dog,facility	0.0264198690103003
Firmicutes_SGB_14949	species	human	0.954566226671212	0.35317709212664	2989	30	0.0095256937363212	0.0412896798350099	dog,facility	0.0265712766130663
Lachnospiraceae_SGB_4929	species	human	1.6561597150314	0.37115277465298	2989	51	0.00951995726015606	0.0404105476497714	cat,facility	0.0265712766130663
Firmicutes_SGB_6511	species	human	0.397391948824298	0.14354414907642	2989	23	0.00955241612312201	0.0405118655005786	cat,facility	0.0266248194069996
Firmicutes_SGB_66598	species	human	5.76642951958514	1.96607445544438	2989	991	0.00957291450260775	0.0405623223668447	cat,facility	0.0266609437761603
Firmicutes_SGB_3996	species	human	0.78661359375245	0.295437039090331	2989	66	0.00975650254291665	0.0412290913910349	cat,facility	0.0271508650623888
Faecalibacterium_prausnitzii_SGB_15317	species	human	4.74272947601777	1.8299316223846	2989	226	0.00981835181734274	0.0414533099110012	cat,facility	0.0273015018694507
Firmicutes_SGB_4668	species	human	-4.60339866160934	1.61720719459077	2989	319	0.00985090820861038	0.0415535627118127	cat,facility	0.0273705124382207
Porphyromonas_gulae_SGB_2056	species	human	-0.123360614181894	0.0477569061716995	2989	21	0.00986713210819741	0.0426911880938156	dog,facility	0.0273940708529782
Oscillospiraceae_SGB_15265	species	human	1.70798456489945	0.620353199288145	2989	106	0.00991890473950406	0.0428758522011926	dog,facility	0.0275162086773536
Clostridium_sp_AM42_4_SGB_4709	species	human	1.04747577262685	0.375295214069488	2989	82	0.0100730506217641	0.0423014307499908	cat,facility	0.0279000626853403
Ruminococcus_gnavus_SGB_4584	species	human	-6.69357887479418	2.31156334813526	2989	2632	0.010067355523311	0.0423014307499908	cat,facility	0.0279000626853403
Prevotella_SGB1672_SGB_1672	species	human	1.2702701606024	0.482685727589478	2989	36	0.0101475118521364	0.042576215208786	cat,facility	0.0280843109710536
Eubacterium_sp_AF16_48_SGB_5042	species	human	0.872505545216393	0.334555438602864	2989	46	0.0101882736881948	0.0437993607233606	dog,facility	0.028153065652457
Firmicutes_SGB_6353	species	cat	0.912205158592337	0.35423006218529	2989	498	0.010181467631075	0.0437993607233606	dog,facility	0.028153065652457
Alistipes_ihumii_SGB_2328	species	human	1.59321212224428	0.578822763135201	2989	123	0.010328293698973	0.0431428105264453	cat,facility	0.0285177008690613
Tenericutes_SGB_6584	species	human	2.13377707057301	0.814672304888075	2989	59	0.0103835294990263	0.0433351549711574	cat,facility	0.028647850107688
Firmicutes_SGB_4394	species	human	2.50180764493666	0.81142990199519	2989	90	0.0105476698998963	0.0452157587324776	dog,facility	0.0290780268401662
Blautia_caecimuris_SGB_4862	species	cat	1.74265005542437	0.679174878058495	2989	2199	0.0105560963453049	0.0452157587324776	dog,facility	0.0290785925026039
Oscillospiraceae_SGB_105706	species	cat	-0.560334657442197	0.219103198067375	2989	170	0.0106508385260617	0.045538852664467	dog,facility	0.0293167438651208
Blautia_caecimuris_SGB_4862	species	human	-7.83378312089519	2.687806143994	2989	2199	0.0107362375665242	0.0458624061265653	dog,facility	0.0295288275838228
Oscillospiraceae_SGB_15164	species	human	1.82972507782127	0.45529563119328	2989	120	0.0108374742568747	0.044990782214279	cat,facility	0.0297841075730892
Alistipes_putredinis_SGB_2318	species	human	4.61733421966409	1.6692692921877	2989	407	0.0110408358588654	0.0457142949169526	cat,facility	0.030295916549889
Fusobacterium_mortiferum_SGB_6031	species	human	-3.74608733052187	1.30173266500143	2989	502	0.0110345262617182	0.046966449323342	dog,facility	0.030295916549889
Prevotella_dentalis_SGB_1666	species	human	1.05165047693675	0.371177242752709	2989	49	0.0111237261269536	0.0473034196706161	dog,facility	0.0304997048922751
Clostridium_sp_AF12_28_SGB_4715	species	human	1.31146560886304	0.473545965348762	2989	111	0.0111994481231859	0.0462492095875173	cat,facility	0.0306835383514396
Bacteroidaceae_SGB_1890	species	human	-1.6526652531016	0.604251369224785	2989	180	0.0113769228607716	0.0468590115383398	cat,facility	0.0311215592873543
Prevotellaceae_SGB_1614	species	cat	0.220700842035008	0.0864778573017828	2989	62	0.0113734956120195	0.0482350767142841	dog,facility	0.0311215592873543
Oscillospiraceae_SGB_4423	species	human	0.456344325151001	0.178255083218029	2989	26	0.0113939739266098	0.0468882906089806	cat,facility	0.0311441157483917
Firmicutes_SGB_15382	species	human	0.382345374038663	0.14970121980741	2989	30	0.0114406441609761	0.0484762604341091	dog,facility	0.0312475354419865
Firmicutes_SGB_63326	species	human	0.525632383284681	0.205987803454086	2989	43	0.0114928064675641	0.0472537709686419	cat,facility	0.031365784317727
Eubacterium_sp_OM08_24_SGB_4289	species	human	1.49918350088396	0.528482895258846	2989	24	0.0115220944428022	0.0487775560074102	dog,facility	0.0314214711211961
Lachnospiraceae_bacterium_OF09_6_SGB_4966	species	human	3.90864076220731	1.03815333789991	2989	76	0.0118483916525034	0.0499782957349094	dog,facility	0.032286410843532
Bacteroidota_SGB_2239	species	human	0.972176011001813	0.330788191646001	2989	22	0.0118587177538939	0.0499782957349094	dog,facility	0.0322896725908566
Anaerostipes_caccae_SGB_4529	species	human	-0.927331582870957	0.342171015544177	2989	185	0.0118944950207979	0.0486930889913914	cat,facility	0.0323621760681247
Oscillospiraceae_SGB_15313	species	human	-12.8675790894285	4.51941843707011	2989	2121	0.0120443053695099	0.0506698877097311	dog,facility	0.0327445873112656
Faecalibacillus_faecis_SGB_6750	species	cat	-0.332595103853698	0.13149523234889	2989	68	0.0121125029636564	0.0509113760932297	dog,facility	0.0329047027514998
Firmicutes_unclassified_SGB_4995	species	human	-5.27130832115293	1.90853722990331	2989	394	0.0122236350775342	0.0499105307581397	cat,facility	0.0331811183954248
Faecalicatena_fissicatena_SGB_4871	species	human	4.90886436029682	1.24965845292488	2989	188	0.0122505706312319	0.0514458513774619	dog,facility	0.0332287333762786
Cetobacterium_SGB27377_SGB_27377	species	human	0.547161778318113	0.197654920570416	2989	61	0.0123213445240263	0.0502522964043647	cat,facility	0.0333893033728083
Elusimicrobiaceae_SGB_19694	species	human	1.63237142670401	0.611587731924141	2989	41	0.0123286486301633	0.0502522964043647	cat,facility	0.0333893033728083
Streptococcus_infantis_SGB_8095	species	human	0.29074864160096	0.115229440617758	2989	35	0.0126836332285233	0.051521114819738	cat,facility	0.0343244152481155
Fumia_xinanensis_SGB_25547	species	human	0.721034232237228	0.272212841593133	2989	57	0.0128073660289408	0.0519789485305376	cat,facility	0.0346327627250486
Bacteroidaceae_SGB_1894	species	human	-2.15475557177148	0.787329257968341	2989	94	0.0128367328370005	0.0520533379701584	cat,facility	0.0346856562600999
Clostridium_SGB4750_SGB_4750	species	human	2.9233790019524	1.07668378299916	2989	199	0.0132257383856965	0.0552948423997736	dog,facility	0.0357094936413806
Clostridiaceae_SGB_4744	species	human	-6.39159033820861	2.35117370847898	2989	413	0.0132410680621531	0.0535547830026709	cat,facility	0.0357236138335893
Ruminococcus_sp_AF13_28_SGB_4834	species	human	2.17687419903682	0.75049329255951	2989	105	0.0132579116888876	0.055380258215052	dog,facility	0.0357417939356673
Amedibacillus_dolichus_SGB_4035	species	human	-5.43190652711967	1.98099842873171	2989	1128	0.0132905859692948	0.0537090003694894	cat,facility	0.035802591449654
Paraprevotella_clara_SGB_1798	species	human	0.836026367314582	0.319571156073911	2989	44	0.0133327661196435	0.0538333262159577	cat,facility	0.0358888841439719
Oscillospiraceae_SGB_15224	species	human	1.46008783622771	0.534402562352324	2989	94	0.0133542639836368	0.0538740025208135	cat,facility	0.0359194157491432
Youxingia_wuxianensis_SGB_82503	species	human	1.2077728404556	0.464421846247347	2989	54	0.0134336812981485	0.0541480692325372	cat,facility	0.0361055704799022
Bacteroidota_SGB_2241	species	human	1.5597861461051	0.536245695606059	2989	30	0.0134819591728731	0.0562663004064332	dog,facility	0.036207812903912
Dorea_sp_AF36_15AT_SGB_4552	species	human	4.45655396882026	1.64303027043685	2989	306	0.0135414777817548	0.0564380884087846	dog,facility	0.036340065943905
Streptococcus_anginosus_SGB_8028	species	human	0.863366902373238	0.328839585592255	2989	51	0.0135838626564917	0.0546599797679309	cat,facility	0.0364261730219948
Enterobacter_asburiae_SGB_10141	species	human	0.468258845218451	0.179093862771803	2989	27	0.0136380854700791	0.0548032812319352	cat,facility	0.0365438699300529
Lachnospiraceae_SGB_4870	species	human	-9.51600416646132	3.41649648166928	2989	1953	0.0139122242815882	0.0578571866948588	dog,facility	0.0372502174746234
Bacteroidota_SGB_2285	species	human	1.10128858238246	0.439412654394388	2989	39	0.0140226805788316	0.0582328882447422	dog,facility	0.0375014518401513
Firmicutes_SGB_4900	species	human	2.02942908774617	0.425344430229223	2989	55	0.014027260611965	0.0582328882447422	dog,facility	0.0375014518401513
Firmicutes_SGB_4063	species	human	1.11187974409523	0.421755122592834	2989	49	0.0140992847283455	0.0583491067569202	dog,facility	0.0376655363173399
Gemmiger_formicilis_SGB_15299	species	human	5.92658400916727	0.442076754070514	2989	152	0.0141822905960919	0.0584647573873857	dog,facility	0.0378301371330144
Lachnospiraceae_SGB_5239	species	human	1.66910795128934	0.610564968115748	2989	74	0.0141751270876643	0.0584647573873857	dog,facility	0.0378301371330144
Anaerotruncus_colihominis_SGB_14963	species	cat	0.496125051523899	0.202123806038254	2989	137	0.0144479841332631	0.0592751818796846	dog,facility	0.0384976237735152
Firmicutes_SGB_14151	species	human	-1.44884981187175	0.412101828599295	2989	27	0.014454295835801	0.0592751818796846	dog,facility	0.0384976237735152
Blautia_argi_SGB_4797	species	human	-6.01278650754983	2.24660572350269	2989	875	0.014523331717049	0.0576047370711547	cat,facility	0.0386523884749453
Dorea_longicatena_SGB_4581	species	human	4.98778704088606	1.87282823355843	2989	329	0.0145660900267335	0.0596281706299175	dog,facility	0.0387370379132003
Holdemania_filiformis_SGB_4046	species	human	1.60893334939345	0.597119991909334	2989	135	0.0147136402088974	0.0601295729854075	dog,facility	0.0391000341238693
Clostridioides_difficile_SGB_6136	species	human	-0.23975509790104	0.0983359281230465	2989	36	0.0148742693177947	0.058798871837988	cat,facility	0.0394972151479278
Clostridium_spiroforme_SGB_6747	species	cat	0.553666018406719	0.227258464568358	2989	258	0.0150232994663383	0.0612888237744388	dog,facility	0.0398630234151827
Clostridium_sp_NSJ_6_SGB_29097	species	cat	-0.72686860494783	0.298430421608382	2989	160	0.0151688311620739	0.0618290473295941	dog,facility	0.0402190073615108
Elusimicrobiaceae_SGB_19692	species	human	0.959961822822619	0.295251198694801	2989	22	0.0152414148284609	0.0620176983011404	dog,facility	0.0403811867028211
Eggerthellaceae_SGB_63101	species	human	0.626880021263628	0.250959293006993	2989	56	0.0153728299659878	0.0603753931621678	cat,facility	0.0406754939347963
Firmicutes_SGB_14199	species	human	0.384847823914469	0.157643850444035	2989	28	0.015375497707329	0.0603753931621678	cat,facility	0.0406754939347963
Clostridium_sp_AT4_SGB_4753	species	human	-10.2449330419607	3.84978997554386	2989	2189	0.0155586567849242	0.0631451165212587	dog,facility	0.0411292743260664
Succinivibrionaceae_SGB_3675	species	human	-0.3130619045384	0.129347180607004	2989	51	0.0155887650598212	0.0610603123107283	cat,facility	0.0411780896315068
Firmicutes_SGB_3813	species	human	0.988036499240472	0.384040381592922	2989	86	0.0158550192436342	0.0620516769734265	cat,facility	0.0418501515408464
Fusobacterium_SGB6028_SGB_6028	species	human	-9.32444865722475	3.51836554666416	2989	1443	0.0158704375570486	0.0643551019080319	dog,facility	0.0418596104692624
Mediterraneibacter_faecis_SGB_4563	species	human	5.38978097933373	2.03866040317965	2989	394	0.0160175181068777	0.0648957176907521	dog,facility	0.0422160667243118
Actinobacteria_SGB_13825	species	human	-2.32348568568254	0.886741144497869	2989	107	0.0161105080360971	0.0629471051352393	cat,facility	0.0424295360563481
Eubacteriales_unclassified_SGB_15372	species	human	0.975770273952228	0.405509825945443	2989	41	0.0161291179863745	0.0629676493574025	cat,facility	0.042446942200749
Acidaminococcus_timonensis_SGB_5741	species	human	-2.86340926388666	1.09795744055512	2989	104	0.0162721961779877	0.0634212208061076	cat,facility	0.0427916415476152
Firmicutes_SGB_14209	species	human	1.56020600104724	0.620603908748946	2989	63	0.016559840966236	0.0643826957928845	cat,facility	0.0434834131385128
Neglectibacter_timonensis_SGB_14851	species	human	0.978483063008135	0.320165749692574	2989	45	0.0165537781416231	0.0643826957928845	cat,facility	0.0434834131385128
Parabacteroides_SGB104879_SGB_104879	species	human	-0.131474138973082	0.0549680376490079	2989	26	0.0168647513198307	0.0680360711927475	dog,facility	0.0442512057998822
Candidatus_Melainabacteria_SGB_8640	species	human	1.39662211726853	0.337368973359108	2989	45	0.0169435242125481	0.0657659754620386	cat,facility	0.0444249408004319
Clostridium_SGB29100_SGB_29100	species	human	-0.812521459134172	0.303361246753522	2989	38	0.0170812162708379	0.066245901260914	cat,facility	0.0447527866295953
Dorea_longicatena_SGB_4581	species	human	4.86296634784001	1.88479114919767	2989	329	0.0172618420228327	0.0667816628217218	cat,facility	0.0451925501367574
Firmicutes_SGB_58519	species	human	0.486142567777853	0.19382643018416	2989	38	0.0173649728570273	0.0670706076934814	cat,facility	0.0454289267716757
Lachnospiraceae_SGB_66069	species	human	-10.5346831845188	3.91262552938535	2989	1519	0.0174550421022997	0.070177304820499	dog,facility	0.0456308085113334
Actinobacteria_SGB_14336	species	human	1.10429714017255	0.459537537072608	2989	47	0.0174741172084505	0.0674369367880955	cat,facility	0.0456469369027248
Dorea_sp_AF36_15AT_SGB_4552	species	human	4.27717399430837	1.65789296555233	2989	306	0.017706488425132	0.0681663668676916	cat,facility	0.0462198151732043
Firmicutes_SGB_6602	species	human	0.820099606814315	0.290984659553442	2989	25	0.0177280761570177	0.071093203364367	dog,facility	0.0462420393564687
Firmicutes_SGB_14937	species	human	2.11019197686871	0.810460087222528	2989	158	0.0179541224815292	0.0719385230440882	dog,facility	0.0467971490178105
Clostridium_tertium_SGB_6183	species	human	-0.952533764868712	0.357466107406769	2989	58	0.0180342554733726	0.0691459746442482	cat,facility	0.046971400301413
Oscillospiraceae_SGB_15095	species	human	1.21391246789862	0.492773474299325	2989	42	0.0182126355425668	0.069722662293767	cat,facility	0.0474010978028394
Clostridium_tertium_SGB_6183	species	human	-0.929277869542733	0.340814044099524	2989	58	0.0183063844399939	0.0730396861412956	dog,facility	0.0475750784454507
Sellimonas_intestinalis_SGB_4617	species	cat	0.366163604481802	0.154711579037795	2989	48	0.0182972728401628	0.0730396861412956	dog,facility	0.0475750784454507
Slackia_faecicanis_SGB_33547	species	human	4.89603325273617	1.79210899670611	2989	678	0.0184292746657352	0.0703744609907751	cat,facility	0.0478592837685062
Lachnospiraceae_unclassified_SGB4708_SGB_4708	species	human	0.775241330430824	0.326964840359822	2989	38	0.0185314270096303	0.0706523749812707	cat,facility	0.0480892570308601
Helicobacter_canis_SGB_21969	species	human	-2.66362750386775	1.01141023984689	2989	280	0.0186717728231348	0.0743092193725842	dog,facility	0.0484179328998737
Collinsella_SGB105265_SGB_105265	species	human	2.57871391911397	0.975592821767375	2989	276	0.0188595178324154	0.0717270049174766	cat,facility	0.0488689484053138
Firmicutes_unclassified_SGB47660_SGB_47660	species	human	-12.8215352193638	4.90683671982243	2989	1497	0.0189206139462007	0.0751723802614005	dog,facility	0.048991370078852
Mediterraneibacter_faecis_SGB_4563	species	human	5.24520971737872	2.05139494032157	2989	394	0.0190338329898075	0.0722781737190828	cat,facility	0.0492484764337594
Faecalibacterium_prausnitzii_SGB_15323	species	human	2.79930774769056	0.700280132667996	2989	108	0.0190919062637752	0.072435583217992	cat,facility	0.0493626260635767
Blautia_wexlerae_SGB_4837	species	human	7.41922515607362	2.86109814563542	2989	1087	0.0192414262637518	0.0763183904624502	dog,facility	0.0497128741379767
Streptococcus_orisratti_SGB_29803	species	cat	0.237842788330703	0.092647291748028	2989	40	0.0194078593723289	0.0769138359663052	dog,facility	0.0501062763503119
Clostridium_SGB29100_SGB_29100	species	human	-0.756081009508496	0.277599094656334	2989	38	0.0196378632999633	0.0776296423492263	dog,facility	0.0506631090386362
Butyricicoccus_SGB14985_SGB_14985	species	human	-8.48599483511621	3.277035506815	2989	1770	0.0196901600516499	0.0777453733700426	dog,facility	0.05074966561027
Firmicutes_SGB_14941	species	human	1.8651013699682	0.730404953428654	2989	143	0.0197001105125532	0.0777453733700426	dog,facility	0.05074966561027
Firmicutes_SGB_15355	species	human	1.88538675604277	0.709794196547192	2989	41	0.0198220942395773	0.0747250171333706	cat,facility	0.0510267447783005
Eubacteriales_unclassified_SGB_15372	species	human	1.05167975156302	0.447102861058175	2989	41	0.0198502847806122	0.0781418556138291	dog,facility	0.0510621507411093
Succinivibrionaceae_SGB_3677	species	human	4.78321856084761	1.89951673580225	2989	181	0.0199442424277088	0.0750654806776335	cat,facility	0.0512665592055276
Eubacteriales_bacterium_SGB_14960	species	cat	0.136031361235563	0.057982691212401	2989	26	0.0200107232144613	0.0787077320095075	dog,facility	0.0514000929626359
Ligilactobacillus_animalis_SGB_7076	species	human	4.73501409508306	1.88146390405727	2989	678	0.0201710211128086	0.075858481314199	cat,facility	0.0517742392423832
Bacteroidota_SGB_2230	species	human	3.37219685781293	0.454531208260822	2989	73	0.0202941692068786	0.0762000811939804	cat,facility	0.0520525572768162
Streptococcus_canis_SGB_8217	species	human	-0.291752218392472	0.125675459040355	2989	47	0.020370326596463	0.0763974667192664	cat,facility	0.0521722267716797
Streptococcus_minor_SGB_29817	species	human	-1.18858518814768	0.33043260519054	2989	200	0.020356232778748	0.0799333836674236	dog,facility	0.0521722267716797
Enterocloster_bolteae_SGB_4758	species	human	1.01190949034434	0.414467382494753	2989	102	0.0205723072566612	0.0770603661814251	cat,facility	0.0526514115534086
Sutterellaceae_SGB_66516	species	cat	-0.534828267374828	0.230898911585886	2989	203	0.0206838221347752	0.0810847092166251	dog,facility	0.0528985386049891
Firmicutes_SGB_6506	species	cat	-0.0548899673396696	0.0234352417641753	2989	34	0.0209038264285832	0.0818791075059786	dog,facility	0.0534225679753604
Clostridium_sp_AM42_4_SGB_4709	species	cat	-0.280939037033022	0.121386004943255	2989	82	0.0211080537326842	0.0825419414621381	dog,facility	0.0538666566035383
Phocaeicola_plebeius_SGB_1903	species	human	-7.66435396259782	3.01375882227483	2989	377	0.0210992961606594	0.0788792504220272	cat,facility	0.0538666566035383
Clostridium_symbiosum_SGB_4699	species	human	0.591447537309807	0.244071692466832	2989	49	0.0212037710685832	0.0791115382590493	cat,facility	0.0540719093508138
Prevotella_dentalis_SGB_1666	species	human	0.970630948394252	0.391647822839857	2989	49	0.0213215710743593	0.0794881653649633	cat,facility	0.054333138969747
Oscillospiraceae_SGB_15066	species	human	0.730489246845555	0.301626616352137	2989	54	0.0213915629701706	0.0835812849770708	dog,facility	0.0544722521421839
Tyzzerella_SGB4587_SGB_4587	species	human	-2.38303571725806	0.958954017944189	2989	346	0.0214822084588587	0.080023771794611	cat,facility	0.0546637203733692
Eubacterium_sp_OM08_24_SGB_4289	species	human	1.1172091288393	0.472933949287874	2989	24	0.0216149236870048	0.080327801503479	cat,facility	0.054922403075385
Proteus_mirabilis_SGB_9992	species	human	-0.418996426956911	0.182205377553128	2989	91	0.0216114814943675	0.080327801503479	cat,facility	0.054922403075385
Firmicutes_SGB_15356	species	human	2.54767631512549	0.861039224289251	2989	89	0.0216754299110877	0.0804892342210155	cat,facility	0.055036608467708
Firmicutes_SGB_69175	species	human	2.4077904915116	0.893839848737936	2989	52	0.021755668485028	0.0807236290915753	cat,facility	0.0552007169523271
Clostridium_SGB4750_SGB_4750	species	human	2.71956608756274	1.10292607607637	2989	199	0.0217765377727565	0.0807375409876726	cat,facility	0.0552140602883439
Eubacteriales_bacterium_SGB_14960	species	human	0.395342340670453	0.171050565900967	2989	26	0.0218990334457868	0.085422532448578	dog,facility	0.0554848719897908
Clostridium_phoceensis_SGB_15154	species	human	2.39261940983321	0.963711738085476	2989	263	0.0220655725742231	0.0859300084723666	dog,facility	0.0558268456330666
TM7_phylum_sp_oral_taxon_352_SGB_19860	species	human	1.07231027473096	0.444055919792372	2989	79	0.0220549671292644	0.0859300084723666	dog,facility	0.0558268456330666
Allobaculum_stercoricanis_SGB_29316	species	human	-8.99057516348764	3.4668185254618	2989	1451	0.0221918811570002	0.0863505870762485	dog,facility	0.0561062785220227
Campylobacter_upsaliensis_SGB_19439	species	cat	1.2317212342026	0.536700451003441	2989	366	0.0223648816211701	0.0868803803339687	dog,facility	0.0565032759243419
Firmicutes_unclassified_SGB47659_SGB_47659	species	human	-11.2044057571805	4.44967806815592	2989	1365	0.0231321197755853	0.0896938615899133	dog,facility	0.0583521540742647
Lachnospiraceae_SGB_65958	species	human	-12.8990832429691	5.15228706181119	2989	1758	0.0231461894730544	0.0896938615899133	dog,facility	0.0583521540742647
Lachnospiraceae_unclassified_SGB4550_SGB_4550	species	human	-4.18791333272449	1.7017900648392	2989	1008	0.02312938629001	0.0854175299480714	cat,facility	0.0583521540742647
Oscillospiraceae_SGB_15216	species	human	2.14591674604283	0.842918144281389	2989	141	0.0232527227081389	0.0856717502277992	cat,facility	0.0585789745147345
Canicola_haemoglobinophilus_SGB_9760	species	human	-0.108284499631692	0.0476942951974914	2989	30	0.0232985442750792	0.090062241640388	dog,facility	0.0586526342355553
Bacteroidaceae_SGB_1890	species	cat	0.856504583962238	0.373088100118725	2989	180	0.0233380466274969	0.0901410547872854	dog,facility	0.0587102922627714
Firmicutes_SGB_15377	species	human	1.41561893749138	0.42181307777375	2989	59	0.0233573400936799	0.0859229453056119	cat,facility	0.0587170660350717
Barnesiella_intestinihominis_SGB_1965	species	human	2.67022890946179	1.09154239392129	2989	198	0.0234817354832049	0.0862460004196216	cat,facility	0.0589878539801816
Clostridiaceae_bacterium_SGB_4629	species	human	0.500561338453289	0.211916982934966	2989	24	0.0236664111584395	0.0912598487515952	dog,facility	0.0594095786141948
Gordonibacter_pamelaeae_SGB_14807	species	human	0.494731085704137	0.20165606537806	2989	48	0.0237455811068219	0.0913429304851118	dog,facility	0.0595660428190277
Hungatella_hathewayi_SGB_4742	species	human	0.405462341585331	0.171221022560016	2989	29	0.0237943674740301	0.0871905493453971	cat,facility	0.0596461217261832
Firmicutes_SGB_6478	species	cat	0.27588667323122	0.121205922746643	2989	88	0.0239466882729142	0.0920395940465063	dog,facility	0.0599854365589926
Terrisporobacter_mayombei_SGB_65115	species	human	-0.938759905113002	0.366692031227192	2989	174	0.0241082632220995	0.0925098204682026	dog,facility	0.0603474359635994
Clostridiaceae_SGB_4746	species	human	-7.8516326680786	3.1412114051988	2989	1750	0.0241692566888757	0.0925931880948319	dog,facility	0.060414601348801
Coriobacteriaceae_SGB_72473	species	human	1.79010053952799	0.54281121151356	2989	59	0.0241545621556366	0.0925931880948319	dog,facility	0.060414601348801
Roseburia_sp_BX1005_SGB_4963	species	human	1.45660626949503	0.430959179763541	2989	68	0.0247845315731466	0.094796310542546	dog,facility	0.0619088193320759
Bacteroidaceae_SGB_1883	species	human	1.67309185036347	0.291992669812556	2989	48	0.0248042336921094	0.0905392926408574	cat,facility	0.0619143080938539
Succinivibrionaceae_SGB_3677	species	human	4.56722996598841	1.8870035810247	2989	181	0.0248891667944306	0.0951193765012437	dog,facility	0.0620824985556425
Clostridium_leptum_SGB_14853	species	human	2.90568735022816	1.19490919177221	2989	241	0.0249146673895403	0.0951397339344713	dog,facility	0.0621023104699112
Megamonas_funiformis_SGB_6962	species	human	-9.56091638370078	3.9390778629197	2989	1885	0.0257273318184603	0.097846852303112	dog,facility	0.0640827976351367
Allobaculum_sp_539_SGB_42252	species	cat	-0.500731490237618	0.223742058157584	2989	114	0.0257831340892534	0.0978580016072656	dog,facility	0.0641765976591761
Faecalibacterium_prausnitzii_SGB_15326	species	cat	0.289716117155758	0.128717579664892	2989	153	0.0258499657766225	0.0979184245803627	dog,facility	0.0642976996848901
Holdemania_filiformis_SGB_4046	species	human	1.48875436723868	0.622523351274087	2989	135	0.025902312773931	0.0939656208014299	cat,facility	0.0643826284479227
Proteobacteria_SGB_9323	species	human	1.18253401189505	0.474728754994079	2989	38	0.0260406365215876	0.0985615103016108	dog,facility	0.0646809911354321
Lachnospiraceae_SGB_4680	species	human	-3.73949566374189	1.56648701785143	2989	207	0.0261849951665518	0.0948451898659433	cat,facility	0.0649939143186623
Oscillospiraceae_SGB_15236	species	human	4.05229018948324	1.8249943679181	2989	146	0.0263895673306413	0.0996422734437987	dog,facility	0.0654557501041222
Fournierella_massiliensis_SGB_15280	species	human	-7.20804044196197	2.93861181182927	2989	1432	0.0264150187683634	0.0996585828092813	dog,facility	0.0654729652303443
Plesiomonas_shigelloides_SGB_9937	species	cat	0.257597229747291	0.116071316355191	2989	36	0.0266174831626058	0.100342166742485	dog,facility	0.0659285980014963
Bifidobacterium_pseudolongum_SGB_17279	species	human	8.623295690326	3.54454782883642	2989	937	0.0269499419444618	0.0973915143372273	cat,facility	0.0667053496553963
Bacteroides_uniformis_SGB_1836	species	human	5.36012835704028	2.22614663818698	2989	792	0.0271032672195987	0.102091859590757	dog,facility	0.0670379413676368
Firmicutes_SGB_14899	species	human	1.03535212200307	0.429966667180561	2989	97	0.0277100359580821	0.104121589240933	dog,facility	0.0684908435945048
Firmicutes_SGB_42321	species	human	0.753013054474698	0.262147624497709	2989	26	0.0278386480209588	0.100066359807044	cat,facility	0.0687606829959017
Streptococcus_infantis_SGB_8095	species	cat	-0.135069043851039	0.0611163734234716	2989	35	0.02846651625023	0.106630731243912	dog,facility	0.0702624340384253
Collinsella_SGB62963_SGB_62963	species	human	-3.42814305783216	1.46468617312849	2989	224	0.0290286230204589	0.1038826484171	cat,facility	0.0715998881613411
Enterococcus_hirae_SGB_7970	species	cat	-0.843130003812943	0.385691754793815	2989	282	0.0291002420964766	0.108700402555854	dog,facility	0.0717265200663677
Lentihominibacter_faecis_SGB_3957	species	human	3.38146553648059	1.4400676828366	2989	325	0.0291556810228165	0.104086443378957	cat,facility	0.0718131224078705
Clostridiaceae_bacterium_Marseille_Q3526_SGB_4703	species	human	-7.7637032460388	3.27982221995436	2989	1986	0.0300512454208546	0.111944449766785	dog,facility	0.0739674704617694
Firmicutes_unclassified_SGB_14911	species	human	-4.69664346985712	2.01228837562555	2989	319	0.0301921864682263	0.107461397271061	cat,facility	0.0742627006523758
Fusobacterium_varium_SGB_6038	species	human	-0.872880255135759	0.367704874715103	2989	32	0.0303523489251228	0.107885923394742	cat,facility	0.0746047659125499
Peptostreptococcaceae_SGB_106454	species	human	-4.77589722900028	2.05284562050214	2989	940	0.030630820329552	0.108694468528342	cat,facility	0.0752369524344621
Oscillospiraceae_SGB_15115	species	human	2.03598159175681	0.941242549570305	2989	75	0.0308371402648177	0.114510199597544	dog,facility	0.0756911624681889
Eubacterium_sp_AF34_35BH_SGB_5051	species	human	1.90098031646998	0.837049613949334	2989	106	0.0309341355332425	0.109558294144574	cat,facility	0.0758765862559492
Firmicutes_SGB_6353	species	human	-3.93846536157851	1.68331419616736	2989	498	0.0310036788090687	0.109687433806128	cat,facility	0.0759944642742037
Campylobacter_upsaliensis_SGB_19439	species	human	-3.48076185506176	1.48826938883156	2989	366	0.0317165072929779	0.11170653352777	cat,facility	0.0776878713956114
Lactobacillaceae_SGB_7083	species	human	3.45507194396826	1.4731195161989	2989	96	0.0319511516134593	0.112448978364981	cat,facility	0.0782084590012495
Zhenhengia_yiwuensis_SGB_6077	species	human	-1.36563886910764	0.567010785625359	2989	236	0.0320149150829967	0.117954952758916	dog,facility	0.0783103420806081
Firmicutes_SGB_6517	species	cat	-0.219442610476462	0.101865031736053	2989	23	0.032245145406666	0.1186178671902	dog,facility	0.0788189905344697
Firmicutes_SGB_6305	species	cat	0.418411466725393	0.195352475834492	2989	149	0.0324781622210163	0.119288950961303	dog,facility	0.0793337429390433
Parasutterella_excrementihominis_SGB_9262	species	human	2.62374917025475	1.12403861664815	2989	250	0.0325998379634271	0.119549639063392	dog,facility	0.07957600198526
Clostridium_sp_NSJ_6_SGB_29097	species	human	-3.00590252654694	1.22285510983752	2989	160	0.0327901379906961	0.119967642175425	dog,facility	0.079985322809029
Roseburia_SGB4949_SGB_4949	species	human	3.36354127611944	1.21758543016493	2989	63	0.0328429227545377	0.114901501268843	cat,facility	0.0800588682169537
Bacteroidota_SGB_1404	species	human	1.82187350762496	0.503420741443261	2989	55	0.0329231450156658	0.120360892940992	dog,facility	0.0801991487055165
Coprobacter_secundus_SGB_1962	species	human	0.447668501468286	0.201257443738603	2989	45	0.0330891497689571	0.115677116612603	cat,facility	0.0805480541863739
Coriobacteriaceae_SGB_72473	species	human	1.5309705037466	0.719168529410855	2989	59	0.0332776222411903	0.116249827029225	cat,facility	0.0809511347091404
Clostridiaceae_bacterium_SGB_6152	species	human	1.33386840781526	0.569924627744981	2989	101	0.0333911382888391	0.116560035655193	cat,facility	0.0811714475103944
Oscillospiraceae_SGB_63306	species	human	-2.20737313072406	0.972552722449437	2989	155	0.0336870330753877	0.117419104200686	cat,facility	0.0818345027387681
Pseudoflavonifractor_phocaeensis_SGB_15149	species	human	-4.6935830017636	2.06388958785797	2989	342	0.0337861770207922	0.117677516499985	cat,facility	0.0820190172426507
Firmicutes_SGB_6338	species	human	0.772280289418202	0.3459827746272	2989	26	0.0338110760936132	0.117677516499985	cat,facility	0.0820231660789505
Lachnospiraceae_SGB_4574	species	human	-5.58604639197898	2.3895715607248	2989	1115	0.0338767734057994	0.117819220783001	cat,facility	0.0821262148980894
Clostridium_phoceensis_SGB_15154	species	human	2.21823557091534	0.978853992957354	2989	263	0.0339789832387747	0.118087608661799	cat,facility	0.0823175778873604
Prevotella_SGB1638_SGB_1638	species	human	-3.62322889715002	1.6027383862299	2989	229	0.0342471386767823	0.118931889543229	cat,facility	0.0829104240244894
Roseburia_sp_AM59_24XD_SGB_4654	species	human	1.23919612647862	0.434899783976769	2989	24	0.0347372423803473	0.12679631197037	dog,facility	0.0840394160733847
Faecalibacillus_intestinalis_SGB_6754	species	human	4.47499586398452	1.92907140152339	2989	642	0.0347820374084046	0.120700580145722	cat,facility	0.0840902708909959
Desulfovibrionaceae_SGB_15447	species	human	1.80145013244696	0.156088157439849	2989	60	0.0348723227414349	0.127190931205419	dog,facility	0.0842509600658847
Schaalia_sp_Marseille_Q2122_SGB_86829	species	cat	0.223543892815651	0.105859214366232	2989	57	0.0349423204782542	0.127347746039758	dog,facility	0.0843624488270206
Tenericutes_SGB_6579	species	human	1.19511441419124	0.562356461658298	2989	40	0.0356394426082164	0.129687971713232	dog,facility	0.0859868407266449
Firmicutes_SGB_15273	species	human	1.19818880563205	0.566281793798606	2989	92	0.0356721277702292	0.129706826957904	dog,facility	0.08600703198589
Erysipelatoclostridium_SGB66626_SGB_66626	species	human	-6.40570254591347	2.7976114618609	2989	801	0.0359007264445478	0.130437462182194	dog,facility	0.0864992298599221
Lachnospiraceae_SGB_4591	species	human	-9.1354764987129	3.99942647628947	2989	1395	0.035947346138177	0.130506300529363	dog,facility	0.0865525958412063
Firmicutes_SGB_4304	species	human	-4.51576264831397	2.0109339361708	2989	268	0.0361479611281432	0.124980780557422	cat,facility	0.086976420755267
Streptococcus_gallolyticus_SGB_8018	species	human	-1.06125389545545	0.466463067567496	2989	63	0.0370376810782941	0.133971834905327	dog,facility	0.0890566131705821
Firmicutes_SGB_14834	species	cat	0.187144427496497	0.0895127896356343	2989	36	0.0376819914449859	0.136070652109153	dog,facility	0.0905442960196434
Erysipelotrichaceae_bacterium_7770_A6_SGB_6836	species	human	-4.37160288252097	1.95434338137367	2989	431	0.0377394931763837	0.129912007167756	cat,facility	0.0906209011302574
Sutterellaceae_SGB_9285	species	human	5.66197824274223	2.54486716019624	2989	637	0.0377915710241024	0.12999638873061	cat,facility	0.0906843871860585
Fusobacterium_varium_SGB_6038	species	human	-0.806198271327805	0.349835247287717	2989	32	0.0380560393649552	0.137171130234203	dog,facility	0.0912570923619299
Clostridia_bacterium_UC5_1_1E11_SGB_14895	species	human	0.247670373032509	0.114863843765746	2989	28	0.0382357511675927	0.131141674550085	cat,facility	0.0915019295532986
Firmicutes_SGB_14937	species	human	1.86623332185154	0.844752503439666	2989	158	0.0382280815757055	0.131141674550085	cat,facility	0.0915019295532986
Firmicutes_SGB_47238	species	cat	-0.531361979045185	0.256131678445538	2989	269	0.0382008569858875	0.137523085149195	dog,facility	0.0915019295532986
Lachnospiraceae_SGB_4905	species	human	1.67441329239295	0.800599876651455	2989	39	0.0383993116852318	0.138132077732687	dog,facility	0.0918312139490635
Gordonibacter_urolithinfaciens_SGB_14808	species	human	0.296461656094269	0.138145943036695	2989	27	0.0386796532969333	0.132567765224083	cat,facility	0.0924391443994953
Lachnospiraceae_SGB_47641	species	human	-5.74959335406277	2.60764577970826	2989	302	0.0391933835122561	0.134133524414949	cat,facility	0.0936036444853814
Oscillospiraceae_SGB_15291	species	human	4.75018301125956	2.16108952511659	2989	268	0.0395420418921026	0.141594737709306	dog,facility	0.0943726060542287
Youxingia_wuxianensis_SGB_82503	species	cat	0.229700249114924	0.111274833354226	2989	54	0.0400027967162452	0.142702866349329	dog,facility	0.0954078840090083
Hydrogenoanaerobacterium_saccharovorans_SGB_15350	species	human	1.67716570005128	0.676768191201757	2989	114	0.0403564797416186	0.137316853146806	cat,facility	0.0961865693033052
Firmicutes_SGB_6428	species	human	1.25794769781976	0.602406489610063	2989	56	0.0404999399370712	0.144149220183568	dog,facility	0.0964634933046605
Candidatus_Melainabacteria_SGB_8653	species	human	0.756249984099313	0.36662967839573	2989	37	0.0405804144615027	0.14432672292643	dog,facility	0.096590125134815
Sutterella_wadsworthensis_SGB_9283	species	human	2.28889577414819	1.00898637988522	2989	105	0.0411231362850614	0.146036679759299	dog,facility	0.0978160948488649
Clostridium_leptum_SGB_14853	species	human	2.6506551915554	1.21971516526231	2989	241	0.0413202319396803	0.139902656369112	cat,facility	0.0981528948090324
Streptococcus_gallolyticus_SGB_8018	species	human	-1.08450328000426	0.497950183216518	2989	63	0.0413035559871006	0.139902656369112	cat,facility	0.0981528948090324
Firmicutes_SGB_4450	species	human	-3.01294902879742	1.37192483538909	2989	535	0.041639079366051	0.147424848566289	dog,facility	0.0987776148341532
Peptostreptococcus_canis_SGB_77430	species	human	-0.266189876567659	0.130521515020632	2989	62	0.0416298860510324	0.140635059180995	cat,facility	0.0987776148341532
Agathobaculum_desmolans_SGB_14989	species	human	-4.01637549105127	1.8490820920359	2989	290	0.0419316810958957	0.141249862891603	cat,facility	0.0993384836143222
Enterocloster_aldenensis_SGB_4762	species	human	0.270532581107461	0.131773265475461	2989	32	0.0419071918678604	0.148151661805719	dog,facility	0.0993384836143222
Fusicatenibacter_saccharivorans_SGB_4874	species	human	4.85399163126143	2.22980967424507	2989	618	0.0420164236535606	0.14133341936533	cat,facility	0.0994060805770193
Holdemania_sp_1001095H_141210_F2_SGB_4045	species	human	0.632698777015121	0.275208008569158	2989	47	0.0420161180923312	0.14133341936533	cat,facility	0.0994060805770193
Lachnospiraceae_SGB_58537	species	human	-10.5804254171229	4.82172740843867	2989	1583	0.0420999285714166	0.148694387851936	dog,facility	0.0995269048948827
Wansuia_hejianensis_SGB_25431	species	cat	0.333326883309524	0.163452032278891	2989	135	0.0421237706043651	0.148694387851936	dog,facility	0.0995269048948827
Firmicutes_SGB_15408	species	cat	-0.0127824306432043	0.00614456769662388	2989	25	0.042244961548162	0.149010649709149	dog,facility	0.0997466148169887
Firmicutes_SGB_14306	species	human	3.30427204178054	0.858470757190056	2989	100	0.0423663206070806	0.142307384603271	cat,facility	0.0999466310630196
Fusicatenibacter_saccharivorans_SGB_4874	species	human	4.81581124763316	2.21124485861901	2989	618	0.0424083872969029	0.149263542541575	dog,facility	0.0999466310630196
Mediterraneibacter_glycyrrhizinilyticus_SGB_4606	species	human	-6.16557866922313	2.79735400578893	2989	1910	0.0424144453564016	0.149263542541575	dog,facility	0.0999466310630196
bacterium_210917_DFI_7_65_SGB_14999	species	human	1.81407410011887	0.832100154534426	2989	145	0.04244325923415	0.149263542541575	dog,facility	0.0999479413523226
Mediterraneibacter_SGB71712_SGB_71712	species	human	4.22807734110747	1.91081523827762	2989	664	0.0429162485340735	0.143847212570498	cat,facility	0.100994524993359
Oscillospiraceae_SGB_15035	species	human	2.58995304419217	1.24232601649403	2989	77	0.042980316461181	0.143959639510603	cat,facility	0.101078044762764
Lentihominibacter_SGB71368_SGB_71368	species	human	1.03967941119139	0.431135092036023	2989	30	0.0432097028927749	0.144522665845622	cat,facility	0.101549979489531
Solobacterium_SGB6829_SGB_6829	species	human	0.691111769692911	0.323076504356651	2989	41	0.0436100919890994	0.152910924773675	dog,facility	0.10242290528914
Bacteroidota_SGB_2021	species	human	0.661440077076989	0.289244987278216	2989	28	0.0441455387517019	0.147339250355999	cat,facility	0.103611659299781
Firmicutes_SGB_14311	species	human	2.63477611615801	0.887780815611411	2989	100	0.0442139411241292	0.154726608700062	dog,facility	0.103703388432391
TM7_phylum_sp_oral_taxon_352_SGB_19860	species	human	1.31673669375037	0.472769671221426	2989	79	0.0443925969520788	0.147954407933572	cat,facility	0.104053423074554
Bacteroides_fragilis_SGB_1855	species	human	2.10601816957635	0.967549923661847	2989	334	0.0444683163085985	0.155312375096999	dog,facility	0.104149744584404
Prevotella_stercorea_SGB_1679	species	human	3.13351227218734	1.18882442352973	2989	64	0.0444925824334279	0.155312375096999	dog,facility	0.104149744584404
Lachnospiraceae_SGB_66051	species	human	-3.77706356614969	1.76369655509311	2989	775	0.0445736245652458	0.14835132715017	cat,facility	0.104201526825694
Senegalimassilia_faecalis_SGB_14822	species	cat	0.350040238890558	0.174247878243976	2989	96	0.0445705318321955	0.155443840704611	dog,facility	0.104201526825694
Firmicutes_SGB_14941	species	human	1.62466056907487	0.76271002757297	2989	143	0.044606060623185	0.14835132715017	cat,facility	0.104208478483623
Bacteroidota_SGB_2241	species	human	1.13492645649828	0.558797517783826	2989	30	0.0447272683536103	0.148649610680498	cat,facility	0.104422672057241
Intestinibacter_bartlettii_SGB_6140	species	human	2.36412243042094	1.08985056928377	2989	169	0.0447707663638735	0.148689390261991	cat,facility	0.104433114084664
Ruminococcus_SGB4421_SGB_4421	species	cat	-0.304801373688058	0.151030159063292	2989	62	0.044790792781011	0.156006926702546	dog,facility	0.104433114084664
Oscillospiraceae_SGB_15291	species	human	4.63160440723805	2.17281563443565	2989	268	0.0449886202207097	0.149307764222989	cat,facility	0.104825263320586
Clostridium_sp_AM42_4_SGB_4709	species	human	0.766536725950891	0.359556649381918	2989	82	0.0452973429546357	0.157654811346171	dog,facility	0.105475116544139
Oscillospiraceae_SGB_15093	species	human	1.53837698228877	0.706486194495001	2989	81	0.0457140217226261	0.158870542700003	dog,facility	0.106375325547979
Clostridium_perfringens_SGB_6191	species	human	-7.26251083636194	3.35169719218343	2989	741	0.0462211444568235	0.160514666611472	dog,facility	0.107484673204329
Acidaminococcus_intestini_SGB_5736	species	cat	0.404163722196829	0.202561034369565	2989	64	0.0464067740464855	0.161040725830188	dog,facility	0.107845440080433
Lachnospiraceae_SGB_4958	species	human	0.69528981253214	0.318309821424367	2989	34	0.0466568583765027	0.161789517723226	dog,facility	0.108355422244051
Paeniclostridium_sordellii_SGB_6146	species	human	-1.33301731011601	0.619765527089431	2989	27	0.0467962673048004	0.154871015164518	cat,facility	0.108607872347165
Bacteroidaceae_SGB_1818	species	human	-8.52207771973333	4.01023493152951	2989	1660	0.0472085143200658	0.163462080421021	dog,facility	0.10949279681972
Klebsiella_variicola_SGB_10114	species	human	0.622396816028612	0.294437901980883	2989	43	0.0474183578358173	0.16406821390588	dog,facility	0.109907425730856
Firmicutes_SGB_4688	species	human	-3.61417379533945	1.65988583036524	2989	1231	0.0475233508220441	0.164310940232229	dog,facility	0.110078645617269
Clostridium_culturomicium_SGB_6231	species	human	-1.35557168602363	0.610016776311661	2989	32	0.0476104335476263	0.164491431949161	dog,facility	0.110208182891331
Firmicutes_SGB_14048	species	human	0.380861887746589	0.191613568163131	2989	25	0.0479299909604815	0.158179032449007	cat,facility	0.110802861455701
Firmicutes_SGB_15355	species	human	1.44001120528178	0.72730169850638	2989	41	0.0479028524608665	0.165380565304134	dog,facility	0.110802861455701
Firmicutes_SGB_80143	species	human	1.18303739045367	0.515001263653732	2989	53	0.0481389532118608	0.158757554788207	cat,facility	0.111213244618126
Enterocloster_aldenensis_SGB_4762	species	human	0.334642294469588	0.165338843615058	2989	32	0.0484123478773986	0.159436195942606	cat,facility	0.111771850158198
Clostridium_baratii_SGB_6194	species	human	-1.74912265355751	0.818884807798072	2989	61	0.0488826940565275	0.168147910408887	dog,facility	0.112784141472888
Erysipelotrichaceae_SGB_106318	species	human	-2.57155882914684	1.23184286297095	2989	94	0.0489861524598271	0.16110090306872	cat,facility	0.112949166395312
Firmicutes_SGB_105707	species	human	3.42872691279479	1.6165910230944	2989	437	0.0490773885922794	0.161249787226932	cat,facility	0.113063815653259
Haemophilus_sputorum_SGB_9631	species	human	0.532657892407675	0.25477359982713	2989	24	0.0490998079851301	0.161249787226932	cat,facility	0.113063815653259
Oscillospiraceae_SGB_72905	species	human	-9.82159243962979	4.65858347148562	2989	1071	0.0492290457501698	0.16909262910255	dog,facility	0.113287660909792
Firmicutes_SGB_105985	species	cat	-0.643362174396178	0.325182250488931	2989	237	0.0493796295239056	0.169363151152537	dog,facility	0.11356030534854
Clostridiaceae_SGB_4643	species	human	1.00209404718623	0.47478995621285	2989	38	0.0495243715962081	0.169612880499432	dog,facility	0.113819169808829
Parasutterella_excrementihominis_SGB_9262	species	human	2.47005792909754	1.18388085981531	2989	250	0.0498294058495938	0.16296496392974	cat,facility	0.114371582407536
Romboutsia_hominis_SGB_24890	species	human	-1.90092856838501	0.892260002554626	2989	76	0.049816563294106	0.16296496392974	cat,facility	0.114371582407536
Senegalimassilia_SGB14826_SGB_14826	species	human	0.449565424421906	0.209349771914293	2989	50	0.0503549731261136	0.172040698605539	dog,facility	0.115502944193945
Lachnospiraceae_SGB_71759	species	human	1.51093519744834	0.715583723453194	2989	72	0.0512096907028635	0.166670049244102	cat,facility	0.117387346737543
Lachnospiraceae_SGB_4905	species	human	3.13878303850292	0.884199011973628	2989	39	0.0512871507291194	0.166807036440363	cat,facility	0.117412719824528
Ruthenibacterium_lactatiformans_SGB_15271	species	human	3.83758776141907	1.85197429687428	2989	425	0.0512634836241403	0.174428996227594	dog,facility	0.117412719824528
Paeniclostridium_sordellii_SGB_6146	species	human	-1.29475843721816	0.614935584530756	2989	27	0.0516117624960955	0.175487434701937	dog,facility	0.118079433343266
Firmicutes_SGB_3988	species	cat	0.242343854771185	0.123890402773293	2989	97	0.0516674086042307	0.175550071309476	dog,facility	0.118130332406699
Lachnospiraceae_SGB_66068	species	human	-7.97456444174031	3.76299473965468	2989	1050	0.0518305580787487	0.175977618358084	dog,facility	0.118426798400862
Oscillospiraceae_SGB_15121	species	human	1.39018538618741	0.711334341222446	2989	34	0.0518952518280325	0.168552346846419	cat,facility	0.118498066956586
Helicobacter_winghamensis_SGB_19399	species	cat	-0.441112117546013	0.226194496820354	2989	86	0.0519691545503616	0.176321246661515	dog,facility	0.118590257835244
Firmicutes_SGB_4030	species	human	0.353133224334854	0.17502435921031	2989	29	0.0520188832305184	0.176363086495417	dog,facility	0.118627201796482
Clostridium_fessum_SGB_4705	species	human	4.97466109907012	2.41417367594946	2989	325	0.0522227635315463	0.176800109701918	dog,facility	0.118938773091487
Prevotellaceae_SGB_1586	species	cat	-0.445128626172549	0.229108732112617	2989	183	0.0522205066380541	0.176800109701918	dog,facility	0.118938773091487
Clostridium_baratii_SGB_6194	species	human	-1.72390187860265	0.823062429878357	2989	61	0.0525308091215761	0.17012630596403	cat,facility	0.119563366707217
Streptococcus_infantarius_SGB_8022	species	human	7.64753260128317	3.70677501763593	2989	85	0.052596300698803	0.17012630596403	cat,facility	0.119635444097535
Gordonibacter_pamelaeae_SGB_14807	species	human	0.475574677726587	0.236314464141927	2989	48	0.0526906035585328	0.170301565537362	cat,facility	0.119772920813966
Clostridiaceae_unclassified_SGB4771_SGB_4771	species	human	1.05937359655363	0.458521711973195	2989	71	0.0528914136603928	0.178679016348433	dog,facility	0.120092989176438
Eubacterium_sulci_SGB_3934	species	human	1.80342967190977	0.862087619202855	2989	72	0.05289931499488	0.17075507838183	cat,facility	0.120092989176438
Firmicutes_SGB_53514	species	cat	0.260731214957687	0.134789772453159	2989	131	0.0532898026228155	0.179767317002287	dog,facility	0.12090188061379
Phocaeicola_faecicola_SGB_1887	species	human	-2.70523634579645	1.30627409089163	2989	54	0.053535777805771	0.172573293323319	cat,facility	0.1213820808327
Helicobacter_canis_SGB_21969	species	human	-2.34686628680253	1.15681488816922	2989	280	0.0539094638911263	0.17330766550418	cat,facility	0.122142812433079
Oscillibacter_valericigenes_SGB_15124	species	human	2.36273851895906	1.15210151560072	2989	209	0.0539403655698245	0.181572279819623	dog,facility	0.122142812433079
Bacteroides_uniformis_SGB_1836	species	cat	1.31749663754758	0.682852896971846	2989	792	0.0541261937257598	0.181808496873706	dog,facility	0.122485186953303
Streptococcus_infantarius_SGB_8022	species	human	7.58265835625046	3.70036540361342	2989	85	0.0541650942019962	0.181809668510046	dog,facility	0.122494845391599
Firmicutes_SGB_14899	species	human	0.921356583689435	0.45367532657983	2989	97	0.0551465101541898	0.176678628999429	cat,facility	0.124634636687137
Romboutsia_hominis_SGB_24890	species	human	-1.82751445645999	0.873479716009585	2989	76	0.0552388675954382	0.185245288677795	dog,facility	0.124763649224179
Ruthenibacterium_lactatiformans_SGB_15271	species	human	3.78246471953859	1.8633854437074	2989	425	0.0553997506183755	0.177008959292858	cat,facility	0.125047171625523
Firmicutes_SGB_6517	species	human	0.760846404746968	0.394605197735893	2989	23	0.0557641747487038	0.177932238237407	cat,facility	0.125789468167197
Fusobacteriaceae_SGB_6032	species	human	-0.173483937961892	0.0732101205377091	2989	26	0.0558444033562922	0.186781706544875	dog,facility	0.125890155940858
Fusobacteriaceae_SGB_6025	species	human	-3.01113268662521	1.48031575370979	2989	312	0.0568216645726855	0.180573430003224	cat,facility	0.128011609932222
Phocaeicola_faecicola_SGB_1887	species	human	-2.6553960200621	1.30191967869131	2989	54	0.0571004552799067	0.19003934163729	dog,facility	0.128557804153425
Erysipelotrichaceae_SGB_44483	species	human	4.13064833298813	2.02511095078479	2989	682	0.0571754571027618	0.181453200334202	cat,facility	0.128644778481214
Helicobacter_canis_SGB_19391	species	human	-3.13908474672925	1.5009279384616	2989	290	0.0577733385119092	0.191960944569667	dog,facility	0.129907373373568
Coprococcus_comes_SGB_4577	species	human	3.91544526343953	1.94538623826375	2989	382	0.0580503465744475	0.192545237854323	dog,facility	0.130380632489927
Lachnospiraceae_unclassified_SGB65957_SGB_65957	species	human	-4.52265806766906	2.20272008898851	2989	674	0.0580575335514942	0.192545237854323	dog,facility	0.130380632489927
Clostridium_culturomicium_SGB_6231	species	human	-1.294509714178	0.621406605649836	2989	32	0.0589105213123402	0.186332675056335	cat,facility	0.132212255001109
Clostridiaceae_bacterium_Marseille_Q3526_SGB_4703	species	human	-6.68019920874765	3.31068873617192	2989	1986	0.0590295042590229	0.186458902937409	cat,facility	0.13239528000264
Coprococcus_catus_SGB_4670	species	human	5.13203851690073	0.828017751678807	2989	196	0.0593587770657274	0.18737348905085	cat,facility	0.133049426160632
Clostridiales_bacterium_SGB_15159	species	human	1.29598134691892	0.658562859437654	2989	222	0.0603723610030512	0.189937327878845	cat,facility	0.135235618029001
Clostridium_SGB65129_SGB_65129	species	human	-0.486305538062351	0.246148419481077	2989	110	0.0608152007988154	0.190821348614247	cat,facility	0.136141370395829
Peptacetobacter_SGB6132_SGB_6132	species	human	-7.89067563503854	3.95118436802172	2989	1189	0.0611421263609709	0.201640746796041	dog,facility	0.136786654610218
Flavonifractor_plautii_SGB_15132	species	cat	1.19235858098863	0.638360136979172	2989	723	0.0621152391461906	0.203994058365902	dog,facility	0.138875853893853
Oscillospiraceae_SGB_15042	species	human	1.5557839780761	0.737313535155286	2989	47	0.0622208939243762	0.19406993104984	cat,facility	0.139024195711004
Firmicutes_SGB_4882	species	human	3.14022371507706	1.58900411777448	2989	105	0.062654093487341	0.195034128637822	cat,facility	0.139903742843892
Eubacterium_sp_AF16_48_SGB_5042	species	human	1.02568047849748	0.511455140492942	2989	46	0.0631187568999524	0.196221527712706	cat,facility	0.14076358332606
Limosilactobacillus_reuteri_SGB_7095	species	human	2.81396506320673	1.30118297783136	2989	804	0.0630850081173401	0.196221527712706	cat,facility	0.14076358332606
Actinobacteria_SGB_14321	species	cat	0.230768488585382	0.123777279404912	2989	98	0.0635591204041339	0.20859068324697	dog,facility	0.141656338292011
Clostridium_fessum_SGB_4705	species	human	4.76071840701626	2.432275093357	2989	325	0.0636023077255118	0.197594521234199	cat,facility	0.141663326464191
Clostridiaceae_bacterium_Marseille_Q3526_SGB_4703	species	cat	-1.08350403607258	0.584169487549892	2989	1986	0.0639429985589855	0.209592520269384	dog,facility	0.142332527314746
Firmicutes_SGB_4342	species	cat	-0.153297532047087	0.0825311570715771	2989	29	0.064507028018348	0.210675307572389	dog,facility	0.143497709497419
Lactobacillus_acidophilus_SGB_7044	species	human	6.47972918306837	3.2175819140439	2989	896	0.0646613237260179	0.20009370255374	cat,facility	0.143750535524152
Clostridiaceae_bacterium_SGB_6153	species	human	-2.66126685444174	1.33289355826732	2989	795	0.064817405980447	0.211396187139549	dog,facility	0.144007013161332
Alistipes_communis_SGB_2290	species	human	2.58010605726055	1.31733711611088	2989	232	0.0649635903890102	0.211726532325205	dog,facility	0.144241192219667
Desulfovibrionaceae_SGB_15447	species	cat	0.201258407507855	0.108468426554698	2989	60	0.0652815899781218	0.212469274214508	dog,facility	0.144856326068141
Turicibacter_sanguinis_SGB_6846	species	human	2.58669739826125	1.28389785660655	2989	347	0.0654260486265969	0.201930134373711	cat,facility	0.145085852032773
Clostridiales_bacterium_SGB_15159	species	human	1.11844347518983	0.563314644195791	2989	222	0.0655588797600955	0.213077654685466	dog,facility	0.145289321874347
Veillonella_tobetsuensis_SGB_6935	species	human	1.68965091794219	0.623762755380313	2989	47	0.0657527525392134	0.213560592957941	dog,facility	0.14562773057683
Firmicutes_SGB_5060	species	cat	0.700126161300402	0.381018347648473	2989	875	0.0665125240018188	0.215434796148748	dog,facility	0.147218271210534
Oscillospiraceae_SGB_15108	species	human	0.443796131579086	0.151179269577065	2989	25	0.0669293192014322	0.216636011910744	dog,facility	0.148048156357389
Sutterella_wadsworthensis_SGB_9283	species	human	1.28799109520229	0.698938650408722	2989	105	0.0673954180069445	0.206924994349447	cat,facility	0.148985995931602
Veillonella_magna_SGB_6926	species	human	3.32221836017172	1.69570053609784	2989	300	0.067647354012028	0.207563384203464	cat,facility	0.149449526009084
Bacteroidaceae_SGB_65712	species	human	3.36390296591604	1.75620534225047	2989	470	0.0689498777576265	0.211147807470758	cat,facility	0.152232033476108
bacterium_210917_DFI_7_65_SGB_14999	species	human	1.6396723277141	0.855829060238891	2989	145	0.0692653782345678	0.211838861059807	cat,facility	0.152833214482636
Streptococcus_minor_SGB_29817	species	human	-0.869475935323681	0.412542502061235	2989	200	0.0695588717105155	0.212389823948318	cat,facility	0.153385117980108
Firmicutes_SGB_14905	species	cat	0.0644418362830521	0.0352796880771835	2989	34	0.0697278954035772	0.224768800220964	dog,facility	0.153662034917416
Turicibacter_SGB106351_SGB_106351	species	human	-1.3813058528223	0.697729683112397	2989	225	0.070531882056273	0.226622426746448	dog,facility	0.155337027915964
Bacteroidaceae_SGB_104904	species	human	6.53573865854135	3.41591429957828	2989	663	0.0707718852999598	0.215329168435232	cat,facility	0.155671740240024
Firmicutes_SGB_105432	species	cat	-0.252913183326662	0.139704976610826	2989	64	0.0707354079483112	0.226930737336215	dog,facility	0.155671740240024
Prevotellaceae_SGB_1670	species	cat	0.0472289337733925	0.025956665152525	2989	26	0.0715102843126954	0.229104959795293	dog,facility	0.157198182482289
Jutongia_huaianensis_SGB_4655	species	human	1.54675326806046	0.636495990506628	2989	38	0.071840749517568	0.218159030730748	cat,facility	0.157826541020893
Firmicutes_SGB_14933	species	cat	0.135934250380444	0.0752182577620418	2989	30	0.0719741378130663	0.230278177697707	dog,facility	0.158021431064442
Fusobacterium_perfoetens_SGB_47247	species	human	-6.16570926782777	3.2377518690169	2989	980	0.0724417863438148	0.231460341732677	dog,facility	0.158949502666298
Oscillibacter_valericigenes_SGB_15124	species	human	2.20586155354941	1.16874464944269	2989	209	0.073167028437554	0.221900775634408	cat,facility	0.160441276865238
Prevotellaceae_SGB_1472	species	human	1.47394274319132	0.418176623347177	2989	65	0.0736303857176004	0.234939715185523	dog,facility	0.16135729509489
Eubacteriaceae_SGB_4327	species	human	2.20453695233213	0.768558908002469	2989	91	0.0738886782315906	0.235598255192463	dog,facility	0.161823068052716
Firmicutes_SGB_13978	species	human	0.512406697864005	0.281863639780394	2989	24	0.0739366873801622	0.235598255192463	dog,facility	0.161828009445318
Bifidobacterium_animalis_SGB_17278	species	human	3.47653371791137	1.81550208536323	2989	751	0.0743729137261442	0.225413021293378	cat,facility	0.162682124829544
Coprococcus_sp_AF21_14LB_SGB_25437	species	human	-8.1826949238619	4.32585745518364	2989	1402	0.0751829900516827	0.238877109348999	dog,facility	0.164352432517183
Firmicutes_SGB_4154	species	human	1.14726709906994	0.53630310190435	2989	28	0.0752611768538466	0.227812394122426	cat,facility	0.164421731026594
Collinsella_SGB14744_SGB_14744	species	human	-6.21150737115419	3.23267021081189	2989	1247	0.0754107786573837	0.239325189870943	dog,facility	0.164646866735288
Intestinimonas_massiliensis_SGB_15127	species	human	0.92671854448382	0.521482968234877	2989	62	0.0755561061159104	0.239625148919054	dog,facility	0.164862398107326
Firmicutes_SGB_105301	species	human	-0.619471893375444	0.337689451460882	2989	115	0.0757024069453811	0.229000994967554	cat,facility	0.164921317354966
Firmicutes_SGB_14253	species	human	0.858635315547287	0.475039557950496	2989	68	0.0756476420097862	0.239754220240693	dog,facility	0.164921317354966
Phocaeicola_coprocola_SGB_1891	species	human	-7.20345495147085	3.81915572466322	2989	1644	0.0757229910614828	0.239831850803192	dog,facility	0.164921317354966
Firmicutes_SGB_6338	species	human	0.762361906059966	0.427647422603379	2989	26	0.0758537379978979	0.240084717045695	dog,facility	0.165104413106809
Erysipelotrichaceae_SGB_66627	species	human	-4.2356146684693	2.21639519439766	2989	494	0.0763021617396075	0.241342048802139	dog,facility	0.165957335932003
Firmicutes_SGB_4063	species	human	0.679588375475474	0.380755952084407	2989	49	0.0763394361213936	0.230727485652944	cat,facility	0.165957335932003
Streptococcus_thermophilus_SGB_8002	species	human	2.57347499249206	1.30219074612659	2989	156	0.0765197498689224	0.230934487903954	cat,facility	0.166247146981805
Candidatus_Nanosynsacchari_sp_TM7_ANC_38_39_G1_1_SGB_19882	species	human	1.3658214258291	0.4074553677369	2989	56	0.0765811365403198	0.230934487903954	cat,facility	0.166278379338926
Firmicutes_SGB_4191	species	human	1.88886374176887	1.06784484956711	2989	75	0.0769202172678407	0.231494070152733	cat,facility	0.16691215243948
Bacteroidota_SGB_2230	species	human	3.23322894593878	0.565420272433871	2989	73	0.0774694494428722	0.244705909961544	dog,facility	0.16800088453675
Streptococcus_rubneri_SGB_8056	species	cat	0.176340257765697	0.0994495567639853	2989	34	0.077623401598367	0.245028086973158	dog,facility	0.168231600155284
Mogibacterium_kristiansenii_SGB_3926	species	human	-2.30866914170898	1.25127422706282	2989	227	0.0783851662526821	0.235305183989592	cat,facility	0.169778526047604
Coriobacteriaceae_SGB_14351	species	cat	0.13462237501571	0.0762705268939118	2989	39	0.0787677484790693	0.248307955766905	dog,facility	0.170502770116566
Bacteroides_stercoris_SGB_1830	species	human	-5.69575590042508	3.08235561506477	2989	1198	0.078819837717904	0.23630918924198	cat,facility	0.170511171870475
Firmicutes_SGB_6609	species	human	0.921287402536152	0.524955097939209	2989	37	0.0792658483959777	0.249711249856667	dog,facility	0.171371213799861
Corynebacterium_canis_SGB_86814	species	human	-0.614501622542922	0.316490620970913	2989	154	0.0794201714768509	0.250030392980527	dog,facility	0.171599967326586
Klebsiella_variicola_SGB_10114	species	human	0.599841747673348	0.330509372979536	2989	43	0.0797877502518349	0.239059104312359	cat,facility	0.172288933236105
Limosilactobacillus_mucosae_SGB_7088	species	human	1.46071006011365	0.794170484742023	2989	133	0.0799670190491086	0.239444102752759	cat,facility	0.172570681132823
Firmicutes_SGB_106379	species	human	-1.98682885651983	1.06510826982254	2989	330	0.0801074344960605	0.252025791249781	dog,facility	0.172768290129613
Terrisporobacter_mayombei_SGB_6142	species	human	-1.21013157189366	0.653932383008639	2989	282	0.0803513107245012	0.252456216773316	dog,facility	0.173188656936356
Bacteroidota_SGB_2286	species	human	0.465693051591544	0.26344010130761	2989	27	0.080764292333501	0.253281830995784	dog,facility	0.173845629560628
Holdemanella_biformis_SGB_6816	species	human	-0.573594078963871	0.311651236736164	2989	38	0.0808035665811909	0.241488986056335	cat,facility	0.173845629560628
Oscillospiraceae_SGB_15081	species	human	1.81269363821969	1.02529255464645	2989	79	0.0807752064922943	0.253281830995784	dog,facility	0.173845629560628
Coprococcus_comes_SGB_4577	species	cat	0.529298537639325	0.303141697823357	2989	382	0.0810136311341232	0.253355626278863	dog,facility	0.173874522646477
Gemmiger_sp_An194_SGB_15283	species	human	-3.86741088174164	2.08577124338063	2989	511	0.0809977016374181	0.253355626278863	dog,facility	0.173874522646477
Helicobacter_bilis_SGB_19390	species	human	-3.86642885468911	2.09646656645702	2989	466	0.0809564475407919	0.253355626278863	dog,facility	0.173874522646477
Oscillospiraceae_SGB_14863	species	human	-0.793719769495392	0.432163928303527	2989	44	0.0808732505228107	0.241507630555021	cat,facility	0.173874522646477
Firmicutes_SGB_6458	species	cat	-0.136929823766176	0.0782533998097369	2989	28	0.0817316768328087	0.255104721137656	dog,facility	0.175210560744999
Oscillospiraceae_SGB_15102	species	human	0.34123321825538	0.192604401275517	2989	25	0.0817352064544102	0.255104721137656	dog,facility	0.175210560744999
Lachnospiraceae_SGB_4569	species	human	1.78747589477252	1.01766865821466	2989	47	0.0819188593795655	0.25533994767616	dog,facility	0.175497883480026
Porphyromonas_gulae_SGB_2056	species	human	-0.139003208158246	0.0801604162559589	2989	21	0.0830245494789105	0.246719455162282	cat,facility	0.17775897790975
Fusobacteriaceae_SGB_6032	species	human	-0.190006387761135	0.103015566247711	2989	26	0.0839449382921359	0.248657772740491	cat,facility	0.179512241075746
Lachnospiraceae_SGB_4860	species	human	-1.01591088621502	0.556140539438956	2989	34	0.0839333350821072	0.248657772740491	cat,facility	0.179512241075746
Prevotellaceae_SGB_1668	species	human	2.1849422814258	1.20680750444966	2989	86	0.0848560790811331	0.263797804183667	dog,facility	0.181351028223545
Lachnospiraceae_SGB_4589	species	human	-2.82531238765934	1.53101825048245	2989	332	0.0853717949710939	0.264888449055988	dog,facility	0.182343018606739
Oscillospiraceae_SGB_15041	species	human	1.47061856277972	0.476338661623265	2989	51	0.08562107739398	0.265127380820755	dog,facility	0.182765087955647
Firmicutes_SGB_6353	species	human	-3.0262602030091	1.65959005692229	2989	498	0.0859086048095227	0.265668839528989	dog,facility	0.182937227700952
Helicobacter_bilis_SGB_19390	species	human	-3.85402603540983	2.13413528327535	2989	466	0.0857981573282391	0.253206576946168	cat,facility	0.182937227700952
Lactobacillaceae_SGB_7083	species	human	2.685576591585	1.46718239818399	2989	96	0.0858280726744484	0.265593957173687	dog,facility	0.182937227700952
Turicibacter_SGB106351_SGB_106351	species	human	-1.40728738764368	0.772210608826302	2989	225	0.0858629720318125	0.253239384679192	cat,facility	0.182937227700952
Firmicutes_SGB_105302	species	human	-3.74095002888881	2.05537556490206	2989	860	0.0863943804174054	0.266821151308765	dog,facility	0.183860964823323
Firmicutes_SGB_4159	species	human	0.774425905808761	0.427332683582678	2989	29	0.0866924033378458	0.267181642132629	dog,facility	0.184273455893005
Lachnospiraceae_unclassified_SGB4550_SGB_4550	species	cat	-1.14109294119869	0.663276154809495	2989	1008	0.0866422088950744	0.267181642132629	dog,facility	0.184273455893005
Slackia_SGB14778_SGB_14778	species	human	-2.96385422553923	1.60454484041454	2989	789	0.0881070363837762	0.270868828934738	dog,facility	0.187167920534184
Oscillospiraceae_SGB_63183	species	cat	0.470279278915474	0.275933028220261	2989	170	0.0885721141936436	0.272121231620341	dog,facility	0.18804295792492
Elusimicrobiaceae_SGB_19694	species	human	1.71042766686881	0.929475611750324	2989	41	0.0887444469428873	0.272473184754334	dog,facility	0.188295806140967
Firmicutes_SGB_14022	species	human	0.593091347412172	0.34442804187678	2989	25	0.0892899084303866	0.262198759749504	cat,facility	0.189339572013356
Erysipelotrichaceae_SGB_65946	species	human	7.14593311441934	3.97340846813956	2989	811	0.0897589977942996	0.263084794032266	cat,facility	0.19022023678756
Sutterella_wadsworthensis_SGB_9286	species	human	-6.4574959088068	3.60386925022184	2989	1526	0.0901363294329323	0.276207231712611	dog,facility	0.190905507307953
Clostridium_SGB65129_SGB_65129	species	cat	-0.279686224247273	0.163823496434973	2989	110	0.0904546387841234	0.27700264708177	dog,facility	0.191465025361726
Lachnospiraceae_SGB_4860	species	human	-0.981522033142751	0.548053174016616	2989	34	0.0907526418284636	0.277554772284717	dog,facility	0.191980917552198
Anaerosacchariphilus_sp_NSJ_68_SGB_4772	species	human	3.66229043645586	1.86883155498779	2989	73	0.0910266708209132	0.2658091514498	cat,facility	0.192445507886175
Canibacter_oris_SGB_33649	species	human	-0.335241898176675	0.173805515905997	2989	115	0.0915993269147924	0.279419421558966	dog,facility	0.193540513319965
Alistipes_onderdonkii_SGB_2303	species	human	5.1806065948811	0.654949687387741	2989	188	0.0921413147322208	0.280709586742347	dog,facility	0.194569450870367
Bacteroidota_SGB_48227	species	human	4.2037396339821	2.33063482738096	2989	479	0.092473193371789	0.269366016023074	cat,facility	0.195153749973758
Acidaminococcaceae_SGB_5751	species	cat	-0.585464385530653	0.346543641047368	2989	190	0.0935191511837435	0.284356103792737	dog,facility	0.197223863124854
Bacteroides_uniformis_SGB_1836	species	human	4.04263110483291	2.29784445375834	2989	792	0.0935656325483475	0.272211920479955	cat,facility	0.197223863124854
Clostridium_sp_NSJ_6_SGB_29097	species	human	-2.27903395491521	1.24653836745916	2989	160	0.0938345781747316	0.272657960980921	cat,facility	0.19767296188447
Lachnospiraceae_SGB_5086	species	human	-4.24252440525918	2.38409335955133	2989	778	0.0947178884173104	0.287444320229171	dog,facility	0.19941498293573
Acidaminococcaceae_SGB_5751	species	human	-0.813213139689198	0.453876364167367	2989	190	0.0947786085573285	0.287444320229171	dog,facility	0.199424115685468
Firmicutes_SGB_5062	species	human	2.4589179431122	0.241417258131621	2989	78	0.0949798056313203	0.287684497981571	dog,facility	0.19972864002258
Lachnospiraceae_SGB_106016	species	human	-4.54048029402644	2.55953119056664	2989	867	0.0952369966383707	0.288041373103505	dog,facility	0.200150479566201
Eubacterium_tenue_SGB_6145	species	human	-2.41448995529631	1.33811056091981	2989	100	0.0955077693032619	0.288542370297363	dog,facility	0.200600344433276
Gemmiger_SGB15295_SGB_15295	species	human	3.55761745016234	2.03841299644253	2989	234	0.0956827478463061	0.288835606971397	dog,facility	0.200822977622906
Parolsenella_massiliensis_SGB_14380	species	cat	0.189099216423736	0.113052172681633	2989	67	0.0957273226667289	0.288835606971397	dog,facility	0.200822977622906
Dorea_phocaeensis_SGB_4572	species	human	-3.70185095093016	2.10604181018127	2989	1036	0.0964323196143129	0.279261944126252	cat,facility	0.202182047703512
Prevotellaceae_SGB_1668	species	human	2.11059882016989	1.21629416784355	2989	86	0.0971773273602978	0.280641932535924	cat,facility	0.203623345304131
Lachnospiraceae_SGB_4573	species	human	0.382483643539214	0.210672698651703	2989	24	0.0982213622488038	0.295227498002141	dog,facility	0.205689140481953
Propionibacterium_freudenreichii_SGB_15904	species	human	-0.140004286244855	0.0846666559773675	2989	26	0.0983689938040645	0.283389233219284	cat,facility	0.205876408926021
Anaerotruncus_massiliensis_SGB_14965	species	human	1.22201064460195	0.575561576532319	2989	47	0.098627970255575	0.283961848428139	cat,facility	0.206296351740963
Firmicutes_SGB_14114	species	human	0.936083322589369	0.562425095347446	2989	32	0.0990010020128378	0.297192059511485	dog,facility	0.206954222292794
Coprococcus_comes_SGB_4577	species	human	3.38614881716008	1.95881779829591	2989	382	0.0990996354403672	0.285145747856481	cat,facility	0.207038045217117
Schaalia_canis_SGB_33774	species	human	-1.12912009421657	0.640194958358327	2989	327	0.0992636427996707	0.297601614394944	dog,facility	0.207258267167907
Acidaminococcaceae_SGB_5750	species	human	4.82650994427953	2.79402898077759	2989	732	0.10019015578041	0.287383274421844	cat,facility	0.208994953618172
Turicibacter_sp_1E2_SGB_39153	species	human	-3.39235157269943	1.94442738678097	2989	1057	0.10021358250959	0.299775196319961	dog,facility	0.208994953618172
Streptococcus_thermophilus_SGB_8002	species	human	2.33025967777393	1.27322611691897	2989	156	0.100391411540615	0.300029085440772	dog,facility	0.209242441142696
Lactobacillus_acidophilus_SGB_7044	species	human	-5.62156430298757	3.17800551499089	2989	896	0.101027877662105	0.301549032312967	dog,facility	0.210444996048802
Lawsonibacter_SGB15145_SGB_15145	species	cat	0.266701462710156	0.160890880586188	2989	114	0.101200678604141	0.301873750978576	dog,facility	0.210680871231811
Anaerostipes_hadrus_SGB_4540	species	human	3.33731056824148	1.94410423319368	2989	539	0.101434356300126	0.290269674946234	cat,facility	0.21071319963187
Collinsella_sp_BA40_SGB_86217	species	human	-4.79739600130691	2.75835889327357	2989	879	0.101454503526456	0.302057726408314	dog,facility	0.21071319963187
Hydrogenoanaerobacterium_SGB53821_SGB_53821	species	human	-6.75196850451671	3.90338695202541	2989	1499	0.101395463567071	0.302057726408314	dog,facility	0.21071319963187
Lachnospiraceae_SGB_71759	species	human	2.52960431983404	1.5267856217026	2989	72	0.101291954711004	0.301955030604991	dog,facility	0.21071319963187
Erysipelotrichaceae_SGB_42251	species	human	5.03966730482955	2.90163687213567	2989	737	0.101660140893713	0.290739372016223	cat,facility	0.211016384002971
Streptococcus_lutetiensis_SGB_8021	species	human	3.9931802100401	2.30631727334948	2989	1084	0.101723454826923	0.290744129068951	cat,facility	0.211023964646819
Firmicutes_SGB_4367	species	cat	-0.266580096798648	0.162385559803897	2989	91	0.101980323642983	0.303431675899247	dog,facility	0.211432828092163
Firmicutes_SGB_105432	species	human	-1.03846033857263	0.576467146323893	2989	64	0.102091436411565	0.30357075291106	dog,facility	0.21153919776667
Eubacterium_tenue_SGB_6145	species	human	-2.35692325322204	1.34420766475251	2989	100	0.103738520821631	0.295786495885618	cat,facility	0.214826199148776
Tenericutes_SGB_6584	species	human	2.06286961984801	0.859361293315202	2989	59	0.103974366072094	0.30878029621914	dog,facility	0.21518860900936
Firmicutes_SGB_105987	species	human	-3.11352769942147	1.78786557846005	2989	694	0.104234615384735	0.309163802612836	dog,facility	0.215601072874741
Lachnospiraceae_bacterium_CLA_AA_H215_SGB_4777	species	human	1.0766116263631	0.288205628874175	2989	46	0.104333148761759	0.309261552206445	dog,facility	0.215678753460165
Oscillospiraceae_SGB_14842	species	human	-3.17158310581497	1.87021430201176	2989	292	0.105086926726486	0.298683805055679	cat,facility	0.217110081677325
Butyricimonas_paravirosa_SGB_1785	species	human	1.88630152527099	1.08454490519468	2989	40	0.106055586769906	0.300214974313852	cat,facility	0.218983426973238
Bacteroides_intestinalis_SGB_1846	species	human	0.87306914186543	0.534924637494096	2989	44	0.106551524584982	0.314650588567798	dog,facility	0.219879079613233
Veillonella_rogosae_SGB_6956	species	cat	-0.247936784980757	0.15307095725523	2989	118	0.106670093426662	0.314803604881188	dog,facility	0.219995405510264
Clostridiaceae_unclassified_SGB15090_SGB_15090	species	human	2.32673382356246	1.05826088424659	2989	86	0.107419023398045	0.316617571465737	dog,facility	0.221410889136879
Firmicutes_SGB_4052	species	human	-5.78551704942696	3.40385063984836	2989	1389	0.107602968497873	0.316961648617095	dog,facility	0.221660861722176
Bacteroidaceae_SGB_1808	species	human	-6.95914889352512	4.10592743597086	2989	1245	0.108130083365981	0.318315526313336	dog,facility	0.222617057546842
Firmicutes_SGB_47635	species	human	-3.10118805907757	1.85249896247736	2989	429	0.109168070147424	0.3079166380474	cat,facility	0.224623306638417
Streptococcus_rubneri_SGB_8056	species	human	0.618620124341296	0.385349712394619	2989	34	0.109666034260003	0.308951623399148	cat,facility	0.225516722777692
Eubacteriaceae_SGB_106207	species	human	4.17013201229939	2.42977611414641	2989	632	0.110266836919035	0.310458748006071	cat,facility	0.226620454493101
Streptococcus_lutetiensis_SGB_8021	species	human	-3.77946775474146	2.22136000792701	2989	1084	0.11035244573209	0.324452702040235	dog,facility	0.226664692540303
Alistipes_communis_SGB_2290	species	human	2.24212512482538	1.34728608368662	2989	232	0.110966249250991	0.312055355675416	cat,facility	0.227793165177455
Peptacetobacter_hiranonis_SGB_6131	species	human	-5.50502006411385	3.26151505634214	2989	2134	0.111733127885906	0.313837659982093	cat,facility	0.229234381283323
Bacteroides_SGB63885_SGB_63885	species	human	3.59313411118302	2.16184703995397	2989	581	0.111913683165427	0.313970808928112	cat,facility	0.229338758607251
Collinsella_SGB14744_SGB_14744	species	human	5.52418228263433	3.263364133861	2989	1247	0.111900600387209	0.313970808928112	cat,facility	0.229338758607251
Succinivibrionaceae_SGB_74131	species	human	1.337416968996	0.803435569491158	2989	190	0.112032395520414	0.314116990056047	cat,facility	0.229449092620558
Dorea_phocaeensis_SGB_4572	species	human	-3.44590107697758	2.04638536702626	2989	1036	0.112405743528953	0.330078136041433	dog,facility	0.230080506285826
Gemmiger_SGB15295_SGB_15295	species	human	3.40530568512383	2.060368031386	2989	234	0.112725942144254	0.315498838666054	cat,facility	0.230602462327488
Clostridium_sp_AM22_11AC_SGB_4749	species	human	3.50587922403876	1.69306423834636	2989	163	0.113415839899994	0.316677975706554	cat,facility	0.231879668049872
Firmicutes_SGB_3965	species	cat	0.189723017864666	0.119458811494331	2989	84	0.113945330099102	0.332807789580116	dog,facility	0.23274447755711
Prevotella_hominis_SGB_1617	species	cat	-0.175404563808138	0.110548501438219	2989	83	0.113970436847304	0.332807789580116	dog,facility	0.23274447755711
Limosilactobacillus_reuteri_SGB_7095	species	human	-2.272542972556	1.25336205281447	2989	804	0.114245266229945	0.333403883378974	dog,facility	0.233171094434689
Fusobacteriaceae_SGB_6025	species	human	-2.32608978585219	1.38587750444918	2989	312	0.115237248564479	0.336090825126831	dog,facility	0.235060062383254
Eubacterium_sulci_SGB_3934	species	human	2.57821632244937	1.61468709067958	2989	72	0.115722228566012	0.337088344606124	dog,facility	0.235913269416706
Clostridium_SGB6177_SGB_6177	species	human	-3.55840965761074	2.10418477635477	2989	563	0.115867963694948	0.337304516534182	dog,facility	0.236074301606585
Firmicutes_SGB_15201	species	human	0.938534887219849	0.569586022925549	2989	43	0.116386674682509	0.338605526096677	dog,facility	0.236994627721378
Eubacteriaceae_SGB_47850	species	human	1.11001952744639	0.681795022274212	2989	185	0.117874677663473	0.327962819976954	cat,facility	0.239886498789243
Clostridium_thermobutyricum_SGB_6193	species	human	-1.76439135857957	1.08015676539887	2989	164	0.117965673289585	0.328022473604765	cat,facility	0.239933632216942
Intestinibacter_bartlettii_SGB_6140	species	human	1.77140423233786	1.07546106705405	2989	169	0.119262235966151	0.345904492506991	dog,facility	0.242431338282917
Actinomyces_weissii_SGB_93067	species	human	-0.401076072099532	0.243175264438354	2989	105	0.119540566405877	0.3461974746704	dog,facility	0.242718130526743
Tessaracoccus_sp_OH4464_COT_324_SGB_35144	species	human	-0.155521549577501	0.081554449828042	2989	58	0.11952118500773	0.3461974746704	dog,facility	0.242718130526743
Bacteroidaceae_SGB_1890	species	human	-0.796160665104739	0.478674114874105	2989	180	0.120669873054216	0.3489142374762	dog,facility	0.244870534132394
Clostridiaceae_SGB_106059	species	cat	0.402716229337671	0.259776231306594	2989	249	0.121194970083332	0.350217817961393	dog,facility	0.245795074073822
Clostridium_scindens_SGB_4630	species	human	0.417477483922999	0.265885214132781	2989	25	0.121386085079816	0.336321897125231	cat,facility	0.24602929158259
Oliverpabstia_intestinalis_SGB_4868	species	human	2.63651077372894	1.65206642507531	2989	200	0.121449573961889	0.336321897125231	cat,facility	0.24602929158259
Bifidobacterium_adolescentis_SGB_17244	species	human	2.52251690881669	1.55863349308721	2989	386	0.121605385225189	0.351188607913039	dog,facility	0.246203919600168
Enterococcus_gallinarum_SGB_7951	species	human	1.42921481625015	0.878563749303147	2989	32	0.123454440285746	0.340076600693678	cat,facility	0.249804551081627
Firmicutes_SGB_80143	species	human	1.26611190123902	0.528636901247815	2989	53	0.124134861400225	0.356963418514305	dog,facility	0.251037738577814
Eubacteriaceae_SGB_106207	species	human	-3.96507335724345	2.40609802676271	2989	632	0.124804878854953	0.358234819646962	dog,facility	0.252104429760119
Prevotella_sp_885_SGB_1677	species	human	1.73773267299263	0.813868117125299	2989	64	0.124764856314329	0.342885234486234	cat,facility	0.252104429760119
Coprococcus_eutactus_SGB_5117	species	cat	0.281302202981113	0.182903601712447	2989	118	0.125314087944676	0.359477639140567	dog,facility	0.2529885439842
Firmicutes_SGB_106571	species	human	-1.82817592596543	1.1462053593556	2989	149	0.125960562894877	0.345366287565257	cat,facility	0.254148608647564
Turicibacter_SGB106350_SGB_106350	species	human	1.06093446959261	0.671074022093061	2989	215	0.127916405772893	0.34930733620438	cat,facility	0.257947735016375
Eggerthellaceae_SGB_14792	species	human	-4.23285568468979	2.63484598705823	2989	1224	0.128033188316886	0.365499101756923	dog,facility	0.258036117992493
Mediterraneibacter_SGB71712_SGB_71712	species	human	-3.00632048973798	1.85254445498902	2989	664	0.128399243315927	0.366100865464275	dog,facility	0.258626494082252
Firmicutes_SGB_14196	species	human	0.644783962588404	0.422319100467661	2989	28	0.128607663109164	0.350585976429375	cat,facility	0.258898864210081
Firmicutes_SGB_105989	species	human	-3.07341573327485	1.89615191815867	2989	667	0.128919077417509	0.367040108779742	dog,facility	0.259378143814408
Faecalibacterium_prausnitzii_SGB_15326	species	human	3.49729953702633	0.754713083297167	2989	153	0.129543988055602	0.351715283632826	cat,facility	0.260159410260167
Firmicutes_SGB_14891	species	cat	0.202546254305151	0.133486244472305	2989	120	0.12947428053659	0.367455482891976	dog,facility	0.260159410260167
Lawsonibacter_faecis_SGB_15125	species	human	0.575366727827161	0.361193455739813	2989	43	0.12960160612904	0.367455482891976	dog,facility	0.260159410260167
Prevotellaceae_SGB_1482	species	human	-5.04371114692693	3.15678467477936	2989	807	0.129593074631139	0.367455482891976	dog,facility	0.260159410260167
Bacteroidaceae_SGB_65710	species	human	6.04716490111764	3.82957662231262	2989	711	0.131098483772529	0.354901875280828	cat,facility	0.263014938799453
Firmicutes_SGB_105985	species	human	-1.13463619915799	0.713482207101666	2989	237	0.131349252485069	0.371368749831886	dog,facility	0.263368654217511
Firmicutes_SGB_106379	species	human	-1.72950796756578	1.09747038673329	2989	330	0.131912113678205	0.356502881436341	cat,facility	0.264347391546635
Blautia_wexlerae_SGB_4837	species	human	4.60225439631676	2.91736998515622	2989	1087	0.132096684223937	0.356797229553316	cat,facility	0.264567368120082
Caniella_SGB105119_SGB_105119	species	human	3.11511733010091	1.98186738764174	2989	602	0.132563112099743	0.357734303558478	cat,facility	0.265265651564007
Proteobacteria_SGB_9243	species	human	0.591082259457753	0.389322731106071	2989	23	0.132595327103524	0.357734303558478	cat,facility	0.265265651564007
Ellagibacter_isourolithinifaciens_SGB_14816	species	cat	0.214146916798116	0.1422148150872	2989	151	0.132922093648472	0.375590529446492	dog,facility	0.265769047617097
Oscillospiraceae_SGB_15109	species	human	0.753232989172822	0.499979753848224	2989	33	0.133197321697207	0.358742757923488	cat,facility	0.266168885222046
Campylobacter_upsaliensis_SGB_19439	species	human	-2.2490406079874	1.41265615737467	2989	366	0.133767866789263	0.376736072033668	dog,facility	0.266934399600844
Oscillospiraceae_SGB_63246	species	human	-2.56565182978157	1.61236687830064	2989	660	0.133686714969457	0.376736072033668	dog,facility	0.266934399600844
Wansuia_hejianensis_SGB_25431	species	human	0.913318954608349	0.578691281409659	2989	135	0.133806810995843	0.376736072033668	dog,facility	0.266934399600844
Eubacteriaceae_SGB_4333	species	cat	0.238221845377941	0.159001800031506	2989	53	0.134397348869782	0.378172969731439	dog,facility	0.267961343265174
Bacteroidota_SGB_2285	species	human	1.29013122248365	0.533816649966703	2989	39	0.134492742969124	0.362024986211408	cat,facility	0.268000468665798
Mogibacterium_kristiansenii_SGB_3926	species	human	1.90116537995585	1.22203568637936	2989	227	0.135354124605019	0.38041123458717	dog,facility	0.269565055590063
Slackia_SGB14781_SGB_14781	species	human	-3.44847846581435	2.19035396663743	2989	891	0.137505307557401	0.385767418465618	dog,facility	0.27369514509315
Enterococcus_gallinarum_SGB_7951	species	human	1.36488742946315	0.871451662555098	2989	32	0.137670314960441	0.386000716619167	dog,facility	0.273869462325692
Weissella_confusa_SGB_7115	species	human	1.32710930366037	0.839107889528613	2989	89	0.138185902270973	0.369645329047027	cat,facility	0.274740605021041
Firmicutes_SGB_63369	species	human	0.991968842054926	0.541602735418148	2989	66	0.138625510653378	0.37051464102334	cat,facility	0.275459792798314
Allobaculum_mucolyticum_SGB_65944	species	human	4.56153788985851	2.93951491010977	2989	747	0.138765462415742	0.370565074038868	cat,facility	0.275583066010376
Allobaculum_stercoricanis_SGB_29316	species	human	5.526258404624	3.52302739614835	2989	1451	0.139031782452928	0.371066149432941	cat,facility	0.275957022747478
Erysipelotrichaceae_SGB_42251	species	human	-4.48965404242551	2.88041425681645	2989	737	0.139278392133497	0.388712051392739	dog,facility	0.276291459885686
Acidaminococcus_fermentans_SGB_5744	species	human	-0.63019195399091	0.41041198860004	2989	48	0.139480891892031	0.371633833990293	cat,facility	0.276538068734369
Firmicutes_SGB_14025	species	human	0.537286227246668	0.3088694151932	2989	27	0.139750646297566	0.389748106410008	dog,facility	0.276917667201395
Bacteroides_finegoldii_SGB_1862	species	cat	0.804203883639944	0.544157621456458	2989	338	0.14022337293533	0.390835358606984	dog,facility	0.277698807431278
Anaerostipes_hadrus_SGB_4540	species	human	2.96136234363653	1.92638268977291	2989	539	0.140460348900294	0.391033651365871	dog,facility	0.277850437893232
Firmicutes_SGB_13999	species	cat	0.0746695637823236	0.0504314139371707	2989	23	0.140394346865879	0.391033651365871	dog,facility	0.277850437893232
Lawsonibacter_faecis_SGB_15125	species	human	0.554708206453958	0.363414627683728	2989	43	0.140535604577606	0.374021394575614	cat,facility	0.277850437893232
Anaeromassilibacillus_senegalensis_SGB_14894	species	human	0.848534011886704	0.549009259604196	2989	80	0.141137060018028	0.392454230568999	dog,facility	0.278727962749171
Tannerellaceae_SGB_1928	species	human	0.621921086476799	0.418429152761487	2989	32	0.141069458281497	0.392454230568999	dog,facility	0.278727962749171
Bacteroidaceae_SGB_65713	species	human	-6.14354720071548	4.00174571102322	2989	784	0.1414783455559	0.393171406977974	dog,facility	0.279246042539742
Firmicutes_SGB_15394	species	human	0.854607919926285	0.578294928508746	2989	44	0.141602432298341	0.376223701813508	cat,facility	0.279335082565104
Phocaeicola_massiliensis_SGB_1812	species	human	1.33693698498347	0.856973341758935	2989	192	0.141682436085838	0.393506695277274	dog,facility	0.279337110610707
Firmicutes_SGB_62935	species	human	-1.14481721015029	0.751310309380233	2989	118	0.142042927707624	0.376969300545388	cat,facility	0.279891830251736
Bacteroides_fragilis_SGB_1855	species	cat	0.748658233269965	0.508455894013745	2989	334	0.142402303941944	0.395273258028374	dog,facility	0.280443735547136
Dysosmobacter_welbionis_SGB_15078	species	human	3.79720790731894	2.4922140874662	2989	458	0.142624970327461	0.395425843659203	dog,facility	0.28072594326557
Bacteroides_clarus_SGB_1832	species	human	1.20575662776969	0.818723130415578	2989	48	0.143409496260556	0.397367323363563	dog,facility	0.282065829366166
Bacteroidota_SGB_2286	species	human	0.529580691998678	0.290530011016492	2989	27	0.143465204136198	0.379675590744281	cat,facility	0.282065829366166
Eubacterium_maltosivorans_SGB_4078	species	cat	-0.176240265311795	0.12055793953592	2989	61	0.144948047480224	0.401159032814987	dog,facility	0.28482291329864
Pseudoflavonifractor_gallinarum_SGB_29328	species	human	-0.421284995402108	0.26054158214045	2989	202	0.145916532689694	0.403129682580313	dog,facility	0.286566782966934
Firmicutes_SGB_13982	species	human	1.27347153386387	0.638718981561098	2989	75	0.14611705183508	0.403447316425198	dog,facility	0.286801338701819
Firmicutes_SGB_3574	species	human	1.58676087614059	1.04959360861686	2989	211	0.146610447001992	0.404572772417433	dog,facility	0.287610178062144
Erysipelotrichaceae_SGB_65946	species	human	-6.01352273650553	3.95342225688189	2989	811	0.146872870268503	0.405059915898398	dog,facility	0.287965267261472
Clostridium_massiliamazoniense_SGB_29082	species	human	-1.25404015994931	0.823824528406167	2989	301	0.147003796092687	0.405184045805443	dog,facility	0.288062286304617
Muribaculum_gordoncarteri_SGB_2087	species	human	2.14954362760359	1.3866254279408	2989	321	0.147605808464028	0.387588526011335	cat,facility	0.28908180760646
Peptostreptococcaceae_SGB_106454	species	human	-3.03345800942039	2.00580080703209	2989	940	0.147720297409523	0.406921099639785	dog,facility	0.289145928022957
Streptococcus_alactolyticus_SGB_8017	species	human	-5.05152292193903	3.32211809688687	2989	516	0.147983791312014	0.407182562114044	dog,facility	0.289501476698337
Bacteroidaceae_SGB_48439	species	human	4.01718601343851	2.68072074927234	2989	878	0.148099070898294	0.388235252004643	cat,facility	0.289566840114575
Kineothrix_SGB4886_SGB_4886	species	cat	-0.190192561465934	0.131186525212952	2989	63	0.148403311654376	0.407849660700489	dog,facility	0.29000138857543
Slackia_isoflavoniconvertens_SGB_14773	species	human	1.7030308220065	1.13394742804602	2989	193	0.148655208341742	0.408303996819833	dog,facility	0.290333225789476
Megasphaera_sp_AM44_1BH_SGB_5853	species	human	-0.720714808323751	0.481050578721339	2989	49	0.14899781785323	0.389941014981039	cat,facility	0.290841766968474
Oscillospiraceae_SGB_4419	species	human	0.855223508617453	0.55524445200597	2989	38	0.149385686706233	0.390306314962101	cat,facility	0.29143804405954
Bifidobacterium_pseudolongum_SGB_17279	species	human	-5.3203833284733	3.51309973959986	2989	937	0.149952057427219	0.411147617922538	dog,facility	0.292220621002795
Eubacteriaceae_SGB_106206	species	human	-1.22768456852175	0.821591859212925	2989	48	0.149930118993106	0.391511872187979	cat,facility	0.292220621002795
Firmicutes_SGB_14942	species	human	0.313506350732994	0.183391591448617	2989	24	0.150703078642701	0.392922368145701	cat,facility	0.293522460990767
Firmicutes_SGB_6286	species	cat	0.209127257058688	0.146059402256659	2989	124	0.152413477873491	0.416443778477046	dog,facility	0.296690407946361
Roseburia_sp_BX1005_SGB_4963	species	human	1.11530241538429	0.744762428618686	2989	68	0.152908393400431	0.397500240239335	cat,facility	0.29749009211074
Campylobacter_helveticus_SGB_19438	species	cat	0.204918034332334	0.143556695821486	2989	73	0.153584753640695	0.419158390144396	dog,facility	0.29864171172465
Firmicutes_SGB_15383	species	human	1.08601767538667	0.280067405592074	2989	70	0.154327519804633	0.400555081672343	cat,facility	0.29992111953241
Clostridiaceae_SGB_4658	species	human	1.17148171577534	0.809984143193607	2989	59	0.15502209426942	0.422592021141378	dog,facility	0.301105517534837
Streptococcus_orisratti_SGB_29803	species	human	-0.279044725318741	0.151537689873286	2989	40	0.155388830338638	0.40308785691805	cat,facility	0.301652191497125
Faecalibacterium_prausnitzii_SGB_15333	species	human	4.66067770770137	0.184526265004529	2989	132	0.15591418627895	0.424778337661196	dog,facility	0.302506021321254
Blautia_SGB59878_SGB_59878	species	human	3.61861234374611	2.43628178517137	2989	472	0.156850964012389	0.406433596858477	cat,facility	0.304156721333235
Collinsella_SGB14745_SGB_14745	species	human	2.55173858218141	1.73875862426981	2989	1138	0.157403318141892	0.406970421248445	cat,facility	0.305060567818012
Firmicutes_SGB_13978	species	human	0.48486474154632	0.317787237464984	2989	24	0.157688829466807	0.407485216309842	cat,facility	0.305446544262922
Prevotellaceae_SGB_1670	species	human	0.693825222044542	0.315496885427254	2989	26	0.15794291120104	0.407684116961492	cat,facility	0.305771251734033
Porphyromonas_cangingivalis_SGB_2060	species	cat	-0.247984803978998	0.175838538830251	2989	149	0.1585686854259	0.431014363382447	dog,facility	0.306814792314775
Erysipelotrichaceae_SGB_72140	species	human	-5.83942499760014	3.97183353776791	2989	776	0.158910058623386	0.431196702730908	dog,facility	0.307307204675187
Anaerovibrio_lipolyticus_SGB_6973	species	human	0.444649949190087	0.301387558636643	2989	97	0.159151518636235	0.431299623656818	dog,facility	0.307406923356927
Bifidobacterium_canis_SGB_53847	species	human	-4.89507292427304	3.33010954308682	2989	688	0.159222358945403	0.431299623656818	dog,facility	0.307406923356927
Blautia_argi_SGB_4797	species	human	-3.18233548587207	2.16118488197086	2989	875	0.159109952063323	0.431299623656818	dog,facility	0.307406923356927
Gemmiger_SGB53574_SGB_53574	species	human	-1.07113249147273	0.734640817782564	2989	28	0.159673525526272	0.410813064038133	cat,facility	0.3081097980286
Staphylococcus_pseudintermedius_SGB_7827	species	human	-0.197758280108936	0.140605082587657	2989	60	0.159817619733213	0.410959593599689	cat,facility	0.308219695199768
Bacteroidaceae_SGB_65714	species	human	4.09839136726156	2.8090064611397	2989	494	0.160095519419277	0.411349115376388	cat,facility	0.308587385387457
Enorma_burkinafasonensis_SGB_86218	species	human	-1.38860135920029	0.953964840165548	2989	96	0.160387738206214	0.411349115376388	cat,facility	0.308982260367853
Prevotellaceae_SGB_1481	species	human	-6.61279535078147	4.51174646429493	2989	1631	0.160686687905263	0.434268435622476	dog,facility	0.309389665280847
Bifidobacterium_pseudocatenulatum_SGB_17237	species	human	-2.98583156155115	2.06031030299052	2989	321	0.161559160795695	0.413834802853227	cat,facility	0.310900300181922
Roseburia_sp_AM59_24XD_SGB_4654	species	human	0.664662395779348	0.474633513738642	2989	24	0.162764508995037	0.416267583742188	cat,facility	0.313049520563048
Enterococcus_canintestini_SGB_7958	species	human	-0.232357257373945	0.158915383071427	2989	25	0.162986443380517	0.439690184095181	dog,facility	0.313288212377433
Granulicatella_SGB8255_SGB_8255	species	human	1.74627673800152	1.09599158154659	2989	35	0.163065761658709	0.439690184095181	dog,facility	0.313288212377433
Lachnospiraceae_SGB_4574	species	human	-3.47200582563404	2.36071756401465	2989	1115	0.16341975117322	0.440392883733088	dog,facility	0.313797860966167
Firmicutes_SGB_14924	species	human	0.403812523595585	0.288194281192376	2989	24	0.163878302287444	0.441376398393825	dog,facility	0.314507626256478
Blautia_schinkii_SGB_4825	species	human	0.810087031319826	0.502561430012729	2989	52	0.16518617362158	0.421104201649567	cat,facility	0.316845713719918
Peptostreptococcaceae_bacterium_SGB_77433	species	human	2.34944785591044	1.61252212807167	2989	245	0.165280720367546	0.421104201649567	cat,facility	0.316855234655832
Fusobacterium_hominis_SGB_6030	species	human	3.02153959437242	2.06075909375757	2989	445	0.165818235607316	0.422245571881264	cat,facility	0.317541472302695
Oscillospiraceae_SGB_15016	species	human	0.580629206478767	0.407976424452377	2989	26	0.165794023454416	0.445518298923661	dog,facility	0.317541472302695
Adlercreutzia_equolifaciens_SGB_14797	species	human	2.67103255035833	1.85066995131212	2989	699	0.166516593553196	0.42336593759829	cat,facility	0.318554819190708
Lachnospiraceae_bacterium_OF09_6_SGB_4966	species	human	2.24838456863622	1.04991036330734	2989	76	0.166527526345383	0.42336593759829	cat,facility	0.318554819190708
Tenericutes_SGB_66722	species	cat	-0.474937358781125	0.343444935896285	2989	328	0.166948120621881	0.448158402444981	dog,facility	0.319186758183564
Ligaoa_zhengdingensis_SGB_14839	species	human	0.849819223763103	0.563497905501297	2989	49	0.167415758286112	0.424936876252585	cat,facility	0.319907907648827
Slackia_faecicanis_SGB_33547	species	human	-2.60545066921735	1.76319508311566	2989	678	0.167529929572418	0.449414759876862	dog,facility	0.319953218627237
Bacteria_unclassified_SGB_105802	species	human	-2.56950118018975	1.79350701484499	2989	307	0.168476143873169	0.42677367080462	cat,facility	0.321377600787904
Bacteroidota_SGB_48227	species	human	-3.34569521667666	2.29878828981324	2989	479	0.168548331767476	0.45163291625876	dog,facility	0.321377600787904
Prevotella_copri_SGB_1613	species	human	4.71470588571068	0.918140597226855	2989	95	0.168501394198092	0.42677367080462	cat,facility	0.321377600787904
Lachnospiraceae_SGB_71704	species	cat	-0.161264555514697	0.116755235823095	2989	61	0.168751805214463	0.45192135910926	dog,facility	0.321592206381226
Prevotellaceae_SGB_65708	species	human	-4.54947849815388	3.17489628924299	2989	773	0.168969750894049	0.45224820954389	dog,facility	0.32183414588705
Firmicutes_SGB_13997	species	human	1.97380821528374	1.02492535864835	2989	40	0.169365773762634	0.428502676536793	cat,facility	0.322414823357608
Allobaculum_mucolyticum_SGB_65944	species	human	-4.19333789835254	2.92306009786496	2989	747	0.169615187536873	0.453461011578171	dog,facility	0.322715932392641
Lachnospiraceae_SGB_4964	species	cat	0.254896211600506	0.185432385803663	2989	148	0.170730780517171	0.45592659168685	dog,facility	0.324315129263821
Oscillospiraceae_SGB_15031	species	human	2.71502087198363	1.23946161797852	2989	116	0.170651355064781	0.431292492221602	cat,facility	0.324315129263821
Prevotella_stercorea_SGB_1679	species	human	3.34562522057035	1.14069435443259	2989	64	0.170552725241246	0.431274344363386	cat,facility	0.324315129263821
Weissella_confusa_SGB_7115	species	human	1.20234558595907	0.8255605747798	2989	89	0.171117318683832	0.456700212174845	dog,facility	0.324874909385246
Ruminococcus_bromii_SGB_4285	species	cat	0.436987534538137	0.315245126505448	2989	229	0.171495751923116	0.457451338274555	dog,facility	0.325418709523638
Parabacteroides_SGB104879_SGB_104879	species	human	-0.137161050047281	0.100329437745424	2989	26	0.171769885505653	0.43365459317166	cat,facility	0.325725500260306
Phocaeicola_coprophilus_SGB_1888	species	human	-5.41818563406955	3.80714183631207	2989	829	0.171841612520704	0.458114779337275	dog,facility	0.325725500260306
Slackia_isoflavoniconvertens_SGB_14773	species	human	1.61539435636965	1.14307579282658	2989	193	0.172372852071085	0.434711428003869	cat,facility	0.326557459976126
Oscillospiraceae_unclassified_SGB15252_SGB_15252	species	cat	-0.0942248327798143	0.0688084902498088	2989	32	0.172782530976614	0.460362946941081	dog,facility	0.327158357636126
Firmicutes_SGB_6376	species	human	-2.17031589777916	1.56319219562175	2989	37	0.172979486786903	0.435906549112094	cat,facility	0.327356043213096
Alistipes_onderdonkii_SGB_2303	species	cat	-0.404038363391706	0.296390168696279	2989	188	0.173970884057537	0.462484041271333	dog,facility	0.328704603051019
Bacteroidaceae_SGB_69986	species	cat	-0.331422321212898	0.24361265632922	2989	183	0.173923019279071	0.462484041271333	dog,facility	0.328704603051019
Eubacteriaceae_SGB_71318	species	human	-5.01272468187846	3.5435608574886	2989	938	0.173848799776762	0.462484041271333	dog,facility	0.328704603051019
Firmicutes_unclassified_SGB_14906	species	human	0.879730756592917	0.628319918506316	2989	35	0.17432869287221	0.438705504581292	cat,facility	0.32920479801869
Firmicutes_SGB_66598	species	human	-2.7730819945742	1.95076425840188	2989	991	0.174576087101402	0.463570285343588	dog,facility	0.32949606194112
Helicobacter_SGB28474_SGB_28474	species	cat	0.230740555046156	0.170382410035726	2989	75	0.175763936460553	0.465569737966324	dog,facility	0.331561089739187
Candidatus_Arthromitus_sp_SFB_turkey_SGB_8528	species	human	-1.09675185188334	0.781544457234847	2989	150	0.176637635483367	0.467203078485452	dog,facility	0.33303161871251
Catenibacterium_mitsuokai_SGB_6783	species	human	-3.71919108254277	2.63898470958669	2989	1568	0.177406121287576	0.468972683852136	dog,facility	0.334302318057622
Helicobacter_cinaedi_SGB_44267	species	human	-2.59788395323278	1.85969121054743	2989	251	0.177696323473969	0.445279416314155	cat,facility	0.334670871207363
Blautia_SGB59878_SGB_59878	species	human	-3.38598914664547	2.39405940624333	2989	472	0.177859615831544	0.46990809426418	dog,facility	0.334800139008074
Ralstonia_mannitolilytica_SGB_12921	species	cat	0.0795102565373143	0.0588561388962959	2989	31	0.178463084953878	0.47085272617116	dog,facility	0.335757410362695
Firmicutes_SGB_15272	species	human	0.530431430007328	0.375425854688957	2989	62	0.179164725099257	0.471923201211152	dog,facility	0.336898262985684
Firmicutes_unclassified_SGB_14909	species	human	-4.58318684633147	3.26220993284965	2989	1181	0.179913540530851	0.449879245569191	cat,facility	0.338126563686302
Fusobacterium_hominis_SGB_6030	species	human	-2.86847902226285	2.02777801859879	2989	445	0.181792299859407	0.477622554950954	dog,facility	0.341476030059863
Lactobacillus_crispatus_SGB_7045	species	human	-0.373194800940903	0.266735448814597	2989	35	0.182568438129285	0.454829769792767	cat,facility	0.342751892602591
Bifidobacterium_longum_SGB_17248	species	human	3.32797918273015	2.40891674218803	2989	621	0.182927757382454	0.480070842412718	dog,facility	0.343244285337793
Eubacterium_sp_MSJ_33_SGB_5108	species	human	0.336716980536717	0.244487511110445	2989	27	0.183746223093953	0.481147800172728	dog,facility	0.344597238114163
Helicobacter_cinaedi_SGB_44267	species	human	-2.53950639846332	1.84320878680983	2989	251	0.184027396275922	0.481616648633323	dog,facility	0.344941653750894
Firmicutes_SGB_105301	species	human	-0.368506201428534	0.266567213619192	2989	115	0.185060919729137	0.483346261045876	dog,facility	0.34658153022056
Firmicutes_SGB_15411	species	cat	0.0365336082143876	0.0274381887650745	2989	24	0.185098250095176	0.483346261045876	dog,facility	0.34658153022056
Solobacterium_SGB6829_SGB_6829	species	human	0.74100662881727	0.427292001317307	2989	41	0.185954350963929	0.461007409908067	cat,facility	0.348000285375353
Clostridiaceae_SGB_4643	species	human	1.19488139943916	0.833501710239247	2989	38	0.186549480480047	0.461903868803437	cat,facility	0.34890976846831
Eubacteriaceae_SGB_4328	species	cat	-0.177039893874955	0.133695453252542	2989	68	0.186637625655087	0.486020454218326	dog,facility	0.34890976846831
Firmicutes_SGB_71360	species	human	-2.72000729685343	1.99276191740891	2989	378	0.186972004838722	0.46262328164712	cat,facility	0.349350227741447
Acidaminococcaceae_SGB_5750	species	human	-3.80625191982635	2.78199352164283	2989	732	0.187391507034681	0.486908180262014	dog,facility	0.349949187107533
Fusobacterium_perfoetens_SGB_47248	species	human	-2.7228334224912	1.9966685763835	2989	474	0.187909816055352	0.487986064161367	dog,facility	0.35073193635239
Oscillospiraceae_SGB_105821	species	cat	0.317807638943156	0.241447491306211	2989	165	0.18830056537192	0.488731682055022	dog,facility	0.351275896477047
Clostridium_neonatale_SGB_6169	species	cat	-0.23929685508889	0.182257829828649	2989	126	0.189361459430414	0.490675078392215	dog,facility	0.352871318087195
Eubacteriales_Family_XIII_Incertae_Sedis_SGB_3959	species	human	1.11485965348444	0.345783098432772	2989	52	0.189455084265644	0.466807825181179	cat,facility	0.352871318087195
Oscillospiraceae_SGB_15100	species	human	0.930810322021503	0.6944175118554	2989	24	0.189333089465112	0.466807825181179	cat,facility	0.352871318087195
Clostridium_SGB6173_SGB_6173	species	human	1.88339847758094	0.158928144887019	2989	79	0.190125000071244	0.492383031485989	dog,facility	0.353932697501047
Succinivibrionaceae_SGB_58358	species	cat	0.224829314741503	0.171551232321716	2989	77	0.190247664522585	0.492430288632553	dog,facility	0.353974744564115
Clostridium_thermobutyricum_SGB_6193	species	human	-1.43142072543698	1.05188906242129	2989	164	0.190429260780482	0.492629947252196	dog,facility	0.354126338265281
Oscillospiraceae_SGB_15035	species	human	2.69666470248214	1.23504533865682	2989	77	0.191956096019323	0.49630753773417	dog,facility	0.356778093337018
Faecalibaculum_rodentium_SGB_4047	species	human	-4.28625988552745	3.16704228237643	2989	706	0.192666511719595	0.497598723586862	dog,facility	0.357910426445487
Phocea_SGB105437_SGB_105437	species	cat	-0.308096553561345	0.23651949483246	2989	151	0.192993393902016	0.498170139924416	dog,facility	0.358329466788153
Bacteroidaceae_SGB_48439	species	human	-3.5119724332895	2.61031845041927	2989	878	0.193674836215341	0.499655649667149	dog,facility	0.359396840825059
Faecalibacterium_prausnitzii_SGB_15333	species	human	4.67215652573149	0.935339173653583	2989	132	0.193771494332312	0.47619925339822	cat,facility	0.359396840825059
Lachnospiraceae_SGB_106011	species	human	-2.12142729863488	1.52426655530143	2989	513	0.19413699759554	0.500574128299928	dog,facility	0.359886037995506
Bifidobacterium_animalis_SGB_17278	species	human	-2.43436196215254	1.79154577215518	2989	751	0.195031744584572	0.501510200360327	dog,facility	0.361166115495095
Enterocloster_hominis_SGB_4721	species	human	-4.57404335563613	3.3844089853567	2989	1437	0.194996926391652	0.501510200360327	dog,facility	0.361166115495095
Lachnospiraceae_SGB_5197	species	cat	-0.21097709621758	0.162268031955743	2989	81	0.195155609864941	0.501555234944448	dog,facility	0.361206379954106
Clostridium_SGB6177_SGB_6177	species	human	2.89301591850896	2.12376763043399	2989	563	0.196510692925788	0.481661837235721	cat,facility	0.363524226400895
Schaalia_SGB17168_SGB_17168	species	human	0.780846456649286	0.60565553899822	2989	35	0.197309002024848	0.505711550841949	dog,facility	0.364810214407678
Bacteroidaceae_SGB_65710	species	human	-5.09615087418841	3.81219288798588	2989	711	0.197641772735719	0.506026463246112	dog,facility	0.36505251121384
Jutongia_huaianensis_SGB_4655	species	human	1.38772945274864	0.581256363235364	2989	38	0.197646468468901	0.506026463246112	dog,facility	0.36505251121384
Faecalibaculum_rodentium_SGB_4047	species	human	4.23163686334241	3.18202507567087	2989	706	0.199835973417633	0.488556998775302	cat,facility	0.368903882034534
Actinomyces_bowdenii_SGB_86824	species	human	-0.22860464156353	0.167313398691631	2989	31	0.200542464329995	0.489269664656107	cat,facility	0.370014969397596
Firmicutes_SGB_6320	species	human	-0.292348286857498	0.219672489047642	2989	46	0.201189999743502	0.51342642791686	dog,facility	0.37101617783773
Coprococcus_eutactus_SGB_5121	species	cat	0.190544602446933	0.148761402986419	2989	116	0.201404904360133	0.513696878833092	dog,facility	0.371218940449083
Dubosiella_newyorkensis_SGB_6789	species	human	-4.08076142521039	3.07950032674207	2989	639	0.201541669233256	0.513767844380559	dog,facility	0.371277543790639
Prevotellamassilia_timonensis_SGB_1477	species	human	1.68807689260171	0.816227157577396	2989	39	0.201928116163577	0.49199820617824	cat,facility	0.37179580784517
Ruminococcus_sp_AF13_28_SGB_4834	species	human	1.78309246900226	0.720872307756548	2989	105	0.202062952517231	0.49199820617824	cat,facility	0.37185050106839
Leucobacter_sp_OH1287_SGB_33648	species	human	-0.653643014750778	0.49183401563651	2989	246	0.20238272633315	0.515354717811628	dog,facility	0.372245295392798
Erysipelotrichaceae_SGB_65947	species	human	4.61765631674888	3.49972009258957	2989	711	0.203097996047868	0.493771743328332	cat,facility	0.373214529279497
Mediterraneibacter_massiliensis_SGB_4595	species	cat	0.268163615626445	0.21065483911181	2989	234	0.203120714973998	0.516675993429005	dog,facility	0.373214529279497
Catenibacterium_mitsuokai_SGB_6783	species	human	-3.57484427633196	2.71212431113338	2989	1568	0.203636922538818	0.494771626323063	cat,facility	0.373968740924091
Anaerobiospirillum_succiniciproducens_SGB_3685	species	human	-3.38721824754236	2.57529428191495	2989	710	0.204886643670851	0.520606363982615	dog,facility	0.376068530702543
Firmicutes_SGB_6461	species	human	1.13288734285259	0.867801495657151	2989	111	0.20598271984079	0.522512422604841	dog,facility	0.377866681977063
Firmicutes_unclassified_SGB_14909	species	human	-4.27137577855712	3.22889517132662	2989	1181	0.206079963113869	0.522512422604841	dog,facility	0.377866681977063
Prevotellaceae_SGB_1657	species	cat	-0.142083285837638	0.112206539694839	2989	56	0.206571649729351	0.523155027482561	dog,facility	0.378571981913324
Buchananella_hordeovulneris_SGB_15930	species	human	-0.222072841748775	0.169122090075811	2989	58	0.206777135544422	0.523155027482561	dog,facility	0.378594330420983
Senegalimassilia_SGB74484_SGB_74484	species	human	0.49346150276963	0.389479539521858	2989	24	0.20679792094242	0.500389427996127	cat,facility	0.378594330420983
Oxalobacteraceae_SGB_9391	species	human	0.87098575021012	0.630330711361188	2989	66	0.207361175165774	0.501237981589847	cat,facility	0.379429113585795
Parabacteroides_merdae_SGB_1949	species	human	3.10707069157287	2.3809873932988	2989	753	0.208487252006346	0.526916334652694	dog,facility	0.381292352816156
Firmicutes_SGB_105432	species	human	-0.78554713876276	0.587478635602168	2989	64	0.208777120100724	0.503370602451438	cat,facility	0.381625154416672
Comamonas_kerstersii_SGB_12676	species	human	1.78907185671412	1.42416899778798	2989	52	0.2091151551286	0.52793740448955	dog,facility	0.382045611410051
Streptococcus_minor_SGB_29817	species	cat	-0.319109249540564	0.249664790584022	2989	200	0.20931952191393	0.528170607461795	dog,facility	0.382221553438085
Slackia_SGB14781_SGB_14781	species	human	2.90793448838111	2.22317784586271	2989	891	0.210457464562563	0.506644922346629	cat,facility	0.38410116210412
Senegalimassilia_anaerobia_SGB_14824	species	cat	0.14745220079863	0.117565909591776	2989	96	0.21091984920661	0.531639769566208	dog,facility	0.384746522250531
Erysipelotrichaceae_SGB_72140	species	human	5.16780067836169	3.98856867306624	2989	776	0.211310166922443	0.507919850767707	cat,facility	0.385259824950866
Succinivibrionaceae_SGB_66357	species	human	-2.45007105040609	1.87504814884072	2989	499	0.211779131716121	0.533520504900228	dog,facility	0.38591591390001
Oscillospiraceae_SGB_15016	species	human	0.586963262907408	0.468469694279647	2989	26	0.212644037349418	0.510345689638602	cat,facility	0.387292461434033
Bifidobacterium_canis_SGB_53847	species	human	4.32103808136928	3.3457447588843	2989	688	0.21290630069752	0.510715215711853	cat,facility	0.387570553560025
Firmicutes_SGB_14137	species	human	0.60708580531819	0.443659985252359	2989	40	0.213125977646871	0.536626860962437	dog,facility	0.38777087599639
Sutterellaceae_SGB_9284	species	human	-3.13811378019261	2.42828632792257	2989	976	0.214061259316592	0.538406879433093	dog,facility	0.38927232606827
Anaerotruncus_colihominis_SGB_14963	species	human	0.865296281821404	0.67221000459341	2989	137	0.215962369891484	0.542650743751482	dog,facility	0.392355718806445
Erysipelotrichaceae_SGB_65947	species	human	-4.46157006883816	3.47972692166901	2989	711	0.215978678121614	0.542650743751482	dog,facility	0.392355718806445
Barnesiella_intestinihominis_SGB_1965	species	cat	0.51668332495248	0.418192487558801	2989	198	0.21754173266687	0.546286906952588	dog,facility	0.394992355463408
Firmicutes_SGB_6461	species	human	1.10789049085004	0.872051241951714	2989	111	0.217660548785071	0.520267180978407	cat,facility	0.395005316086606
Firmicutes_SGB_3574	species	human	1.35277839156943	1.0643463451645	2989	211	0.217816205013451	0.520375492828487	cat,facility	0.395085085709013
Bacteroidaceae_SGB_1880	species	cat	0.112411485972354	0.0910779671104412	2989	23	0.218389193649905	0.548123170437974	dog,facility	0.395921362347367
Alistipes_dispar_SGB_2311	species	cat	0.264641229174709	0.215037302271165	2989	171	0.218766837345226	0.548778938787279	dog,facility	0.396402819513353
Bacteroides_fragilis_SGB_1855	species	human	1.35735992046469	1.07748820797805	2989	334	0.220013190212644	0.524031416688297	cat,facility	0.398253149325549
Sarcina_ventriculi_SGB_6190	species	human	-1.36313453605592	1.05143994112542	2989	96	0.219977224567072	0.524031416688297	cat,facility	0.398253149325549
Clostridiaceae_bacterium_Marseille_Q4145_SGB_4769	species	human	2.19053740912398	1.61702921469497	2989	125	0.220400233935024	0.551995487646083	dog,facility	0.398749681548941
Slackia_SGB14778_SGB_14778	species	human	2.1191105087013	1.6553671287268	2989	789	0.220605752579288	0.524912577781998	cat,facility	0.398917457501504
Clostridium_perfringens_SGB_6191	species	human	-4.29959503089602	3.38372607936124	2989	741	0.221862186839917	0.527635942076172	cat,facility	0.400984442949814
Clostridium_innocuum_SGB_4037	species	human	-0.342222125613713	0.259187000524332	2989	145	0.22256342604887	0.557117365842077	dog,facility	0.402046393225155
Fusobacterium_mortiferum_SGB_6031	species	human	-1.77484825440015	1.4132976559997	2989	502	0.222822416005501	0.528535487671253	cat,facility	0.402308772542857
Erysipelotrichaceae_SGB_44483	species	human	-2.54053445034283	2.00716404561353	2989	682	0.223272482923148	0.558299591445157	dog,facility	0.402915700050599
Schaalia_SGB17168_SGB_17168	species	human	0.751980537575277	0.618621744137016	2989	35	0.224147907003466	0.530575757060943	cat,facility	0.404289213192891
Coprococcus_eutactus_SGB_5118	species	cat	-0.159305502562127	0.130734512105888	2989	53	0.224276669330549	0.560216510891349	dog,facility	0.404315280031678
Firmicutes_SGB_15353	species	cat	-0.0943310756588896	0.0774398841757986	2989	23	0.224415023262238	0.560265351881798	dog,facility	0.4043586027909
Oscillospiraceae_SGB_15260	species	cat	0.226265683181629	0.186513049492728	2989	128	0.225197188532669	0.561920603767231	dog,facility	0.405561331894119
Bifidobacterium_criceti_SGB_17283	species	human	-3.89294152081287	3.10652167901779	2989	593	0.225678496993439	0.562526317030157	dog,facility	0.40622129458819
Leptogranulimonas_caecicola_SGB_33579	species	human	-3.02329687324836	2.40980467662411	2989	544	0.226121444322005	0.562738116845687	dog,facility	0.406811570990301
Lachnospiraceae_SGB_4865	species	human	-2.63601023514712	2.11547261141135	2989	221	0.226698641069067	0.533778401466394	cat,facility	0.407642650463289
Firmicutes_SGB_14182	species	cat	0.13629791604928	0.11258454998481	2989	43	0.227224708803601	0.564589950852362	dog,facility	0.40836704928724
Prevotella_lascolaii_SGB_1585	species	human	-0.638552913163129	0.513183367578622	2989	30	0.227332406006948	0.53497985365707	cat,facility	0.40836704928724
Lactobacillus_johnsonii_SGB_7041	species	human	-1.76025468537188	1.39677742052774	2989	589	0.227520745060195	0.565027821855649	dog,facility	0.408497906232442
Firmicutes_SGB_14940	species	human	0.94612926895442	0.690903661247612	2989	34	0.22798937525669	0.535990973933474	cat,facility	0.40913161861132
Ruminococcus_torques_SGB_4608	species	human	2.54990028927532	2.04829974614953	2989	446	0.22818291961708	0.56637402574429	dog,facility	0.409271291422724
Clostridiaceae_SGB_4658	species	human	1.28128065425261	0.781596853673222	2989	59	0.22908425801147	0.538028566126539	cat,facility	0.410679686055028
Clostridium_cuniculi_SGB_29095	species	human	-1.27268595460246	1.02082793455046	2989	66	0.22938728091912	0.538472084029153	cat,facility	0.410806487397938
Sutterellaceae_SGB_66515	species	human	-3.25562307748767	2.6251555352399	2989	674	0.229307096320781	0.568864948053026	dog,facility	0.410806487397938
Frederiksenia_canicola_SGB_30988	species	human	-0.19203806460318	0.151112015402539	2989	24	0.229504034861417	0.569054168457645	dog,facility	0.410807576571271
Phocaeicola_plebeius_SGB_1903	species	human	-3.71192868112484	2.97773542536505	2989	377	0.230477150236042	0.570490368331433	dog,facility	0.412340758920021
Firmicutes_SGB_14151	species	cat	-0.131978945122892	0.109899452673426	2989	27	0.231206012745864	0.571172109014926	dog,facility	0.413226714038464
Firmicutes_SGB_5099	species	human	1.06333357987507	0.536362512234241	2989	27	0.231153770504506	0.571172109014926	dog,facility	0.413226714038464
Bacteroidota_SGB_1699	species	cat	-0.0775121589223493	0.0646433985641455	2989	72	0.231699672351723	0.571792598017126	dog,facility	0.413690934431118
Candidatus_Melainabacteria_SGB_8653	species	cat	-0.138027887232903	0.115056620773873	2989	37	0.231633128953073	0.571792598017126	dog,facility	0.413690934431118
Lachnospiraceae_SGB_5239	species	human	0.785633616021355	0.637282224377187	2989	74	0.231863057119889	0.543472255157753	cat,facility	0.413773780541396
Firmicutes_SGB_105301	species	cat	0.250965693000697	0.209227993095943	2989	115	0.232074474863072	0.572118778596051	dog,facility	0.413942217645328
Actinobacteria_SGB_14327	species	cat	0.198500479523471	0.166169051870205	2989	211	0.232403729455031	0.572302679728463	dog,facility	0.414314288912184
Bacteroidota_SGB_2067	species	human	-5.05936885131407	4.10195287863677	2989	741	0.232595252686051	0.572302679728463	dog,facility	0.414314288912184
Lachnospiraceae_SGB_66051	species	human	-2.09921190808174	1.69708675544022	2989	775	0.232634486225501	0.572302679728463	dog,facility	0.414314288912184
Eubacterium_sp_MSJ_33_SGB_5108	species	human	0.305773234032463	0.249193633083826	2989	27	0.233008211492911	0.544881932661427	cat,facility	0.414771033744553
Anaeromassilibacillus_senegalensis_SGB_14894	species	human	0.701384518974288	0.570378592446625	2989	80	0.233574678996356	0.545315933736046	cat,facility	0.415570241252571
Peptacetobacter_SGB6132_SGB_6132	species	human	4.87359946018634	3.96146990714066	2989	1189	0.234255003388553	0.546633644720642	cat,facility	0.416571114623083
Bacteroidaceae_SGB_104904	species	human	-4.16418911240707	3.40005498730903	2989	663	0.235812628036014	0.576837524053147	dog,facility	0.419130284102202
Acidaminococcaceae_SGB_5749	species	human	-5.77594173785676	4.72878652522655	2989	925	0.237959320984155	0.580578173761261	dog,facility	0.422536750708026
Eggerthellaceae_SGB_63101	species	human	0.635876152709101	0.435826972281571	2989	56	0.237968110661687	0.580578173761261	dog,facility	0.422536750708026
Amedibacterium_intestinale_SGB_4042	species	human	-1.52615101370452	1.24997235324532	2989	769	0.238803929426123	0.555245345944561	cat,facility	0.423808077461213
Phocaeicola_plebeius_SGB_1899	species	human	5.15876589402466	4.25009714341505	2989	1372	0.239368351117172	0.555815432727022	cat,facility	0.424596719108043
Firmicutes_SGB_4154	species	human	0.647863335149212	0.522433044088185	2989	28	0.240943841747144	0.586269046002944	dog,facility	0.426963110350525
Weissella_cibaria_SGB_7114	species	human	-0.432534445258643	0.352742409621238	2989	43	0.240922350023394	0.558598723063091	cat,facility	0.426963110350525
Megasphaera_sp_NM10_SGB_5858	species	cat	0.18931646734167	0.161413318987433	2989	61	0.24151076360322	0.587095237707622	dog,facility	0.427753415555628
Fusobacteriaceae_SGB_6025	species	cat	0.685042901584663	0.584044209162228	2989	312	0.241851151096698	0.587317213476843	dog,facility	0.427927724576799
Oscillospiraceae_bacterium_SCCA1_SGB_15286	species	cat	0.390234695624663	0.333223296880563	2989	381	0.241794155211423	0.587317213476843	dog,facility	0.427927724576799
[truncated: 1,538 more rows]
