# Supplementary material for: Comprehensive profile of the companion animal gut microbiome integrating reference-based and reference-free methods
Source: ISME J. 2024 Oct 12;18(1):wrae201. doi: 10.1093/ismejo/wrae201 (PMC11523182; doi:10.1093/ismejo/wrae201)
Supplement: Supplemental_Tables_README_wrae201 [file supplemental_tables_readme_wrae201.zip › Supplemental_Tables_README.csv]

Table	Description
Supplemental Table 1:	Public and private data sources of cat, dog, and human gut metagenomic samples.
Supplemental Table 2:	By-sample taxonomic profiles generated by MetaPhlAn 4 for all companion animal gut metagenomes
Supplemental Table 3:	By-sample taxonomic profiles generated by MetaPhlAn 4 for HMP1-II baseline (time 0 samples) gut metagenomic samples
Supplemental Table 4:	By-sample taxonomic profiles generated by MetaPhlAn 4 for Madagascar cohort gut metagenomes
	*Note: the MetaPhlAn 4 profiles were generated using the chocophlan database "Oct22". The taxonomic classifications corresponding to the newer, improved "Jun23" databases is provided as Supplemental Table 12.
Supplemental Table 5:	This table provides the number of samples that each SGB is found in each host. Only SGBs that had relative abundance > 10^-5 in at least 3 samples in at least one host are included (n = 2,274). If an SGB did not meet the abundance/prevalence criteria in a given host, considered "not present" assigned NA (Methods).
Supplemental Table 6:	Taxonomically classified and unclassified Helicobacteraceae spp. are distributed differently across hosts. Values in the table denote prevalence in each host. SGBs present in at least three samples for at least one host are shown. If an SGB did not meet the abundance/prevalence criteria in a given host, considered "not present" assigned NA (Methods).
Supplemental Table 7:	Taxonomically classified and unclassified Campylobacter spp. are distributed differently across hosts. Values in the table denote prevalence in each host. SGBs present in at least three samples for at least one host are shown. If an SGB did not meet the abundance/prevalence criteria in a given host, considered "not present" assigned NA (Methods).
Supplemental Table 8:	Feature-wise testing for differences in dog gut microbiome, at the SGB-level, based on housing (facility vs. household vs. stray). Output for multivariate linear model ran with MaAsLin 2 ran with dog samples only. Model parameters: fixed term = housing; random term = study, subject ID; reference = facility.
Supplemental Table 9:	Feature-wise testing for differences in gut microbiome, at the SGB-level, across host species (cats, dogs, and humans). Multivariate linear models ran with MaAsLin 2 for all samples. Model parameters: fixed term = host species, housing; random term = study, subject ID; reference = host*, facility. *the model was ran three times, each with one of the three hosts noted as the reference, in order to…
Supplemental Table 10:	Feature-wise testing for differences in antibiotic resistance genes (ARGs) across host species (cats, dogs, and humans). Multivariate linear models ran with MaAsLin 2 for all samples. Model parameters: fixed term = host species; random term = study; reference = host*. *the model was ran three times, each with one of the three hosts noted as the reference, in order to make all pairwise comparisons…
Supplemental Table 11:	Feature-wise testing for differences in ARGs (organized into antibiotic superclasses) across host species (cats, dogs, and humans). Multivariate linear models ran with MaAsLin 2 for all samples. Model parameters: fixed term = host species; random term = study; reference = host*. *the model was ran three times, each with one of the three hosts noted as the reference, in order to make all pairwise …
Supplemental Table 12:	Maps SGBs to chocolphlan versions' Oct22 and Jun23 taxonomic classifications
Supplemental Table 13:	ARG relative abundance profiles for all hosts. Uniref90 gene families mapped to the CARD database (see Methods).
Supplemental Table 14:	Abundance of ARGs (Uniref90s) grouped into target ABX class for all hosts. (Methods)
Supplemental Table 15:	Sample-specific metadata
MaAsLin 2 output legend:
feature	SGB, ARG, or ABX superclass
metadata	metadata fixed term
value	value compared to the referenced level
coef	coefficients of the value
sterr	standard error
N	number of samples
N.not.0	number of samples without 0
pvalue	p-value
qvalue	FDR-corrected p-vlaue
fdr.pval (in S9-S11 tables only)	fdr-correct p-value after combined feature-wise tests using different hosts as reference in the MaAsLin 2 model
